# Supplementary material for: 4-Styryl­quino­lines from cyclo­condensation reactions between (2-amino­phen­yl)chalcones and 1,3-diketones: crystal structures and regiochemistry
Source: Acta Crystallogr C Struct Chem. 2020 Aug 13;76(Pt 9):883–90. doi: 10.1107/S2053229620010803 (PMC7474186; doi:10.1107/S2053229620010803)
Supplement: Supplementary file 1 [file c-76-00883-sup1.cif]

##############################################################################
#                                                                            #
# This CIF contains the data in a paper accepted for publication in          #
# Acta Crystallographica Section C. It conforms to the requirements of       #
# Notes for Authors for Acta Crystallographica Section C, and has been       #
# peer reviewed under the auspices of the IUCr Commission on Journals.       #
#                                                                            #
# Full details of the Crystallographic Information File format               #
# are given in the paper "The Crystallographic Information File (CIF):       #
# a New Standard Archive File for Crystallography" by S. R. Hall, F. H.      #
# Allen and I. D. Brown [Acta Cryst. (1991), A47, 655-685].                  #
#                                                                            #
# The current version of the core CIF dictionary is obtainable from          #
# ftp://ftp.iucr.org/pub/cif_core.dic.                                       #
#                                                                            #
# Software is freely available for graphical display of the structure(s)     #
# in this CIF. For information consult the CIF software page                 #
# http://www.iucr.org/resources/cif/software.                                #
#                                                                            #
# This file may be used for bona fide research purposes within the           #
# scientific community so long as proper attribution is given to the journal # 
# article from which it was obtained.                                        #
#                                                                            #
##############################################################################
data_global
_audit_creation_method     'from SHELXL-2014'
_journal_date_recd_electronic     2020-08-03
_journal_date_accepted     2020-08-04
_journal_name_full     'Acta Crystallographica, Section C'
_journal_year     2020
_journal_volume     76
_journal_issue      9
_journal_page_first               883
_journal_page_last                890
_journal_paper_category     FA
_journal_paper_doi     10.1107/S2053229620010803
_journal_coeditor_code     SK3755
_publ_contact_author_name
;
Professor Christopher Glidewell
;
_publ_contact_author_address
;
University of St Andrews
Fife KY16 9ST
Scotland
;
_publ_contact_author_email     cg@st-andrews.ac.uk
_publ_contact_author_fax     ?
_publ_contact_author_phone     ?
_publ_section_title
;
4-Styrylquinolines from cyclocondensation reactions between
(2-aminophenyl)chalcones and 1,3-diketones: crystal structures and
regiochemistry
;
loop_
    _publ_author_name
    _publ_author_footnote
    _publ_author_address
    'Rodr\'iguez, Diego' .
;  Laboratorio de S\'intesis Org\'anica,
  Escuela de Qu\'imica,
  Universidad Industrial de Santander,
  AA 678, Bucaramanga,
  Colombia
;
    'Andr\'es Guerrero, Sergio' .
;  Laboratorio de S\'intesis Org\'anica,,
  Escuela de Qu\'imica,
  Universidad Industrial de Santander,
  AA 678, Bucaramanga,
  Colombia
;
    'Palma, Alirio' .
;  Laboratorio de S\'intesis Org\'anica,
  Escuela de Qu\'imica,
  Universidad Industrial de Santander,
  AA 678, Bucaramanga,
  Colombia
;
    'Cobo, Justo' .
;  Departamento de Qu\'imica Inorg\'anica y Org\'anica,
   Universidad de Ja\'en
   23071 Ja\'en
   Spain
;
    'Glidewell, Christopher' .
;
School of Chemistry
University of St Andrews,
Fife KY16 9ST
Scotland
;
_publ_section_synopsis
;
Structures are reported for two sets of substituted 4-styrylquinolines formed
by reactions of (2-aminophenyl)chalcones either with pentane-2,4-dione or,
regiospecifically, with ethyl 3-oxobutanoate.
;
data_I
_audit_creation_method     SHELXL-2014
_chemical_name_systematic
;
(<i>E</i>)-3-Acetyl-4-[2-(4-methoxyphenyl)ethenyl]-2-methylquinoline
;
_chemical_name_common
;
(<i>E</i>)-3-Acetyl-2-methyl-4-(4-methoxystyryl)quinoline
;
_chemical_formula_moiety     'C21 H19 N O2'
_chemical_formula_sum     'C21 H19 N O2'
_chemical_formula_iupac     'C21 H19 N O2'
_chemical_formula_weight     317.37
_chemical_melting_point     ?
_space_group_crystal_system     monoclinic
_space_group_name_H-M_alt     'P 21/c'
_space_group_name_Hall     '-P 2ybc'
loop_
    _space_group_symop_operation_xyz
    'x, y, z'
    '-x, y+1/2, -z+1/2'
    '-x, -y, -z'
    'x, -y-1/2, z-1/2'
_cell_length_a     8.2595(4)
_cell_length_b     6.4279(3)
_cell_length_c     31.9064(14)
_cell_angle_alpha     90
_cell_angle_beta     93.674(2)
_cell_angle_gamma     90
_cell_volume     1690.47(14)
_cell_formula_units_Z     4
_cell_measurement_reflns_used     4198
_cell_measurement_theta_min     2.471
_cell_measurement_theta_max     28.342
_cell_measurement_temperature     100(2)
_exptl_crystal_description     plate
_exptl_crystal_colour     yellow
_exptl_crystal_size_max     0.230
_exptl_crystal_size_mid     0.160
_exptl_crystal_size_min     0.090
_exptl_crystal_density_diffrn     1.247
_exptl_crystal_density_meas     ?
_exptl_crystal_density_method     ?
_exptl_crystal_F_000     672
_exptl_absorpt_coefficient_mu     0.080
_exptl_absorpt_correction_type     multi-scan
_exptl_absorpt_process_details
;
(SADABS; Bruker, 2016)
;
_exptl_absorpt_correction_T_min     0.947
_exptl_absorpt_correction_T_max     0.993
_exptl_special_details     ?
_diffrn_ambient_temperature     100(2)
_diffrn_source     'INCOATEC high brilliance microfocus sealed tube'
_diffrn_radiation_type     MoK\a
_diffrn_radiation_wavelength     0.71073
_diffrn_radiation_monochromator     'multilayer mirror'
_diffrn_measurement_device_type     'Bruker D8 Venture'
_diffrn_measurement_method     '\f and \w scans'
_diffrn_detector_area_resol_mean     ?
_diffrn_reflns_number     39800
_diffrn_reflns_av_R_equivalents     0.0513
_diffrn_reflns_av_unetI/netI     0.0247
_diffrn_reflns_theta_min     2.559
_diffrn_reflns_theta_max     28.342
_diffrn_reflns_theta_full     25.242
_diffrn_measured_fraction_theta_max     0.997
_diffrn_measured_fraction_theta_full     0.998
_diffrn_reflns_limit_h_min     -11
_diffrn_reflns_limit_h_max     11
_diffrn_reflns_limit_k_min     -8
_diffrn_reflns_limit_k_max     8
_diffrn_reflns_limit_l_min     -42
_diffrn_reflns_limit_l_max     40
_diffrn_standards_number     0
_diffrn_standards_interval_count     0
_diffrn_standards_interval_time     0
_diffrn_standards_decay_%     0
_refine_special_details     ?
_reflns_number_total     4197
_reflns_number_gt     3528
_reflns_threshold_expression     'I > 2\s(I)'
_refine_ls_structure_factor_coef     Fsqd
_refine_ls_matrix_type     full
_refine_ls_R_factor_all     0.0504
_refine_ls_R_factor_gt     0.0401
_refine_ls_wR_factor_gt     0.1000
_refine_ls_wR_factor_ref     0.1106
_refine_ls_goodness_of_fit_ref     1.059
_refine_ls_restrained_S_all     1.059
_refine_ls_number_reflns     4197
_refine_ls_number_parameters     220
_refine_ls_number_restraints     0
_refine_ls_hydrogen_treatment     constr
_refine_ls_weighting_scheme     calc
_refine_ls_weighting_details
              'w=1/[\s^2^(Fo^2^)+(0.0488P)^2^+0.6947P] where P=(Fo^2^+2Fc^2^)/3'
_atom_sites_solution_hydrogens     geom
_atom_sites_solution_primary     difmap
_atom_sites_solution_secondary     ?
_refine_ls_shift/su_max     0.000
_refine_ls_shift/su_mean     0.000
_refine_diff_density_max     0.329
_refine_diff_density_min     -0.227
_refine_ls_extinction_method     none
_refine_ls_extinction_coef     .
loop_
    _atom_type_symbol
    _atom_type_description
    _atom_type_scat_dispersion_real
    _atom_type_scat_dispersion_imag
    _atom_type_scat_source
    'C' 'C' 0.0033 0.0016
                         'International Tables Vol C Tables 4.2.6.8 and 6.1.1.4'
    'H' 'H' 0.0000 0.0000
                         'International Tables Vol C Tables 4.2.6.8 and 6.1.1.4'
    'N' 'N' 0.0061 0.0033
                         'International Tables Vol C Tables 4.2.6.8 and 6.1.1.4'
    'O' 'O' 0.0106 0.0060
                         'International Tables Vol C Tables 4.2.6.8 and 6.1.1.4'
_computing_data_collection
;
APEX3 (Bruker, 2018)
;
_computing_cell_refinement
;
SAINT (Bruker, 2017)
;
_computing_data_reduction
;
SAINT (Bruker, 2017)
;
_computing_structure_solution
;
SHELXT2014 (Sheldrick, 2015a)
;
_computing_structure_refinement
;
SHELXL2014 (Sheldrick, 2015b)
;
_computing_molecular_graphics
;
PLATON (Spek, 2020)
;
_computing_publication_material
;
SHELXL2014 (Sheldrick, 2015b) and PLATON (Spek, 2020)
;
loop_
    _atom_site_type_symbol
    _atom_site_label
    _atom_site_fract_x
    _atom_site_fract_y
    _atom_site_fract_z
    _atom_site_U_iso_or_equiv
    _atom_site_adp_type
    _atom_site_calc_flag
    _atom_site_occupancy
    _atom_site_disorder_assembly
    _atom_site_disorder_group
    N N1 0.22600(12) 0.50352(15) 0.46800(3) 0.0187(2) Uani d 1 . .
    C C2 0.35344(13) 0.40197(17) 0.45582(3) 0.0183(2) Uani d 1 . .
    C C3 0.44411(13) 0.47008(17) 0.42158(3) 0.0170(2) Uani d 1 . .
    C C4 0.39728(13) 0.64671(17) 0.39940(3) 0.0167(2) Uani d 1 . .
    C C4A 0.25816(13) 0.75745(17) 0.41187(3) 0.0170(2) Uani d 1 . .
    C C5 0.19665(15) 0.93792(19) 0.39100(4) 0.0220(2) Uani d 1 . .
    H H5 0.2493 0.9915 0.3677 0.026 Uiso calc 1 . .
    C C6 0.06173(16) 1.0358(2) 0.40417(4) 0.0256(3) Uani d 1 . .
    H H6 0.0204 1.1553 0.3896 0.031 Uiso calc 1 . .
    C C7 -0.01623(15) 0.9608(2) 0.43914(4) 0.0247(3) Uani d 1 . .
    H H7 -0.1088 1.0313 0.4482 0.030 Uiso calc 1 . .
    C C8 0.04033(14) 0.78703(19) 0.46010(4) 0.0209(2) Uani d 1 . .
    H H8 -0.0127 0.7380 0.4838 0.025 Uiso calc 1 . .
    C C8A 0.17774(13) 0.67992(17) 0.44663(3) 0.0171(2) Uani d 1 . .
    C C21 0.40445(16) 0.21170(19) 0.48070(4) 0.0238(2) Uani d 1 . .
    H H21A 0.3370 0.1977 0.5047 0.036 Uiso calc 1 . .
    H H21B 0.5185 0.2251 0.4908 0.036 Uiso calc 1 . .
    H H21C 0.3911 0.0883 0.4628 0.036 Uiso calc 1 . .
    C C31 0.59731(14) 0.35584(18) 0.41244(3) 0.0203(2) Uani d 1 . .
    O O31 0.59378(12) 0.17673(14) 0.40028(3) 0.0326(2) Uani d 1 . .
    C C32 0.75319(14) 0.4693(2) 0.42241(4) 0.0245(3) Uani d 1 . .
    H H32A 0.7811 0.4627 0.4527 0.037 Uiso calc 1 . .
    H H32B 0.7409 0.6150 0.4137 0.037 Uiso calc 1 . .
    H H32C 0.8397 0.4045 0.4073 0.037 Uiso calc 1 . .
    C C41 0.48647(13) 0.72134(18) 0.36375(3) 0.0185(2) Uani d 1 . .
    H H41 0.5124 0.8651 0.3625 0.022 Uiso calc 1 . .
    C C42 0.53271(13) 0.59664(18) 0.33313(3) 0.0179(2) Uani d 1 . .
    H H42 0.5019 0.4545 0.3345 0.021 Uiso calc 1 . .
    C C421 0.62670(13) 0.65888(18) 0.29759(3) 0.0176(2) Uani d 1 . .
    C C422 0.70887(14) 0.84777(18) 0.29572(3) 0.0202(2) Uani d 1 . .
    H H422 0.7091 0.9402 0.3190 0.024 Uiso calc 1 . .
    C C423 0.79067(14) 0.90422(19) 0.26062(4) 0.0211(2) Uani d 1 . .
    H H423 0.8458 1.0338 0.2599 0.025 Uiso calc 1 . .
    C C424 0.79091(14) 0.76872(19) 0.22647(3) 0.0206(2) Uani d 1 . .
    C C425 0.71394(15) 0.57636(19) 0.22835(4) 0.0226(2) Uani d 1 . .
    H H425 0.7164 0.4823 0.2054 0.027 Uiso calc 1 . .
    C C426 0.63392(14) 0.52220(19) 0.26355(3) 0.0200(2) Uani d 1 . .
    H H426 0.5830 0.3900 0.2647 0.024 Uiso calc 1 . .
    O O424 0.86368(11) 0.80822(15) 0.18996(3) 0.0275(2) Uani d 1 . .
    C C427 0.93382(16) 1.0093(2) 0.18527(4) 0.0274(3) Uani d 1 . .
    H H47A 0.8511 1.1163 0.1886 0.041 Uiso calc 1 . .
    H H47B 0.9754 1.0211 0.1573 0.041 Uiso calc 1 . .
    H H47C 1.0231 1.0286 0.2067 0.041 Uiso calc 1 . .
loop_
    _atom_site_aniso_label
    _atom_site_aniso_U_11
    _atom_site_aniso_U_22
    _atom_site_aniso_U_33
    _atom_site_aniso_U_12
    _atom_site_aniso_U_13
    _atom_site_aniso_U_23
    N1 0.0202(5) 0.0183(5) 0.0177(4) -0.0008(4) 0.0010(3) 0.0008(4)
    C2 0.0204(5) 0.0159(5) 0.0182(5) -0.0009(4) -0.0008(4) 0.0005(4)
    C3 0.0172(5) 0.0161(5) 0.0178(5) 0.0008(4) 0.0006(4) -0.0020(4)
    C4 0.0185(5) 0.0163(5) 0.0154(5) 0.0009(4) 0.0019(4) -0.0019(4)
    C4A 0.0190(5) 0.0171(5) 0.0150(5) 0.0015(4) 0.0014(4) -0.0015(4)
    C5 0.0280(6) 0.0223(6) 0.0162(5) 0.0056(5) 0.0057(4) 0.0025(4)
    C6 0.0292(6) 0.0251(6) 0.0231(6) 0.0098(5) 0.0044(5) 0.0044(5)
    C7 0.0219(6) 0.0271(6) 0.0257(6) 0.0075(5) 0.0059(4) 0.0000(5)
    C8 0.0194(5) 0.0246(6) 0.0192(5) 0.0002(4) 0.0044(4) -0.0002(4)
    C8A 0.0176(5) 0.0178(5) 0.0157(5) -0.0005(4) 0.0006(4) -0.0011(4)
    C21 0.0295(6) 0.0185(5) 0.0234(6) 0.0028(5) 0.0013(5) 0.0048(4)
    C31 0.0237(6) 0.0188(5) 0.0185(5) 0.0046(4) 0.0016(4) 0.0004(4)
    O31 0.0335(5) 0.0205(4) 0.0437(6) 0.0063(4) 0.0013(4) -0.0083(4)
    C32 0.0204(6) 0.0273(6) 0.0259(6) 0.0038(5) 0.0030(4) -0.0002(5)
    C41 0.0201(5) 0.0176(5) 0.0180(5) 0.0019(4) 0.0030(4) 0.0013(4)
    C42 0.0176(5) 0.0182(5) 0.0178(5) 0.0009(4) 0.0009(4) -0.0001(4)
    C421 0.0166(5) 0.0197(5) 0.0164(5) 0.0025(4) 0.0015(4) -0.0011(4)
    C422 0.0205(5) 0.0215(6) 0.0188(5) 0.0011(4) 0.0030(4) -0.0044(4)
    C423 0.0205(5) 0.0211(5) 0.0220(5) -0.0023(4) 0.0032(4) -0.0025(4)
    C424 0.0194(5) 0.0256(6) 0.0173(5) 0.0007(4) 0.0042(4) -0.0003(4)
    C425 0.0264(6) 0.0244(6) 0.0173(5) -0.0020(5) 0.0043(4) -0.0055(4)
    C426 0.0206(5) 0.0205(5) 0.0189(5) -0.0010(4) 0.0018(4) -0.0029(4)
    O424 0.0341(5) 0.0297(5) 0.0199(4) -0.0070(4) 0.0109(3) -0.0027(3)
    C427 0.0276(6) 0.0314(7) 0.0240(6) -0.0065(5) 0.0066(5) 0.0027(5)
_geom_special_details
;
 All esds (except the esd in the dihedral angle between two l.s. planes)
 are estimated using the full covariance matrix.  The cell esds are taken
 into account individually in the estimation of esds in distances, angles
 and torsion angles; correlations between esds in cell parameters are only
 used when they are defined by crystal symmetry.  An approximate (isotropic)
 treatment of cell esds is used for estimating esds involving l.s. planes.
;
loop_
    _geom_bond_atom_site_label_1
    _geom_bond_atom_site_label_2
    _geom_bond_site_symmetry_2
    _geom_bond_distance
    _geom_bond_publ_flag
    N1 C2 . 1.3181(15) ?
    N1 C8A . 1.3692(14) ?
    C2 C3 . 1.4319(15) ?
    C2 C21 . 1.5036(16) ?
    C3 C4 . 1.3800(15) ?
    C3 C31 . 1.5076(15) ?
    C4 C4A . 1.4296(15) ?
    C4 C41 . 1.4746(15) ?
    C4A C5 . 1.4157(16) ?
    C4A C8A . 1.4190(15) ?
    C5 C6 . 1.3691(16) ?
    C5 H5 . 0.9500 ?
    C6 C7 . 1.4087(17) ?
    C6 H6 . 0.9500 ?
    C7 C8 . 1.3685(17) ?
    C7 H7 . 0.9500 ?
    C8 C8A . 1.4176(15) ?
    C8 H8 . 0.9500 ?
    C21 H21A . 0.9800 ?
    C21 H21B . 0.9800 ?
    C21 H21C . 0.9800 ?
    C31 O31 . 1.2147(15) ?
    C31 C32 . 1.4959(17) ?
    C32 H32A . 0.9800 ?
    C32 H32B . 0.9800 ?
    C32 H32C . 0.9800 ?
    C41 C42 . 1.3382(15) ?
    C41 H41 . 0.9500 ?
    C42 C421 . 1.4701(15) ?
    C42 H42 . 0.9500 ?
    C421 C422 . 1.3941(16) ?
    C421 C426 . 1.4012(15) ?
    C422 C423 . 1.3926(16) ?
    C422 H422 . 0.9500 ?
    C423 C424 . 1.3952(16) ?
    C423 H423 . 0.9500 ?
    C424 O424 . 1.3684(13) ?
    C424 C425 . 1.3934(17) ?
    C425 C426 . 1.3837(15) ?
    C425 H425 . 0.9500 ?
    C426 H426 . 0.9500 ?
    O424 C427 . 1.4282(15) ?
    C427 H47A . 0.9800 ?
    C427 H47B . 0.9800 ?
    C427 H47C . 0.9800 ?
loop_
    _geom_angle_atom_site_label_1
    _geom_angle_atom_site_label_2
    _geom_angle_atom_site_label_3
    _geom_angle_site_symmetry_1
    _geom_angle_site_symmetry_3
    _geom_angle
    _geom_angle_publ_flag
    C2 N1 C8A . . 118.41(9) ?
    N1 C2 C3 . . 122.69(10) ?
    N1 C2 C21 . . 116.69(10) ?
    C3 C2 C21 . . 120.59(10) ?
    C4 C3 C2 . . 119.97(10) ?
    C4 C3 C31 . . 120.84(10) ?
    C2 C3 C31 . . 119.03(10) ?
    C3 C4 C4A . . 118.09(10) ?
    C3 C4 C41 . . 121.72(10) ?
    C4A C4 C41 . . 120.19(10) ?
    C5 C4A C8A . . 118.92(10) ?
    C5 C4A C4 . . 123.21(10) ?
    C8A C4A C4 . . 117.87(10) ?
    C6 C5 C4A . . 120.45(11) ?
    C6 C5 H5 . . 119.8 ?
    C4A C5 H5 . . 119.8 ?
    C5 C6 C7 . . 120.54(11) ?
    C5 C6 H6 . . 119.7 ?
    C7 C6 H6 . . 119.7 ?
    C8 C7 C6 . . 120.49(11) ?
    C8 C7 H7 . . 119.8 ?
    C6 C7 H7 . . 119.8 ?
    C7 C8 C8A . . 120.20(10) ?
    C7 C8 H8 . . 119.9 ?
    C8A C8 H8 . . 119.9 ?
    N1 C8A C8 . . 117.67(10) ?
    N1 C8A C4A . . 122.96(10) ?
    C8 C8A C4A . . 119.37(10) ?
    C2 C21 H21A . . 109.5 ?
    C2 C21 H21B . . 109.5 ?
    H21A C21 H21B . . 109.5 ?
    C2 C21 H21C . . 109.5 ?
    H21A C21 H21C . . 109.5 ?
    H21B C21 H21C . . 109.5 ?
    O31 C31 C32 . . 122.18(11) ?
    O31 C31 C3 . . 121.35(11) ?
    C32 C31 C3 . . 116.30(10) ?
    C31 C32 H32A . . 109.5 ?
    C31 C32 H32B . . 109.5 ?
    H32A C32 H32B . . 109.5 ?
    C31 C32 H32C . . 109.5 ?
    H32A C32 H32C . . 109.5 ?
    H32B C32 H32C . . 109.5 ?
    C42 C41 C4 . . 123.26(11) ?
    C42 C41 H41 . . 118.4 ?
    C4 C41 H41 . . 118.4 ?
    C41 C42 C421 . . 126.13(11) ?
    C41 C42 H42 . . 116.9 ?
    C421 C42 H42 . . 116.9 ?
    C422 C421 C426 . . 117.90(10) ?
    C422 C421 C42 . . 123.54(10) ?
    C426 C421 C42 . . 118.56(10) ?
    C423 C422 C421 . . 121.59(10) ?
    C423 C422 H422 . . 119.2 ?
    C421 C422 H422 . . 119.2 ?
    C422 C423 C424 . . 119.38(11) ?
    C422 C423 H423 . . 120.3 ?
    C424 C423 H423 . . 120.3 ?
    O424 C424 C425 . . 115.33(10) ?
    O424 C424 C423 . . 124.88(11) ?
    C425 C424 C423 . . 119.79(10) ?
    C426 C425 C424 . . 120.08(11) ?
    C426 C425 H425 . . 120.0 ?
    C424 C425 H425 . . 120.0 ?
    C425 C426 C421 . . 121.18(11) ?
    C425 C426 H426 . . 119.4 ?
    C421 C426 H426 . . 119.4 ?
    C424 O424 C427 . . 117.40(9) ?
    O424 C427 H47A . . 109.5 ?
    O424 C427 H47B . . 109.5 ?
    H47A C427 H47B . . 109.5 ?
    O424 C427 H47C . . 109.5 ?
    H47A C427 H47C . . 109.5 ?
    H47B C427 H47C . . 109.5 ?
loop_
    _geom_torsion_atom_site_label_1
    _geom_torsion_atom_site_label_2
    _geom_torsion_atom_site_label_3
    _geom_torsion_atom_site_label_4
    _geom_torsion_site_symmetry_1
    _geom_torsion_site_symmetry_2
    _geom_torsion_site_symmetry_3
    _geom_torsion_site_symmetry_4
    _geom_torsion
    _geom_torsion_publ_flag
    C8A N1 C2 C3 . . . . 0.77(16) ?
    C8A N1 C2 C21 . . . . 178.74(10) ?
    N1 C2 C3 C4 . . . . -1.17(17) ?
    C21 C2 C3 C4 . . . . -179.06(10) ?
    N1 C2 C3 C31 . . . . 174.26(10) ?
    C21 C2 C3 C31 . . . . -3.63(16) ?
    C2 C3 C4 C4A . . . . 0.39(16) ?
    C31 C3 C4 C4A . . . . -174.96(10) ?
    C2 C3 C4 C41 . . . . -179.53(10) ?
    C31 C3 C4 C41 . . . . 5.12(16) ?
    C3 C4 C4A C5 . . . . -178.64(11) ?
    C41 C4 C4A C5 . . . . 1.29(17) ?
    C3 C4 C4A C8A . . . . 0.65(15) ?
    C41 C4 C4A C8A . . . . -179.43(10) ?
    C8A C4A C5 C6 . . . . -0.01(18) ?
    C4 C4A C5 C6 . . . . 179.27(12) ?
    C4A C5 C6 C7 . . . . 1.2(2) ?
    C5 C6 C7 C8 . . . . -1.0(2) ?
    C6 C7 C8 C8A . . . . -0.36(19) ?
    C2 N1 C8A C8 . . . . 179.91(10) ?
    C2 N1 C8A C4A . . . . 0.36(16) ?
    C7 C8 C8A N1 . . . . -178.08(11) ?
    C7 C8 C8A C4A . . . . 1.49(17) ?
    C5 C4A C8A N1 . . . . 178.24(10) ?
    C4 C4A C8A N1 . . . . -1.07(16) ?
    C5 C4A C8A C8 . . . . -1.30(16) ?
    C4 C4A C8A C8 . . . . 179.38(10) ?
    C4 C3 C31 O31 . . . . -118.43(13) ?
    C2 C3 C31 O31 . . . . 66.18(15) ?
    C4 C3 C31 C32 . . . . 66.26(14) ?
    C2 C3 C31 C32 . . . . -109.13(12) ?
    C3 C4 C41 C42 . . . . 46.40(16) ?
    C4A C4 C41 C42 . . . . -133.52(12) ?
    C4 C41 C42 C421 . . . . -177.66(10) ?
    C41 C42 C421 C422 . . . . 13.78(18) ?
    C41 C42 C421 C426 . . . . -165.87(11) ?
    C426 C421 C422 C423 . . . . 2.48(17) ?
    C42 C421 C422 C423 . . . . -177.17(11) ?
    C421 C422 C423 C424 . . . . -0.12(18) ?
    C422 C423 C424 O424 . . . . 178.54(11) ?
    C422 C423 C424 C425 . . . . -1.99(18) ?
    O424 C424 C425 C426 . . . . -178.81(11) ?
    C423 C424 C425 C426 . . . . 1.68(18) ?
    C424 C425 C426 C421 . . . . 0.77(18) ?
    C422 C421 C426 C425 . . . . -2.80(17) ?
    C42 C421 C426 C425 . . . . 176.87(11) ?
    C425 C424 O424 C427 . . . . 175.49(11) ?
    C423 C424 O424 C427 . . . . -5.02(17) ?
loop_
    _geom_hbond_atom_site_label_D
    _geom_hbond_atom_site_label_H
    _geom_hbond_atom_site_label_A
    _geom_hbond_site_symmetry_A
    _geom_hbond_distance_DH
    _geom_hbond_distance_HA
    _geom_hbond_distance_DA
    _geom_hbond_angle_DHA
    _geom_hbond_publ_flag
    C41 H41 O31 1_565 0.95 2.41 3.2527(15) 148 no
    C426 H426 Cg3 2_645 0.95 2.77 3.5252(13) 138 no
_shelx_space_group_comment
;
The symmetry employed for this shelxl refinement is uniquely defined
by the following loop, which should always be used as a source of
symmetry information in preference to the above space-group names.
They are only intended as comments.
;
_shelx_estimated_absorpt_T_min     0.982
_shelx_estimated_absorpt_T_max     0.993
_shelx_hkl_file
;
   1   0   0  572.14   30.60
   2   0   0  142.29    7.10
  -2   0   0  143.99    5.30
   2   0   0  145.39    5.30
  -2   0   0  131.29    5.20
   2   0   0  136.89    5.30
  -2   0   0  144.69    5.30
  -2   0   0  127.49    6.90
   3   0   0    7.80    1.50
  -3   0   0    8.70    1.50
   4   0   0   94.99    5.40
   4   0   0   88.29    5.40
  -4   0   0  103.99    5.50
   4   0   0  100.39    7.80
  -4   0   0  104.19    5.60
  -4   0   0   96.59    5.40
  -5   0   0 1303.17   37.70
   5   0   0 1316.57   37.70
   5   0   0 1309.17   43.40
  -5   0   0 1361.56   37.70
  -5   0   0 1313.07   37.70
   5   0   0 1315.07   38.10
  -6   0   0  178.38    9.30
   6   0   0  179.88    9.50
  -6   0   0  186.08    9.50
   6   0   0  177.18    9.70
   6   0   0  178.68   12.90
  -6   0   0  180.98    9.50
  -7   0   0   77.19    6.20
  -7   0   0   82.29    6.50
   7   0   0   80.19    6.60
  -7   0   0   70.29    6.10
   7   0   0   77.09    6.60
   7   0   0   63.89    8.40
  -8   0   0   22.90    4.30
   8   0   0   17.60    4.50
   8   0   0   12.80    3.10
  -8   0   0   25.60    5.30
   8   0   0   20.40    4.10
   9   0   0  103.79    9.00
   9   0   0   99.49    8.80
  -9   0   0  106.39    8.70
 -10   0   0    5.30    2.60
  10   0   0    7.20    2.90
  10   0   0    3.10    2.60
  11   0   0   -0.10    2.00
   0  -1   0   -0.40    0.40
   0  -1   0    0.30    0.50
   0   1   0   -0.10    0.40
   0   1   0    0.30    0.40
   0   1   0   -0.10    0.30
   1  -1   0  290.77    9.70
  -1  -1   0  277.07    9.40
  -1  -1   0  281.77    9.50
  -1  -1   0  291.17    9.50
   1  -1   0  281.37    9.80
   1  -1   0  300.37    9.40
   1   1   0  288.77    9.40
  -1   1   0  291.27    9.10
   1   1   0  280.77    9.40
   1   1   0  299.67    9.70
  -1   1   0  293.17    9.60
  -1   1   0  300.37    9.80
   1   1   0  309.77   10.50
  -2  -1   0    0.30    0.50
   2  -1   0    1.50    0.80
  -2  -1   0    0.90    0.60
   2  -1   0    0.40    0.60
   2  -1   0    1.10    0.70
  -2  -1   0    0.80    0.60
  -2  -1   0    0.60    0.70
   2   1   0    2.60    0.90
   2   1   0    0.30    0.50
  -2   1   0    1.00    0.70
   2   1   0    1.10    0.90
  -2   1   0    1.20    0.70
  -2   1   0    1.20    0.70
   2   1   0    1.00    0.60
  -3  -1   0   75.69    4.30
   3  -1   0   81.39    5.10
  -3  -1   0   67.09    4.60
   3  -1   0   75.69    4.80
  -3  -1   0   72.09    4.50
  -3  -1   0   68.09    5.50
   3   1   0   76.49    5.70
   3   1   0   77.09    4.40
  -3   1   0   72.09    4.20
   3   1   0   73.89    4.70
  -3   1   0   71.19    4.30
   4  -1   0  122.79    7.20
  -4  -1   0  123.69    6.70
   4  -1   0  121.19    7.00
  -4  -1   0  114.29    6.80
   4  -1   0  114.79    8.70
   4  -1   0  119.39    7.10
  -4  -1   0  123.69    6.30
  -4  -1   0  123.99    8.90
  -4   1   0  125.59    5.80
   4   1   0  116.49    6.10
   4   1   0  124.89    6.80
  -4   1   0  121.29    6.40
   4   1   0  123.49    8.50
   4   1   0  129.19    6.90
  -4   1   0  123.09    6.30
   5  -1   0  194.98   12.90
   5  -1   0  206.28   10.60
   5  -1   0  194.38    9.90
  -5  -1   0  190.48    9.90
  -5  -1   0  201.98   12.80
  -5  -1   0  211.08   10.00
  -5  -1   0  191.18    9.10
   5   1   0  188.18    9.50
   5   1   0  196.78    9.00
  -5   1   0  191.78    8.50
   5   1   0  191.18   12.00
   5   1   0  189.98    9.20
  -5   1   0  193.18    9.10
  -5   1   0  194.28    9.10
   6  -1   0   45.80    5.20
   6  -1   0   46.40    4.90
  -6  -1   0   40.20    4.80
  -6  -1   0   37.50    4.10
   6  -1   0   35.80    6.70
  -6  -1   0   34.30    4.00
   6   1   0   40.30    4.30
  -6   1   0   34.90    3.90
  -6   1   0   38.90    4.10
  -6   1   0   40.30    3.80
   6   1   0   40.00    4.10
   6   1   0   32.40    5.70
   7  -1   0    7.50    2.60
  -7  -1   0    8.70    2.70
   7  -1   0    6.50    2.20
  -7  -1   0    5.30    2.20
  -7  -1   0    5.00    1.80
   7  -1   0    6.00    2.10
   7  -1   0    4.70    2.60
  -7   1   0    5.20    1.70
  -7   1   0    6.80    2.30
   7   1   0    5.60    2.60
  -7   1   0    6.40    2.00
   7   1   0    3.50    1.60
   7   1   0    3.30    1.60
   8  -1   0   91.59   11.80
  -8  -1   0   91.49    7.90
   8  -1   0  102.09    8.60
  -8  -1   0   85.49    7.80
   8  -1   0   89.09    8.30
   8  -1   0   85.49    8.40
  -8  -1   0  111.99    9.70
  -8   1   0  104.39    8.00
   8   1   0   96.99   10.60
   8   1   0   97.19    7.70
  -8   1   0  104.19    7.40
   8   1   0   89.89    7.80
  -8   1   0  107.99    8.00
   9  -1   0    1.00    2.10
  -9  -1   0    2.50    2.30
   9  -1   0    0.40    1.40
   9  -1   0    1.40    1.80
   9   1   0    2.40    1.90
   9   1   0    2.60    1.50
   9   1   0   -1.00    2.50
  -9   1   0    4.00    2.20
 -10  -1   0   -8.90    3.30
  10  -1   0    0.50    2.20
  10  -1   0    1.90    2.30
  10  -1   0    2.80    2.80
 -10   1   0   -3.60    2.00
  10   1   0    4.00    2.40
  10   1   0   -1.60    1.50
   0  -2   0  222.08   10.00
   0  -2   0  218.78    8.50
   0   2   0  221.08    9.30
   0   2   0  230.78    8.60
   0   2   0  247.58   10.00
   0   2   0  227.38   10.10
  -1  -2   0  497.75   16.00
  -1  -2   0  493.65   16.20
  -1  -2   0  475.95   16.30
   1  -2   0  511.35   17.00
   1  -2   0  484.25   14.80
  -1  -2   0  502.55   17.60
   1  -2   0  480.95   17.20
   1   2   0  491.15   16.30
   1   2   0  512.75   16.40
  -1   2   0  513.15   16.70
   1   2   0  447.46   15.60
   1   2   0  455.15   17.10
  -1   2   0  501.65   17.00
  -1   2   0  499.35   14.80
  -1   2   0  510.45   15.70
  -2  -2   0   49.99    4.20
   2  -2   0   48.90    4.50
   2  -2   0   52.69    4.40
  -2  -2   0   55.29    4.40
   2  -2   0   56.89    4.20
  -2  -2   0   54.09    4.30
   2   2   0   62.19    4.30
  -2   2   0   59.49    3.40
  -2   2   0   54.99    4.30
   2   2   0   54.99    4.40
   2   2   0   58.59    5.10
   2   2   0   54.19    4.20
   2   2   0   53.19    3.50
  -2   2   0   54.19    4.20
  -2   2   0   54.79    3.80
  -3  -2   0  173.28    9.50
   3  -2   0  184.58    9.50
  -3  -2   0  185.08    8.90
   3  -2   0  182.88    8.80
   3  -2   0  173.18    9.10
  -3  -2   0  174.28    8.90
   3   2   0  175.88    8.70
   3   2   0  166.18    8.20
  -3   2   0  176.68    8.70
   3   2   0  168.88    7.40
   3   2   0  180.18    9.50
  -3   2   0  176.38    7.90
  -3   2   0  179.98    8.60
   4  -2   0  352.96   14.10
   4  -2   0  324.77   14.20
  -4  -2   0  313.37   15.40
  -4  -2   0  332.07   13.80
   4  -2   0  320.77   14.40
  -4  -2   0  340.07   14.20
   4   2   0  325.17   13.60
  -4   2   0  328.97   13.20
   4   2   0  322.57   12.90
   4   2   0  312.87   13.50
  -4   2   0  334.77   12.60
   4   2   0  334.07   15.20
   5  -2   0    5.40    2.10
   5  -2   0    3.40    1.90
   5  -2   0    3.00    2.10
  -5  -2   0    2.00    1.40
  -5  -2   0    2.40    1.40
  -5  -2   0    4.80    1.80
  -5  -2   0    2.80    1.80
   5  -2   0    3.20    1.70
   5   2   0    4.00    1.50
   5   2   0    3.00    1.40
   5   2   0    1.60    1.10
   5   2   0    2.30    1.80
  -5   2   0    3.50    1.40
  -5   2   0    3.40    1.50
   6  -2   0   10.20    3.70
   6  -2   0   11.40    2.90
   6  -2   0   17.10    4.10
  -6  -2   0   16.00    3.20
  -6  -2   0   22.00    4.20
   6  -2   0   12.80    3.30
  -6  -2   0   10.90    3.00
  -6  -2   0   17.40    4.80
   6   2   0   15.10    3.10
  -6   2   0   15.80    3.50
   6   2   0   16.00    3.00
  -6   2   0   17.40    2.80
   6   2   0   18.90    3.70
   6   2   0   23.30    5.50
  -6   2   0   17.90    3.30
   7  -2   0   99.39    8.60
  -7  -2   0   79.69    6.90
   7  -2   0   93.19   10.70
  -7  -2   0   95.49    8.00
  -7  -2   0   94.59    8.20
   7  -2   0   99.19    8.20
  -7  -2   0  107.59   11.00
   7  -2   0   80.29    8.10
   7   2   0   97.39    7.50
   7   2   0   87.09    9.30
  -7   2   0   84.09    6.80
   7   2   0   94.39    7.70
  -7   2   0   93.69    6.20
  -7   2   0   90.69    7.00
   7   2   0   82.59    6.50
   8  -2   0   17.30    4.20
   8  -2   0   19.10    4.50
  -8  -2   0   32.10    5.50
   8  -2   0   21.80    6.00
  -8  -2   0   31.50    5.70
  -8  -2   0   24.80    4.80
   8  -2   0   23.50    5.00
  -8   2   0   28.20    4.80
  -8   2   0   23.60    4.50
   8   2   0   24.90    4.50
   8   2   0   23.50    5.60
  -8   2   0   20.30    4.60
   8   2   0   23.40    4.40
  -9  -2   0  114.39   10.50
   9  -2   0  129.79   12.80
   9  -2   0  107.09    9.90
   9  -2   0  127.49   11.10
   9   2   0  123.19    9.50
   9   2   0  125.29    9.90
  -9   2   0  111.19    7.80
  10  -2   0   45.00    8.20
  10  -2   0   50.59    8.90
  10  -2   0   53.99    8.30
 -10   2   0   61.49    5.90
  10   2   0   60.29    7.10
  10   2   0   58.29    7.10
   0  -3   0    0.20    0.80
   0  -3   0   -0.30    1.00
   0  -3   0    0.20    0.70
   0   3   0    0.30    1.10
   0   3   0   -0.20    0.80
   0   3   0   -0.20    0.50
   0   3   0   -0.10    0.60
  -1  -3   0  142.79    9.30
   1  -3   0  138.59    9.00
   1  -3   0  139.79    6.90
  -1  -3   0  140.89    8.30
  -1  -3   0  147.09    7.90
  -1  -3   0  155.68    8.40
   1  -3   0  151.28    9.00
  -1   3   0  146.19    9.00
  -1   3   0  154.78    8.70
  -1   3   0  140.69    7.40
   1   3   0  152.18    7.80
  -1   3   0  153.58    8.70
   1   3   0  152.68    9.30
   1   3   0  133.09    8.00
  -1   3   0  147.89    7.00
  -2  -3   0  314.87   13.40
  -2  -3   0  301.97   13.10
   2  -3   0  293.87   14.30
  -2  -3   0  311.97   13.70
  -2   3   0  307.67   12.30
   2   3   0  301.87   13.40
   2   3   0  315.47   15.00
  -2   3   0  337.27   14.40
  -2   3   0  304.47   11.30
  -2   3   0  297.77   13.30
   2   3   0  304.37   13.20
  -3  -3   0    5.90    2.00
   3  -3   0    5.50    2.10
   3  -3   0    8.10    2.70
  -3  -3   0    4.40    1.90
   3  -3   0    8.90    2.30
  -3  -3   0    5.40    1.80
  -3   3   0    4.00    1.60
   3   3   0    3.30    1.60
   3   3   0    6.00    1.60
  -3   3   0    5.40    1.70
  -3   3   0    6.20    1.60
  -3   3   0    5.70    2.00
   3   3   0    4.40    1.70
   3   3   0    4.20    1.70
   3   3   0    7.90    2.20
   4  -3   0  235.48   13.00
  -4  -3   0  248.08   12.90
   4  -3   0  264.47   14.00
  -4  -3   0  270.87   14.10
   4  -3   0  268.67   12.90
  -4  -3   0  255.47   13.00
   4   3   0  256.47   12.00
  -4   3   0  239.38   11.90
   4   3   0  217.28   11.90
   4   3   0  256.97   10.80
  -4   3   0  263.87   12.70
  -4   3   0  268.57   10.30
   4   3   0  246.38   14.40
  -4   3   0  253.27   12.90
   4   3   0  252.47   13.20
  -5  -3   0  168.58   10.70
   5  -3   0  186.18   11.80
  -5  -3   0  190.58   12.60
   5  -3   0  180.78   11.90
   5  -3   0  179.98   11.00
  -5  -3   0  167.48   10.80
  -5   3   0  179.88   10.20
  -5   3   0  183.58    9.50
   5   3   0  174.48   11.60
   5   3   0  174.18    8.90
   5   3   0  182.18   10.70
   5   3   0  172.48    9.90
   5   3   0  184.18   12.80
   6  -3   0   23.70    6.20
   6  -3   0   24.80    4.90
  -6  -3   0   30.70    5.50
   6  -3   0   20.40    4.70
  -6  -3   0   27.90    6.30
  -6  -3   0   22.20    4.60
   6  -3   0   18.80    4.40
   6   3   0   21.40    4.80
  -6   3   0   24.90    4.20
  -6   3   0   21.80    3.70
   6   3   0   19.60    3.60
   6   3   0   25.80    4.90
   6   3   0   22.80    3.70
   7  -3   0  115.79   10.10
  -7  -3   0  114.09   11.40
  -7  -3   0  107.69   12.30
   7  -3   0  112.29    9.50
  -7  -3   0  108.39    9.80
   7  -3   0  118.69   10.60
   7  -3   0   99.69   11.80
   7   3   0  117.79   11.10
   7   3   0  128.09    8.30
   7   3   0  124.79    8.80
  -7   3   0  109.39    8.00
  -7   3   0  109.29    6.50
   7   3   0  111.89    9.10
   8  -3   0    2.80    2.70
   8  -3   0    5.30    2.70
  -8  -3   0    1.10    1.70
   8  -3   0    5.30    2.90
   8   3   0    3.80    1.90
   8   3   0    5.00    2.20
  -8   3   0    6.40    1.80
   8   3   0    6.40    2.40
   9  -3   0  107.09   10.90
   9   3   0  148.19   16.00
  -9   3   0  109.19    7.50
   9   3   0  117.09    9.10
  10  -3   0   37.20    7.50
  10  -3   0   31.10    7.00
  10  -3   0   36.70    7.50
  10   3   0   48.70    7.70
  10   3   0   40.90    7.10
 -10   3   0   38.50    4.80
   0  -4   0  282.87   12.70
   0  -4   0  312.47   15.90
   0  -4   0  293.17   14.20
   0   4   0  287.77   14.20
   0   4   0  288.47   14.60
   0   4   0  285.57   15.20
  -1  -4   0  508.35   22.50
   1  -4   0  520.85   22.30
  -1  -4   0  546.85   20.60
  -1  -4   0  517.85   19.70
  -1  -4   0  512.05   20.80
   1  -4   0  511.95   18.40
   1   4   0  502.75   19.20
  -1   4   0  538.55   21.30
   1   4   0  512.75   20.50
  -1   4   0  541.75   22.10
   1   4   0  534.45   22.60
  -1   4   0  523.95   18.50
  -1   4   0  519.45   19.00
  -1   4   0  529.45   21.20
   2  -4   0    1.20    1.50
  -2  -4   0    3.70    2.00
  -2  -4   0    3.30    1.70
  -2  -4   0    0.90    1.50
   2  -4   0    4.20    2.10
   2   4   0    4.10    1.80
   2   4   0    4.80    2.20
  -2   4   0    3.50    2.00
   2   4   0    2.90    1.90
  -2   4   0    3.20    1.50
  -2   4   0    2.60    1.30
   2   4   0    2.90    1.70
  -2   4   0    4.30    2.70
  -3  -4   0   16.80    4.10
   3  -4   0   18.40    4.70
   3  -4   0   13.10    3.80
  -3  -4   0    7.80    2.50
  -3  -4   0   11.40    2.90
   3   4   0   11.20    2.80
  -3   4   0   15.00    3.60
   3   4   0   12.30    3.40
   3   4   0   11.20    2.40
  -3   4   0   13.10    2.90
  -3   4   0   15.70    2.70
   3   4   0    6.00    2.00
   3   4   0    9.40    3.00
  -4  -4   0  425.06   19.30
  -4  -4   0  389.36   18.40
   4  -4   0  444.46   20.50
  -4  -4   0  406.66   19.10
   4  -4   0  452.75   21.20
  -4   4   0  422.46   15.10
  -4   4   0  403.36   18.40
   4   4   0  410.16   15.80
  -4   4   0  395.26   16.40
   4   4   0  400.66   18.10
  -4   4   0  403.56   18.00
   4   4   0  408.66   17.70
   4   4   0  393.56   20.90
   4   4   0  440.06   19.60
  -5  -4   0    2.40    1.90
   5  -4   0    1.40    1.50
   5  -4   0    1.30    1.80
   5  -4   0   -1.50    0.80
  -5  -4   0    1.50    1.80
  -5   4   0    2.60    1.20
   5   4   0    0.90    1.60
  -5   4   0    0.40    1.60
  -5   4   0   -0.70    1.20
   5   4   0    2.00    1.50
   5   4   0    1.30    1.60
   5   4   0    1.10    1.80
  -5   4   0   -0.30    1.20
   5   4   0    2.10    1.50
   6  -4   0   37.90    6.40
  -6  -4   0   41.50    5.10
  -6  -4   0   25.70    4.90
   6  -4   0   26.20    5.80
  -6  -4   0   31.20    6.30
   6  -4   0   33.50    6.20
  -6   4   0   33.50    4.80
   6   4   0   26.00    5.20
  -6   4   0   38.30    5.70
   6   4   0   38.80    6.10
  -6   4   0   31.60    3.60
   6   4   0   27.30    4.30
   6   4   0   27.90    5.30
   6   4   0   49.50    8.50
  -7  -4   0   53.19    8.10
   7  -4   0   56.09   12.40
  -7  -4   0   57.49    9.80
   7  -4   0   45.30    7.90
   7  -4   0   53.49    8.10
   7  -4   0   56.09   10.20
  -7  -4   0   42.50    6.80
   7   4   0   72.89    8.50
  -7   4   0   55.29    4.30
   7   4   0   51.59    5.30
   7   4   0   53.09    8.70
   7   4   0   52.29    9.50
  -7   4   0   53.59    5.80
  -7   4   0   52.99    5.60
  -7   4   0   62.79    5.10
   7   4   0   37.50    6.10
   8  -4   0    4.30    2.90
  -8  -4   0    4.40    2.90
   8  -4   0    2.70    2.20
   8  -4   0   10.00    3.60
   8   4   0    3.90    1.90
   8   4   0    0.10    2.30
  -8   4   0    5.60    1.60
   8   4   0    6.20    2.30
   8   4   0    1.10    1.90
  -8   4   0    6.10    2.20
   9  -4   0   21.20    5.10
   9  -4   0   21.50    5.50
   9  -4   0   20.30    7.70
  -9   4   0   25.20    4.10
   9   4   0   19.50    5.70
  -9   4   0   24.20    3.70
   9   4   0   15.30    4.10
   0  -5   0    0.80    2.10
   0  -5   0   -0.10    1.30
   0  -5   0    0.80    1.30
   0   5   0    1.20    1.30
   0   5   0    0.50    1.30
   0   5   0    0.30    1.70
   0   5   0    0.90    1.90
  -1  -5   0    0.40    1.10
   1  -5   0    0.90    1.30
  -1  -5   0    2.70    1.80
   1  -5   0   -0.20    1.00
   1  -5   0    0.30    0.70
  -1  -5   0    1.20    1.60
   1   5   0   -0.60    1.30
   1   5   0   -0.30    1.10
   1   5   0    1.20    1.40
   1   5   0   -0.50    1.20
  -1   5   0   -0.20    1.30
  -1   5   0    0.30    1.10
  -1   5   0    0.00    1.00
  -1   5   0    4.10    2.20
  -1   5   0    0.00    1.10
  -2  -5   0  108.39   10.50
   2  -5   0  124.19   10.80
  -2  -5   0  120.79   10.00
  -2  -5   0  123.49    9.20
  -2  -5   0  127.59    9.40
   2   5   0  125.79   11.00
  -2   5   0  121.39    9.90
  -2   5   0  116.59    9.40
   2   5   0  123.19    8.90
  -2   5   0  125.19   10.40
  -2   5   0  127.99    7.90
  -2   5   0  111.59    8.10
   2   5   0  116.29    9.30
   3  -5   0  418.16   21.40
   3  -5   0  434.46   22.40
  -3  -5   0  444.46   20.20
  -3  -5   0  408.16   20.40
  -3  -5   0  411.46   19.40
   3   5   0  446.26   20.50
  -3   5   0  414.46   17.60
   3   5   0  444.96   22.80
  -3   5   0  428.56   20.50
  -3   5   0  433.26   17.50
   3   5   0  404.66   19.20
   3   5   0  448.86   19.50
  -3   5   0  422.96   19.90
   4  -5   0   66.49    8.10
  -4  -5   0   67.89    7.90
  -4  -5   0   82.69    7.90
  -4  -5   0   65.39    7.50
   4  -5   0   62.49    8.30
   4   5   0   66.49    7.00
  -4   5   0   76.59    7.80
   4   5   0   68.69    7.40
   4   5   0   83.69    9.20
   4   5   0   70.09    6.00
  -4   5   0   79.39    5.90
  -4   5   0   66.19    6.10
   4   5   0   68.59    7.00
  -4   5   0   72.19    7.30
  -5  -5   0    1.60    2.00
  -5  -5   0   -1.40    1.60
   5  -5   0   -0.10    1.60
  -5  -5   0   -0.60    1.50
   5  -5   0   -2.50    1.40
   5   5   0    0.80    1.30
  -5   5   0   -0.70    1.10
   5   5   0   -0.10    1.20
  -5   5   0   -0.20    1.00
   5   5   0    1.30    1.70
  -5   5   0    0.50    1.60
   5   5   0   -3.90    1.70
   5   5   0   -1.00    1.40
   6  -5   0   44.10    9.00
  -6  -5   0   30.50    8.10
   6  -5   0   28.30    7.10
  -6  -5   0   30.80    6.00
  -6  -5   0   30.10    6.70
   6   5   0   28.00    6.30
  -6   5   0   33.70    5.20
   6   5   0   28.40    6.80
  -6   5   0   26.40    5.10
   6   5   0   37.60    7.20
  -6   5   0   39.50    3.90
   6   5   0   35.70    6.40
   6   5   0   35.40    5.00
   7  -5   0    2.30    1.80
  -7  -5   0   -3.50    1.70
   7  -5   0   -0.60    2.60
   7   5   0    0.30    1.70
   7   5   0   -0.10    1.60
   7   5   0   -1.30    1.00
   7   5   0   -0.10    2.00
  -7   5   0   -1.90    0.90
  -8  -5   0   40.80    9.10
   8  -5   0   25.20    6.60
   8  -5   0   30.10    7.90
   8  -5   0   19.00    5.40
  -8   5   0   30.60    3.10
   8   5   0   32.30    6.90
   8   5   0   26.40    4.80
  -8   5   0   28.20    4.40
   8   5   0   30.20    6.00
   8   5   0   27.00    7.20
   0  -6   0   94.89    8.00
   0  -6   0  102.29    9.50
   0  -6   0   97.19   10.50
   0   6   0  100.19   10.30
   0   6   0  102.39    9.90
   0   6   0   96.09    7.90
   0   6   0   96.79    8.00
   0   6   0  104.69    9.80
   1  -6   0    1.60    1.00
  -1  -6   0    0.20    2.40
   1  -6   0    0.80    1.10
   1  -6   0    0.40    2.30
  -1  -6   0    1.10    1.60
  -1  -6   0    2.10    1.80
  -1   6   0    1.20    2.30
  -1   6   0    1.10    1.50
  -1   6   0    2.20    1.60
   1   6   0    0.90    1.40
   1   6   0   -1.60    2.30
  -1   6   0    0.60    1.70
   1   6   0    3.10    2.20
   1   6   0    0.10    1.80
  -1   6   0   -3.00    2.30
  -2  -6   0   23.60    5.20
  -2  -6   0   22.90    6.40
  -2  -6   0   20.90    4.60
   2  -6   0   13.10    4.70
  -2   6   0   30.90    6.50
  -2   6   0   22.60    4.10
   2   6   0   19.50    4.60
  -2   6   0   19.60    4.00
   2   6   0   17.60    4.40
   2   6   0   26.30    6.70
  -2   6   0   19.40    4.40
   2   6   0   16.90    4.30
  -2   6   0   12.90    4.30
  -3  -6   0   45.60    8.40
  -3  -6   0   38.70    9.30
   3  -6   0   33.30    6.70
  -3  -6   0   29.80    5.80
  -3   6   0   23.10    5.40
   3   6   0   25.90    4.80
  -3   6   0   37.40    5.40
  -3   6   0   31.40    5.80
   3   6   0   23.80    5.80
  -3   6   0   29.00    4.60
   3   6   0   40.10    6.70
  -4  -6   0  167.28   12.70
  -4  -6   0  173.38   13.40
   4  -6   0  178.18   14.70
  -4  -6   0  200.78   13.90
   4  -6   0  171.98   14.70
   4   6   0  182.78   12.80
   4   6   0  167.88   10.20
   4   6   0  171.58   14.80
  -4   6   0  158.98   12.90
  -4   6   0  181.88   14.00
  -4   6   0  168.08   12.60
   4   6   0  173.58   12.50
  -4   6   0  173.98    9.90
  -4   6   0  177.48   10.80
  -5  -6   0   76.19    8.80
   5  -6   0  103.39   12.00
   5  -6   0   93.19   10.80
  -5   6   0   85.09    7.50
   5   6   0   88.59    9.30
   5   6   0   99.19    9.10
  -5   6   0   87.99    6.50
   5   6   0   87.59    7.00
  -5   6   0   91.49   10.40
   5   6   0   79.49    8.60
   6  -6   0   33.60    7.40
   6  -6   0   34.00    7.60
  -6  -6   0   44.40    8.10
   6   6   0   69.99   14.70
  -6   6   0   46.70    4.50
   6   6   0   39.70    6.70
   6   6   0   51.19    8.80
   6   6   0   48.30    5.40
   7  -6   0   27.80    7.40
   7  -6   0    9.50    5.50
  -7  -6   0   14.80    5.30
   7   6   0   18.30    5.00
   7   6   0   15.60    3.80
   7   6   0   15.50    4.90
   7   6   0   11.10    5.60
   0  -7   0    0.20    1.50
   0  -7   0    2.00    1.30
   0  -7   0   -2.80    1.20
   0   7   0    0.50    1.00
   0   7   0    3.60    2.20
   0   7   0   -3.00    1.80
   0   7   0    5.80    3.00
  -1  -7   0   31.20    5.80
  -1  -7   0   26.70    6.80
   1  -7   0   27.40    6.00
   1  -7   0   17.70    5.70
  -1  -7   0   22.90    5.70
   1  -7   0   21.40    4.20
  -1   7   0   19.30    5.80
  -1   7   0   21.80    4.70
  -1   7   0   25.40    4.80
   1   7   0   30.40    7.00
   1   7   0   18.90    4.10
   1   7   0   22.90    5.30
  -2  -7   0   -2.50    1.40
  -2  -7   0   -2.60    1.80
   2  -7   0    0.80    2.80
   2   7   0   -4.10    1.70
  -2   7   0   -0.80    1.90
  -2   7   0   -1.30    1.20
   2   7   0   -1.60    1.20
  -2   7   0    6.00    2.70
   2   7   0   -0.80    2.50
   3  -7   0   25.00    6.70
  -3  -7   0   17.70    4.30
   3   7   0   13.70    4.60
  -3   7   0   19.60    5.70
   3   7   0   19.40    4.80
  -3   7   0   22.00    4.40
  -3   7   0   32.20    5.40
  -4  -7   0   67.19    8.60
   4  -7   0   92.79   11.90
   4   7   0   85.19    7.40
   4   7   0   79.39    8.90
  -4   7   0   89.79    7.10
   4   7   0   92.69    9.80
  -5  -7   0    0.10    1.90
   5  -7   0   -0.70    3.10
   5   7   0    3.30    2.60
  -5   7   0    2.30    1.70
   5   7   0    4.10    2.50
   5   7   0   -2.20    1.40
  -5   7   0    1.30    2.60
  -6  -7   0   25.60    6.50
   6  -7   0   27.60    7.50
   6  -7   0   16.00    7.20
   6   7   0   15.40    4.60
  -6   7   0   19.10    5.60
  -6   7   0   27.90    3.50
   6   7   0   29.70    5.30
   6   7   0   24.60    5.70
   0  -8   0   -2.30    2.00
   0  -8   0    0.40    2.60
   0   8   0    0.70    1.90
   0   8   0    4.00    2.50
   0   8   0    3.90    3.00
   1  -8   0    9.20    4.60
  -1  -8   0   11.00    5.80
  -1  -8   0    7.60    3.70
   1  -8   0    9.20    3.90
  -1   8   0   11.40    3.60
   1   8   0    9.20    2.80
   1   8   0   11.20    6.20
  -1   8   0    6.50    4.20
  -1   8   0    8.30    4.20
   1   8   0   13.10    4.10
  -2  -8   0   -2.00    2.30
   2  -8   0    6.40    4.30
   2  -8   0    7.40    3.50
   2   8   0    1.40    2.40
   2   8   0    3.40    3.10
  -2   8   0   -2.60    1.90
  -2   8   0   -1.00    1.70
  -3  -8   0    8.40    3.00
   3  -8   0    6.10    4.50
   3  -8   0    8.10    3.70
  -3   8   0   10.50    5.10
   3   8   0    9.30    3.70
   3   8   0    9.60    3.80
  -3   8   0   11.20    3.30
   3   8   0    6.30    2.80
  11   0  -1   -4.10    1.60
  11   0  -1   -0.90    1.60
  11   0  -1   -1.70    2.20
  10   0  -1    1.00    1.80
  10   0  -1   -0.50    1.20
 -10   0   1   -2.20    2.20
   9   0  -1    0.70    1.50
  -9   0   1   -1.20    1.50
   9   0  -1   -0.80    3.80
   9   0  -1    1.00    1.70
   8   0  -1    0.60    1.20
   8   0  -1    1.00    1.40
   8   0  -1   -0.70    1.80
  -8   0   1   -2.60    1.10
  -8   0   1    1.60    1.30
   7   0  -1   -1.30    1.20
   7   0  -1    0.30    0.70
   7   0  -1    0.60    1.30
  -7   0   1    1.10    1.30
  -7   0   1   -0.40    1.00
  -7   0   1    0.20    1.00
   6   0  -1    0.10    0.60
   6   0  -1   -0.40    0.60
   6   0  -1    1.20    1.60
  -6   0   1    0.00    0.80
  -6   0   1   -0.50    0.80
  -6   0   1   -0.40    0.70
   5   0  -1    1.10    1.20
  -5   0   1    1.20    0.90
   5   0  -1   -0.20    0.70
   5   0  -1    0.10    0.60
  -5   0   1    0.70    0.70
  -5   0   1    0.60    0.70
  -4   0   1    0.20    0.60
   4   0  -1   -0.20    0.60
  -4   0   1    0.40    0.60
  -4   0   1   -0.40    0.50
   4   0  -1    0.10    0.50
   4   0  -1    0.40    1.20
  -3   0   1   -0.20    0.40
   3   0  -1   -0.40    0.40
   3   0  -1    0.60    1.10
  -3   0   1    0.30    0.60
  -3   0   1   -0.20    0.30
   3   0  -1    0.60    0.60
   3   0  -1   -0.20    0.30
  -2   0   1    0.00    0.40
   2   0  -1    0.40    0.30
   2   0  -1    0.00    0.50
  -2   0   1    0.10    0.30
  -2   0   1   -0.10    0.30
   2   0  -1    0.00    0.30
   2   0  -1    0.10    0.40
   1   0  -1   -0.20    0.10
  -1   0   1    0.00    0.20
   1   0  -1    0.00    0.20
   1   0  -1    0.10    0.20
  -1   0   1    0.00    0.20
  -1   0   1    0.30    0.20
   1   0   1    0.10    0.20
  -1   0  -1    0.20    0.20
  -1   0  -1   -0.20    0.30
   1   0   1    0.10    0.20
  -1   0  -1    0.10    0.20
   1   0   1    0.10    0.30
   2   0   1    0.30    0.50
  -2   0  -1    0.40    0.50
   2   0   1   -0.10    0.50
  -2   0  -1   -0.40    0.60
  -2   0  -1    0.60    0.40
  -2   0  -1    0.30    0.40
   2   0   1    0.40    0.40
   3   0   1    0.70    0.70
  -3   0  -1    0.10    0.50
  -3   0  -1   -0.40    0.20
  -3   0  -1    0.30    1.00
   3   0   1    0.30    0.50
  -3   0  -1    0.20    0.40
   3   0   1   -0.10    0.40
   4   0   1    0.70    0.70
   4   0   1    0.80    1.30
  -4   0  -1    1.40    1.00
  -4   0  -1    1.50    0.80
   4   0   1    0.10    0.50
  -4   0  -1   -0.10    0.60
   5   0   1    1.60    0.70
  -5   0  -1    0.50    0.90
  -5   0  -1    1.90    0.80
   5   0   1    1.40    0.90
  -5   0  -1    1.00    0.80
  -6   0  -1    0.30    0.80
  -6   0  -1   -0.10    0.80
   6   0   1    0.60    1.00
   6   0   1   -0.80    1.30
  -6   0  -1   -0.30    0.90
   6   0   1   -0.10    0.90
  -7   0  -1    2.00    1.40
  -7   0  -1   -1.90    0.80
  -7   0  -1   -0.10    1.20
   7   0   1   -0.80    1.30
   7   0   1    0.60    1.30
   7   0   1    0.10    0.80
  -8   0  -1   -3.00    1.00
  -8   0  -1   -2.10    1.30
  -8   0  -1   -1.50    1.70
   8   0   1   -1.40    1.00
   8   0   1   -1.50    0.80
  -9   0  -1   -1.70    1.50
   9   0   1   -0.30    1.20
   9   0   1   -2.20    0.80
  10   0   1    0.80    1.10
 -10   0  -1   -1.10    2.50
  10   0   1   -1.60    1.10
  11   0   1    0.50    2.00
 -10  -1   1  163.98   12.50
  10  -1  -1  186.68   14.30
  10  -1  -1  161.78   12.90
  10  -1  -1  170.78   12.80
 -10   1   1  171.28   11.20
  10   1  -1  177.88   12.50
  10   1  -1  176.68   12.80
   9  -1  -1  113.49   10.00
  -9  -1   1   85.49    8.70
   9  -1  -1  100.09    8.90
   9  -1  -1  109.39   10.50
   9   1  -1   93.29   11.50
   9   1  -1   97.39    8.50
   9   1  -1  102.69    8.90
  -9   1   1  105.89    8.10
  -8  -1   1    8.40    3.70
   8  -1  -1   13.30    4.10
   8  -1  -1   15.40    3.80
   8  -1  -1   17.60    7.70
   8  -1  -1    8.90    2.90
  -8  -1   1   13.80    3.90
  -8  -1   1   11.40    3.10
  -8   1   1   15.90    3.40
  -8   1   1    8.10    2.30
   8   1  -1   17.00    3.90
   8   1  -1    8.40    2.70
  -8   1   1   17.90    3.70
   8   1  -1    9.10    3.50
   7  -1  -1   60.59    6.60
  -7  -1   1   65.19    6.00
   7  -1  -1   66.69    6.40
   7  -1  -1   70.29    6.40
  -7  -1   1   60.29    6.00
  -7  -1   1   63.89    6.30
  -7   1   1   67.29    5.40
   7   1  -1   68.19    6.10
   7   1  -1   56.39    7.50
  -7   1   1   61.99    5.60
   7   1  -1   67.59    5.80
  -7   1   1   60.79    5.50
   6  -1  -1   27.30    4.70
  -6  -1   1   25.30    3.90
   6  -1  -1   25.90    5.80
  -6  -1   1   26.80    4.20
   6  -1  -1   20.10    3.60
   6  -1  -1   19.90    3.60
   6   1  -1   26.20    3.80
   6   1  -1   31.50    3.80
  -6   1   1   31.70    3.60
   6   1  -1   13.60    3.60
   6   1  -1   18.90    3.10
  -6   1   1   28.20    3.40
  -6   1   1   24.50    2.90
  -5  -1   1    3.90    1.40
   5  -1  -1    3.90    1.70
  -5  -1   1    1.40    1.60
   5  -1  -1    3.30    1.40
   5  -1  -1    4.20    1.50
  -5  -1   1    2.90    1.50
   5  -1  -1    1.30    1.50
  -5  -1   1    2.90    1.30
  -5   1   1    3.40    1.10
   5   1  -1    4.10    2.30
   5   1  -1    3.60    1.40
  -5   1   1    3.40    1.30
  -5   1   1    4.30    1.50
   5   1  -1    2.90    1.20
   5   1  -1    3.90    1.50
   4  -1  -1   20.20    3.30
   4  -1  -1   13.70    2.60
  -4  -1   1   14.20    2.60
  -4  -1   1   16.30    2.60
   4  -1  -1   16.40    3.00
  -4  -1   1   14.90    3.20
   4  -1  -1   12.40    3.20
  -4  -1   1   17.50    2.70
  -4   1   1   11.50    2.00
   4   1  -1   17.20    2.80
   4   1  -1   19.00    2.90
  -4   1   1   17.90    2.70
   4   1  -1   13.30    2.20
  -4   1   1   19.90    2.00
   4   1  -1   15.60    3.60
  -3  -1   1  492.85   15.90
   3  -1  -1  469.55   16.10
  -3  -1   1  465.65   15.20
   3  -1  -1  460.85   15.50
  -3  -1   1  478.35   14.90
  -3  -1   1  468.75   17.60
   3  -1  -1  471.75   15.20
   3   1  -1  461.85   17.10
   3   1  -1  442.96   14.70
  -3   1   1  467.05   14.70
   3   1  -1  470.05   15.50
  -3   1   1  463.25   14.90
   3   1  -1  454.05   14.50
  -2  -1   1 2098.49   53.39
   2  -1  -1 1884.91   51.89
   2  -1  -1 2014.90   52.59
   2  -1  -1 1941.11   51.49
  -2   1   1 2071.69   52.39
   2   1  -1 2035.80   52.99
   1  -1  -1 1067.59   30.00
   1  -1  -1 1151.58   29.80
  -1  -1   1 1126.99   29.30
  -1  -1   1 1061.49   29.50
   1  -1  -1 1133.99   29.10
  -1  -1   1 1101.89   29.50
  -1   1   1 1166.58   28.90
   1   1  -1 1133.19   29.60
  -1   1   1 1065.69   29.40
  -1   1   1 1127.39   29.90
  -1   1   1 1147.79   28.00
   1   1  -1 1054.99   29.30
   0  -1   1 1111.79   29.80
   0  -1   1 1185.98   29.10
   0  -1  -1  983.70   29.60
   0  -1  -1 1181.78   29.90
   0   1   1 1141.39   30.00
   0   1   1 1106.69   29.30
   0   1  -1 1090.69   29.80
   0   1  -1 1103.59   29.70
   0   1  -1 1119.19   29.40
   1  -1   1 1683.93   46.70
   1   1   1 1953.10   47.90
   2  -1   1   17.50    2.00
  -2  -1  -1   22.70    2.80
   2  -1   1   20.40    2.20
  -2  -1  -1   19.80    1.80
  -2  -1  -1   20.60    2.20
   2  -1   1   20.00    2.20
  -2  -1  -1   20.20    2.10
   2   1   1   16.80    1.90
  -2   1  -1   17.70    1.90
   2   1   1   18.20    2.40
  -2   1  -1   20.40    2.10
  -2   1  -1   19.00    2.00
   2   1   1   18.10    2.00
   3  -1   1  142.59    6.80
   3  -1   1  136.89    8.60
  -3  -1  -1  143.29    6.80
   3  -1   1  146.89    7.10
  -3  -1  -1  146.49    7.10
  -3  -1  -1  161.38    8.90
  -3  -1  -1  146.39    6.30
   3  -1   1  144.59    7.10
   3   1   1  149.29    6.20
   3   1   1  133.99    8.00
   3   1   1  142.59    6.90
   3   1   1  143.19    6.50
  -3   1  -1  146.69    6.50
  -3   1  -1  142.59    6.60
  -4  -1  -1   50.39    4.20
   4  -1   1   38.60    6.10
  -4  -1  -1   50.49    5.70
   4  -1   1   52.79    4.50
   4  -1   1   51.29    5.80
   4  -1   1   46.20    4.40
  -4  -1  -1   55.99    4.00
  -4  -1  -1   52.19    4.40
   4   1   1   54.99    4.40
  -4   1  -1   48.10    3.50
   4   1   1   49.70    5.30
   4   1   1   50.19    4.00
  -4   1  -1   53.39    4.00
  -4   1  -1   46.90    3.80
  -5  -1  -1   19.80    3.10
  -5  -1  -1   17.20    2.90
  -5  -1  -1   23.20    3.80
   5  -1   1   25.00    4.00
   5  -1   1   23.20    5.00
   5  -1   1   21.90    3.80
  -5  -1  -1   27.60    5.60
  -5   1  -1   21.50    2.60
  -5   1  -1   20.00    3.10
   5   1   1   23.00    4.70
   5   1   1   20.20    3.20
   5   1   1   12.20    2.30
   5   1   1   24.00    2.80
  -5   1  -1   17.20    2.80
  -6  -1  -1   57.69    7.50
  -6  -1  -1   64.09    5.30
   6  -1   1   58.59    7.50
  -6  -1  -1   58.09    5.60
   6  -1   1   61.99    5.90
   6  -1   1   66.19    5.90
  -6  -1  -1   56.79    5.30
   6   1   1   72.99    7.80
  -6   1  -1   56.39    4.90
   6   1   1   58.09    5.20
  -6   1  -1   63.59    4.80
   6   1   1   59.19    5.00
  -6   1  -1   65.79    5.20
   7  -1   1   15.30    3.70
   7  -1   1    7.80    2.50
   7  -1   1    7.10    3.20
   7  -1   1    7.00    2.40
  -7  -1  -1    7.70    2.30
  -7  -1  -1   13.20    3.60
  -7  -1  -1   13.80    3.50
  -7   1  -1    5.10    1.80
   7   1   1    6.60    2.90
  -7   1  -1    6.90    2.00
   7   1   1    8.40    2.50
   7   1   1    5.60    2.10
  -7   1  -1    4.30    1.60
  -8  -1  -1   34.80    5.80
   8  -1   1   23.00    5.30
   8  -1   1   27.00    5.40
  -8  -1  -1   29.40    5.10
   8  -1   1   25.60    5.00
   8  -1   1   27.40    4.90
  -8  -1  -1   37.80    5.60
  -8   1  -1   27.90    4.50
   8   1   1   26.00    6.30
   8   1   1   34.60    5.40
   8   1   1   26.70    4.50
  -8   1  -1   37.80    4.60
  -8   1  -1   27.30    4.70
   9  -1   1    2.90    1.70
   9  -1   1    8.80    3.40
   9  -1   1    2.40    1.90
   9   1   1    4.20    2.60
  -9   1  -1    0.40    1.50
   9   1   1    4.50    2.50
  10  -1   1    2.30    1.80
  10  -1   1    0.40    2.20
  10   1   1    1.20    1.70
 -10   1  -1    0.00    2.10
  10   1   1    0.20    1.80
  10  -2  -1    4.70    3.10
  10  -2  -1    7.50    5.00
  10  -2  -1    0.00    2.70
  10   2  -1    6.60    2.70
  10   2  -1    5.60    3.00
 -10   2   1    3.40    2.30
   9  -2  -1  148.79   11.90
   9  -2  -1  157.88   12.50
  -9  -2   1  153.38   12.30
   9  -2  -1  157.18   12.90
   9   2  -1  144.29   13.90
   9   2  -1  166.08   11.30
   9   2  -1  147.59   10.40
  -9   2   1  159.28    9.40
   8  -2  -1  149.79   10.90
  -8  -2   1  141.89   10.90
   8  -2  -1  136.19   11.30
  -8  -2   1  148.19   10.30
   8  -2  -1  149.69   11.20
   8  -2  -1  133.39   13.40
  -8  -2   1  123.79    9.90
  -8   2   1  134.69    9.10
   8   2  -1  134.39    9.50
  -8   2   1  139.59    8.20
   8   2  -1  126.79    8.90
  -8   2   1  132.59    9.20
   8   2  -1  130.09   12.60
   7  -2  -1   30.70    7.30
  -7  -2   1   39.20    4.60
  -7  -2   1   45.70    5.60
  -7  -2   1   25.80    4.50
   7  -2  -1   38.30    5.90
   7  -2  -1   41.80    6.80
   7  -2  -1   44.40    7.10
   7   2  -1   37.20    7.10
   7   2  -1   41.70    4.60
   7   2  -1   35.40    4.50
  -7   2   1   45.20    4.80
  -7   2   1   41.90    4.70
  -7   2   1   35.80    3.80
   7   2  -1   45.70    5.40
  -6  -2   1    0.70    1.00
  -6  -2   1   -0.30    1.40
   6  -2  -1   -0.90    1.10
  -6  -2   1    0.70    1.20
   6  -2  -1   -0.30    1.10
   6  -2  -1    1.30    2.20
  -6  -2   1    1.70    1.20
   6  -2  -1    1.80    1.50
   6   2  -1    2.00    1.30
  -6   2   1   -0.50    0.90
   6   2  -1    0.70    0.90
  -6   2   1   -0.90    0.90
   6   2  -1   -1.00    0.70
  -6   2   1    1.10    0.90
   6   2  -1    3.60    1.80
  -5  -2   1    0.60    1.50
   5  -2  -1    3.50    1.80
   5  -2  -1    0.60    1.30
  -5  -2   1    1.40    1.70
  -5  -2   1    5.30    2.00
   5  -2  -1    1.20    1.30
  -5  -2   1    1.50    1.50
  -5   2   1    4.20    1.30
   5   2  -1    4.50    2.20
  -5   2   1    2.50    1.20
   5   2  -1    4.60    1.90
   5   2  -1    1.60    1.00
  -5   2   1    2.20    1.00
   5   2  -1    3.00    1.20
  -4  -2   1   74.59    5.90
   4  -2  -1   71.19    6.00
  -4  -2   1   69.49    5.50
   4  -2  -1   76.39    5.70
   4  -2  -1   79.09    6.10
  -4  -2   1   67.59    6.40
  -4   2   1   78.39    5.10
   4   2  -1   78.49    4.90
   4   2  -1   65.69    5.40
  -4   2   1   75.39    5.40
   4   2  -1   72.19    6.30
   4   2  -1   80.99    5.40
  -3  -2   1   82.79    6.10
  -3  -2   1   86.99    5.90
   3  -2  -1   83.29    5.60
   3  -2  -1   74.89    5.70
   3  -2  -1   87.09    6.40
  -3  -2   1   99.39    6.10
  -3   2   1   75.49    4.80
   3   2  -1   75.39    4.70
   3   2  -1   83.49    6.00
  -3   2   1   84.29    5.50
  -3   2   1   95.29    6.00
   3   2  -1   72.79    5.30
   3   2  -1   78.89    5.20
   2  -2  -1  657.03   21.90
  -2  -2   1  653.93   21.60
   2  -2  -1  682.33   21.10
  -2  -2   1  705.63   21.70
   2  -2  -1  704.33   22.80
  -2  -2   1  689.03   21.70
  -2   2   1  693.93   20.40
   2   2  -1  658.13   21.10
   2   2  -1  661.13   23.10
  -2   2   1  725.83   19.30
   2   2  -1  709.03   21.70
  -2   2   1  683.83   21.50
  -2   2   1  732.43   22.30
   2   2  -1  629.44   21.20
  -1  -2   1  404.36   13.80
   1  -2  -1  407.36   15.10
   1  -2  -1  406.26   12.40
  -1  -2   1  417.26   13.70
  -1  -2   1  385.86   15.00
   1  -2  -1  404.36   14.60
  -1  -2   1  408.16   14.30
  -1   2   1  409.26   13.10
   1   2  -1  399.46   14.00
   1   2  -1  404.76   15.20
  -1   2   1  392.36   14.60
  -1   2   1  422.56   14.40
   1   2  -1  388.66   13.60
   1   2  -1  417.36   13.80
  -1   2   1  395.86   12.30
   0  -2  -1    0.90    0.80
   0  -2  -1    1.10    0.70
   0  -2  -1    0.60    0.80
   0  -2   1    1.80    0.80
   0  -2  -1    1.40    0.90
   0  -2   1    0.00    0.60
   0   2   1    1.10    0.70
   0   2   1    1.20    0.80
   0   2  -1    1.30    0.90
   0   2  -1    0.80    0.80
   0   2  -1    0.20    0.60
   0   2   1    1.00    0.80
   0   2  -1    1.60    1.20
   0   2   1    0.60    0.80
   1  -2   1  810.02   23.00
   1  -2   1  872.51   25.70
  -1  -2  -1  819.22   24.00
  -1  -2  -1  836.12   24.70
  -1  -2  -1  812.12   25.80
   1  -2   1  822.42   25.10
  -1  -2  -1  780.92   24.50
   1   2   1  815.82   24.30
   1   2   1  808.12   23.80
  -1   2  -1  812.72   23.00
  -1   2  -1  827.12   24.80
   1   2   1  741.53   25.20
  -1   2  -1  831.52   25.10
   1   2   1  833.82   24.80
  -1   2  -1  815.92   23.80
   2  -2   1  398.06   14.30
   2  -2   1  395.76   14.90
  -2  -2  -1  410.56   15.10
   2  -2   1  393.36   15.00
  -2  -2  -1  374.06   14.30
  -2  -2  -1  408.46   14.50
  -2   2  -1  432.76   14.70
  -2   2  -1  421.26   13.90
   2   2   1  362.86   15.40
   2   2   1  405.86   15.00
   2   2   1  403.16   12.80
  -2   2  -1  415.96   13.00
   2   2   1  410.36   14.20
   2   2   1  406.26   14.20
  -2   2  -1  369.56   14.20
   3  -2   1  196.58    9.80
   3  -2   1  188.38    9.20
   3  -2   1  181.18    9.40
  -3  -2  -1  203.18   10.40
  -3  -2  -1  181.88    9.10
  -3  -2  -1  176.98    9.10
   3   2   1  183.08    8.60
  -3   2  -1  201.28    8.60
   3   2   1  189.88   10.00
   3   2   1  184.58    7.70
   3   2   1  179.88    8.90
  -3   2  -1  195.08    9.00
  -3   2  -1  178.48    8.80
   4  -2   1   46.00    4.70
  -4  -2  -1   44.00    5.30
  -4  -2  -1   45.70    3.90
   4  -2   1   49.00    4.70
  -4  -2  -1   49.70    4.70
  -4  -2  -1   49.70    4.70
   4   2   1   45.70    4.20
   4   2   1   48.80    4.60
  -4   2  -1   47.40    4.20
   4   2   1   47.00    5.20
  -4   2  -1   45.30    4.00
   4   2   1   43.20    4.20
  -5  -2  -1   10.10    3.20
   5  -2   1   10.70    2.80
  -5  -2  -1   11.90    3.00
   5  -2   1   16.50    3.40
   5  -2   1   15.80    4.80
  -5  -2  -1   17.00    3.10
  -5  -2  -1   13.70    3.00
   5  -2   1   13.70    3.10
   5   2   1   17.80    3.10
   5   2   1   15.40    2.80
  -5   2  -1   12.60    2.80
  -5   2  -1   15.80    2.80
   5   2   1   20.10    4.60
   5   2   1   13.60    2.70
   6  -2   1   19.80    5.80
   6  -2   1   20.50    4.30
  -6  -2  -1   20.90    3.70
   6  -2   1   20.10    4.00
  -6  -2  -1   15.50    4.20
  -6  -2  -1   23.40    4.40
  -6  -2  -1   21.80    4.10
   6  -2   1   15.50    3.60
  -6   2  -1   25.30    3.00
   6   2   1   20.90    3.70
   6   2   1   24.70    5.40
  -6   2  -1   20.50    3.70
   6   2   1   15.60    3.30
  -6   2  -1   21.30    3.50
   6   2   1   24.00    3.60
   7  -2   1    2.80    2.00
   7  -2   1    5.30    2.80
   7  -2   1    4.80    2.20
   7  -2   1    5.40    2.40
  -7  -2  -1    6.70    2.50
  -7  -2  -1    3.60    3.10
  -7  -2  -1    0.80    1.60
  -7  -2  -1    4.50    2.00
   7   2   1    6.90    3.20
   7   2   1    5.40    2.10
  -7   2  -1    0.90    1.40
   7   2   1    2.60    1.50
  -7   2  -1    7.30    2.50
   8  -2   1   14.70    3.70
   8  -2   1   12.20    3.90
   8  -2   1   20.20    4.70
   8  -2   1   15.60    5.30
  -8  -2  -1   23.70    5.10
  -8  -2  -1   19.50    4.80
  -8  -2  -1   11.70    4.10
  -8   2  -1   16.50    3.20
   8   2   1   16.80    5.40
   8   2   1   17.60    3.90
  -8   2  -1   19.80    3.60
  -8   2  -1   16.20    3.50
   8   2   1   19.60    4.00
  -9  -2  -1    0.50    2.30
   9  -2   1   -0.70    1.50
   9  -2   1    3.00    2.30
   9   2   1    2.60    2.00
  -9   2  -1    1.00    1.10
   9   2   1    0.80    1.30
  10  -2   1   -2.40    1.80
  10  -2   1   -1.90    2.60
  10  -2   1    3.00    1.80
  10   2   1   -0.40    1.80
  10   2   1   -0.10    1.60
 -10   2  -1   -1.70    1.50
  10  -3  -1   29.30    7.00
  10  -3  -1   21.80    5.50
  10  -3  -1   21.90    6.20
  10   3  -1   16.80    4.20
  10   3  -1   25.60    5.40
 -10   3   1   26.50    4.30
   9  -3  -1   24.60    6.70
   9  -3  -1   13.20    4.30
   9   3  -1   27.40    7.80
  -9   3   1   19.10    3.50
   9   3  -1   18.40    4.00
   8  -3  -1    2.00    2.50
  -8  -3   1   -0.80    2.40
   8  -3  -1    3.20    2.20
   8  -3  -1    2.50    2.40
   8   3  -1    2.10    2.80
   8   3  -1    3.50    2.10
   8   3  -1    2.70    1.60
   8   3  -1    6.40    2.70
  -8   3   1    1.60    1.20
  -8   3   1    1.50    1.50
  -7  -3   1    0.30    1.50
   7  -3  -1    0.30    1.70
  -7  -3   1    3.60    2.60
   7  -3  -1    2.30    1.70
   7  -3  -1    1.40    2.00
   7  -3  -1   -0.10    1.50
  -7   3   1    3.10    1.70
  -7   3   1    4.20    2.70
  -7   3   1    0.90    0.90
   7   3  -1    3.60    2.10
   7   3  -1    3.50    1.80
   7   3  -1    2.80    1.60
   7   3  -1   -0.20    2.00
  -6  -3   1  325.17   16.20
  -6  -3   1  319.17   16.50
  -6  -3   1  333.57   18.60
   6  -3  -1  300.77   15.60
   6  -3  -1  298.37   16.30
   6  -3  -1  303.07   17.00
   6   3  -1  289.07   16.70
  -6   3   1  308.77   13.90
  -6   3   1  315.77   14.60
   6   3  -1  315.37   15.60
  -6   3   1  323.47   11.60
   6   3  -1  309.17   14.50
   6   3  -1  309.17   13.50
  -5  -3   1   55.19    6.50
  -5  -3   1   47.60    5.50
   5  -3  -1   67.59    6.80
   5  -3  -1   46.80    6.00
  -5  -3   1   51.79    5.80
   5  -3  -1   62.19    6.10
   5   3  -1   53.79    4.60
   5   3  -1   46.00    4.80
   5   3  -1   57.79    6.40
  -5   3   1   49.30    5.00
  -5   3   1   50.79    4.70
   5   3  -1   33.80    5.90
   5   3  -1   46.90    5.20
  -4  -3   1   62.89    5.90
   4  -3  -1   61.59    5.60
  -4  -3   1   63.59    6.00
   4  -3  -1   63.89    6.50
   4  -3  -1   61.69    6.20
  -4   3   1   61.79    5.00
   4   3  -1   47.00    6.10
   4   3  -1   57.39    5.80
  -4   3   1   65.49    5.50
  -4   3   1   51.49    5.30
   4   3  -1   59.19    4.60
   4   3  -1   59.69    5.30
  -4   3   1   62.79    4.10
   4   3  -1   56.49    5.50
  -3  -3   1   18.80    3.70
  -3  -3   1   14.60    3.00
  -3  -3   1   11.90    2.60
   3  -3  -1   16.70    3.70
   3  -3  -1   17.10    3.20
   3  -3  -1   12.10    3.10
   3   3  -1   17.50    3.40
  -3   3   1   18.90    3.80
   3   3  -1   15.00    2.60
   3   3  -1   17.20    3.10
   3   3  -1   19.50    4.50
  -3   3   1   18.00    2.10
  -3   3   1   21.30    3.70
  -3   3   1   14.20    2.70
   3   3  -1   16.30    2.90
  -2  -3   1   16.80    3.40
   2  -3  -1    6.50    2.40
   2  -3  -1    7.90    2.60
  -2  -3   1    9.40    2.50
  -2  -3   1   12.20    2.50
   2   3  -1    8.00    2.20
  -2   3   1   10.50    1.90
   2   3  -1   11.80    3.00
  -2   3   1    7.80    2.20
  -2   3   1    9.40    2.10
  -2   3   1    7.60    2.10
   2   3  -1    8.10    2.60
  -1  -3   1  184.88    9.10
  -1  -3   1  181.18    9.00
  -1  -3   1  178.48   10.50
   1  -3  -1  164.58   10.10
  -1  -3   1  179.48    9.60
   1  -3  -1  183.58    8.00
  -1   3   1  181.88    7.90
   1   3  -1  177.98   10.30
  -1   3   1  173.58    9.50
   1   3  -1  180.18    9.40
  -1   3   1  195.68    8.70
  -1   3   1  183.38   10.30
   1   3  -1  183.28    9.00
  -1   3   1  192.38   10.00
   0  -3   1   14.90    3.30
   0  -3  -1   18.50    3.20
   0  -3   1   16.80    2.90
   0  -3  -1   19.30    3.70
   0  -3   1   17.80    2.80
   0  -3  -1   21.50    3.10
   0   3   1   18.50    3.60
   0   3  -1   13.80    3.00
   0   3  -1   15.30    2.40
   0   3   1   23.30    3.70
   0   3  -1   11.60    2.40
   0   3   1   18.40    3.80
   0   3   1   13.40    2.20
   0   3  -1   14.70    2.80
   1  -3   1 1134.09   35.80
  -1  -3  -1 1197.78   34.10
  -1  -3  -1 1155.18   34.90
  -1  -3  -1 1175.58   35.20
   1  -3   1 1191.68   33.00
   1  -3   1 1186.88   36.50
  -1  -3  -1 1134.19   36.60
  -1   3  -1 1204.08   35.50
   1   3   1 1124.79   33.50
   1   3   1 1136.49   36.40
  -1   3  -1 1128.49   32.70
  -1   3  -1 1106.29   35.50
  -1   3  -1 1124.19   33.50
   1   3   1 1132.09   34.60
  -2  -3  -1   51.39    4.80
  -2  -3  -1   52.59    5.00
  -2  -3  -1   68.49    5.70
   2  -3   1   64.69    6.20
   2  -3   1   54.69    5.60
  -2   3  -1   50.09    4.90
   2   3   1   60.29    6.00
   2   3   1   81.19    8.20
  -2   3  -1   49.90    5.10
  -2   3  -1   55.79    4.10
  -2   3  -1   61.19    4.70
   2   3   1   57.59    5.00
   2   3   1   61.89    5.50
   3  -3   1  117.39    8.20
   3  -3   1  109.79    8.10
  -3  -3  -1   94.69    7.10
   3  -3   1  103.59    7.10
  -3  -3  -1  106.09    7.40
  -3  -3  -1   94.69    7.30
  -3   3  -1   99.49    6.40
   3   3   1  107.69    8.50
   3   3   1  101.69    7.50
   3   3   1  104.59    7.10
  -3   3  -1   96.19    6.90
   3   3   1  104.69    7.00
  -3   3  -1  101.69    5.70
  -3   3  -1  105.69    7.30
   3   3   1  100.69    5.80
   4  -3   1  272.67   14.50
  -4  -3  -1  285.57   14.90
   4  -3   1  307.77   14.30
   4  -3   1  292.57   14.70
  -4  -3  -1  295.57   14.20
  -4  -3  -1  277.17   13.80
  -4   3  -1  284.27   11.40
  -4   3  -1  283.37   13.20
   4   3   1  300.77   16.00
   4   3   1  305.27   13.80
   4   3   1  276.87   14.40
  -4   3  -1  304.87   14.90
  -4   3  -1  291.67   13.60
   4   3   1  292.37   13.20
   4   3   1  283.87   11.50
   5  -3   1   38.20    5.70
   5  -3   1   44.50    5.70
   5  -3   1   36.00    5.60
  -5  -3  -1   44.00    5.30
  -5  -3  -1   29.70    5.40
  -5  -3  -1   44.20    5.30
   5   3   1   43.30    4.10
   5   3   1   45.20    5.20
   5   3   1   44.00    8.30
  -5   3  -1   44.90    4.90
   5   3   1   37.30    4.40
  -5   3  -1   39.30    4.10
   5   3   1   29.40    5.40
  -6  -3  -1  122.99    9.50
   6  -3   1  111.19   10.90
   6  -3   1  116.49    9.70
   6  -3   1  115.49    9.80
   6  -3   1  106.39    8.90
  -6  -3  -1  114.09   10.80
  -6  -3  -1  105.69    9.00
   6   3   1  118.29   10.40
  -6   3  -1  117.79    8.30
   6   3   1  121.19   11.00
   6   3   1  129.99    9.30
   6   3   1  118.99    8.20
   6   3   1  116.49    7.40
  -6   3  -1  119.69    7.90
   7  -3   1    1.10    1.60
  -7  -3  -1    2.50    2.80
  -7  -3  -1    2.80    1.90
   7  -3   1    0.70    1.40
   7  -3   1    3.40    3.00
   7  -3   1    0.40    1.20
  -7  -3  -1    1.80    2.20
   7   3   1    2.90    1.60
  -7   3  -1   -0.50    1.20
   7   3   1   -2.60    1.30
   7   3   1    1.30    1.50
  -7   3  -1    1.30    1.10
   7   3   1    2.70    1.80
   8  -3   1   16.80    4.40
   8  -3   1   25.50    5.70
   8  -3   1   19.40    4.80
  -8  -3  -1   16.90    5.70
  -8  -3  -1   13.00    4.00
   8   3   1   20.70    4.60
   8   3   1   14.10    3.30
   8   3   1   15.00    5.10
  -8   3  -1   15.20    3.00
   9  -3   1   32.80    7.20
   9   3   1   41.20    6.00
   9   3   1   49.20    9.10
  -9   3  -1   49.30    5.10
  10  -3   1   29.20    6.70
  10  -3   1   21.30    5.50
  10  -3   1   27.30    7.30
  10   3   1   26.30    5.80
  10   3   1   31.30    5.70
 -10   3  -1   25.50    4.50
   9  -4  -1   15.00    5.00
   9  -4  -1   13.80    4.40
  -9   4   1   13.30    4.00
  -9   4   1   11.10    2.30
   9   4  -1   13.30    4.00
   9   4  -1   16.00    5.10
   8  -4  -1    5.40    4.00
  -8  -4   1    5.70    2.90
   8  -4  -1    7.70    3.10
   8  -4  -1    8.70    4.10
   8   4  -1    8.90    2.90
   8   4  -1    1.50    1.90
  -8   4   1   10.20    2.10
  -8   4   1    5.90    1.90
   8   4  -1    1.80    1.70
   8   4  -1    6.40    3.90
   7  -4  -1   10.60    3.70
  -7  -4   1    3.40    2.50
  -7  -4   1    0.80    2.50
   7  -4  -1    2.30    3.50
  -7  -4   1    4.30    2.90
   7  -4  -1    2.10    2.10
   7   4  -1    6.40    3.80
   7   4  -1    3.50    2.30
   7   4  -1    9.10    2.70
   7   4  -1    0.60    2.70
  -7   4   1    4.80    1.50
   7   4  -1    1.20    1.10
  -7   4   1    5.20    2.20
  -7   4   1    2.20    1.20
  -7   4   1    5.70    2.10
   6  -4  -1   12.80    4.20
  -6  -4   1    7.20    3.10
   6  -4  -1    4.40    2.80
   6  -4  -1    3.90    2.20
  -6  -4   1    3.60    2.60
  -6  -4   1   12.00    3.50
   6   4  -1    4.00    2.80
   6   4  -1    6.10    2.10
   6   4  -1    4.50    2.20
  -6   4   1    3.50    2.20
   6   4  -1    9.60    2.70
  -6   4   1    4.90    2.00
  -6   4   1    6.70    1.90
   6   4  -1    6.80    2.60
   5  -4  -1   45.30    7.20
   5  -4  -1   51.29    6.10
  -5  -4   1   48.10    6.10
  -5  -4   1   48.60    6.30
  -5  -4   1   54.29    6.50
   5  -4  -1   45.30    7.30
  -5   4   1   43.20    4.80
  -5   4   1   49.00    5.50
   5   4  -1   49.10    5.40
  -5   4   1   49.60    6.00
   5   4  -1   45.40    6.00
   5   4  -1   39.60    7.20
   5   4  -1   51.19    4.90
   5   4  -1   46.90    5.80
  -5   4   1   52.29    4.10
  -4  -4   1  185.08   11.60
  -4  -4   1  167.58   11.10
   4  -4  -1  180.08   12.80
  -4  -4   1  187.78   11.90
   4  -4  -1  191.88   12.60
   4   4  -1  178.18   11.10
  -4   4   1  197.68   11.80
   4   4  -1  168.08    9.10
   4   4  -1  172.78   10.60
  -4   4   1  165.88    9.40
  -4   4   1  192.18   11.20
   4   4  -1  189.28   13.50
  -4   4   1  183.58    8.40
   4   4  -1  175.08   11.50
   3  -4  -1    4.20    1.90
  -3  -4   1    7.40    2.70
  -3  -4   1    3.70    1.80
   3  -4  -1    6.80    2.60
  -3  -4   1    5.60    2.20
  -3   4   1    4.40    1.90
  -3   4   1    4.90    1.50
   3   4  -1    7.40    2.80
   3   4  -1    6.30    2.50
  -3   4   1    6.30    2.20
   3   4  -1    5.90    2.70
  -3   4   1    4.60    2.00
   3   4  -1    3.30    1.50
  -2  -4   1   30.30    4.00
   2  -4  -1   26.60    4.90
  -2  -4   1   21.30    5.00
   2  -4  -1   15.20    3.80
   2   4  -1   20.90    3.80
  -2   4   1   33.50    3.80
   2   4  -1   40.60    6.70
   2   4  -1   33.50    4.10
  -2   4   1   29.80    3.20
  -2   4   1   22.70    4.20
  -2   4   1   34.20    5.60
  -2   4   1   40.70   10.10
  -1  -4   1   82.29    6.60
   1  -4  -1   78.69    5.60
  -1  -4   1   66.59    7.20
   1  -4  -1   86.19    7.90
  -1  -4   1   72.29    6.20
  -1  -4   1   85.59    7.20
  -1   4   1   81.79    7.50
   1   4  -1   89.69    6.60
   1   4  -1   73.19    6.50
  -1   4   1   76.49    5.80
  -1   4   1   78.89    5.50
  -1   4   1   97.59    7.60
   1   4  -1   84.79    7.80
  -1   4   1   78.99    7.00
   0  -4   1    1.00    0.90
   0  -4  -1    0.90    1.00
   0  -4  -1    0.00    0.80
   0  -4  -1    0.60    1.10
   0  -4   1    1.10    0.80
   0  -4   1    0.30    1.00
   0   4   1    0.10    1.00
   0   4   1    0.10    0.60
   0   4  -1    0.30    0.70
   0   4  -1   -0.30    0.80
   0   4   1   -0.80    0.60
   0   4  -1    0.40    1.40
   0   4   1   -1.10    0.80
   0   4  -1   -0.50    0.70
  -1  -4  -1  214.98   13.30
  -1  -4  -1  231.08   12.20
   1  -4   1  223.08   10.50
  -1  -4  -1  216.58   11.10
  -1  -4  -1  222.18   12.20
   1  -4   1  230.98   13.40
  -1   4  -1  229.48   10.50
   1   4   1  208.28   10.70
  -1   4  -1  216.88   12.70
   1   4   1  224.28   13.40
  -1   4  -1  216.98   12.20
  -1   4  -1  223.98   12.40
  -1   4  -1  227.28   11.10
   1   4   1  219.18   11.90
  -2  -4  -1  171.78   10.30
  -2  -4  -1  157.58    9.90
  -2  -4  -1  169.38   11.00
  -2  -4  -1  146.69   11.00
   2  -4   1  160.58   10.90
   2  -4   1  154.38   10.90
   2   4   1  153.28    9.20
   2   4   1  164.78   10.30
   2   4   1  158.08    9.80
  -2   4  -1  150.18    8.80
  -2   4  -1  151.38    8.20
   2   4   1  154.98   11.10
  -2   4  -1  138.59    9.90
  -2   4  -1  159.58   12.70
   3  -4   1    7.10    2.70
   3  -4   1    5.90    2.80
  -3  -4  -1    3.50    2.00
  -3  -4  -1    1.20    1.40
  -3  -4  -1    6.10    2.40
  -3   4  -1    7.50    2.70
  -3   4  -1    4.20    2.00
   3   4   1    5.70    1.60
   3   4   1    6.50    2.50
   3   4   1    4.20    2.50
   3   4   1    7.10    2.60
  -3   4  -1    8.20    2.10
  -3   4  -1    4.60    1.90
   3   4   1    6.30    2.30
  -4  -4  -1  232.18   13.40
   4  -4   1  240.78   14.80
  -4  -4  -1  230.88   13.70
   4  -4   1  230.68   14.30
  -4  -4  -1  248.38   14.20
  -4   4  -1  239.68   10.60
  -4   4  -1  234.78   11.80
   4   4   1  228.38   10.70
  -4   4  -1  237.88   13.20
   4   4   1  265.47   16.10
   4   4   1  244.98   13.10
   4   4   1  238.28   12.60
  -4   4  -1  236.48   12.90
   4   4   1  242.58   14.10
   5  -4   1  505.75   23.30
   5  -4   1  519.55   24.00
  -5  -4  -1  497.75   22.30
   5  -4   1  481.05   21.80
  -5  -4  -1  495.35   23.40
  -5  -4  -1  498.45   22.40
   5   4   1  498.35   23.00
  -5   4  -1  530.65   18.20
  -5   4  -1  491.15   20.80
   5   4   1  488.65   18.20
   5   4   1  488.15   24.40
   5   4   1  512.25   21.60
  -5   4  -1  524.45   20.00
   5   4   1  517.35   20.90
  -5   4  -1  481.65   21.20
   6  -4   1    8.00    3.20
  -6  -4  -1    7.90    3.30
   6  -4   1   12.80    4.10
  -6  -4  -1   10.40    4.00
   6  -4   1    9.20    3.40
  -6  -4  -1   11.90    3.90
   6   4   1    8.80    2.80
   6   4   1    9.50    2.50
  -6   4  -1    8.20    2.30
  -6   4  -1   10.30    3.00
   6   4   1   11.50    3.70
  -6   4  -1   13.00    3.40
   6   4   1    8.40    1.80
   6   4   1   10.70    4.30
  -7  -4  -1  100.19   10.90
  -7  -4  -1   92.59    9.20
   7  -4   1  145.79   23.80
   7  -4   1  100.39   10.30
   7  -4   1  102.99   10.00
  -7  -4  -1   97.59    9.60
   7  -4   1   93.49   10.90
  -7   4  -1   99.89    6.10
   7   4   1  102.29   10.60
   7   4   1   95.49    7.30
   7   4   1  110.29   13.00
  -7   4  -1  102.69    8.10
  -7   4  -1   95.59    6.80
   7   4   1   83.99    8.70
   7   4   1   91.69   10.00
  -7   4  -1   92.99    8.10
   8  -4   1   22.90    6.00
   8  -4   1   28.50    6.10
   8  -4   1   28.00    6.20
  -8  -4  -1   18.40    5.80
  -8   4  -1   29.50    4.60
  -8   4  -1   24.90    3.60
   8   4   1   23.00    4.80
   8   4   1   20.50    4.90
   8   4   1   19.10    6.00
   8   4   1   27.40    5.70
   9  -4   1   51.49    9.50
   9  -4   1   63.29    9.40
   9  -4   1   40.40    8.10
   9   4   1   53.29    6.80
  -9   4  -1   48.10    5.20
   9   4   1   58.19    6.40
   8  -5  -1   21.70    5.80
   8  -5  -1    6.70    4.50
  -8  -5   1    9.90    5.90
   8  -5  -1    5.10    5.40
   8   5  -1   12.00    3.70
   8   5  -1   22.70    4.70
  -8   5   1    9.30    2.00
   8   5  -1    7.60    2.80
   8   5  -1    6.70    2.10
  -8   5   1   11.70    2.20
   7  -5  -1   34.00    6.70
   7  -5  -1   51.19    8.40
  -7  -5   1   46.80    9.00
   7  -5  -1   29.80    6.70
  -7   5   1   45.40    4.00
   7   5  -1   53.69    9.30
  -7   5   1   40.00    3.50
   7   5  -1   49.10    7.30
   7   5  -1   39.30    7.00
   7   5  -1   39.90    5.90
   6  -5  -1  125.39   13.00
  -6  -5   1  133.39   12.90
  -6  -5   1  114.39   10.90
   6  -5  -1  142.19   13.00
  -6  -5   1  114.39   11.30
  -6   5   1  117.99    6.80
   6   5  -1   97.29   11.50
   6   5  -1  121.19   11.20
  -6   5   1  119.89   10.20
   6   5  -1  122.19   10.40
  -6   5   1  119.09    8.40
   6   5  -1  129.09    8.60
  -5  -5   1   48.60    7.90
   5  -5  -1   36.80    7.70
  -5  -5   1   51.69    8.20
  -5  -5   1   56.19    9.30
   5  -5  -1   42.80    7.90
   5   5  -1   36.00    6.50
  -5   5   1   48.80    6.00
   5   5  -1   55.49    5.40
   5   5  -1   37.30    7.10
  -5   5   1   49.70    4.30
  -5   5   1   44.10    5.10
  -5   5   1   29.20    5.30
   5   5  -1   31.10    5.80
   5   5  -1   46.50    5.70
  -4  -5   1  186.88   12.30
   4  -5  -1  160.78   13.30
  -4  -5   1  156.28   11.60
  -4  -5   1  159.58   12.10
   4  -5  -1  193.98   13.70
  -4   5   1  176.28   11.70
  -4   5   1  147.69    9.40
   4   5  -1  175.18   13.70
  -4   5   1  189.68   12.60
   4   5  -1  154.38   11.50
   4   5  -1  194.08   12.00
   4   5  -1  176.28    9.90
   4   5  -1  163.88   11.40
  -4   5   1  170.78    8.70
  -3  -5   1  524.25   22.80
  -3  -5   1  509.15   22.00
   3  -5  -1  493.95   24.90
  -3  -5   1  524.95   23.60
   3  -5  -1  533.15   24.70
  -3   5   1  522.95   23.70
   3   5  -1  537.65   25.70
  -3   5   1  531.65   19.00
   3   5  -1  552.44   22.50
   3   5  -1  562.04   23.00
  -3   5   1  553.94   24.00
  -3   5   1  520.95   22.70
  -3   5   1  522.05   20.20
  -2  -5   1  301.97   15.30
  -2  -5   1  287.07   14.90
  -2  -5   1  283.67   15.80
   2  -5  -1  293.27   17.50
  -2   5   1  275.37   13.40
  -2   5   1  317.17   16.80
   2   5  -1  267.07   15.00
  -2   5   1  312.87   17.00
  -2   5   1  310.97   16.40
   2   5  -1  301.07   17.70
  -2   5   1  298.87   13.00
   2   5  -1  289.67   14.80
   1  -5  -1    0.20    1.40
  -1  -5   1    0.90    1.40
   1  -5  -1   -0.40    1.00
   1  -5  -1   -1.60    1.20
  -1  -5   1    1.50    1.70
  -1  -5   1   -0.30    1.00
   1   5  -1   -1.30    1.20
   1   5  -1   -0.30    0.60
  -1   5   1   -0.40    0.90
  -1   5   1    2.70    1.90
  -1   5   1   -0.80    0.80
   1   5  -1   -1.80    1.40
  -1   5   1   -0.10    1.00
  -1   5   1    0.50    1.90
   1   5  -1    1.50    1.50
   0  -5  -1    2.80    2.00
   0  -5   1    2.80    1.80
   0  -5   1    1.70    1.40
   0  -5   1    2.20    2.20
   0  -5  -1    0.80    1.40
   0  -5  -1    3.10    2.40
   0   5   1    0.30    1.60
   0   5  -1    2.90    2.20
   0   5   1    3.40    1.70
   0   5   1    4.50    2.80
   0   5   1    5.10    2.50
   0   5  -1    3.50    1.70
   0   5  -1    2.80    2.40
   0   5  -1    4.10    2.20
   1  -5   1  114.89   10.40
  -1  -5  -1  135.89   11.60
  -1  -5  -1  149.59   10.50
   1  -5   1  137.59    8.70
   1  -5   1  135.89   10.40
  -1  -5  -1  133.69    9.20
  -1   5  -1  132.79    8.60
  -1   5  -1  141.19   10.50
   1   5   1  127.89    8.80
   1   5   1  157.48   11.40
   1   5   1  134.99   11.30
  -1   5  -1  133.39    8.90
  -1   5  -1  125.89   10.60
  -1   5  -1  138.59   10.40
   1   5   1  146.09   10.40
   2  -5   1   54.69    7.20
  -2  -5  -1   43.90    5.70
  -2  -5  -1   64.19    6.50
  -2  -5  -1   69.29   10.70
  -2  -5  -1   50.79    6.30
   2   5   1   44.40    5.60
  -2   5  -1   27.20    5.00
  -2   5  -1   35.50    6.10
   2   5   1   42.20    7.70
   2   5   1   51.99    5.60
  -2   5  -1   50.59    4.90
  -2   5  -1   53.89    6.30
  -2   5  -1   45.30    5.00
  -3  -5  -1   98.49    9.10
  -3  -5  -1   97.69    8.50
   3  -5   1   99.79    9.70
   3  -5   1   93.59    9.60
  -3  -5  -1   91.99    8.40
   3   5   1   88.89    9.20
  -3   5  -1  100.99    7.60
   3   5   1  104.49    8.70
  -3   5  -1  104.89    6.90
   3   5   1  106.39    8.50
  -3   5  -1  102.49    9.00
   3   5   1   94.09   10.10
  -3   5  -1   98.19    8.60
  -4  -5  -1    9.80    3.50
   4  -5   1    7.40    3.80
  -4  -5  -1    6.70    2.90
   4  -5   1    1.60    1.70
  -4  -5  -1    2.50    2.10
   4   5   1    6.30    2.00
  -4   5  -1    5.90    2.10
   4   5   1    5.00    2.40
   4   5   1    5.40    2.80
  -4   5  -1    7.80    2.50
   4   5   1    5.00    2.20
  -4   5  -1    1.70    1.40
  -4   5  -1    8.70    2.90
   4   5   1    8.20    3.30
  -5  -5  -1    3.30    3.80
  -5  -5  -1   -0.90    1.10
   5  -5   1    2.20    2.10
   5  -5   1    2.10    2.30
  -5  -5  -1    3.50    2.10
   5   5   1    0.60    1.60
   5   5   1    4.60    2.80
  -5   5  -1    0.00    1.30
  -5   5  -1    3.50    1.90
   5   5   1    1.40    2.70
  -5   5  -1    2.20    1.50
   5   5   1    0.40    1.60
  -5   5  -1    0.20    1.60
   5   5   1    2.80    1.90
  -6  -5  -1   73.49    8.70
  -6  -5  -1   91.49   14.40
   6  -5   1   80.09    9.80
  -6  -5  -1   81.69    9.40
   6  -5   1   93.99   16.00
  -6   5  -1   82.29    9.20
   6   5   1   86.99    9.10
   6   5   1   70.29    9.20
  -6   5  -1   86.79    7.40
   6   5   1   83.39    6.50
  -6   5  -1   69.19    5.70
   6   5   1   77.99    8.90
   6   5   1   76.19    8.10
   7  -5   1    2.20    2.50
  -7  -5  -1    4.50    3.20
   7  -5   1    5.60    2.80
   7   5   1    2.60    1.80
  -7   5  -1    6.30    2.20
   7   5   1    0.70    1.90
   7   5   1    2.30    2.50
  -8  -5  -1   -0.30    2.70
   8  -5   1    2.80    2.50
   8  -5   1   -2.10    2.20
   8   5   1    0.50    1.90
  -8   5  -1    2.20    1.60
   8   5   1    3.30    2.00
  -8   5  -1    0.20    1.30
   8   5   1   -1.90    2.20
   7  -6  -1    3.70    2.60
   7  -6  -1    3.30    3.40
  -7  -6   1    6.40    3.20
   7   6  -1    4.10    3.20
   7   6  -1    7.80    4.00
   7   6  -1    3.20    2.70
   7   6  -1    7.60    2.60
  -7   6   1    5.10    1.70
   6  -6  -1    3.30    2.40
   6  -6  -1   -0.40    2.20
  -6  -6   1   -2.10    2.20
   6   6  -1   -0.10    2.00
  -6   6   1    1.60    1.30
   6   6  -1    2.00    3.70
   6   6  -1    2.70    2.00
   6   6  -1    0.50    2.10
   5  -6  -1    8.80    4.10
  -5  -6   1    7.50    3.30
   5  -6  -1   12.10    4.60
   5   6  -1   11.80    3.50
  -5   6   1   10.30    2.40
   5   6  -1   10.40    3.60
  -5   6   1   10.70    2.80
   5   6  -1   10.90    3.70
   5   6  -1   11.30    2.80
  -4  -6   1    0.50    2.70
  -4  -6   1    4.70    2.60
  -4  -6   1    8.60    3.40
   4  -6  -1    1.20    2.20
   4  -6  -1    1.30    2.60
  -4   6   1    4.70    2.70
  -4   6   1   -0.60    2.30
  -4   6   1    1.50    1.30
   4   6  -1    1.20    1.40
   4   6  -1    5.60    3.20
  -4   6   1    8.60    2.70
   4   6  -1    3.30    1.80
   4   6  -1    1.20    3.00
  -4   6   1    2.30    1.60
  -3  -6   1   15.40    4.80
  -3  -6   1   11.60    3.70
   3  -6  -1    5.00    2.70
  -3   6   1    5.90    2.00
  -3   6   1    5.60    2.90
   3   6  -1    7.20    3.00
   3   6  -1    4.10    2.40
   3   6  -1    7.90    3.10
  -3   6   1    8.20    2.90
  -3   6   1    7.40    2.90
  -3   6   1    3.60    1.70
  -2  -6   1    3.50    2.10
   2  -6  -1    3.80    2.30
  -2  -6   1    9.70    3.50
  -2   6   1    7.20    2.50
   2   6  -1    4.20    2.40
  -2   6   1    7.60    3.00
   2   6  -1    5.80    3.10
  -2   6   1    5.70    2.00
  -2   6   1   11.70    3.80
   2   6  -1   10.20    3.90
   2   6  -1    6.50    2.60
  -2   6   1    9.50    2.60
   1  -6  -1   11.60    4.00
  -1  -6   1    3.90    2.20
   1  -6  -1    8.80    2.40
   1  -6  -1    8.60    3.90
  -1  -6   1    5.80    2.60
  -1  -6   1   15.70    4.10
   1   6  -1   10.20    3.20
  -1   6   1   12.90    3.70
   1   6  -1    8.10    4.30
  -1   6   1   12.30    4.30
  -1   6   1   15.30    4.20
   1   6  -1   10.10    2.90
  -1   6   1   12.00    3.30
   1   6  -1   11.10    3.70
  -1   6   1   10.80    3.00
   0  -6  -1    1.90    2.50
   0  -6  -1    0.00    1.50
   0  -6   1    1.00    1.60
   0  -6  -1    0.00    1.20
   0  -6   1   -0.30    1.30
   0  -6   1   -1.80    1.40
   0   6   1   -0.70    1.00
   0   6  -1   -0.20    1.50
   0   6   1    2.40    1.90
   0   6   1   -3.20    1.80
   0   6  -1    1.70    1.50
   0   6  -1   -2.10    1.10
   0   6   1    2.30    1.80
   0   6  -1    5.30    2.30
   0   6   1   -1.00    1.30
  -1  -6  -1   18.10    5.70
  -1  -6  -1   27.20    5.90
   1  -6   1   23.00    6.10
   1  -6   1   21.60    3.90
  -1  -6  -1   14.50    3.90
   1  -6   1   12.50    4.10
  -1   6  -1   19.90    4.00
  -1   6  -1   19.00    4.20
   1   6   1   12.30    4.10
   1   6   1   15.30    4.10
  -1   6  -1   13.60    3.50
   1   6   1   16.20    4.80
   1   6   1   15.80    3.70
  -1   6  -1   10.80    3.60
  -1   6  -1   15.40    4.10
   2  -6   1   -0.10    1.20
  -2  -6  -1    4.50    2.90
  -2  -6  -1    0.00    1.50
  -2  -6  -1    0.80    1.80
  -2   6  -1    0.60    0.90
  -2   6  -1    0.70    1.20
  -2   6  -1    0.30    1.30
   2   6   1   -1.70    1.20
  -2   6  -1   -1.40    1.90
   2   6   1    3.40    1.90
   2   6   1   -0.20    1.40
  -2   6  -1    1.20    2.10
   2   6   1    0.00    2.70
  -3  -6  -1   52.99    9.90
   3  -6   1   45.90    8.40
  -3  -6  -1   64.39    7.40
  -3   6  -1   58.29    5.80
  -3   6  -1   59.39    7.20
   3   6   1   61.99    9.90
  -3   6  -1   52.29    6.20
   3   6   1   60.29    7.10
  -3   6  -1   50.69    8.80
  -3   6  -1   39.40    6.80
   3   6   1   60.39    7.10
   4  -6   1   22.20    5.20
   4  -6   1   25.40    6.40
  -4  -6  -1   30.20    5.90
  -4  -6  -1   33.00    6.50
  -4  -6  -1   23.10    5.10
   4   6   1   24.90    5.70
  -4   6  -1   16.40    3.60
   4   6   1   23.50    6.60
  -4   6  -1   24.80    5.60
  -4   6  -1   23.90    4.20
   4   6   1   16.90    4.20
  -4   6  -1   30.50    6.90
  -4   6  -1   16.60    4.40
   4   6   1   30.90    4.60
  -5  -6  -1   12.70    3.90
   5  -6   1   15.40    8.10
   5  -6   1   10.40    4.00
   5   6   1   20.10    5.00
   5   6   1    8.40    3.70
   5   6   1   13.20    3.80
  -5   6  -1   15.20    3.20
  -5   6  -1   15.60    3.90
   5   6   1   15.30    3.60
  -5   6  -1   19.90    5.10
   6  -6   1    5.80    3.40
  -6  -6  -1   -1.80    2.10
   6  -6   1   -0.10    2.00
   6   6   1    0.40    2.40
   6   6   1    2.00    2.00
   6   6   1    0.20    1.20
   6   6   1   -1.20    3.40
  -6   6  -1    0.00    0.80
   7  -6   1    9.80    4.60
   7  -6   1   16.80    8.20
   7   6   1   19.70    5.10
   7   6   1   18.80    4.10
   7   6   1   12.70    4.00
  -7   6  -1   15.90    3.30
   7   6   1   15.10    4.70
   6  -7  -1    7.30    4.60
   6  -7  -1    9.60    4.80
  -6  -7   1   11.10    4.50
   6   7  -1    4.60    3.40
  -6   7   1    6.40    3.90
  -6   7   1    9.40    2.30
   6   7  -1   11.60    3.40
   6   7  -1    2.90    2.80
  -5  -7   1   19.60    5.40
   5  -7  -1   19.20    5.70
   5   7  -1   12.80    3.80
   5   7  -1   12.50    4.00
  -5   7   1   17.50    3.30
   5   7  -1   19.70    4.30
  -5   7   1   16.20    4.90
  -4  -7   1   54.09    8.70
   4  -7  -1   38.40    8.00
   4   7  -1   42.00    7.40
  -4   7   1   48.20    5.20
   4   7  -1   52.99    8.80
   4   7  -1   51.69    6.00
  -4   7   1   53.69    7.60
  -4   7   1   45.40    7.80
  -3  -7   1   35.80    6.30
   3  -7  -1   24.90    7.20
   3   7  -1   36.80    7.50
  -3   7   1   36.50    4.60
   3   7  -1   32.00    6.20
  -3   7   1   28.50    6.50
  -3   7   1   31.20    5.70
  -2  -7   1    3.00    3.00
  -2  -7   1   -2.10    2.50
   2  -7  -1    3.20    3.10
   2  -7  -1    3.30    2.20
  -2   7   1    1.50    1.80
  -2   7   1    0.20    2.20
   2   7  -1    2.70    2.90
  -2   7   1    3.50    2.50
   2   7  -1   -0.10    2.00
   2   7  -1    5.30    2.50
   1  -7  -1    2.00    1.90
   1  -7  -1    0.60    1.50
  -1  -7   1    1.90    2.20
   1  -7  -1   -1.80    1.40
  -1  -7   1    1.10    2.00
  -1  -7   1    7.00    3.60
  -1   7   1    1.10    2.00
  -1   7   1    2.00    2.10
  -1   7   1    2.20    1.60
   1   7  -1    3.60    2.60
   1   7  -1    3.60    2.40
   1   7  -1    4.30    2.10
   0  -7   1  149.39   11.10
   0  -7   1  167.88   12.90
   0  -7  -1  159.08   12.40
   0  -7  -1  150.88   11.20
   0  -7  -1  172.38   15.40
   0  -7   1  143.89   14.20
   0   7   1  158.78   13.00
   0   7   1  139.19   10.50
   0   7  -1  168.68   11.60
   0   7  -1  159.98   13.40
   0   7  -1  136.49   12.30
   0   7   1  146.09   10.70
   0   7  -1  159.78   11.40
   0   7   1  152.58   13.50
  -1  -7  -1    0.10    2.20
   1  -7   1   -0.90    1.50
   1  -7   1    1.50    1.50
  -1  -7  -1   -1.50    1.30
  -1  -7  -1   -1.50    3.00
  -1   7  -1   -3.60    1.30
   1   7   1   -0.70    2.20
   1   7   1    3.20    2.50
   1   7   1    0.30    1.70
  -1   7  -1   -0.60    2.30
  -1   7  -1    0.40    1.10
  -1   7  -1    3.50    2.80
   2  -7   1    5.20    2.50
   2  -7   1    3.50    3.60
  -2  -7  -1   -3.50    1.80
  -2  -7  -1    1.50    2.10
  -2   7  -1   -0.10    1.90
  -2   7  -1    3.50    2.10
  -2   7  -1    3.10    1.90
   2   7   1   -3.30    2.00
   2   7   1    2.50    2.10
   3  -7   1    0.80    1.90
  -3  -7  -1    0.20    1.60
   3   7   1   -1.60    1.20
  -3   7  -1    1.80    2.80
  -3   7  -1    1.80    2.40
   3   7   1    1.50    2.10
   3   7   1    1.50    1.30
   4  -7   1    4.70    3.00
  -4  -7  -1    1.00    2.40
   4   7   1    3.60    2.60
   4   7   1    7.60    3.20
  -4   7  -1    8.20    3.00
   4   7   1    8.90    3.20
  -4   7  -1   13.10    4.60
   5  -7   1  276.07   22.90
  -5  -7  -1  276.67   18.40
  -5   7  -1  271.77   19.50
   5   7   1  272.27   17.20
  -5   7  -1  270.07   13.40
   5   7   1  275.97   17.70
   5   7   1  263.07   16.10
  -6  -7  -1  224.28   25.50
   6  -7   1  180.38   17.60
   6  -7   1  198.88   18.00
   6   7   1  193.38   11.80
  -6   7  -1  239.08   18.30
  -6   7  -1  210.18   11.00
   6   7   1  217.28   16.10
   6   7   1  211.58   15.30
  -3  -8   1    2.80    2.60
   3  -8  -1    5.60    4.80
   3  -8  -1    0.70    3.00
   3   8  -1    4.00    3.60
  -3   8   1    1.80    1.50
  -3   8   1    1.50    2.90
   3   8  -1    0.20    1.70
   2  -8  -1   -2.90    1.80
   2  -8  -1   -1.10    2.60
  -2  -8   1   -1.90    1.90
  -2   8   1   -2.80    1.30
  -2   8   1   -0.90    2.60
   2   8  -1    0.80    2.80
  -1  -8   1  101.99   10.30
  -1  -8   1   96.49   12.70
   1  -8  -1  118.89   14.10
   1  -8  -1   97.49   11.50
   1   8  -1  105.19   10.00
  -1   8   1  102.49   11.10
  -1   8   1  124.59    9.40
  -1   8   1   99.79    9.00
   1   8  -1   97.29    9.10
   1   8  -1   90.99   15.80
   0  -8   1   12.10    5.00
   0  -8  -1   10.60    4.40
   0  -8  -1   10.70    4.50
   0  -8  -1   -1.70    3.60
   0  -8   1    3.10    3.40
   0   8   1   11.90    3.70
   0   8  -1   16.40    5.70
   0   8  -1   18.50    3.90
   0   8   1    7.20    3.90
   0   8   1   12.50    4.10
   0   8  -1    9.70    3.40
   1  -8   1   -2.70    2.00
   1  -8   1    1.60    3.10
  -1  -8  -1    1.80    3.70
  -1  -8  -1   -1.10    2.60
   1   8   1    3.00    2.30
  -1   8  -1    1.20    2.50
   1   8   1   -0.60    1.90
   1   8   1   -5.40    2.70
  -1   8  -1    2.40    2.20
  -2  -8  -1   30.30    6.40
   2  -8   1   52.49   11.10
   2   8   1   37.50    7.40
  -2   8  -1   35.70    7.30
   2   8   1   55.49    9.60
  -2   8  -1   49.00    7.50
   3  -8   1   13.90    6.10
  -3  -8  -1    2.80    3.70
   3  -8   1    6.10    4.00
  -3   8  -1    7.90    2.90
   3   8   1   14.50    4.40
  -3   8  -1   11.30    7.00
   3   8   1    7.10    3.40
   3   8   1   12.00    3.50
  11   0  -2   -2.90    2.10
  11   0  -2    0.20    1.90
  11   0  -2   -1.00    2.20
  10   0  -2   -0.70    1.50
  10   0  -2    4.20    2.60
 -10   0   2   12.30    2.80
   9   0  -2   23.50    7.10
  -9   0   2   13.00    3.80
   9   0  -2   12.00    3.40
   9   0  -2   13.10    3.60
  -8   0   2   20.30    6.60
   8   0  -2   15.30    3.50
  -8   0   2   20.70    4.10
   8   0  -2   15.00    5.50
  -8   0   2   14.70    5.00
   8   0  -2   19.50    4.10
   7   0  -2   29.30    4.60
  -7   0   2   29.90    7.40
   7   0  -2   23.90    4.00
  -7   0   2   35.70    5.20
  -7   0   2   34.40    5.00
   7   0  -2   18.80    4.70
  -6   0   2  219.88   10.50
   6   0  -2  211.98   10.60
   6   0  -2  210.58   14.00
  -6   0   2  225.28   10.50
  -6   0   2  219.48   10.50
   6   0  -2  208.28   10.50
   5   0  -2  438.76   15.50
  -5   0   2  413.16   15.10
   5   0  -2  390.66   14.90
   5   0  -2  403.86   19.30
  -5   0   2  424.76   15.00
  -5   0   2  425.56   15.20
  -4   0   2   49.70    3.70
   4   0  -2   44.50    3.50
  -4   0   2   52.59    3.70
  -4   0   2   40.90    3.40
   4   0  -2   50.19    5.50
   4   0  -2   51.19    3.80
   4   0  -2   47.40    3.50
  -3   0   2   67.69    3.80
   3   0  -2   66.69    3.70
   3   0  -2   69.29    5.60
   3   0  -2   68.39    3.90
  -3   0   2   69.59    3.90
   3   0  -2   75.19    4.00
  -2   0   2  433.36   12.60
   2   0  -2  439.16   14.80
  -2   0   2  442.86   12.50
   2   0  -2  436.26   12.40
   2   0  -2  406.36   12.20
  -2   0   2  412.06   12.20
   1   0   2 1342.97   55.49
  -1   0  -2 1407.66   56.69
  -2   0  -2 5652.13  182.48
   2   0   2 5389.06  179.68
   3   0   2  161.88    6.90
  -3   0  -2  158.88    6.50
  -3   0  -2  164.18    6.90
  -3   0  -2  151.08    6.70
   3   0   2  154.78    8.90
  -3   0  -2  163.78    9.30
   4   0   2   81.09    5.10
  -4   0  -2   85.09    4.90
   4   0   2   71.29    4.70
  -4   0  -2   74.29    4.80
  -4   0  -2   72.09    4.80
   4   0   2   70.99    6.60
  -5   0  -2  861.81   25.50
   5   0   2  842.62   25.90
   5   0   2  806.72   30.70
  -5   0  -2  850.71   26.00
   5   0   2  771.92   25.80
  -5   0  -2  810.12   25.70
   6   0   2   21.40    3.40
   6   0   2   24.20    4.00
   6   0   2   15.30    3.70
  -6   0  -2   22.60    3.80
  -6   0  -2   25.40    3.70
  -6   0  -2   25.90    4.00
   7   0   2  146.79    9.20
  -7   0  -2  140.09    9.10
  -7   0  -2  151.78    9.00
  -7   0  -2  142.99    9.10
   7   0   2  157.78    9.90
   7   0   2  148.49   12.60
  -8   0  -2   16.30    5.10
  -8   0  -2   10.50    3.20
  -8   0  -2    9.00    2.80
   8   0   2   13.60    6.40
   8   0   2    8.00    2.90
   8   0   2   11.50    3.20
  -9   0  -2   -0.20    1.90
   9   0   2    2.00    1.90
   9   0   2    0.00    1.30
 -10   0  -2   45.30    6.80
  10   0   2   41.90    7.10
  10   0   2   57.09    8.50
  10  -1  -2    2.20    2.00
  10  -1  -2    1.70    2.20
 -10  -1   2    5.90    3.10
  10  -1  -2    2.00    2.20
  10   1  -2    4.70    2.30
  10   1  -2    4.10    2.20
 -10   1   2    6.70    2.80
  -9  -1   2   29.00    6.00
   9  -1  -2   26.80    5.30
   9  -1  -2   19.00    6.10
   9  -1  -2   22.40    4.90
   9   1  -2   23.30    5.70
   9   1  -2   28.00    5.10
   9   1  -2   24.00    4.70
  -9   1   2   33.00    4.20
  -8  -1   2   38.30    6.40
   8  -1  -2   26.90    5.70
   8  -1  -2   35.00    6.10
  -8  -1   2   42.70    5.30
   8  -1  -2   34.00    5.70
  -8   1   2   27.20    4.80
  -8   1   2   36.00    4.40
  -8   1   2   32.30    5.70
   8   1  -2   31.60    4.90
   8   1  -2   25.60    4.30
   8   1  -2   18.10    5.00
   7  -1  -2   16.40    4.20
   7  -1  -2   17.00    3.80
   7  -1  -2    9.10    3.60
  -7  -1   2   20.30    3.90
  -7  -1   2   18.40    3.50
  -7  -1   2   14.60    3.30
   7  -1  -2   19.10    4.30
  -7   1   2   11.20    2.70
   7   1  -2   11.30    2.60
   7   1  -2   11.50    3.80
   7   1  -2   16.00    3.20
  -7   1   2   18.40    3.40
  -7   1   2   19.50    3.50
   6  -1  -2  158.88    9.20
   6  -1  -2  142.39   12.00
  -6  -1   2  158.08    8.90
  -6  -1   2  149.19    8.80
  -6  -1   2  153.38    9.50
   6  -1  -2  152.28    9.20
   6  -1  -2  150.58    9.90
  -6   1   2  153.48    8.40
   6   1  -2  156.48    8.50
  -6   1   2  159.78    8.50
   6   1  -2  157.18    8.70
   6   1  -2  154.78    8.80
   6   1  -2  142.69   11.20
  -6   1   2  145.59    7.70
   5  -1  -2   26.90    3.30
  -5  -1   2   24.60    3.80
  -5  -1   2   19.20    3.00
   5  -1  -2   29.90    3.80
  -5  -1   2   24.00    3.00
  -5   1   2   23.00    2.50
   5   1  -2   27.40    3.30
   5   1  -2   29.30    3.20
   5   1  -2   18.40    3.90
   5   1  -2   23.80    2.80
  -5   1   2   24.70    2.90
  -5   1   2   30.00    3.20
  -4  -1   2  391.56   14.10
  -4  -1   2  398.56   14.00
   4  -1  -2  415.16   15.50
   4  -1  -2  402.86   15.40
  -4  -1   2  368.46   14.30
  -4  -1   2  380.06   16.80
   4  -1  -2  404.26   14.20
   4   1  -2  404.76   16.90
  -4   1   2  387.26   12.40
   4   1  -2  386.16   13.50
   4   1  -2  355.26   14.40
   4   1  -2  370.56   14.00
  -4   1   2  388.46   13.60
  -4   1   2  395.26   13.60
   3  -1  -2  258.77    9.70
   3  -1  -2  247.38   10.50
  -3  -1   2  243.08   10.10
  -3  -1   2  259.97   11.70
  -3  -1   2  274.97    9.90
  -3  -1   2  248.78    9.70
   3  -1  -2  253.37   10.00
   3   1  -2  260.47    9.50
  -3   1   2  269.97    9.60
   3   1  -2  261.87   10.10
  -3   1   2  260.17    8.30
   3   1  -2  267.97   11.60
   3   1  -2  256.97    9.40
  -3   1   2  275.07    9.50
   2  -1  -2  239.08    8.40
  -2  -1   2  227.88    8.60
  -2  -1   2  244.28    9.20
  -2  -1   2  237.58    9.50
   2  -1  -2  259.87    9.00
   2  -1  -2  248.58    9.50
  -2   1   2  250.67    8.30
   2   1  -2  241.78    8.40
  -2   1   2  247.28    9.30
   2   1  -2  232.28    8.50
   2   1  -2  248.08    9.40
  -2   1   2  246.88    8.60
   2   1  -2  244.38    9.10
  -1  -1   2 2738.13  108.19
   1  -1  -2 2885.61  105.79
   1   1  -2 3069.99  109.79
   0  -1  -2  391.16   11.20
   0  -1  -2  393.36   11.90
   0  -1   2  371.56   12.10
   0  -1  -2  409.86   12.70
   0  -1   2  429.66   12.50
   0  -1   2  409.06   11.80
   0  -1  -2  399.86   12.60
   0   1   2  387.26   11.80
   0   1   2  387.86   11.10
   0   1  -2  402.76   12.30
   0   1  -2  378.56   13.10
   0   1   2  415.16   12.70
   0   1  -2  403.56   11.80
  -1  -1  -2 3689.23  134.49
   1  -1   2 3835.02  133.79
  -1   1  -2 3790.52  132.79
   1   1   2 3836.12  134.59
   2  -1   2  434.66   14.10
  -2  -1  -2  439.16   12.80
  -2  -1  -2  445.16   13.80
  -2  -1  -2  431.26   15.30
   2  -1   2  433.86   13.90
  -2  -1  -2  421.06   13.90
   2  -1   2  401.76   13.60
  -2   1  -2  455.85   13.90
  -2   1  -2  441.36   13.60
   2   1   2  436.06   13.90
   2   1   2  440.36   12.60
   2   1   2  420.46   15.10
  -2   1  -2  428.86   13.60
   2   1   2  439.66   13.50
   3  -1   2   40.70    3.50
  -3  -1  -2   38.80    3.30
   3  -1   2   41.40    3.40
   3  -1   2   40.80    3.40
  -3  -1  -2   39.70    2.90
  -3  -1  -2   43.30    3.60
  -3  -1  -2   37.30    4.30
   3  -1   2   49.60    4.90
  -3   1  -2   44.10    3.30
   3   1   2   45.60    3.40
  -3   1  -2   38.40    3.20
   3   1   2   41.20    2.90
   3   1   2   44.60    4.40
   3   1   2   45.40    3.60
  -4  -1  -2 1212.68   33.50
  -4  -1  -2 1176.88   34.40
   4  -1   2 1168.48   38.90
  -4  -1  -2 1191.18   38.90
   4  -1   2 1241.18   35.10
   4  -1   2 1224.28   35.80
  -4  -1  -2 1235.28   35.10
   4   1   2 1122.39   34.20
  -4   1  -2 1161.98   33.90
   4   1   2 1208.88   33.20
   4   1   2 1180.48   37.90
  -4   1  -2 1225.98   33.80
   4   1   2 1174.78   34.00
   5  -1   2  127.99   10.20
  -5  -1  -2  121.69    6.90
  -5  -1  -2  140.19   10.60
   5  -1   2  122.29    7.80
   5  -1   2  133.39    8.10
  -5  -1  -2  131.49    7.70
  -5  -1  -2  135.99    8.00
  -5   1  -2  140.19    7.10
  -5   1  -2  124.49    7.20
   5   1   2  121.99    9.50
   5   1   2  130.39    7.00
   5   1   2  116.99    7.10
  -5   1  -2  128.19    7.10
  -6  -1  -2   21.30    4.10
   6  -1   2   11.60    2.90
   6  -1   2   16.60    3.50
  -6  -1  -2   12.00    2.70
  -6  -1  -2   26.00    3.80
  -6  -1  -2   12.40    3.70
   6  -1   2   16.90    3.20
   6  -1   2   19.00    4.90
  -6   1  -2   22.40    3.40
   6   1   2   13.80    2.80
  -6   1  -2   22.70    2.80
  -6   1  -2   17.00    3.10
   6   1   2   25.60    5.60
   6   1   2   19.70    3.60
  -7  -1  -2   79.59    6.80
   7  -1   2   67.79    6.50
  -7  -1  -2   76.59    6.90
   7  -1   2   84.89    7.40
  -7  -1  -2   74.79    6.20
   7  -1   2   73.59    9.20
   7  -1   2   83.69    7.40
   7   1   2   73.99    6.20
   7   1   2   79.39    9.20
  -7   1  -2   73.99    6.20
  -7   1  -2   76.99    6.50
   7   1   2   77.09    6.50
   8  -1   2    2.30    1.60
  -8  -1  -2   -0.70    1.20
  -8  -1  -2    2.10    2.00
   8  -1   2    4.90    2.20
  -8  -1  -2    2.80    1.40
   8  -1   2    2.70    2.10
   8  -1   2    0.40    1.40
   8   1   2    3.70    3.20
   8   1   2    1.60    1.30
  -8   1  -2    1.90    1.70
   8   1   2    1.40    1.70
  -8   1  -2    0.40    1.60
  -8   1  -2    1.60    1.50
  -9  -1  -2   22.50    5.00
   9  -1   2   28.70    5.90
   9  -1   2   32.00    6.60
   9  -1   2   27.80    5.60
   9   1   2   34.50    5.80
  -9   1  -2   25.40    4.80
   9   1   2   22.50    4.70
  10  -1   2    6.90    3.60
  10  -1   2    0.00    2.30
  10  -1   2    1.10    1.30
 -10   1  -2   -1.60    2.40
  10   1   2    2.70    2.40
  10   1   2    0.80    1.60
  10  -2  -2    1.00    2.80
  10  -2  -2    0.90    2.20
  10  -2  -2   -1.90    2.10
  10   2  -2    1.40    2.10
  10   2  -2    4.00    2.20
  -9  -2   2  514.45   24.60
   9  -2  -2  525.05   24.70
   9  -2  -2  545.05   25.40
   9  -2  -2  553.84   26.50
  -9   2   2  545.05   20.30
   9   2  -2  539.85   23.20
   9   2  -2  565.04   22.90
   9   2  -2  524.35   28.40
  -8  -2   2   19.40    4.50
   8  -2  -2   24.70    4.80
  -8  -2   2   32.00    5.90
   8  -2  -2   26.70    5.70
   8  -2  -2   26.30    6.00
   8  -2  -2   26.10    5.10
  -8  -2   2   24.90    4.60
  -8   2   2   19.30    3.90
   8   2  -2   20.00    3.70
  -8   2   2   19.80    3.50
  -8   2   2   22.00    4.20
   8   2  -2   17.50    3.50
   8   2  -2   23.30    6.30
  -7  -2   2   14.90    3.50
   7  -2  -2   10.00    3.10
   7  -2  -2    7.90    3.60
  -7  -2   2   13.70    3.60
  -7  -2   2   15.80    4.00
   7  -2  -2    7.10    2.60
   7  -2  -2    6.10    2.50
   7   2  -2   11.60    2.90
   7   2  -2    5.40    1.90
   7   2  -2   14.80    3.70
  -7   2   2    7.90    2.20
  -7   2   2    5.60    2.00
  -7   2   2   10.50    2.20
   7   2  -2    9.20    3.00
  -6  -2   2   28.20    5.00
   6  -2  -2   19.90    4.70
   6  -2  -2   19.40    3.80
  -6  -2   2   23.90    4.10
  -6  -2   2   24.50    4.30
  -6  -2   2   23.50    5.30
   6  -2  -2   20.50    4.10
   6  -2  -2   18.00    3.60
   6   2  -2   32.50    5.00
  -6   2   2   24.60    2.60
   6   2  -2   15.80    3.00
   6   2  -2   21.30    4.70
  -6   2   2   20.60    3.60
  -6   2   2   19.30    3.20
   6   2  -2   19.30    3.30
   5  -2  -2    0.30    1.10
  -5  -2   2    1.60    1.10
  -5  -2   2    1.20    1.50
   5  -2  -2    1.10    0.70
   5  -2  -2   -0.80    0.50
   5   2  -2    0.10    0.70
   5   2  -2   -0.50    0.80
   5   2  -2   -0.20    0.50
  -5   2   2    0.70    0.50
  -5   2   2    1.20    1.10
  -5   2   2    0.10    0.80
   5   2  -2   -0.20    0.60
   4  -2  -2   67.19    5.60
   4  -2  -2   62.89    5.10
  -4  -2   2   63.79    6.20
  -4  -2   2   64.29    5.50
   4  -2  -2   67.99    5.90
  -4  -2   2   64.29    5.30
   4   2  -2   69.49    5.50
  -4   2   2   65.09    4.60
   4   2  -2   68.39    5.00
   4   2  -2   68.39    5.90
  -4   2   2   63.29    4.90
   4   2  -2   60.69    4.40
   3  -2  -2 1295.07   36.10
   3  -2  -2 1269.97   37.90
   3  -2  -2 1281.07   37.10
  -3  -2   2 1270.37   37.50
  -3  -2   2 1216.58   36.30
  -3  -2   2 1282.77   37.10
   3   2  -2 1247.78   36.50
   3   2  -2 1270.57   36.90
  -3   2   2 1263.77   35.90
   3   2  -2 1262.57   35.00
  -3   2   2 1233.38   34.70
  -3   2   2 1271.87   36.80
   3   2  -2 1214.08   35.60
   2  -2  -2   37.00    3.60
  -2  -2   2   44.00    3.80
   2  -2  -2   36.40    3.30
  -2  -2   2   37.70    3.40
  -2  -2   2   41.60    3.70
   2  -2  -2   35.80    3.90
   2   2  -2   44.40    4.40
   2   2  -2   42.90    3.60
   2   2  -2   41.10    3.60
  -2   2   2   41.20    2.40
  -2   2   2   43.80    3.70
  -2   2   2   40.70    3.00
  -2   2   2   40.30    3.80
   2   2  -2   39.30    3.50
   1  -2  -2  227.78    9.80
   1  -2  -2  221.38    7.70
   1  -2  -2  226.38   10.30
  -1  -2   2  227.98    8.60
  -1  -2   2  223.08    9.40
  -1  -2   2  231.18   10.40
  -1  -2   2  221.48    9.20
   1   2  -2  209.98    9.20
  -1   2   2  217.38    7.60
   1   2  -2  234.18    8.80
   1   2  -2  228.38    9.30
  -1   2   2  225.58   10.00
  -1   2   2  234.88    9.60
  -1   2   2  220.88    8.20
   1   2  -2  226.38   10.30
   0  -2  -2   11.90    2.20
   0  -2  -2   20.40    3.20
   0  -2  -2   16.80    2.70
   0  -2   2   18.00    2.10
   0  -2  -2   18.00    1.90
   0  -2   2   21.20    2.80
   0   2  -2   12.30    2.20
   0   2  -2   20.50    2.20
   0   2   2   15.40    2.70
   0   2   2   19.30    2.40
   0   2  -2   20.30    2.60
   0   2   2   18.00    1.90
   0   2  -2   18.50    2.80
   1  -2   2   51.39    4.40
  -1  -2  -2   51.99    4.50
  -1  -2  -2   59.79    4.60
  -1  -2  -2   60.79    4.40
   1  -2   2   56.79    4.50
  -1  -2  -2   61.19    4.00
  -1   2  -2   52.69    4.30
   1   2   2   59.29    4.60
   1   2   2   53.89    3.80
  -1   2  -2   57.39    3.60
   1   2   2   57.89    4.20
  -1   2  -2   58.19    4.40
   2  -2   2  712.43   23.70
  -2  -2  -2  747.43   24.30
   2  -2   2  725.03   23.20
   2  -2   2  725.93   23.90
  -2  -2  -2  793.62   23.80
  -2  -2  -2  748.73   23.20
  -2   2  -2  776.32   23.50
   2   2   2  758.82   24.40
   2   2   2  744.73   22.90
   2   2   2  751.02   21.20
  -2   2  -2  779.52   23.40
  -2   2  -2  779.82   22.90
   2   2   2  753.52   23.00
   2   2   2  729.43   24.80
  -3  -2  -2    3.10    1.30
   3  -2   2    3.70    1.30
   3  -2   2    3.00    1.30
  -3  -2  -2    4.40    1.80
   3  -2   2    6.70    2.20
  -3  -2  -2    3.00    1.40
  -3   2  -2    6.70    1.80
   3   2   2    4.10    1.40
   3   2   2    3.70    1.80
   3   2   2    3.70    1.10
   3   2   2    2.70    1.40
  -3   2  -2    6.50    1.90
   3   2   2    2.90    1.10
  -3   2  -2    4.50    1.60
  -4  -2  -2  136.79    8.30
   4  -2   2  141.69    8.70
  -4  -2  -2  144.29    7.30
   4  -2   2  132.09    8.20
  -4  -2  -2  143.39    8.30
  -4  -2  -2  162.58   13.00
   4  -2   2  131.59    8.30
   4   2   2  138.09    7.60
   4   2   2  158.48    9.80
   4   2   2  131.29    8.00
  -4   2  -2  141.69    7.90
   4   2   2  147.29    6.90
  -4   2  -2  143.89    7.60
   5  -2   2   11.80    3.00
  -5  -2  -2   21.90    4.10
  -5  -2  -2   12.70    2.80
   5  -2   2   11.40    2.80
  -5  -2  -2   12.30    3.70
   5  -2   2   15.60    3.50
   5  -2   2   15.40    4.40
  -5  -2  -2   13.10    2.60
  -5   2  -2   13.30    2.70
   5   2   2   10.10    2.60
  -5   2  -2   11.30    2.70
   5   2   2   11.10    2.30
   5   2   2   17.50    3.40
   5   2   2   19.20    4.70
  -6  -2  -2   61.99    5.50
  -6  -2  -2   67.19    8.10
   6  -2   2   58.79    6.30
   6  -2   2   68.69    6.50
  -6  -2  -2   56.99    6.00
   6  -2   2   58.39    6.20
   6  -2   2   38.00    6.80
  -6  -2  -2   65.09    6.20
  -6   2  -2   52.59    5.20
   6   2   2   65.09    6.10
  -6   2  -2   54.09    5.00
  -6   2  -2   61.69    4.70
   6   2   2   55.09    7.00
   6   2   2   59.19    5.50
   6   2   2   65.69    5.20
   7  -2   2    1.00    1.30
   7  -2   2    3.20    1.80
  -7  -2  -2    1.00    1.30
   7  -2   2    1.00    1.60
  -7  -2  -2   -2.30    1.30
  -7  -2  -2   -0.10    1.00
  -7  -2  -2   -1.70    1.40
   7  -2   2   -3.50    1.70
  -7   2  -2   -0.50    1.20
  -7   2  -2   -1.70    1.00
  -7   2  -2    1.10    1.10
   7   2   2   -1.30    0.60
   7   2   2    0.50    1.60
   7   2   2    0.70    1.20
   8  -2   2    3.30    2.00
   8  -2   2    4.40    2.30
   8  -2   2    3.70    2.10
  -8  -2  -2    2.50    1.60
   8  -2   2    1.50    1.30
  -8  -2  -2   -0.50    1.30
   8   2   2    3.50    1.80
  -8   2  -2    0.10    1.10
  -8   2  -2    2.30    1.90
  -8   2  -2   -0.70    1.40
   8   2   2    3.20    1.90
  -9  -2  -2    2.70    2.40
   9  -2   2    0.40    1.80
   9  -2   2    2.10    1.90
   9  -2   2    0.20    1.60
  -9   2  -2    1.80    1.20
   9   2   2    2.40    1.80
   9   2   2    2.40    1.40
  10  -2   2   -0.20    2.50
  10  -2   2   -0.50    2.10
  10   2   2   -2.50    1.40
  10   2   2    1.70    2.30
 -10   2  -2    2.00    1.90
  10  -3  -2    7.60    3.50
  10  -3  -2   13.70    4.40
  10  -3  -2    5.20    4.80
  10   3  -2    9.30    3.20
 -10   3   2    7.60    2.10
  10   3  -2    3.90    3.00
   9  -3  -2   -3.40    2.10
   9  -3  -2    3.10    3.60
  -9   3   2    0.80    1.30
   9   3  -2   -1.60    1.40
   9   3  -2    2.30    4.50
  -8  -3   2    4.60    2.30
   8  -3  -2    2.50    2.70
   8  -3  -2    3.60    2.30
   8  -3  -2    6.20    3.00
   8   3  -2    1.50    1.90
   8   3  -2    3.00    2.00
   8   3  -2    3.60    1.80
   8   3  -2    5.50    3.20
  -8   3   2    4.40    1.30
  -8   3   2    6.70    2.50
   7  -3  -2   14.80    6.00
   7  -3  -2    6.10    2.80
  -7  -3   2    5.60    3.10
  -7  -3   2   11.60    3.70
  -7  -3   2    6.80    4.60
   7  -3  -2    9.10    3.50
   7  -3  -2    9.00    3.70
   7   3  -2    6.30    3.30
   7   3  -2    7.00    2.40
  -7   3   2    9.40    2.10
  -7   3   2    8.90    3.30
   7   3  -2    6.00    2.30
  -7   3   2    8.70    2.60
   7   3  -2    9.00    2.90
   6  -3  -2    1.20    1.30
   6  -3  -2   -0.50    1.20
  -6  -3   2    0.40    1.20
  -6  -3   2    0.30    1.50
  -6  -3   2    0.80    0.90
   6  -3  -2    0.40    1.50
   6   3  -2    1.10    1.10
  -6   3   2    0.50    1.30
   6   3  -2    0.20    1.00
   6   3  -2    1.60    1.80
  -6   3   2   -1.30    0.60
  -6   3   2    0.90    1.10
   6   3  -2   -0.30    1.20
  -5  -3   2  134.89    9.30
  -5  -3   2  136.99   10.30
  -5  -3   2  133.59    9.60
   5  -3  -2  132.39   10.20
   5  -3  -2  121.09    9.30
   5  -3  -2  132.69    9.00
   5   3  -2  132.69    7.70
   5   3  -2  134.69    9.60
   5   3  -2  137.39    9.10
  -5   3   2  135.49    8.50
  -5   3   2  128.49    7.70
   5   3  -2  121.79    8.00
  -4  -3   2  136.99    9.20
   4  -3  -2  126.09    9.10
   4  -3  -2  132.39    9.70
  -4  -3   2  150.58    9.80
  -4  -3   2  132.89    8.90
   4  -3  -2  145.29    8.90
   4   3  -2  144.19    8.50
   4   3  -2  144.39    7.70
   4   3  -2  134.19    8.90
   4   3  -2  144.89   10.50
  -4   3   2  137.99    6.30
  -4   3   2  138.19    7.60
  -4   3   2  147.49    8.60
  -4   3   2  135.69   13.30
   4   3  -2  139.69    8.90
  -3  -3   2  202.08   10.60
  -3  -3   2  181.88   10.20
   3  -3  -2  185.78   10.10
  -3  -3   2  191.08   10.10
   3  -3  -2  178.58   11.10
   3  -3  -2  189.48   10.80
   3   3  -2  207.38   10.50
  -3   3   2  197.98    7.70
   3   3  -2  193.78    9.90
  -3   3   2  197.88    9.00
  -3   3   2  199.88   10.10
  -3   3   2  193.38   10.60
   3   3  -2  179.48   11.60
   3   3  -2  196.38   10.20
  -2  -3   2  205.58   10.80
  -2  -3   2  212.48   10.60
  -2  -3   2  222.68   10.20
   2  -3  -2  229.18   11.80
   2   3  -2  230.38   12.80
  -2   3   2  225.78    8.50
  -2   3   2  209.38    9.30
  -2   3   2  217.38   10.80
  -2   3   2  217.68   11.30
   2   3  -2  226.48   13.20
   2   3  -2  220.38   10.30
   2   3  -2  231.58   12.40
  -1  -3   2   91.39    6.50
  -1  -3   2   88.09    6.00
  -1  -3   2   85.09    5.60
   1  -3  -2   99.19    7.50
   1  -3  -2   78.59    4.80
  -1  -3   2   86.99    7.00
  -1   3   2   85.19    6.30
  -1   3   2   84.89    5.20
   1   3  -2   88.89    6.30
  -1   3   2   75.99    6.40
   1   3  -2   83.99    5.90
   1   3  -2   92.19    7.10
  -1   3   2   91.69    6.50
  -1   3   2   91.39    5.10
   0  -3  -2   16.40    3.20
   0  -3  -2   13.00    2.30
   0  -3   2   18.30    3.00
   0  -3  -2   10.00    2.80
   0  -3   2   17.40    3.30
   0  -3   2   13.80    3.20
   0   3  -2   21.80    3.30
   0   3   2   24.00    4.30
   0   3   2   17.70    2.80
   0   3   2   17.80    3.20
   0   3  -2   18.40    3.90
   0   3   2   13.70    2.80
   0   3  -2   17.20    3.50
   0   3  -2   20.40    3.80
  -1  -3  -2   -0.50    0.70
   1  -3   2    1.60    1.00
   1  -3   2    2.80    1.40
  -1  -3  -2    0.80    0.90
  -1  -3  -2   -0.50    1.00
  -1  -3  -2    1.30    1.10
   1  -3   2    1.70    1.00
  -1   3  -2   -0.20    0.90
  -1   3  -2    0.10    0.80
   1   3   2    0.80    0.90
  -1   3  -2    1.20    0.80
   1   3   2    1.50    0.90
   1   3   2    0.50    1.20
  -1   3  -2    0.20    0.90
   2  -3   2  191.58   10.80
  -2  -3  -2  207.18   10.10
  -2  -3  -2  200.38   11.70
   2  -3   2  176.78   10.50
  -2  -3  -2  195.08   10.50
  -2  -3  -2  209.18   10.70
  -2   3  -2  200.58   10.30
   2   3   2  200.08   10.70
   2   3   2  204.48   12.10
  -2   3  -2  185.68    8.60
   2   3   2  195.58    9.90
   2   3   2  194.28   11.30
  -2   3  -2  197.28   10.40
  -2   3  -2  195.58    9.50
   3  -3   2    0.80    1.30
  -3  -3  -2    0.60    1.20
   3  -3   2    2.90    1.70
  -3  -3  -2    0.10    0.70
  -3  -3  -2    2.00    1.50
   3  -3   2    3.40    1.80
  -3   3  -2    1.40    1.00
   3   3   2    3.00    1.70
   3   3   2    0.30    0.90
  -3   3  -2    1.40    1.30
   3   3   2    1.60    1.40
   3   3   2    1.00    1.20
  -3   3  -2    1.20    0.90
   3   3   2    0.50    0.80
  -3   3  -2    1.00    0.80
  -4  -3  -2    2.60    1.80
   4  -3   2    3.60    1.90
  -4  -3  -2    0.50    0.90
   4  -3   2    2.10    1.40
   4  -3   2    3.70    1.80
  -4  -3  -2    1.70    1.50
  -4   3  -2    1.70    1.50
  -4   3  -2    2.50    1.20
   4   3   2    4.00    1.60
   4   3   2   -0.80    1.20
   4   3   2    0.30    1.20
   4   3   2    3.20    1.20
  -4   3  -2    3.50    1.50
   4   3   2    2.10    1.30
   5  -3   2   63.29    6.80
  -5  -3  -2   55.09    6.90
   5  -3   2   74.79    6.80
  -5  -3  -2   66.59    6.50
   5  -3   2   67.39    7.00
  -5  -3  -2   65.09    6.50
  -5   3  -2   53.49    5.10
   5   3   2   53.59    6.40
   5   3   2   61.99    7.30
   5   3   2   58.69    5.50
   5   3   2   64.29    6.10
   5   3   2   66.79    5.00
  -5   3  -2   62.29    5.80
   6  -3   2   58.59    6.90
   6  -3   2   63.89    8.40
  -6  -3  -2   68.39    8.50
  -6  -3  -2   73.09    7.20
  -6  -3  -2   62.09    6.70
   6  -3   2   61.69    7.00
   6  -3   2   51.99    7.40
   6   3   2   65.69    6.70
  -6   3  -2   58.69    5.50
   6   3   2   60.59    7.60
   6   3   2   62.59    5.90
   6   3   2   81.49    8.40
   6   3   2   77.19    5.80
  -6   3  -2   66.19    6.20
   7  -3   2   19.70    4.80
   7  -3   2   29.40    5.80
  -7  -3  -2   25.00    6.20
  -7  -3  -2   33.00    6.10
   7  -3   2   41.20    7.20
   7  -3   2   22.80    6.30
   7   3   2   25.80    4.60
   7   3   2   27.90    6.00
   7   3   2   41.60    5.00
  -7   3  -2   32.40    3.60
   7   3   2   35.00    4.90
  -8  -3  -2   18.50    4.80
  -8  -3  -2   12.60    4.30
   8  -3   2   19.60    5.50
   8  -3   2    8.30    3.40
   8  -3   2   18.10    4.80
  -8   3  -2   18.80    3.50
   8   3   2   10.70    4.70
   8   3   2   17.90    3.80
   8   3   2   14.60    3.60
   9  -3   2   57.79   11.10
   9  -3   2   42.90    8.10
   9   3   2   71.99    7.00
  -9   3  -2   63.59    5.70
   9   3   2   75.49   14.60
  10  -3   2   78.69   11.20
  10  -3   2   77.19   11.60
  10  -3   2  102.89   10.90
 -10   3  -2   90.29    7.60
  10   3   2   91.09    9.40
  10   3   2   96.89    8.80
   9  -4  -2   -2.00    2.40
   9  -4  -2    2.50    2.60
   9  -4  -2   -2.90    2.30
  -9   4   2    0.10    1.30
  -9   4   2    1.00    1.20
   9   4  -2    1.40    2.30
   9   4  -2    0.20    2.00
   9   4  -2    4.30    1.80
  -8  -4   2    1.20    2.40
   8  -4  -2    1.80    2.10
   8  -4  -2    5.10    2.90
   8  -4  -2   -1.90    2.00
   8   4  -2    3.60    1.80
   8   4  -2    2.50    1.80
   8   4  -2   -1.10    2.80
   8   4  -2    1.20    1.30
  -8   4   2    2.50    1.30
  -8   4   2    3.30    1.40
  -7  -4   2    6.50    2.80
   7  -4  -2    4.50    3.10
  -7  -4   2    8.40    3.40
  -7  -4   2   12.80    4.50
   7  -4  -2    9.90    3.80
  -7   4   2   10.70    2.50
  -7   4   2    6.60    2.50
  -7   4   2    7.30    2.00
   7   4  -2    2.50    2.50
   7   4  -2   11.80    5.90
   7   4  -2    8.30    3.40
   7   4  -2    9.20    3.10
  -7   4   2    5.20    1.50
   7   4  -2    6.20    2.50
   6  -4  -2    2.70    2.30
   6  -4  -2    5.70    3.00
  -6  -4   2    4.90    3.00
   6  -4  -2    8.10    3.30
  -6  -4   2    2.70    2.10
  -6  -4   2    3.00    2.40
  -6   4   2    3.10    1.90
   6   4  -2    7.70    2.90
   6   4  -2    4.30    2.10
   6   4  -2    8.70    3.20
  -6   4   2    5.00    2.00
   6   4  -2    5.60    2.00
   6   4  -2    4.10    2.70
  -6   4   2    6.00    1.70
  -5  -4   2  201.18   13.00
  -5  -4   2  218.18   13.30
   5  -4  -2  230.28   13.30
   5  -4  -2  231.08   14.30
  -5  -4   2  211.68   13.60
   5  -4  -2  231.58   15.20
   5   4  -2  226.98   13.20
   5   4  -2  191.88   14.50
  -5   4   2  220.98    9.10
   5   4  -2  206.88   15.40
   5   4  -2  224.18   11.00
   5   4  -2  214.78   12.20
  -5   4   2  212.48   11.00
  -5   4   2  209.08   12.80
  -5   4   2  218.68   12.10
  -4  -4   2  371.56   17.80
  -4  -4   2  365.26   17.20
   4  -4  -2  360.66   18.30
   4  -4  -2  372.26   17.00
  -4  -4   2  364.26   17.50
   4  -4  -2  335.47   18.40
   4   4  -2  379.96   15.10
  -4   4   2  380.46   16.90
   4   4  -2  359.46   19.60
   4   4  -2  375.26   17.10
  -4   4   2  372.86   13.10
  -4   4   2  371.96   15.10
   4   4  -2  352.96   16.30
   4   4  -2  365.16   17.20
  -4   4   2  342.17   17.00
  -3  -4   2   73.49    7.00
   3  -4  -2   77.79    7.50
   3  -4  -2   82.39    8.10
  -3  -4   2   92.99    7.80
  -3  -4   2   70.39    6.40
  -3   4   2   87.59    6.10
   3   4  -2   81.09    6.90
  -3   4   2   81.59    7.40
   3   4  -2   73.69    6.50
   3   4  -2   74.19    7.90
  -3   4   2   77.19    4.90
   3   4  -2   84.29    6.90
  -3   4   2   73.29    6.70
   2  -4  -2   21.00    4.60
  -2  -4   2   21.30    3.90
   2  -4  -2   13.30    3.20
  -2  -4   2   22.30    5.60
  -2  -4   2   14.40    3.20
   2   4  -2   19.00    4.20
   2   4  -2   13.00    2.90
  -2   4   2   18.60    3.90
  -2   4   2   20.40    4.50
  -2   4   2   23.60    2.70
  -2   4   2   16.40    3.60
   2   4  -2   19.80    3.30
  -2   4   2   19.10    3.10
  -1  -4   2  159.68   11.10
   1  -4  -2  162.28   11.10
   1  -4  -2  143.39    7.90
  -1  -4   2  151.08    9.20
  -1  -4   2  159.38    9.20
   1   4  -2  159.98    9.20
   1   4  -2  156.58   10.40
  -1   4   2  154.38    8.00
   1   4  -2  145.39    9.50
  -1   4   2  151.48    8.30
  -1   4   2  174.08   10.50
  -1   4   2  161.58   10.70
  -1   4   2  145.79    9.80
   1   4  -2  155.38   10.80
   0  -4  -2  208.98   10.30
   0  -4  -2  228.28   13.40
   0  -4  -2  202.58   12.40
   0  -4   2  215.78   11.30
   0  -4   2  202.28   12.50
   0  -4   2  207.48   10.60
   0   4  -2  221.48   12.10
   0   4   2  220.08   12.30
   0   4  -2  210.88   10.70
   0   4   2  209.88   12.80
   0   4   2  205.48   10.00
   0   4  -2  216.48   12.20
   0   4   2  221.18   12.00
   0   4  -2  209.68   12.60
  -1  -4  -2  236.28   12.70
  -1  -4  -2  237.28   12.70
  -1  -4  -2  239.68   11.60
   1  -4   2  233.78   11.00
   1  -4   2  225.88   13.20
  -1  -4  -2  237.68   13.90
  -1   4  -2  229.08   12.60
  -1   4  -2  230.38   11.40
  -1   4  -2  213.38   12.60
  -1   4  -2  227.28   10.80
   1   4   2  231.38   12.30
   1   4   2  220.58   14.00
   1   4   2  234.28   11.20
  -1   4  -2  229.98   12.60
  -2  -4  -2   42.80    4.80
   2  -4   2   49.20    7.30
   2  -4   2   36.00    6.30
  -2  -4  -2   41.90    5.20
  -2  -4  -2   38.20    4.80
  -2  -4  -2   35.00    6.40
  -2   4  -2   38.40    4.90
  -2   4  -2   38.10    4.30
  -2   4  -2   42.30    4.10
   2   4   2   40.90    4.50
   2   4   2   44.70    5.70
   2   4   2   37.30    4.50
   2   4   2   39.50    5.00
  -3  -4  -2   12.50    3.10
  -3  -4  -2   23.20    4.90
   3  -4   2   12.20    3.40
   3  -4   2   18.90    4.60
  -3  -4  -2   14.50    3.70
  -3   4  -2   15.30    3.20
  -3   4  -2   14.30    3.30
   3   4   2   18.40    4.80
   3   4   2   15.20    3.60
   3   4   2   13.80    3.10
   3   4   2   17.00    2.90
  -3   4  -2   11.50    2.60
  -3   4  -2   20.30    4.50
   3   4   2   19.90    3.90
  -4  -4  -2  194.68   12.60
   4  -4   2  200.48   13.30
  -4  -4  -2  179.48   12.00
   4  -4   2  187.08   12.80
  -4  -4  -2  205.38   12.40
   4   4   2  203.18   11.40
   4   4   2  200.38    9.50
  -4   4  -2  193.98   10.60
   4   4   2  200.38   13.90
  -4   4  -2  215.28   10.10
  -4   4  -2  193.18   11.70
   4   4   2  210.28   12.00
  -4   4  -2  214.48   12.10
  -5  -4  -2  248.88   14.60
  -5  -4  -2  266.37   16.10
   5  -4   2  249.97   15.50
   5  -4   2  240.18   14.30
   5  -4   2  235.98   15.10
  -5  -4  -2  264.47   14.90
   5   4   2  240.88   13.70
   5   4   2  233.58   15.80
   5   4   2  248.98   15.30
   5   4   2  254.27   11.40
  -5   4  -2  251.87   13.90
   5   4   2  252.07   13.40
  -5   4  -2  235.88   13.30
  -5   4  -2  242.58   12.50
  -5   4  -2  266.07   11.70
   6  -4   2   61.09    7.70
  -6  -4  -2   79.49    9.10
  -6  -4  -2   61.39    8.20
   6  -4   2   70.99    7.80
   6  -4   2   68.79    8.90
  -6  -4  -2   63.69    7.50
   6  -4   2   63.59    7.90
   6   4   2   70.79    8.20
   6   4   2   69.89    7.20
   6   4   2   65.69    8.50
  -6   4  -2   66.89    5.50
  -6   4  -2   56.09    6.60
  -6   4  -2   75.29    6.50
   6   4   2   73.49    5.90
   6   4   2   73.49    6.90
  -7  -4  -2   75.79    7.90
  -7  -4  -2   72.19    9.50
  -7  -4  -2   66.79    7.80
   7  -4   2   65.89   11.30
   7  -4   2   78.09   12.10
   7  -4   2   66.69    8.30
   7  -4   2   62.19   12.80
  -7   4  -2   63.89    6.70
  -7   4  -2   63.09    6.30
   7   4   2   65.49    6.00
   7   4   2   53.59    9.30
  -7   4  -2   78.19    6.30
   7   4   2   64.39    7.00
   7   4   2   62.19    8.40
  -8  -4  -2    1.00    2.30
   8  -4   2   -0.70    1.80
   8  -4   2    5.00    2.00
   8  -4   2   -1.30    1.60
   8   4   2    2.80    1.70
   8   4   2    1.30    1.60
  -8   4  -2    1.30    2.20
   8   4   2   -2.20    2.30
  -8   4  -2    1.00    1.30
   9  -4   2    9.10    4.20
   9  -4   2    4.90    3.70
   9  -4   2    5.80    3.70
  -9  -4  -2    6.10    3.90
   9   4   2    6.70    2.80
   9   4   2    7.90    3.40
  -9   4  -2    5.70    2.50
   8  -5  -2   10.30    6.70
   8  -5  -2    8.10    3.50
  -8  -5   2    6.60    4.40
   8   5  -2   10.10    2.70
   8   5  -2   11.70    4.20
   8   5  -2    7.30    3.40
   8   5  -2    5.90    3.50
  -8   5   2    5.80    1.50
  -8   5   2    7.60    1.60
   7  -5  -2    0.40    2.30
  -7  -5   2   -2.00    1.70
   7  -5  -2    2.30    3.10
   7   5  -2    0.70    1.40
  -7   5   2   -0.30    0.90
   7   5  -2   -1.20    2.20
   7   5  -2    0.50    1.70
  -7   5   2   -0.90    0.80
  -6  -5   2   12.30    3.70
   6  -5  -2   12.40    4.30
   6  -5  -2   12.20    4.70
  -6  -5   2   17.30    4.40
  -6  -5   2   26.60    5.90
  -6   5   2   12.20    3.40
   6   5  -2   10.10    3.90
  -6   5   2   16.00    2.70
  -6   5   2   14.50    4.10
   6   5  -2   16.10    4.70
   6   5  -2   21.00    5.40
   6   5  -2   16.90    3.80
   6   5  -2   21.10    6.60
  -5  -5   2   26.70    5.60
  -5  -5   2   29.50    6.00
  -5  -5   2   27.70    5.60
   5  -5  -2   23.70    6.40
   5  -5  -2   34.20    7.80
  -5   5   2   26.80    5.70
   5   5  -2   26.70    5.20
   5   5  -2   27.70    5.90
   5   5  -2   24.00    4.20
  -5   5   2   34.90    3.40
   5   5  -2   23.50    5.50
  -5   5   2   32.00    4.90
  -5   5   2   34.40    5.90
   5   5  -2   36.60    6.00
  -4  -5   2   40.00    6.60
  -4  -5   2   38.20    6.60
  -4  -5   2   53.89    7.90
   4  -5  -2   31.30    6.10
   4  -5  -2   57.59    9.50
   4   5  -2   31.60    7.00
   4   5  -2   38.80    7.70
  -4   5   2   28.20    5.00
  -4   5   2   28.80    5.40
   4   5  -2   40.70    4.60
  -4   5   2   39.00    4.50
   4   5  -2   33.20    5.40
   4   5  -2   33.20    5.30
  -4   5   2   38.90    3.70
  -3  -5   2  265.47   15.40
   3  -5  -2  270.67   16.30
  -3  -5   2  274.37   14.30
  -3  -5   2  255.97   14.70
   3  -5  -2  257.57   16.70
   3   5  -2  275.87   17.30
  -3   5   2  257.37   12.60
   3   5  -2  269.77   14.50
   3   5  -2  264.97   14.60
  -3   5   2  258.87   11.40
  -3   5   2  263.27   15.40
  -3   5   2  241.08   15.00
  -3   5   2  270.67   14.90
  -2  -5   2   68.29    6.80
   2  -5  -2   70.69    8.20
  -2  -5   2   72.69    7.30
  -2  -5   2   70.59    6.50
  -2   5   2   71.59    8.10
  -2   5   2   58.59    6.80
   2   5  -2   68.79    7.00
  -2   5   2   69.39    7.30
  -2   5   2   67.89    7.60
   2   5  -2   68.19    6.70
  -2   5   2   84.79    6.50
   2   5  -2   81.79    8.60
   1  -5  -2    3.20    2.00
  -1  -5   2    0.20    1.70
  -1  -5   2    2.70    1.50
   1  -5  -2    2.30    1.60
   1  -5  -2    2.80    2.50
  -1  -5   2    5.20    2.40
  -1   5   2    3.80    2.60
   1   5  -2    5.20    3.00
  -1   5   2    1.50    1.20
   1   5  -2    4.00    1.90
   1   5  -2    6.40    3.10
  -1   5   2    0.40    1.20
   1   5  -2    4.40    2.40
  -1   5   2    3.20    1.80
  -1   5   2   -1.10    1.90
   0  -5   2    3.60    1.90
   0  -5  -2    5.70    2.60
   0  -5   2    1.70    1.70
   0  -5   2    1.60    1.40
   0  -5  -2    3.40    1.80
   0  -5  -2    4.10    2.40
   0   5  -2    4.70    2.60
   0   5   2    4.60    3.30
   0   5   2    1.40    2.00
   0   5  -2    4.00    2.10
   0   5   2    3.20    2.30
   0   5  -2    1.60    1.30
   0   5  -2    7.60    3.30
   0   5   2    4.10    1.90
   1  -5   2    4.20    1.90
  -1  -5  -2    7.00    2.30
  -1  -5  -2    2.90    2.30
  -1  -5  -2    7.80    3.80
   1  -5   2    7.70    3.20
  -1   5  -2    4.20    1.90
  -1   5  -2    8.20    2.40
   1   5   2    6.20    2.40
  -1   5  -2    2.80    2.00
   1   5   2    2.20    2.50
   1   5   2    4.60    2.20
  -1   5  -2    3.80    2.20
  -1   5  -2    0.70    1.40
   1   5   2    3.10    2.20
  -2  -5  -2   10.40    3.40
  -2  -5  -2    7.00    2.80
  -2  -5  -2    8.10    2.60
   2  -5   2    9.80    3.50
  -2  -5  -2    4.50    3.10
  -2   5  -2    6.50    3.00
   2   5   2   10.60    2.90
  -2   5  -2   12.10    2.90
  -2   5  -2   13.00    4.00
  -2   5  -2    6.00    2.30
   2   5   2    9.90    3.50
   2   5   2    9.00    2.80
  -2   5  -2   11.60    3.40
  -3  -5  -2  134.79   10.10
  -3  -5  -2  125.29   10.20
  -3  -5  -2  143.49   10.70
   3  -5   2  134.79   11.40
   3  -5   2  142.79   11.90
  -3   5  -2  134.19    9.20
   3   5   2  128.79    7.80
   3   5   2  120.69   11.20
  -3   5  -2  134.19    8.40
   3   5   2  139.79   10.10
   3   5   2  125.69   10.50
  -3   5  -2  128.39   10.00
   3   5   2  141.19    9.80
  -3   5  -2  140.19   10.70
   4  -5   2    6.30    3.10
  -4  -5  -2    6.30    3.20
  -4  -5  -2    7.50    2.60
   4  -5   2    3.40    2.00
  -4  -5  -2    4.70    2.70
  -4   5  -2    3.10    2.20
   4   5   2    3.50    2.00
   4   5   2    6.20    1.90
   4   5   2    5.60    2.40
  -4   5  -2    4.90    2.20
  -4   5  -2    4.90    2.00
   4   5   2    4.90    2.40
  -4   5  -2    6.90    2.70
   4   5   2    5.90    2.40
  -5  -5  -2   -0.20    1.30
  -5  -5  -2   -1.00    1.80
   5  -5   2   -1.20    2.20
  -5  -5  -2    0.00    2.40
   5  -5   2    0.20    1.30
   5   5   2   -2.60    1.70
  -5   5  -2    2.80    1.30
  -5   5  -2    1.50    1.30
   5   5   2    0.60    2.90
   5   5   2    0.10    1.20
   5   5   2   -1.20    1.00
   5   5   2    2.10    1.10
  -5   5  -2    0.30    1.40
   6  -5   2    0.30    3.00
   6  -5   2    3.30    2.20
  -6  -5  -2    2.80    2.60
  -6  -5  -2   -1.00    2.60
  -6   5  -2    6.80    3.20
  -6   5  -2    0.30    1.70
  -6   5  -2    3.00    1.80
   6   5   2    4.40    2.70
   6   5   2    3.10    1.90
   6   5   2    5.00    2.50
   6   5   2    3.50    2.40
   6   5   2    0.00    3.00
  -7  -5  -2    0.60    2.30
   7  -5   2    3.10    2.90
   7  -5   2    3.10    1.60
   7   5   2   -3.70    2.10
   7   5   2    2.10    1.60
  -7   5  -2    4.80    2.00
   7   5   2    2.70    2.00
   7   5   2    2.30    1.90
   8  -5   2   62.89   10.30
   8  -5   2   52.09    8.90
  -8  -5  -2   95.49   12.40
   8   5   2   89.69    9.90
  -8   5  -2   76.89    6.10
   8   5   2   89.99    8.90
   8   5   2   96.19    7.80
  -8   5  -2   83.69    6.40
   7  -6  -2   30.90    7.10
  -7  -6   2   38.10    8.50
   7  -6  -2   29.20    7.30
   7   6  -2   37.10    6.30
   7   6  -2   27.70    6.20
  -7   6   2   35.00    2.80
   7   6  -2   39.30    5.70
   7   6  -2   32.70    6.50
  -7   6   2   33.30    2.90
   6  -6  -2    1.20    2.20
  -6  -6   2   -2.70    2.30
   6  -6  -2    2.90    3.00
   6   6  -2   -3.70    1.80
   6   6  -2    1.40    2.70
   6   6  -2    0.70    2.40
   6   6  -2    1.80    2.00
  -6   6   2    2.00    1.30
   5  -6  -2   44.90    9.30
   5  -6  -2   26.50    6.80
  -5  -6   2   21.00    5.30
  -5   6   2   26.80    4.90
   5   6  -2   20.40    4.40
   5   6  -2   23.00    4.80
   5   6  -2   25.70    5.90
  -5   6   2   29.60    3.50
   5   6  -2   29.20    4.60
  -4  -6   2  112.49   10.40
   4  -6  -2  129.69   13.60
  -4  -6   2  138.99   10.70
   4  -6  -2  117.89   12.50
  -4  -6   2  122.09   11.40
  -4   6   2  136.89    9.40
  -4   6   2  129.79    7.70
   4   6  -2  131.59   12.90
   4   6  -2  129.99   11.00
   4   6  -2  117.19    8.60
  -4   6   2  116.29   11.00
  -4   6   2  131.49   10.60
   4   6  -2  128.89   10.70
  -4   6   2  128.49   11.60
  -3  -6   2  228.68   13.90
  -3  -6   2  230.98   15.50
  -3  -6   2  220.28   20.50
   3  -6  -2  228.18   16.90
  -3   6   2  222.68   15.30
  -3   6   2  244.58   16.30
  -3   6   2  243.08   15.30
   3   6  -2  211.98   13.80
  -3   6   2  224.18   12.30
   3   6  -2  246.78   15.20
  -3   6   2  247.38   11.60
   3   6  -2  230.58   17.10
   2  -6  -2  175.58   14.60
  -2  -6   2  209.98   12.80
  -2  -6   2  203.18   13.20
   2  -6  -2  212.98   15.40
   2   6  -2  176.68   14.20
  -2   6   2  194.58   13.80
  -2   6   2  200.88   11.50
   2   6  -2  200.48   13.70
   2   6  -2  182.68   12.40
  -2   6   2  200.28   14.20
  -2   6   2  222.38   11.20
  -2   6   2  220.78   15.30
   2   6  -2  206.98   16.20
   1  -6  -2   34.50    5.10
  -1  -6   2   39.50    6.60
  -1  -6   2   36.30    5.80
   1  -6  -2   44.30    8.70
   1  -6  -2   23.00    5.10
  -1  -6   2   34.60    6.70
  -1   6   2   43.40    5.00
  -1   6   2   39.50    7.20
   1   6  -2   35.50    7.50
   1   6  -2   24.60    5.50
  -1   6   2   36.20    5.30
   1   6  -2   28.90    4.70
  -1   6   2   34.40    6.40
   1   6  -2   30.70    5.90
  -1   6   2   41.50    7.40
   0  -6  -2   10.10    3.60
   0  -6   2   15.60    3.80
   0  -6   2   14.40    4.10
   0  -6  -2   20.20    5.30
   0  -6   2   14.40    4.70
   0  -6  -2   18.20    4.00
   0   6   2    9.90    3.40
   0   6  -2   14.80    4.20
   0   6   2   10.80    4.00
   0   6  -2   17.70    5.70
   0   6   2   16.10    3.70
   0   6  -2   12.30    2.90
   0   6   2   14.50    3.20
   0   6  -2   10.20    2.80
   0   6   2   15.10    4.30
   1  -6   2   28.50    5.10
   1  -6   2   37.00    7.00
  -1  -6  -2   41.00    8.30
   1  -6   2   27.20    5.90
  -1  -6  -2   26.90    4.80
  -1  -6  -2   36.50    6.50
   1   6   2   40.00    8.00
  -1   6  -2   45.90    8.00
  -1   6  -2   30.60    6.10
  -1   6  -2   36.50    7.20
   1   6   2   40.50    5.10
  -1   6  -2   36.30    6.10
  -1   6  -2   43.50    5.30
   1   6   2   43.30    7.70
   1   6   2   36.30    6.60
  -2  -6  -2   13.60    4.00
  -2  -6  -2   19.00    4.70
   2  -6   2   11.20    4.00
  -2  -6  -2   21.90    6.20
   2   6   2   21.30    5.90
  -2   6  -2   22.30    5.80
  -2   6  -2   17.90    4.00
  -2   6  -2   15.30    3.60
   2   6   2   25.90    5.60
  -2   6  -2   12.20    4.00
   2   6   2   23.00    8.50
   2   6   2    9.30    2.80
  -2   6  -2   22.00    5.80
  -3  -6  -2   68.99    9.90
  -3  -6  -2   77.09   13.90
  -3  -6  -2   58.49    7.30
   3  -6   2   59.49    9.50
  -3   6  -2   69.09    8.30
  -3   6  -2   73.69    8.60
   3   6   2   53.29    6.50
  -3   6  -2   63.69    7.80
   3   6   2   72.29    7.80
  -3   6  -2   68.69    6.30
  -3   6  -2   67.09    6.50
   3   6   2   78.29    9.60
   3   6   2   52.39    5.20
  -4  -6  -2   67.99    8.10
   4  -6   2   67.19    9.00
  -4  -6  -2   83.49    8.90
  -4  -6  -2   76.59   11.00
   4  -6   2   78.19    9.70
  -4   6  -2   60.19    9.00
  -4   6  -2   76.19    8.60
  -4   6  -2   75.79    6.40
   4   6   2   82.89    8.20
   4   6   2   74.99    6.40
  -4   6  -2   64.89    8.20
   4   6   2   94.09    8.80
   4   6   2   81.79    9.20
  -4   6  -2   76.99   11.30
  -5  -6  -2   58.19    9.60
   5  -6   2   40.80    8.30
   5   6   2   68.39    7.80
  -5   6  -2   52.89    5.90
  -5   6  -2   58.39    7.70
   5   6   2   70.39   10.90
   5   6   2   65.29    7.50
   5   6   2   55.29    5.30
  -5   6  -2   59.19    5.80
  -6  -6  -2   15.50    5.10
   6  -6   2   20.10    5.60
   6  -6   2   17.90    5.80
   6   6   2   20.60    4.90
  -6   6  -2   24.00    3.90
   6   6   2   23.00    4.30
   6   6   2   17.90    6.60
  -7  -6  -2   41.60    8.50
   7  -6   2   58.99   10.80
   7   6   2   39.00    6.90
  -7   6  -2   45.50    4.80
   7   6   2   50.09    6.70
   7   6   2   42.50    6.80
   6  -7  -2  106.39   13.20
   6  -7  -2  109.29   13.00
  -6  -7   2   99.89   10.60
   6   7  -2  103.39    8.60
   6   7  -2  105.99   11.00
  -6   7   2  105.89   12.20
  -6   7   2   83.99    5.80
   6   7  -2  102.49   10.40
  -5  -7   2   34.50    6.80
   5  -7  -2   33.00    7.90
  -5   7   2   47.20    9.90
   5   7  -2   34.80    6.80
   5   7  -2   40.00    6.00
   5   7  -2   27.70    5.70
  -5   7   2   37.40    4.10
  -4  -7   2    6.10    2.90
   4  -7  -2    6.60    3.60
  -4   7   2    9.80    2.70
   4   7  -2    3.80    2.90
   4   7  -2    8.60    3.30
  -4   7   2   13.50    2.60
  -4   7   2    7.60    3.70
   4   7  -2    3.90    2.10
   3  -7  -2   58.09   10.60
   3  -7  -2   50.29    9.60
  -3  -7   2   53.29    7.00
   3   7  -2   48.90   12.40
  -3   7   2   38.00    7.30
   3   7  -2   62.29   10.00
  -3   7   2   54.59    5.60
   3   7  -2   43.20    7.70
  -3   7   2   43.60    6.30
  -2  -7   2   68.89    9.80
   2  -7  -2   73.99   12.00
  -2  -7   2   64.99    7.70
   2  -7  -2   73.29    9.70
  -2   7   2   65.79    8.40
   2   7  -2   70.69    8.70
  -2   7   2   63.49    6.30
  -2   7   2   62.39    6.40
   2   7  -2   52.49    9.00
  -1  -7   2   89.69    8.70
   1  -7  -2   87.19   11.00
   1  -7  -2   83.49    8.00
   1  -7  -2  114.49   11.30
  -1  -7   2   84.69   10.60
  -1  -7   2   99.59    9.40
   1   7  -2  110.09   17.40
  -1   7   2  107.09   10.60
   1   7  -2   79.09   10.00
  -1   7   2   87.39    7.60
   1   7  -2  107.29    9.40
  -1   7   2   89.59    8.00
   0  -7  -2   52.09    6.50
   0  -7   2   49.50    9.60
   0  -7   2   57.09    7.00
   0  -7  -2   48.90    9.10
   0  -7   2   62.79    7.70
   0  -7  -2   56.29    7.50
   0   7  -2   58.19    6.80
   0   7   2   48.70   12.40
   0   7   2   64.09    8.10
   0   7  -2   69.09    8.70
   0   7  -2   92.99   12.80
   0   7  -2   51.39    6.30
   0   7   2   62.99    6.90
   0   7   2   58.49    6.50
  -1  -7  -2    4.60    1.80
   1  -7   2    2.10    2.30
   1  -7   2   -0.20    1.70
  -1  -7  -2   -1.30    2.00
  -1   7  -2    0.20    2.20
   1   7   2   11.90    5.10
  -1   7  -2    3.20    2.80
   1   7   2    0.30    1.80
  -1   7  -2    3.70    2.20
  -1   7  -2    4.50    3.40
   1   7   2    1.80    1.80
  -2  -7  -2   -2.30    0.90
   2  -7   2   -0.10    2.40
   2  -7   2   -2.40    1.20
  -2  -7  -2    0.70    2.00
   2   7   2   -0.30    1.40
  -2   7  -2   -4.80    2.10
   2   7   2   -3.00    1.60
  -2   7  -2   -1.40    1.40
  -2   7  -2   -0.70    0.90
  -3  -7  -2    5.20    2.60
   3  -7   2    9.40    4.10
  -3   7  -2    9.40    3.20
   3   7   2    3.30    2.10
  -3   7  -2    7.70    2.60
   3   7   2    8.40    3.30
   3   7   2    7.10    2.50
  -3   7  -2   17.60    9.60
  -4  -7  -2   24.30    6.30
   4  -7   2   19.20    6.50
   4   7   2   24.50    5.90
  -4   7  -2   22.20    4.60
   4   7   2   31.40    6.60
  -4   7  -2   22.60    6.70
   4   7   2   20.90    3.90
   5  -7   2  171.48   22.90
  -5  -7  -2  176.38   14.80
   5   7   2  189.88   11.00
   5   7   2  162.48   13.00
  -5   7  -2  204.48   16.60
  -5   7  -2  171.08   10.60
   5   7   2  170.68   13.60
   6  -7   2   28.40    7.70
   6  -7   2   34.30    8.80
  -6  -7  -2   29.40    6.70
   6   7   2   31.00    6.40
  -6   7  -2   30.10    4.90
  -6   7  -2   28.90    7.20
   6   7   2   35.30    5.60
   6   7   2   30.50    6.30
  -3  -8   2    2.50    2.10
   3  -8  -2    0.80    2.40
   3  -8  -2   -1.20    2.50
  -3   8   2   -3.00    1.80
  -3   8   2   -1.20    1.60
   3   8  -2   -0.50    2.20
   3   8  -2    0.90    2.30
   2  -8  -2   -1.50    2.80
  -2  -8   2   -2.40    1.40
   2  -8  -2   -0.90    3.00
   2   8  -2   -0.30    2.70
  -2   8   2   -1.20    1.40
  -2   8   2   -3.90    2.30
   2   8  -2   -2.40    1.60
   1  -8  -2    3.00    3.10
  -1  -8   2    0.70    1.80
  -1  -8   2    0.50    3.00
  -1   8   2    4.40    3.50
   1   8  -2   -2.30    1.70
   1   8  -2   -2.60    1.80
  -1   8   2    1.10    1.80
  -1   8   2   -1.00    2.60
   0  -8   2   -0.90    2.00
   0  -8  -2    1.20    2.10
   0  -8  -2   -1.40    2.90
   0  -8   2    0.70    2.40
   0  -8  -2    0.00    1.90
   0   8  -2    0.70    2.00
   0   8   2   -2.10    2.70
   0   8   2    2.00    2.20
   0   8   2   -0.30    2.00
   0   8  -2   -2.70    2.40
  -1  -8  -2   -0.30    2.50
  -1  -8  -2   -2.70    2.50
   1  -8   2   -0.40    2.50
   1  -8   2    3.10    3.50
   1   8   2    3.70    3.00
   1   8   2    2.80    2.00
   1   8   2    2.90    2.70
  -1   8  -2    7.40    4.10
   2  -8   2   62.19   11.70
   2  -8   2   76.99    9.40
  -2  -8  -2   75.29    9.10
   2   8   2   59.09   10.30
  -2   8  -2   50.49   11.00
   2   8   2   74.29    8.50
  -2   8  -2   69.49    7.30
   3  -8   2   -2.10    2.20
  -3  -8  -2   -3.20    1.80
   3  -8   2   -1.40    3.40
  -3   8  -2   -0.30    1.50
  -3   8  -2    1.50    2.50
   3   8   2   -2.80    2.80
   3   8   2    0.30    2.30
 -11   0   3    0.00    3.80
  11   0  -3    0.60    2.30
  11   0  -3    3.00    2.40
  11   0  -3   -3.00    1.80
 -10   0   3    1.20    2.00
  10   0  -3   -1.90    1.40
   9   0  -3   -1.30    0.90
  -9   0   3   -1.10    1.40
   9   0  -3    0.30    1.00
   9   0  -3   -4.60    2.40
   8   0  -3   -0.90    0.80
   8   0  -3   -1.50    1.80
  -8   0   3   -1.30    2.40
   8   0  -3    0.30    1.30
  -8   0   3   -0.20    1.10
  -8   0   3   -1.50    1.30
   7   0  -3   -0.70    1.20
   7   0  -3   -0.60    0.80
   7   0  -3   -0.50    1.00
  -7   0   3   -0.10    0.90
  -7   0   3    1.60    1.00
   6   0  -3    0.40    0.60
  -6   0   3   -0.10    0.70
   6   0  -3    0.70    0.60
  -6   0   3    0.40    1.00
  -6   0   3   -0.50    0.50
   6   0  -3    0.10    1.20
   5   0  -3   -0.20    0.80
  -5   0   3    0.50    0.70
   5   0  -3    0.40    1.10
  -5   0   3    1.00    0.80
  -5   0   3    0.20    0.70
   5   0  -3   -0.30    0.60
   4   0  -3   -0.60    0.80
   4   0  -3    0.00    0.40
  -4   0   3    0.10    0.50
  -4   0   3    0.20    0.50
   4   0  -3    3.00    1.10
  -4   0   3    0.00    0.40
   4   0  -3   -0.10    0.60
   3   0  -3    0.40    0.60
   3   0  -3   -0.20    0.30
   3   0  -3   -0.10    0.60
  -3   0   3    0.30    0.40
  -3   0   3   -0.30    0.40
  -3   0   3    0.20    0.30
   3   0  -3    0.70    0.50
  -2   0   3    0.20    0.30
   2   0  -3    0.30    0.30
  -2   0   3   -0.10    0.30
   2   0  -3   -0.10    0.30
   2   0  -3    0.00    0.30
  -2   0   3    0.00    0.30
   1   0  -3   -0.10    0.20
  -1   0   3    0.00    0.20
  -1   0   3    0.20    0.20
   1   0  -3    0.00    0.10
   1   0  -3    0.00    0.10
  -1   0   3   -0.20    0.20
   1   0   3   -0.10    0.50
  -1   0  -3   -0.20    0.30
  -1   0  -3    0.10    0.20
   1   0   3    0.00    0.30
   1   0   3   -0.20    0.30
  -2   0  -3    0.20    0.40
  -2   0  -3   -0.30    0.40
   2   0   3    0.20    0.40
   2   0   3    0.10    0.70
  -2   0  -3    0.30    0.80
   2   0   3   -0.10    0.50
  -3   0  -3    0.10    0.50
  -3   0  -3   -0.10    0.70
   3   0   3    0.00    0.80
  -3   0  -3   -0.10    0.40
  -3   0  -3   -0.20    0.30
   3   0   3    0.30    0.60
   3   0   3    0.00    0.40
  -4   0  -3   -0.60    0.40
   4   0   3    0.10    1.40
   4   0   3    0.90    1.00
   4   0   3    0.60    0.70
  -4   0  -3    1.00    0.90
   5   0   3   -0.40    0.40
  -5   0  -3    1.60    1.00
   5   0   3    0.20    1.20
   5   0   3    0.50    0.60
  -5   0  -3   -0.40    0.80
  -5   0  -3    0.90    0.90
  -6   0  -3    0.90    0.90
   6   0   3    1.00    0.90
  -6   0  -3    0.10    1.00
  -6   0  -3   -0.10    0.90
   6   0   3   -1.20    1.70
   6   0   3    2.60    1.50
  -7   0  -3    0.40    0.90
   7   0   3   -1.70    0.70
  -7   0  -3    0.30    1.20
   7   0   3    1.10    1.90
  -7   0  -3    0.50    1.00
   7   0   3    0.70    0.80
  -8   0  -3    0.60    1.30
  -8   0  -3    0.30    1.20
   8   0   3   -0.90    1.00
  -8   0  -3   -1.20    1.40
   8   0   3   -0.20    1.10
  -9   0  -3    1.70    1.90
   9   0   3    0.70    1.20
   9   0   3   -2.10    1.10
  10   0   3    0.50    2.00
 -10   0  -3    1.00    1.50
  10   0   3   -1.10    1.50
  10  -1  -3    4.40    2.20
 -10  -1   3    7.10    2.30
  10  -1  -3    4.20    2.40
  10  -1  -3   10.50    3.80
  10   1  -3    6.10    2.60
 -10   1   3   -1.80    2.00
  10   1  -3    7.70    2.70
   9  -1  -3    4.00    2.50
  -9  -1   3    2.90    2.90
   9  -1  -3    4.10    2.30
   9  -1  -3    2.80    3.60
   9   1  -3    4.10    2.00
   9   1  -3    4.50    2.20
   9   1  -3    6.50    4.10
  -9   1   3    3.20    2.00
   8  -1  -3   16.00    3.70
  -8  -1   3   25.50    4.80
   8  -1  -3   18.40    4.50
  -8  -1   3   23.30    4.60
   8  -1  -3   29.10    5.90
   8   1  -3   17.00    5.60
   8   1  -3   14.50    3.30
  -8   1   3   26.10    4.40
  -8   1   3   30.30    5.40
   8   1  -3   21.00    4.00
  -7  -1   3    0.50    1.00
   7  -1  -3    1.20    1.70
   7  -1  -3   -0.10    1.20
   7  -1  -3   -0.60    0.60
   7  -1  -3    1.90    1.70
  -7  -1   3    0.50    1.40
  -7  -1   3    1.70    1.50
   7   1  -3    3.10    1.60
  -7   1   3    0.30    0.70
   7   1  -3    2.00    1.60
   7   1  -3   -0.70    1.00
  -7   1   3    1.10    1.10
  -7   1   3    1.80    1.10
  -6  -1   3    1.10    0.90
   6  -1  -3    0.50    1.30
  -6  -1   3   -0.10    0.60
   6  -1  -3    1.40    1.20
   6  -1  -3   -0.30    0.70
   6  -1  -3    2.00    1.80
  -6  -1   3    0.50    0.90
   6   1  -3    0.60    0.90
   6   1  -3   -0.40    0.50
  -6   1   3   -0.10    0.70
   6   1  -3   -0.40    0.70
  -6   1   3    0.70    1.10
  -6   1   3   -0.30    0.50
   6   1  -3    0.50    1.50
  -5  -1   3  174.78    8.80
   5  -1  -3  151.48    9.30
   5  -1  -3  157.58    8.40
   5  -1  -3  168.08    8.80
  -5  -1   3  168.28    8.60
   5  -1  -3  170.08   11.70
  -5  -1   3  170.48    9.00
  -5   1   3  155.38    8.00
   5   1  -3  151.98    7.90
   5   1  -3  162.38   10.80
  -5   1   3  163.18    7.30
   5   1  -3  160.08    8.10
  -5   1   3  173.08    8.20
   5   1  -3  166.58    8.60
  -4  -1   3  184.68    8.70
  -4  -1   3  206.78    9.00
  -4  -1   3  211.18    9.60
   4  -1  -3  231.48   11.20
   4  -1  -3  192.38    9.80
   4  -1  -3  196.48    8.90
  -4   1   3  203.08    8.50
  -4   1   3  201.48    8.50
   4   1  -3  199.48    9.10
   4   1  -3  210.38    9.90
   4   1  -3  190.98    8.50
   4   1  -3  202.08   11.00
  -4   1   3  206.58    7.60
  -3  -1   3  578.64   17.90
  -3  -1   3  601.04   20.20
  -3  -1   3  601.44   18.70
  -3  -1   3  585.34   18.00
   3  -1  -3  560.44   19.00
   3  -1  -3  595.84   17.80
   3  -1  -3  545.75   17.90
   3   1  -3  557.44   17.40
   3   1  -3  561.14   19.70
  -3   1   3  581.54   17.50
  -3   1   3  562.34   17.20
   3   1  -3  613.34   17.80
   3   1  -3  564.64   18.20
  -3   1   3  593.44   16.00
  -2  -1   3    0.70    0.70
  -2  -1   3    0.10    0.40
  -2  -1   3    0.10    0.50
   2  -1  -3    1.30    0.70
   2  -1  -3    0.40    0.60
   2  -1  -3    0.30    0.50
   2   1  -3    0.90    0.60
  -2   1   3    0.70    0.30
   2   1  -3    1.30    0.80
  -2   1   3    0.00    0.40
   2   1  -3    1.10    0.60
  -2   1   3    0.70    0.60
  -2   1   3    1.50    0.80
   2   1  -3   -0.10    0.50
  -1  -1   3    0.40    0.50
  -1  -1   3    0.10    0.30
   1  -1  -3    0.00    0.40
   1  -1  -3    0.30    0.50
   1  -1  -3    0.00    0.10
  -1  -1   3    0.10    0.40
   1  -1  -3    0.00    0.40
   1   1  -3    0.60    0.50
   1   1  -3   -0.10    0.50
   1   1  -3    0.60    0.60
  -1   1   3    0.00    0.30
  -1   1   3   -0.20    0.30
  -1   1   3    0.10    0.50
  -1   1   3    0.20    0.10
   0  -1  -3   42.50    2.50
   0  -1   3   39.40    2.50
   0  -1  -3   40.60    3.10
   0  -1  -3   39.60    2.90
   0  -1  -3   40.60    2.50
   0  -1   3   34.10    2.50
   0  -1   3   40.70    2.70
   0   1   3   36.20    2.70
   0   1  -3   35.50    2.50
   0   1  -3   37.10    2.50
   0   1  -3   38.20    2.60
   0   1   3   40.50    2.10
   0   1   3   36.30    2.40
   1  -1   3   14.50    1.70
  -1  -1  -3   14.30    1.60
   1  -1   3   19.90    2.00
   1  -1   3   13.70    2.00
  -1  -1  -3   14.70    1.90
  -1  -1  -3    9.80    1.70
  -1  -1  -3   16.30    1.70
  -1   1  -3   15.90    1.80
   1   1   3   17.40    1.70
   1   1   3   16.20    1.10
   1   1   3   14.60    1.90
   1   1   3   19.30    1.80
  -1   1  -3   14.90    1.80
   1   1   3   16.00    2.20
  -1   1  -3   17.80    1.80
   2  -1   3 9777.02  299.67
  -2  -1  -3 9620.14  300.87
   2   1   3 9999.00  301.87
  -2   1  -3 9824.62  298.87
  -3  -1  -3  461.05   15.10
  -3  -1  -3  458.05   15.40
  -3  -1  -3  454.85   13.90
   3  -1   3  446.06   17.90
   3  -1   3  443.16   15.40
   3  -1   3  437.26   15.10
  -3  -1  -3  440.56   17.60
   3  -1   3  444.26   15.00
   3   1   3  426.16   15.00
   3   1   3  445.66   13.80
   3   1   3  430.26   17.10
  -3   1  -3  454.65   14.70
  -3   1  -3  462.65   15.00
   3   1   3  450.65   14.70
   4  -1   3   54.59    5.40
   4  -1   3   67.59    5.40
  -4  -1  -3   67.99    5.10
  -4  -1  -3   55.59    6.10
  -4  -1  -3   60.09    4.60
   4  -1   3   64.49    6.40
   4  -1   3   67.99    5.00
  -4  -1  -3   71.19    4.40
   4   1   3   51.89    5.50
  -4   1  -3   62.99    4.60
   4   1   3   61.49    4.50
  -4   1  -3   66.69    4.50
   4   1   3   63.59    4.20
  -5  -1  -3   40.70    4.10
  -5  -1  -3   36.00    6.50
   5  -1   3   32.70    3.90
  -5  -1  -3   40.40    3.70
   5  -1   3   33.90    4.00
  -5  -1  -3   36.40    4.10
   5  -1   3   26.70    5.40
   5   1   3   34.50    3.40
  -5   1  -3   33.70    3.60
  -5   1  -3   34.10    3.70
  -5   1  -3   39.60    3.70
   5   1   3   39.80    3.90
   5   1   3   32.10    5.80
  -6  -1  -3   40.20    4.60
  -6  -1  -3   30.60    6.40
   6  -1   3   27.40    4.30
   6  -1   3   33.10    6.50
   6  -1   3   34.80    4.40
  -6  -1  -3   33.60    3.80
  -6  -1  -3   33.10    4.00
   6  -1   3   35.50    4.50
  -6   1  -3   32.30    3.80
  -6   1  -3   28.70    3.70
  -6   1  -3   33.00    3.70
   6   1   3   36.80    4.20
   6   1   3   37.90    7.20
   6   1   3   32.80    3.70
   7  -1   3   -0.50    1.30
  -7  -1  -3   -1.20    1.20
  -7  -1  -3   -2.50    1.00
   7  -1   3    0.50    1.00
   7  -1   3   -0.60    0.90
  -7  -1  -3   -0.10    1.00
   7  -1   3    1.10    1.30
  -7   1  -3    0.10    1.00
  -7   1  -3    0.40    1.20
   7   1   3   -0.20    0.90
   7   1   3    0.20    0.90
   7   1   3   -1.10    1.60
   8  -1   3    1.90    2.20
  -8  -1  -3   -1.30    1.10
   8  -1   3    3.20    3.40
   8  -1   3    1.60    1.30
   8  -1   3    3.10    1.90
  -8  -1  -3   -1.60    1.50
   8   1   3    1.30    1.60
  -8   1  -3    4.00    2.30
   8   1   3    3.80    1.90
  -8   1  -3    1.80    1.70
   8   1   3   -1.40    2.60
  -8   1  -3   -1.60    1.10
   9  -1   3   91.49    9.00
  -9  -1  -3   81.69    8.50
   9  -1   3   95.69    9.20
   9  -1   3   93.79    9.20
   9   1   3  104.99    8.90
   9   1   3   93.89    8.70
  -9   1  -3   90.59    7.90
  10  -1   3    2.10    2.60
  10  -1   3    3.80    3.00
  10  -1   3   -1.50    0.70
  10   1   3   -0.20    2.00
 -10   1  -3   -3.50    2.20
  10   1   3   -0.90    1.20
  10  -2  -3   21.60    5.70
  10  -2  -3   20.80    5.30
  10  -2  -3   26.80    6.30
  10   2  -3   21.50    4.70
  10   2  -3   23.20    5.20
 -10   2   3   23.80    3.50
  -9  -2   3   -1.10    2.30
   9  -2  -3    0.50    1.90
   9  -2  -3    0.90    2.00
   9  -2  -3    1.00    1.90
   9   2  -3    5.70    2.70
   9   2  -3   -4.90    2.20
   9   2  -3    6.70    2.50
  -8  -2   3   58.59    7.10
   8  -2  -3   53.69    8.00
   8  -2  -3   65.19    7.00
  -8  -2   3   49.20    6.00
  -8  -2   3   54.39    6.20
   8  -2  -3   53.39    7.00
   8  -2  -3   44.50    8.40
   8   2  -3   46.40    5.50
  -8   2   3   45.50    4.90
   8   2  -3   57.39    5.80
  -8   2   3   52.69    4.80
  -8   2   3   55.49    5.40
   8   2  -3   43.40    7.90
   8   2  -3   58.09    6.00
   7  -2  -3    4.40    2.20
   7  -2  -3   -1.10    1.10
  -7  -2   3   -0.70    0.90
  -7  -2   3    2.00    1.70
   7  -2  -3    1.10    2.30
  -7  -2   3    0.10    1.60
   7  -2  -3    4.60    2.30
  -7   2   3    0.30    0.90
  -7   2   3    1.60    1.40
   7   2  -3    0.00    1.00
   7   2  -3    1.30    1.90
  -7   2   3    0.20    0.90
   7   2  -3    1.80    1.40
   7   2  -3    0.60    0.90
   6  -2  -3   14.80    4.00
   6  -2  -3    8.30    2.50
  -6  -2   3    8.60    2.50
  -6  -2   3    8.80    2.30
   6  -2  -3    6.70    3.20
  -6  -2   3   13.10    3.20
   6  -2  -3   18.20    4.00
   6   2  -3   13.80    3.00
   6   2  -3   11.20    3.40
  -6   2   3    9.30    2.40
  -6   2   3   14.60    3.10
   6   2  -3   11.50    2.70
   6   2  -3   10.90    2.90
  -6   2   3   12.50    2.20
   5  -2  -3   -0.60    0.80
  -5  -2   3   -0.50    0.60
   5  -2  -3    1.70    1.10
   5  -2  -3   -0.90    0.70
  -5  -2   3    1.70    1.10
  -5  -2   3    2.70    1.50
  -5   2   3    1.10    0.60
   5   2  -3    1.00    0.80
  -5   2   3    1.30    1.20
   5   2  -3    1.20    0.80
   5   2  -3    1.20    0.90
  -5   2   3    2.50    1.30
   5   2  -3   -0.20    1.10
   4  -2  -3  481.35   17.40
   4  -2  -3  479.05   19.00
  -4  -2   3  477.65   19.40
  -4  -2   3  487.75   17.90
  -4  -2   3  509.55   18.70
   4  -2  -3  478.35   18.10
   4   2  -3  458.05   16.70
   4   2  -3  497.55   16.70
   4   2  -3  477.15   17.90
  -4   2   3  496.25   14.10
   4   2  -3  496.95   18.90
  -4   2   3  478.45   16.30
  -4   2   3  462.95   16.70
  -3  -2   3   35.90    3.90
   3  -2  -3   39.20    4.30
   3  -2  -3   31.40    3.60
  -3  -2   3   30.20    3.50
  -3  -2   3   37.30    3.70
   3   2  -3   35.10    3.70
  -3   2   3   34.20    3.00
  -3   2   3   31.90    3.20
  -3   2   3   35.20    3.80
   3   2  -3   28.90    3.40
   3   2  -3   31.20    3.10
   3   2  -3   37.10    3.40
   2  -2  -3    4.70    1.70
   2  -2  -3    4.20    1.30
  -2  -2   3    9.80    2.00
   2  -2  -3    8.10    1.70
  -2  -2   3    7.50    2.00
  -2   2   3    7.80    1.90
   2   2  -3    7.50    1.90
   2   2  -3   10.60    2.00
   2   2  -3    6.10    2.00
  -2   2   3    5.30    1.30
  -2   2   3    9.30    1.90
  -2   2   3    9.10    1.00
   2   2  -3    8.80    2.00
   1  -2  -3   53.79    4.60
  -1  -2   3   55.39    3.40
   1  -2  -3   54.39    2.90
  -1  -2   3   50.59    4.50
  -1  -2   3   50.39    3.90
   1  -2  -3   56.29    4.30
  -1  -2   3   51.89    3.90
   1   2  -3   56.09    3.50
  -1   2   3   54.19    2.90
  -1   2   3   59.59    4.60
   1   2  -3   51.49    4.50
  -1   2   3   50.29    3.90
   1   2  -3   55.89    4.10
  -1   2   3   49.50    3.90
  -1   2   3   55.49    3.30
   0  -2  -3   18.00    1.90
   0  -2  -3   17.90    2.30
   0  -2  -3   14.90    2.60
   0  -2   3   17.70    2.10
   0  -2   3    9.10    2.00
   0  -2  -3   14.90    2.70
   0   2   3   10.20    1.80
   0   2  -3    8.70    1.80
   0   2  -3   15.70    2.70
   0   2   3   14.20    2.60
   0   2  -3   22.60    3.40
   0   2   3   15.60    1.70
   0   2  -3   12.90    2.00
   1  -2   3    8.10    1.70
   1  -2   3   10.20    2.10
  -1  -2  -3    9.90    2.10
  -1  -2  -3   10.80    2.00
  -1  -2  -3   11.60    2.60
  -1  -2  -3   11.40    1.80
  -1   2  -3   12.90    2.20
   1   2   3   12.20    2.20
   1   2   3   18.00    3.20
   1   2   3   15.00    2.30
   1   2   3   16.30    2.90
  -1   2  -3    8.70    1.60
  -1   2  -3   19.00    3.00
  -1   2  -3   11.10    2.20
   2  -2   3   31.20    3.40
  -2  -2  -3   26.10    3.40
   2  -2   3   34.10    3.60
  -2  -2  -3   31.30    3.20
  -2  -2  -3   34.80    3.40
   2  -2   3   37.00    3.70
   2   2   3   31.30    3.10
   2   2   3   37.20    4.00
   2   2   3   34.50    2.50
  -2   2  -3   31.10    3.20
  -2   2  -3   35.20    3.30
   2   2   3   35.20    3.90
  -2   2  -3   31.40    3.30
   2   2   3   32.90    3.20
  -3  -2  -3  766.82   26.20
   3  -2   3  755.22   25.00
  -3  -2  -3  746.13   24.20
  -3  -2  -3  757.12   24.40
   3  -2   3  721.93   24.20
   3  -2   3  761.92   24.70
   3   2   3  788.62   26.40
  -3   2  -3  738.43   23.80
   3   2   3  739.03   21.70
  -3   2  -3  813.52   24.00
  -3   2  -3  742.33   23.30
   3   2   3  737.13   23.90
   3   2   3  760.52   23.60
   3   2   3  758.12   26.00
   4  -2   3  269.17   12.80
  -4  -2  -3  261.37   14.20
   4  -2   3  280.77   12.70
  -4  -2  -3  276.27   12.40
  -4  -2  -3  287.97   11.10
   4  -2   3  294.67   15.40
  -4  -2  -3  279.37   12.70
   4  -2   3  270.27   12.60
   4   2   3  261.47   10.30
   4   2   3  288.57   12.40
  -4   2  -3  266.97   11.40
   4   2   3  280.77   11.80
   4   2   3  267.57   13.80
  -4   2  -3  266.97   11.80
  -5  -2  -3   59.19    5.60
   5  -2   3   57.39    7.10
  -5  -2  -3   67.09    5.90
   5  -2   3   68.09    6.00
  -5  -2  -3   54.19    6.70
   5  -2   3   67.59    6.10
   5  -2   3   68.79    6.30
  -5  -2  -3   61.59    4.90
  -5   2  -3   61.79    5.20
   5   2   3   70.39   11.70
   5   2   3   64.29    5.30
  -5   2  -3   60.29    5.00
   5   2   3   51.99    4.30
   5   2   3   63.09    5.60
   6  -2   3   29.00    4.90
  -6  -2  -3   41.20    5.00
  -6  -2  -3   46.40    8.10
   6  -2   3   31.20    5.10
   6  -2   3   40.90    8.00
   6  -2   3   39.50    6.40
  -6  -2  -3   22.30    4.20
  -6  -2  -3   33.00    3.90
   6   2   3   32.70    6.10
   6   2   3   31.20    5.20
  -6   2  -3   34.30    4.00
  -6   2  -3   32.50    4.00
   6   2   3   29.40    4.10
  -6   2  -3   31.20    3.40
  -7  -2  -3   -1.60    1.10
   7  -2   3    0.30    1.30
   7  -2   3    4.00    2.50
   7  -2   3    1.20    1.20
  -7  -2  -3    0.80    1.50
  -7  -2  -3    3.70    3.00
   7  -2   3    0.50    1.60
  -7  -2  -3    2.40    1.80
   7   2   3    3.70    1.80
  -7   2  -3   -1.00    1.10
  -7   2  -3    0.30    1.00
   7   2   3    0.40    1.00
  -7   2  -3    1.20    1.40
   7   2   3    1.30    2.10
  -8  -2  -3   13.50    3.90
  -8  -2  -3   12.00    4.80
   8  -2   3   13.00    3.90
   8  -2   3   17.90    4.10
   8  -2   3   16.00    4.40
   8  -2   3   10.20    3.30
   8   2   3    8.40    3.10
   8   2   3   12.70    3.40
   8   2   3   17.50    4.30
  -8   2  -3   18.60    4.30
  -8   2  -3   14.90    3.50
  -8   2  -3   12.60    3.30
   9  -2   3   14.80    3.80
   9  -2   3   33.20    6.70
   9  -2   3   17.40    4.80
   9   2   3   26.40    5.50
  -9   2  -3   30.60    5.20
   9   2   3   21.00    4.50
  10  -2   3   46.30    8.50
  10  -2   3   45.10    8.20
 -10   2  -3   62.19    6.20
  10   2   3   65.69    7.10
  10   2   3   51.89    8.20
  10  -3  -3   34.30    7.00
  10  -3  -3   44.20    8.20
  10  -3  -3   33.20    7.10
  10   3  -3   52.99    8.30
 -10   3   3   43.80    5.00
  10   3  -3   43.60    6.80
   9  -3  -3    1.90    2.50
   9  -3  -3    2.50    2.40
   9   3  -3    1.70    2.00
   9   3  -3   -0.90    1.60
   9   3  -3   -2.10    2.20
  -9   3   3    0.50    1.20
   8  -3  -3   61.59    7.80
   8  -3  -3   44.00    7.60
   8  -3  -3   53.09    8.20
  -8  -3   3   60.29    6.90
   8   3  -3   62.89   10.00
  -8   3   3   56.09    5.90
   8   3  -3   71.59    6.90
   8   3  -3   56.09    5.90
  -8   3   3   61.79    4.50
   8   3  -3   61.99    7.10
   7  -3  -3   25.20    4.90
  -7  -3   3   41.70    8.00
   7  -3  -3   23.10    5.30
   7  -3  -3   27.00    5.20
   7  -3  -3   20.10    6.40
  -7  -3   3   34.20    6.10
  -7  -3   3   26.10    7.60
   7   3  -3   26.00    4.50
  -7   3   3   33.50    3.00
  -7   3   3   33.50    5.10
   7   3  -3   26.70    5.10
   7   3  -3   38.20    6.80
   7   3  -3   37.90    5.30
  -7   3   3   37.70    7.30
  -6  -3   3   23.80    5.60
  -6  -3   3   19.10    4.00
   6  -3  -3   25.60    5.30
   6  -3  -3   30.90    6.10
  -6  -3   3   30.60    5.50
   6  -3  -3   21.00    4.40
   6   3  -3   26.50    4.20
  -6   3   3   26.50    2.40
   6   3  -3   28.10    4.50
  -6   3   3   25.70    4.20
   6   3  -3   19.20    3.70
   6   3  -3   26.60    5.70
  -6   3   3   24.90    4.00
  -5  -3   3    9.00    2.70
  -5  -3   3    6.20    2.30
   5  -3  -3    7.70    2.40
   5  -3  -3    8.50    2.70
  -5  -3   3    7.50    2.90
   5  -3  -3    6.00    2.60
  -5   3   3    8.90    1.70
  -5   3   3    9.60    2.40
   5   3  -3    8.90    2.40
  -5   3   3   10.60    2.80
   5   3  -3    9.60    2.70
   5   3  -3    5.20    1.80
   5   3  -3    9.70    2.70
   4  -3  -3   53.19    5.10
  -4  -3   3   48.40    5.10
   4  -3  -3   46.20    5.30
   4  -3  -3   52.59    6.00
  -4  -3   3   46.70    5.30
  -4  -3   3   42.60    4.90
   4   3  -3   41.70    4.40
   4   3  -3   43.90    4.80
  -4   3   3   47.30    3.10
  -4   3   3   42.30    4.50
   4   3  -3   52.39    4.50
  -4   3   3   45.00    5.20
   4   3  -3   44.80    4.90
  -4   3   3   40.20    3.80
   4   3  -3   46.20    6.10
   3  -3  -3   36.80    4.50
  -3  -3   3   34.00    4.10
  -3  -3   3   35.70    4.00
  -3  -3   3   34.80    4.10
   3  -3  -3   23.00    4.30
  -3   3   3   34.80    2.60
   3   3  -3   38.70    4.00
  -3   3   3   30.40    4.10
  -3   3   3   32.60    3.90
   3   3  -3   32.80    3.40
   3   3  -3   38.40    5.00
   3   3  -3   25.00    3.90
  -3   3   3   35.50    3.40
   3   3  -3   36.80    4.00
   2  -3  -3   35.40    4.20
  -2  -3   3   36.40    3.60
  -2  -3   3   33.90    3.90
  -2  -3   3   34.00    4.00
   2  -3  -3   34.60    4.70
  -2   3   3   36.10    4.10
   2   3  -3   34.40    3.90
   2   3  -3   36.10    3.70
  -2   3   3   35.50    3.30
   2   3  -3   40.80    5.00
  -2   3   3   34.60    2.70
   2   3  -3   38.90    4.20
  -2   3   3   33.60    4.20
  -1  -3   3   97.29    6.60
   1  -3  -3   80.79    6.90
  -1  -3   3   89.69    5.60
  -1  -3   3   91.29    7.10
  -1  -3   3   82.69    5.90
   1  -3  -3   92.69    5.00
  -1   3   3   92.69    5.00
   1   3  -3   90.49    6.20
  -1   3   3   87.39    5.20
   1   3  -3   91.69    7.10
  -1   3   3   93.59    7.00
   1   3  -3   94.89    6.60
  -1   3   3   98.89    6.70
  -1   3   3   94.39    6.60
   0  -3   3  408.86   16.80
   0  -3  -3  398.96   15.70
   0  -3  -3  405.56   14.20
   0  -3  -3  397.06   16.50
   0  -3   3  405.46   14.90
   0  -3  -3  384.66   16.80
   0  -3   3  390.66   14.70
   0   3  -3  397.76   14.80
   0   3  -3  422.86   16.40
   0   3   3  400.36   15.60
   0   3  -3  377.06   15.60
   0   3   3  415.66   17.10
   0   3  -3  373.06   16.30
   0   3   3  403.06   16.20
   0   3   3  394.26   13.80
   1  -3   3   78.79    6.30
  -1  -3  -3   80.69    6.70
  -1  -3  -3   81.59    6.10
  -1  -3  -3   77.59    6.20
  -1  -3  -3   76.39    5.40
   1  -3   3   73.19    6.10
   1  -3   3   77.89    5.20
  -1   3  -3   80.79    6.30
   1   3   3   66.69    5.40
   1   3   3   77.69    6.60
   1   3   3   79.19    6.30
   1   3   3   73.29    5.00
  -1   3  -3   67.69    5.30
  -1   3  -3   70.79    5.00
  -1   3  -3   68.99    5.80
  -2  -3  -3   16.60    3.10
  -2  -3  -3   21.90    4.00
   2  -3   3   12.40    2.60
   2  -3   3   16.30    3.30
  -2  -3  -3   15.30    3.50
  -2  -3  -3   17.80    3.80
   2   3   3   11.10    3.10
  -2   3  -3   17.50    3.00
   2   3   3   20.20    4.10
  -2   3  -3   18.30    3.60
  -2   3  -3   12.00    2.60
  -2   3  -3   15.90    2.70
   2   3   3   13.40    2.70
   3  -3   3  337.87   15.80
  -3  -3  -3  386.16   19.70
  -3  -3  -3  354.06   15.50
   3  -3   3  354.76   16.60
  -3  -3  -3  329.97   14.80
   3   3   3  368.86   16.60
   3   3   3  360.86   17.10
  -3   3  -3  342.17   14.90
  -3   3  -3  355.36   14.30
   3   3   3  358.16   14.80
  -3   3  -3  354.56   15.00
  -3   3  -3  359.56   13.60
   3   3   3  357.86   14.60
   3   3   3  359.66   12.60
  -4  -3  -3   -0.50    0.50
   4  -3   3    0.20    1.20
   4  -3   3    0.80    1.00
   4  -3   3   -0.60    0.90
  -4  -3  -3   -1.20    0.90
  -4  -3  -3   -0.40    0.80
   4   3   3    0.60    1.10
  -4   3  -3    0.30    0.70
   4   3   3    0.10    0.70
   4   3   3   -1.20    0.50
   4   3   3    0.10    0.70
   4   3   3   -1.30    0.80
  -4   3  -3    0.20    0.80
  -4   3  -3    0.20    1.10
   5  -3   3   67.79    7.00
   5  -3   3   68.29    7.00
   5  -3   3   62.59    6.50
  -5  -3  -3   56.39    6.10
  -5  -3  -3   78.19    8.20
  -5  -3  -3   65.49    6.50
   5  -3   3   68.69    8.20
   5   3   3   61.99    4.80
  -5   3  -3   69.69    6.20
   5   3   3   68.29    7.60
  -5   3  -3   71.69    5.80
   5   3   3   64.89    5.80
   5   3   3   67.79    6.30
   5   3   3   67.19    7.30
   6  -3   3   78.89    9.30
   6  -3   3   84.49    8.20
   6  -3   3   82.19    7.90
   6  -3   3   95.59    8.90
  -6  -3  -3   74.99    7.30
  -6  -3  -3   68.69    8.50
  -6  -3  -3   77.99    7.40
   6   3   3   77.29    5.80
   6   3   3   81.59    7.50
  -6   3  -3   77.29    6.80
   6   3   3   88.79    9.20
   6   3   3   87.49    8.90
   6   3   3   78.59    6.80
  -6   3  -3   78.89    6.40
   7  -3   3    0.80    1.50
   7  -3   3    0.10    1.70
   7  -3   3   -0.60    1.40
  -7  -3  -3   -2.20    1.50
  -7  -3  -3   -0.40    1.40
   7  -3   3   -2.40    2.20
   7   3   3    2.70    2.10
  -7   3  -3    0.00    1.60
  -7   3  -3    0.40    2.40
   7   3   3   -0.30    2.30
   7   3   3    0.10    1.30
  -7   3  -3    1.40    0.90
   7   3   3   -0.10    0.90
   7   3   3    1.10    1.20
   8  -3   3   44.20    7.60
  -8  -3  -3   52.69    8.00
  -8  -3  -3   29.60    7.10
   8  -3   3   49.90    6.60
   8  -3   3   43.10    7.70
   8   3   3   27.20    6.20
   8   3   3   40.00    5.60
  -8   3  -3   47.30    4.90
   8   3   3   31.00    5.40
   8   3   3   41.00    7.40
   9  -3   3   17.60    5.80
   9  -3   3   23.50    6.30
   9   3   3   28.80    8.80
   9   3   3   21.70    3.80
  -9   3  -3   19.90    3.80
  10  -3   3   25.90    6.70
  10  -3   3   16.40    5.40
  10  -3   3   25.70    6.30
  10   3   3   18.80    4.70
 -10   3  -3   17.10    3.60
  10   3   3   21.30    5.50
   9  -4  -3    5.20    3.20
   9  -4  -3   11.60    4.80
   9  -4  -3    8.60    4.40
   9   4  -3   11.40    3.50
  -9   4   3    7.60    1.90
   9   4  -3    9.60    3.20
   9   4  -3   11.70    3.80
  -9   4   3    5.70    1.70
   8  -4  -3   11.00    4.30
   8  -4  -3   16.80    4.80
   8  -4  -3   12.40    5.60
   8   4  -3   11.80    3.20
  -8   4   3   12.40    2.20
   8   4  -3   12.50    4.10
   8   4  -3   14.90    4.50
  -8   4   3   11.00    2.10
   8   4  -3   10.90    4.80
  -7  -4   3   -1.50    1.10
  -7  -4   3    1.10    1.70
  -7  -4   3    1.70    2.00
   7  -4  -3   -0.80    1.40
   7  -4  -3    2.10    1.80
   7  -4  -3   -2.80    1.60
   7   4  -3    3.60    1.60
  -7   4   3   -0.50    1.40
  -7   4   3    1.50    1.10
  -7   4   3    0.10    0.50
   7   4  -3   -0.90    0.80
  -7   4   3    0.80    0.90
   7   4  -3   -1.00    1.50
  -6  -4   3   27.60    5.20
  -6  -4   3   32.00    6.80
   6  -4  -3   21.70    5.40
   6  -4  -3   29.50    6.00
   6  -4  -3   32.40    5.80
  -6  -4   3   25.60    5.10
   6   4  -3   20.40    3.80
  -6   4   3   23.90    2.60
  -6   4   3   24.50    2.30
   6   4  -3   22.50    4.80
   6   4  -3   21.80    4.30
  -6   4   3   19.20    4.00
   6   4  -3   22.30    5.20
  -6   4   3   26.20    4.20
   6   4  -3   15.90    4.10
  -5  -4   3   13.60    3.50
  -5  -4   3   21.30    4.60
   5  -4  -3   17.40    4.90
  -5  -4   3   13.00    3.40
   5  -4  -3   15.80    4.70
   5  -4  -3   12.10    3.60
   5   4  -3   18.60    4.00
   5   4  -3   15.80    4.40
   5   4  -3   10.90    2.90
  -5   4   3   14.40    2.30
   5   4  -3   21.90    4.40
   5   4  -3   20.20    4.50
  -5   4   3   12.10    3.40
  -5   4   3   17.70    3.50
  -5   4   3   21.40    3.80
   4  -4  -3   22.70    5.10
   4  -4  -3   22.20    4.30
  -4  -4   3   17.80    4.10
   4  -4  -3   18.90    4.60
  -4  -4   3   20.10    4.70
  -4  -4   3   17.50    3.80
   4   4  -3   23.20    5.30
   4   4  -3   17.10    3.30
   4   4  -3   16.20    3.90
  -4   4   3   16.90    3.10
  -4   4   3   30.70    5.40
   4   4  -3   13.10    3.20
   4   4  -3   16.50    3.60
  -4   4   3   15.20    2.30
  -4   4   3   20.00    4.20
  -3  -4   3   11.50    3.40
  -3  -4   3    7.20    2.20
   3  -4  -3    9.10    3.60
   3  -4  -3    5.70    2.30
  -3  -4   3    8.00    2.60
  -3   4   3    5.90    1.50
   3   4  -3   10.90    2.80
   3   4  -3   14.20    3.50
   3   4  -3    6.90    2.20
   3   4  -3    4.80    2.20
  -3   4   3    8.40    2.10
  -3   4   3    8.40    2.60
  -3   4   3    9.50    3.30
  -2  -4   3   41.90    5.10
   2  -4  -3   47.70    7.50
  -2  -4   3   39.50    4.30
   2  -4  -3   44.60    5.40
   2  -4  -3   40.70    3.60
  -2  -4   3   40.40    5.00
   2   4  -3   42.00    4.80
  -2   4   3   40.70    4.80
  -2   4   3   36.70    6.00
  -2   4   3   43.90    4.20
  -2   4   3   42.00    3.50
   2   4  -3   40.00    7.00
   2   4  -3   38.90    4.70
   1  -4  -3    0.00    0.70
  -1  -4   3    1.40    1.10
  -1  -4   3    0.50    0.80
  -1  -4   3   -0.90    0.70
   1  -4  -3   -0.70    0.70
   1   4  -3   -0.50    0.70
   1   4  -3   -0.40    0.50
  -1   4   3    0.90    1.50
   1   4  -3   -0.70    0.80
   1   4  -3    1.30    1.70
  -1   4   3   -0.30    0.60
  -1   4   3    1.00    0.90
  -1   4   3    1.10    1.30
   0  -4  -3 1340.27   42.80
   0  -4   3 1281.87   39.80
   0  -4  -3 1416.46   44.50
   0  -4   3 1360.96   40.50
   0  -4  -3 1292.27   39.00
   0  -4   3 1325.17   43.40
   0   4   3 1416.96   42.80
   0   4  -3 1356.56   40.00
   0   4  -3 1320.37   42.30
   0   4   3 1332.37   43.50
   0   4  -3 1255.87   42.70
   0   4   3 1358.26   38.90
   0   4   3 1336.17   41.80
   0   4  -3 1360.56   42.10
   1  -4   3  513.05   18.70
  -1  -4  -3  500.55   22.20
   1  -4   3  518.35   21.80
  -1  -4  -3  518.85   21.60
  -1  -4  -3  489.05   18.80
  -1  -4  -3  486.05   20.30
   1   4   3  543.95   20.60
   1   4   3  477.95   24.70
   1   4   3  500.75   18.60
  -1   4  -3  507.15   19.30
  -1   4  -3  504.85   21.10
  -1   4  -3  499.75   20.70
  -1   4  -3  524.05   21.00
  -2  -4  -3   60.89    5.70
  -2  -4  -3   53.89    5.80
  -2  -4  -3   54.49    6.50
  -2  -4  -3   49.60    5.60
   2  -4   3   58.09    6.40
   2  -4   3   44.30    5.80
  -2   4  -3   56.29    9.40
   2   4   3   51.39    7.90
  -2   4  -3   50.49    4.70
  -2   4  -3   58.49    5.40
   2   4   3   54.49    5.40
   2   4   3   54.39    5.20
  -2   4  -3   49.40    5.70
   2   4   3   57.99    6.20
  -3  -4  -3  101.09    8.30
  -3  -4  -3   89.59    8.10
  -3  -4  -3  100.79    8.00
   3  -4   3  110.09    9.20
   3  -4   3   95.99    8.50
   3   4   3   99.49    7.60
   3   4   3  101.59    6.10
   3   4   3  109.89    7.90
  -3   4  -3  101.79    6.70
  -3   4  -3  105.09    8.10
  -3   4  -3  104.79    8.10
  -3   4  -3  118.19    7.90
   3   4   3  103.19    8.40
   3   4   3   96.79    9.00
   4  -4   3    3.10    2.30
  -4  -4  -3   -1.00    1.00
  -4  -4  -3    1.10    1.40
  -4  -4  -3    3.50    2.00
   4  -4   3    3.50    2.40
   4   4   3   -0.50    0.70
   4   4   3    0.70    2.20
   4   4   3    1.90    1.50
  -4   4  -3    0.30    1.20
  -4   4  -3    0.80    0.90
  -4   4  -3    0.20    1.20
   4   4   3    0.80    1.30
   4   4   3    3.00    1.90
  -4   4  -3    2.30    1.50
   5  -4   3  337.57   18.50
  -5  -4  -3  354.76   17.90
  -5  -4  -3  343.17   17.80
  -5  -4  -3  340.07   19.00
   5  -4   3  334.27   18.40
   5  -4   3  337.97   17.50
   5   4   3  338.67   13.80
   5   4   3  349.07   18.80
  -5   4  -3  318.57   15.10
   5   4   3  346.97   19.80
   5   4   3  357.96   17.10
   5   4   3  338.07   16.10
  -5   4  -3  349.96   14.70
  -5   4  -3  346.87   16.60
  -5   4  -3  348.77   16.80
  -6  -4  -3    1.90    3.10
   6  -4   3    4.60    2.40
   6  -4   3    1.70    1.70
  -6  -4  -3    5.00    2.60
   6  -4   3    5.20    3.00
  -6  -4  -3    5.00    2.70
   6  -4   3    2.10    2.20
  -6   4  -3    6.90    2.20
   6   4   3    3.20    1.60
   6   4   3    1.30    2.50
   6   4   3    3.90    2.30
   6   4   3    4.60    1.90
  -6   4  -3   -1.10    1.60
   6   4   3    4.50    3.10
  -6   4  -3    3.40    1.90
  -7  -4  -3  196.88   13.80
  -7  -4  -3  180.18   15.20
   7  -4   3  190.38   14.30
   7  -4   3  182.18   17.90
   7  -4   3  162.68   15.50
  -7  -4  -3  184.38   13.50
   7   4   3  183.98   14.20
  -7   4  -3  186.88   11.50
   7   4   3  189.48   14.40
  -7   4  -3  195.38   10.80
   7   4   3  181.08   15.10
  -7   4  -3  199.08   12.50
   7   4   3  184.88   10.50
   7   4   3  193.18   12.40
   8  -4   3    1.60    2.30
   8  -4   3    5.60    2.80
   8   4   3    2.10    4.00
   8   4   3    4.50    2.50
  -8   4  -3    1.20    1.40
   8   4   3    7.30    3.30
  -9  -4  -3   -1.50    3.10
   9  -4   3    1.10    2.90
   9  -4   3    6.40    3.60
   9  -4   3   -3.60    2.30
  -9   4  -3    3.10    1.90
   9   4   3    1.90    2.10
   9   4   3   -2.00    1.70
   8  -5  -3    3.90    3.10
   8  -5  -3    0.80    3.60
  -8  -5   3    2.40    2.40
   8  -5  -3    6.00    3.40
   8   5  -3    4.00    2.10
   8   5  -3    3.30    2.20
   8   5  -3    0.40    2.70
   8   5  -3    2.30    2.90
   7  -5  -3    1.20    2.50
   7  -5  -3   -1.10    1.50
  -7  -5   3    1.00    2.80
   7  -5  -3   -0.90    1.60
   7   5  -3    4.20    3.20
   7   5  -3   -0.80    1.60
   7   5  -3   -0.20    1.40
  -7   5   3    0.20    0.60
  -7   5   3   -0.70    0.70
   7   5  -3   -0.40    0.80
  -6  -5   3   32.80    6.50
  -6  -5   3   25.10    6.50
  -6  -5   3   29.30    6.20
   6  -5  -3   17.00    5.20
   6  -5  -3   21.20    5.30
   6   5  -3   34.30    6.50
   6   5  -3   27.80    5.80
   6   5  -3   32.00    5.90
  -6   5   3   24.60    4.30
  -6   5   3   31.70    2.80
   6   5  -3   29.60    4.70
  -6   5   3   28.70    5.90
  -5  -5   3   14.50    4.20
  -5  -5   3   13.50    3.70
  -5  -5   3   19.70    4.80
   5  -5  -3   12.70    4.30
   5  -5  -3   12.60    4.40
  -5   5   3   18.30    5.00
   5   5  -3   19.50    4.60
   5   5  -3   16.00    4.10
  -5   5   3   16.30    3.70
  -5   5   3   22.40    3.10
   5   5  -3   15.40    4.20
  -5   5   3   15.40    3.60
   5   5  -3   14.80    3.30
   5   5  -3   12.90    4.10
   4  -5  -3  514.75   24.30
   4  -5  -3  478.15   24.70
  -4  -5   3  495.25   22.90
  -4  -5   3  496.85   22.70
  -4  -5   3  484.25   21.30
  -4   5   3  504.95   16.90
  -4   5   3  484.05   22.70
   4   5  -3  497.75   21.60
   4   5  -3  504.95   22.10
  -4   5   3  490.75   19.20
   4   5  -3  504.25   19.60
   4   5  -3  464.25   21.10
   4   5  -3  508.85   25.60
  -4   5   3  490.65   21.70
   3  -5  -3   33.60    5.80
   3  -5  -3   37.90    7.00
  -3  -5   3   49.10    7.30
  -3  -5   3   47.50    5.30
  -3  -5   3   45.10    7.10
  -3   5   3   46.70    4.10
   3   5  -3   45.40    7.20
  -3   5   3   49.90    6.00
  -3   5   3   49.10    4.80
  -3   5   3   53.79    6.60
   3   5  -3   48.00    5.80
   3   5  -3   46.00    8.40
  -3   5   3   57.09    6.80
  -2  -5   3    5.00    2.40
   2  -5  -3    1.20    0.90
   2  -5  -3    2.60    1.70
  -2  -5   3    3.00    2.40
   2   5  -3    3.20    2.70
  -2   5   3    2.40    1.70
  -2   5   3    0.70    1.10
  -2   5   3    0.50    1.70
   2   5  -3    2.80    1.80
  -2   5   3    2.70    1.50
   2   5  -3   -0.30    1.20
  -2   5   3    0.80    1.40
   1  -5  -3   59.09    7.60
  -1  -5   3   56.49    6.00
   1  -5  -3   59.49    5.40
  -1  -5   3   58.89    7.40
  -1  -5   3   69.79    6.70
   1  -5  -3   67.39    7.60
   1   5  -3   71.89    7.60
  -1   5   3   63.69    7.60
   1   5  -3   63.59    6.80
  -1   5   3   67.69    7.10
  -1   5   3   55.79    6.50
  -1   5   3   58.09    5.10
   1   5  -3   69.79    6.60
  -1   5   3   66.09    5.60
   1   5  -3   65.79    7.80
   0  -5  -3  132.69   10.60
   0  -5   3  147.89   11.70
   0  -5   3  155.68   10.50
   0  -5   3  139.79    9.40
   0  -5  -3  146.09   11.90
   0  -5  -3  143.79    9.10
   0   5   3  150.48   11.90
   0   5  -3  137.49    9.30
   0   5  -3  154.18   11.00
   0   5   3  159.38   10.90
   0   5   3  141.89    8.70
   0   5  -3  138.39   11.30
   0   5  -3  147.09   11.00
   0   5   3  142.49   10.80
  -1  -5  -3    1.60    1.90
   1  -5   3    1.70    1.70
  -1  -5  -3    2.00    1.30
  -1  -5  -3    2.30    1.90
  -1   5  -3    0.80    1.60
   1   5   3   -1.30    1.40
   1   5   3    1.20    1.60
   1   5   3    0.60    1.20
  -1   5  -3    0.80    1.60
   1   5   3    1.90    1.10
  -1   5  -3    0.30    1.60
  -1   5  -3    1.30    1.30
  -1   5  -3    2.20    1.90
  -2  -5  -3  110.19   10.40
   2  -5   3  101.49    9.60
  -2  -5  -3   83.79    7.50
  -2  -5  -3   95.09    8.60
  -2  -5  -3   86.69    8.30
  -2   5  -3   93.79    8.50
  -2   5  -3   97.19    9.00
   2   5   3  100.49   10.00
  -2   5  -3   95.29    7.60
  -2   5  -3   93.99    8.90
  -2   5  -3  105.79    7.50
   2   5   3   81.79    7.10
   2   5   3   88.69    8.10
   3  -5   3   18.00    4.40
  -3  -5  -3   21.00    4.90
  -3  -5  -3   17.40    3.80
   3  -5   3   17.80    4.90
  -3  -5  -3   23.10    4.80
  -3   5  -3   29.10    5.70
   3   5   3   17.60    4.00
  -3   5  -3   24.20    4.30
   3   5   3   25.80    3.80
  -3   5  -3   23.30    4.10
   3   5   3   26.30    5.30
   3   5   3   17.10    4.40
   3   5   3   26.50    6.40
  -3   5  -3   19.80    4.20
   4  -5   3   62.89    7.80
  -4  -5  -3   40.20    6.60
  -4  -5  -3   58.09    6.80
   4  -5   3   35.20    6.70
  -4  -5  -3   38.70    6.60
   4   5   3   44.10    4.40
   4   5   3   50.29    8.90
  -4   5  -3   45.50    5.60
  -4   5  -3   43.90    5.00
   4   5   3   50.19    6.90
  -4   5  -3   55.09    5.30
  -4   5  -3   56.79    6.40
   4   5   3   55.59    6.30
   4   5   3   51.19    6.20
  -5  -5  -3    1.50    1.90
   5  -5   3    0.70    2.00
  -5  -5  -3    1.30    1.70
   5  -5   3    3.20    2.40
   5   5   3    0.50    1.40
   5   5   3   -0.30    2.00
   5   5   3    0.50    0.70
  -5   5  -3    0.20    1.40
   5   5   3   -0.40    1.60
  -5   5  -3   -0.80    1.20
   5   5   3   -2.20    1.40
  -5   5  -3    1.80    1.30
  -5   5  -3    1.50    1.60
  -6  -5  -3   -1.40    1.50
   6  -5   3   -0.30    2.10
  -6  -5  -3    3.20    2.00
  -6   5  -3   -1.30    1.50
  -6   5  -3    0.60    1.20
   6   5   3    1.30    2.60
   6   5   3   -1.40    2.30
   6   5   3    0.40    1.20
   6   5   3   -0.30    1.50
   6   5   3    1.00    1.40
  -6   5  -3    2.60    1.80
   7  -5   3    5.10    3.20
  -7  -5  -3    4.60    2.70
   7  -5   3    6.50    3.50
   7   5   3    6.80    2.70
   7   5   3    2.90    1.80
   7   5   3   10.10    3.70
  -7   5  -3   10.10    2.80
   7   5   3    3.20    3.50
   8  -5   3   22.30    6.30
   8  -5   3   31.80    8.00
  -8  -5  -3   36.60    7.80
   8   5   3   34.80    6.90
   8   5   3   28.90    6.40
  -8   5  -3   32.30    4.10
   8   5   3   23.70    4.50
  -8   5  -3   35.40    5.30
  -7  -6   3   74.99    9.60
   7  -6  -3   79.59   12.30
   7  -6  -3   75.19   11.80
   7   6  -3   87.19    7.70
   7   6  -3   75.89    9.20
   7   6  -3   87.19   11.50
   7   6  -3   65.29    8.00
   6  -6  -3   23.50    6.80
  -6  -6   3   16.40    4.80
   6  -6  -3   17.00    8.00
   6   6  -3   24.50    5.60
   6   6  -3   11.90    3.30
   6   6  -3    9.80    3.10
  -6   6   3   15.10    2.30
   5  -6  -3   79.69   10.10
   5  -6  -3   59.29    9.90
  -5  -6   3   82.49    8.90
   5   6  -3   84.29    8.40
   5   6  -3   64.59    6.40
   5   6  -3   75.99    8.60
  -5   6   3   77.79    9.30
  -5   6   3   73.39    7.00
  -5   6   3   69.79    5.00
   5   6  -3   64.89    8.00
  -4  -6   3  175.78   12.20
   4  -6  -3  199.88   16.00
  -4  -6   3  180.08   13.40
  -4  -6   3  169.98   13.40
   4   6  -3  161.38   14.00
  -4   6   3  180.08   13.50
  -4   6   3  186.48   10.90
   4   6  -3  175.58   12.70
   4   6  -3  188.08   14.80
   4   6  -3  211.08   11.80
  -4   6   3  194.38   14.10
  -4   6   3  178.18   12.90
  -3  -6   3   46.30    7.10
  -3  -6   3   51.29    8.30
  -3  -6   3   41.60    7.20
   3  -6  -3   42.00    8.70
   3   6  -3   38.10    6.60
  -3   6   3   38.80    5.60
   3   6  -3   29.10    7.20
  -3   6   3   44.30    7.30
   3   6  -3   41.30    7.00
  -3   6   3   54.59    8.90
  -3   6   3   30.30    6.00
  -3   6   3   39.10    4.10
   2  -6  -3    4.70    3.00
   2  -6  -3    2.90    2.30
  -2  -6   3    5.20    2.40
  -2  -6   3   -1.10    1.20
   2   6  -3    3.00    2.70
   2   6  -3   -3.50    2.20
  -2   6   3    0.40    2.00
  -2   6   3    7.70    2.20
  -2   6   3    6.30    3.10
   2   6  -3    4.50    2.00
  -2   6   3    2.30    1.70
   2   6  -3    3.80    2.30
  -2   6   3    1.70    2.20
  -1  -6   3   40.60    8.00
  -1  -6   3   50.59    6.20
  -1  -6   3   42.00    7.00
   1  -6  -3   47.90    5.30
   1  -6  -3   50.79    9.10
   1  -6  -3   56.39    7.70
   1   6  -3   37.50    6.90
  -1   6   3   55.59    6.80
  -1   6   3   44.80    5.00
   1   6  -3   35.20    6.70
  -1   6   3   41.20    7.00
   1   6  -3   40.30    6.50
  -1   6   3   47.20    5.20
  -1   6   3   40.00    7.20
   1   6  -3   36.60    6.00
   0  -6   3   24.20    6.70
   0  -6   3   27.30    5.40
   0  -6  -3   24.50    4.60
   0  -6   3   20.50    4.20
   0  -6  -3   18.20    5.10
   0  -6  -3   26.90    5.60
   0   6   3   23.20    5.90
   0   6  -3   23.10    5.40
   0   6  -3   23.70    4.50
   0   6  -3   21.70    5.30
   0   6   3   24.20    5.20
   0   6   3   26.10    4.50
   0   6  -3   25.70    5.80
   0   6   3   18.00    4.70
   0   6   3   28.60    5.00
   1  -6   3   91.79    9.00
   1  -6   3  107.49   10.80
  -1  -6  -3  113.09   11.40
  -1  -6  -3  106.29    8.90
   1  -6   3   91.99    7.90
  -1  -6  -3   96.39    9.50
  -1   6  -3   80.69    9.20
  -1   6  -3   86.79    9.20
   1   6   3   90.29    7.70
   1   6   3  101.99   10.70
  -1   6  -3   99.19    8.50
  -1   6  -3  101.29    9.70
   1   6   3   97.59    9.20
   1   6   3   85.09    9.30
  -1   6  -3   90.99    7.80
  -2  -6  -3   22.10    4.80
   2  -6   3   22.70    6.10
  -2  -6  -3   18.60    5.20
  -2  -6  -3   13.90    4.10
  -2  -6  -3   21.20    5.40
  -2   6  -3   16.60    3.80
  -2   6  -3   13.00    4.00
   2   6   3   13.50    4.40
  -2   6  -3   17.40    4.50
  -2   6  -3   15.30    3.90
   2   6   3   17.70    4.40
   2   6   3   16.20    3.60
  -2   6  -3   14.40    4.20
  -3  -6  -3   13.70    4.00
  -3  -6  -3    9.80    3.90
  -3  -6  -3   13.20    4.10
   3  -6   3   14.50    5.10
   3   6   3   10.70    4.00
   3   6   3    6.80    2.50
  -3   6  -3    9.10    2.80
  -3   6  -3   11.30    3.90
  -3   6  -3   10.20    3.50
  -3   6  -3   15.10    3.50
  -3   6  -3   21.20    5.00
   3   6   3   13.50    4.20
   3   6   3    9.70    2.50
   4  -6   3   36.30    8.10
   4  -6   3   17.70    5.20
  -4  -6  -3   22.90    5.20
  -4  -6  -3   21.00    5.10
  -4  -6  -3   23.10    5.40
  -4   6  -3   16.70    4.00
   4   6   3   14.00    4.70
   4   6   3   17.50    3.30
   4   6   3   15.60    3.90
  -4   6  -3   20.00    5.00
  -4   6  -3   14.40    3.70
  -4   6  -3   24.00    4.50
   4   6   3   14.80    4.00
   5  -6   3   11.90    4.70
   5  -6   3    4.20    3.90
  -5  -6  -3   17.10    4.70
   5   6   3   12.00    3.70
  -5   6  -3   21.30    4.30
  -5   6  -3   20.80    5.30
  -5   6  -3   17.10    4.30
   5   6   3   19.20    3.60
   5   6   3   10.50    4.50
   5   6   3   11.00    3.40
   6  -6   3    4.10    2.60
   6  -6   3    4.00    3.30
  -6  -6  -3    3.10    2.60
   6   6   3    0.40    1.20
  -6   6  -3    0.10    1.40
   6   6   3   -2.60    2.70
   6   6   3    2.80    2.30
   6   6   3    3.40    3.50
  -7  -6  -3   -2.30    2.00
   7  -6   3    5.00    2.70
   7  -6   3   -1.80    3.40
   7   6   3   -1.00    1.70
   7   6   3    1.60    1.80
  -7   6  -3    0.80    1.50
   7   6   3   -1.40    1.80
   6  -7  -3   42.90    9.80
   6  -7  -3   54.19   10.60
  -6  -7   3   61.39    8.30
  -6   7   3   64.39    4.20
   6   7  -3   71.39    8.60
  -6   7   3   71.09   12.00
   6   7  -3   71.49   10.30
   6   7  -3   63.09   10.00
   5  -7  -3    4.50    2.70
  -5  -7   3    5.30    2.90
   5   7  -3    2.20    2.40
   5   7  -3    1.70    1.60
  -5   7   3    0.60    3.20
  -5   7   3    3.60    1.50
   5   7  -3    2.60    2.60
  -4  -7   3  185.58   13.20
   4  -7  -3  206.08   17.80
  -4   7   3  184.88   11.70
   4   7  -3  174.88   14.00
  -4   7   3  188.78    9.90
   4   7  -3  187.88   15.00
  -4   7   3  187.18   15.40
   3  -7  -3   28.90    6.90
  -3  -7   3   43.20    7.40
   3  -7  -3   34.30    7.90
  -3   7   3   40.50    9.20
   3   7  -3   61.99    9.20
  -3   7   3   35.90    5.20
  -3   7   3   45.20    8.70
   3   7  -3   49.60    8.70
   3   7  -3   50.99    9.90
  -2  -7   3   -2.10    2.00
   2  -7  -3   -0.20    1.20
   2  -7  -3   -0.70    1.60
  -2  -7   3   -0.80    1.30
   2   7  -3   -3.00    1.50
   2   7  -3   -2.40    3.00
  -2   7   3   -0.40    0.90
   2   7  -3   -0.20    1.80
  -2   7   3    2.70    1.50
  -2   7   3   -1.50    1.60
  -1  -7   3   71.69   11.80
  -1  -7   3   56.89    6.90
   1  -7  -3   65.19    8.60
   1  -7  -3   40.10    6.20
  -1  -7   3   53.59    6.80
   1  -7  -3   46.10    9.30
  -1   7   3   66.49    8.20
   1   7  -3   42.70    8.80
   1   7  -3   58.89    7.10
   1   7  -3   51.19    9.50
  -1   7   3   57.29    6.10
  -1   7   3   58.59    6.20
   0  -7   3   26.90    5.30
   0  -7  -3   34.50    7.00
   0  -7   3   35.40    7.40
   0  -7   3   47.00    7.90
   0  -7  -3   42.00    8.40
   0  -7  -3   38.90    6.30
   0   7  -3   35.30    7.30
   0   7   3   41.80    7.40
   0   7   3   38.70    6.00
   0   7   3   40.30    6.30
   0   7  -3   53.09    6.40
   0   7  -3   45.40    8.60
   0   7  -3   38.60    6.40
   1  -7   3   12.70    3.80
  -1  -7  -3    6.40    3.10
   1  -7   3    5.60    3.50
  -1  -7  -3   10.80    3.20
  -1  -7  -3    9.50    4.70
  -1   7  -3   15.10    7.70
  -1   7  -3   18.50    4.50
  -1   7  -3   14.50    4.70
   1   7   3    7.80    2.30
   1   7   3    8.00    3.40
  -1   7  -3   10.00    4.90
   2  -7   3   15.70    4.90
  -2  -7  -3   13.60    5.40
   2  -7   3   12.60    5.50
  -2  -7  -3    9.80    3.80
  -2  -7  -3   19.80    5.60
  -2   7  -3   12.20    4.00
   2   7   3   14.40    3.80
  -2   7  -3   24.70    5.00
   2   7   3   14.80    4.70
  -2   7  -3    6.30    3.70
   3  -7   3   11.60    4.50
  -3  -7  -3   13.30    4.00
   3   7   3    8.80    3.20
  -3   7  -3   11.50    4.60
  -3   7  -3   11.30    3.70
  -3   7  -3   13.30    3.70
   3   7   3   11.80    3.60
   3   7   3   12.40    2.90
   4  -7   3   -4.00    1.70
  -4  -7  -3    7.90    2.40
  -4   7  -3   -2.60    1.30
  -4   7  -3   -3.20    1.60
   4   7   3    0.50    2.20
   4   7   3    1.60    1.80
  -5  -7  -3    6.60    3.30
  -5   7  -3    0.50    2.40
   5   7   3    3.10    2.70
  -5   7  -3    1.40    1.90
   5   7   3    6.70    2.50
   5   7   3    8.50    3.70
   6  -7   3   58.69   11.20
   6  -7   3   86.09   10.50
  -6  -7  -3   62.49   10.80
  -6   7  -3   71.49    6.80
   6   7   3   52.69    5.90
   6   7   3   65.39    8.00
   6   7   3   61.29    9.50
  -6   7  -3   51.39   14.20
   3  -8  -3    9.40    4.60
   3  -8  -3   15.80    5.60
  -3  -8   3   13.50    3.80
   3   8  -3   17.80    5.00
   3   8  -3    6.70    3.90
  -3   8   3   19.40    5.90
  -3   8   3   12.10    3.60
   2  -8  -3    3.10    3.10
  -2  -8   3    0.10    2.10
   2  -8  -3    1.80    3.30
   2   8  -3   -0.80    2.10
  -2   8   3   -2.40    2.70
  -2   8   3   -1.70    1.30
  -2   8   3   -1.10    2.60
   2   8  -3   -0.80    2.50
   1  -8  -3   13.70    5.70
  -1  -8   3   18.60    4.60
   1  -8  -3   23.20    6.60
   1  -8  -3   11.70    4.10
  -1   8   3   13.00    3.80
   1   8  -3   12.30    4.30
  -1   8   3   14.10    4.00
  -1   8   3   19.80    4.20
   1   8  -3   24.80    5.70
   0  -8   3   19.00    5.20
   0  -8  -3    9.30    5.70
   0  -8  -3   15.90    3.30
   0  -8  -3   20.50    7.30
   0  -8   3   13.30    5.60
   0   8   3   17.80    4.70
   0   8  -3   18.40    4.90
   0   8   3   13.90    4.60
   0   8   3   17.20    6.00
   0   8  -3    9.60    4.80
   1  -8   3    5.50    4.50
  -1  -8  -3    3.50    3.70
  -1  -8  -3    5.60    2.90
   1  -8   3    5.30    3.00
   1   8   3    6.30    3.80
  -1   8  -3   13.20    3.60
  -1   8  -3    4.00    4.50
   1   8   3    8.10    3.10
   1   8   3    9.20    3.70
  -2  -8  -3    3.60    2.10
   2  -8   3    2.50    2.70
   2  -8   3   -0.30    1.70
  -2   8  -3   -0.50    2.40
  -2   8  -3   -1.20    2.00
   2   8   3   -1.20    2.70
  -3  -8  -3   51.59   11.80
   3  -8   3   47.30    9.50
   3  -8   3   41.00    9.70
  -3   8  -3   42.30    6.90
  -3   8  -3   70.59   12.40
   3   8   3   38.90    5.80
   3   8   3   48.30    8.80
   3   8   3   42.30    7.80
  11   0  -4    0.30    2.60
 -11   0   4   -8.50    2.90
  11   0  -4   -2.40    2.30
  11   0  -4   -2.10    1.90
  10   0  -4   99.29    9.20
 -10   0   4   65.19    7.30
  10   0  -4   79.39    8.40
   9   0  -4   11.90    3.70
  -9   0   4   11.50    2.70
   9   0  -4   12.40    4.40
   9   0  -4   13.70    3.70
  -8   0   4   29.40    4.60
   8   0  -4   34.20    5.50
  -8   0   4   45.90    7.60
   8   0  -4   23.80    5.60
   8   0  -4   44.50    5.30
   7   0  -4  267.97   17.10
  -7   0   4  268.37   12.80
   7   0  -4  257.47   12.70
  -7   0   4  253.07   12.30
   7   0  -4  252.77   12.70
  -7   0   4  269.97   12.60
   6   0  -4    3.10    1.50
  -6   0   4    3.00    1.40
   6   0  -4    1.30    1.40
  -6   0   4    3.60    1.40
   6   0  -4    4.80    1.80
  -6   0   4    2.20    1.30
   5   0  -4    4.10    2.00
   5   0  -4   14.40    2.70
  -5   0   4    8.10    1.90
  -5   0   4   11.10    2.30
  -5   0   4    9.60    2.00
   5   0  -4    8.40    1.80
   5   0  -4    7.50    1.90
  -4   0   4    0.20    0.70
  -4   0   4    1.60    0.80
   4   0  -4   -0.10    0.60
   4   0  -4    0.50    1.40
   4   0  -4    0.20    0.50
  -4   0   4   -0.10    0.50
   4   0  -4    0.20    0.50
  -3   0   4  425.76   13.50
   3   0  -4  435.76   13.50
  -3   0   4  402.96   12.90
   3   0  -4  421.06   13.10
   3   0  -4  426.86   13.00
  -3   0   4  426.36   13.30
  -2   0   4   67.29    3.40
  -2   0   4   57.59    3.10
   2   0  -4   69.09    3.00
   2   0  -4   67.99    3.30
   2   0  -4   62.79    3.10
  -2   0   4   64.69    2.90
  -1   0   4   34.80    1.80
  -1   0   4   34.70    1.90
  -1   0   4   32.00    1.30
   1   0  -4   34.30    1.80
   1   0  -4   34.60    1.40
   0   0  -4   66.19    3.00
   0   0  -4   68.39    2.10
   0   0   4   69.99    3.10
   0   0  -4   61.99    2.20
   1   0   4 2512.15   91.09
  -1   0  -4 2673.83   92.89
  -2   0  -4 7523.75  233.58
   2   0   4 7261.17  230.98
  -3   0  -4  413.46   17.30
   3   0   4  423.76   17.10
  -3   0  -4  445.96   13.80
   3   0   4  421.96   14.00
   3   0   4  447.56   14.40
  -3   0  -4  453.85   14.30
  -3   0  -4  457.65   14.50
   4   0   4  119.79    8.70
  -4   0  -4  107.79    6.20
   4   0   4  109.99    6.30
  -4   0  -4  104.49   10.20
   4   0   4  109.89    6.10
  -4   0  -4  109.99    5.80
  -4   0  -4  114.79    6.30
  -5   0  -4  118.69    7.10
   5   0   4  105.69    9.20
  -5   0  -4  109.09    6.30
  -5   0  -4  108.29    9.60
   5   0   4  126.39    7.20
   5   0   4  123.59    7.40
  -5   0  -4  118.89    7.00
  -6   0  -4  306.67   14.20
  -6   0  -4  308.07   12.90
   6   0   4  291.97   17.50
   6   0   4  303.27   13.50
   6   0   4  307.47   14.00
  -6   0  -4  308.47   13.50
   7   0   4   11.40    3.10
  -7   0  -4   13.80    3.10
  -7   0  -4    9.60    2.70
   7   0   4   18.80    5.40
   7   0   4    8.20    2.70
  -7   0  -4   12.30    3.20
   8   0   4   35.40    7.10
   8   0   4   32.20    5.20
   8   0   4   46.10    6.50
  -8   0  -4   54.89    6.00
  -8   0  -4   45.20    5.40
   9   0   4   73.99    7.90
   9   0   4   62.89    7.10
  -9   0  -4   61.19    7.10
 -10   0  -4   56.89    7.20
  10   0   4   57.19    7.20
  10   0   4   60.69    8.80
  10   0   4   63.89    8.00
  10  -1  -4    6.90    4.90
  10  -1  -4    1.50    2.10
  10  -1  -4    4.10    2.50
 -10  -1   4   -3.00    2.00
 -10   1   4    3.60    2.30
  10   1  -4    3.50    2.20
  10   1  -4   -0.30    1.50
   9  -1  -4   37.70    6.90
   9  -1  -4   29.50    5.80
   9  -1  -4   17.40    4.50
  -9  -1   4   26.30    5.50
   9   1  -4   30.00    5.20
   9   1  -4   29.70    5.80
   9   1  -4   43.80    9.20
  -9   1   4   30.80    5.00
   8  -1  -4   21.10    5.30
  -8  -1   4   16.40    3.90
  -8  -1   4   14.50    3.60
  -8  -1   4   21.10    4.60
   8  -1  -4   16.00    3.90
   8  -1  -4    6.10    4.60
   8  -1  -4   13.70    3.50
  -8   1   4   17.90    3.80
   8   1  -4   16.00    3.40
  -8   1   4   21.50    3.80
   8   1  -4   18.10    3.90
   8   1  -4   11.90    4.20
  -8   1   4   18.00    3.60
   7  -1  -4  233.88   13.80
   7  -1  -4  237.88   16.70
   7  -1  -4  236.88   12.60
   7  -1  -4  227.68   12.20
  -7  -1   4  232.48   12.10
  -7  -1   4  238.58   12.40
  -7  -1   4  218.88   12.30
   7   1  -4  229.48   15.70
  -7   1   4  235.18   11.60
   7   1  -4  241.38   11.90
   7   1  -4  234.28   11.80
   7   1  -4  241.58   12.00
  -7   1   4  239.68   11.90
  -7   1   4  235.38   10.80
  -6  -1   4    3.30    1.50
   6  -1  -4    7.90    3.10
   6  -1  -4    4.30    1.60
   6  -1  -4    2.40    1.40
  -6  -1   4    4.10    1.80
  -6  -1   4    6.60    2.40
   6  -1  -4   10.50    3.10
   6   1  -4    6.60    2.10
   6   1  -4    5.60    2.00
  -6   1   4    5.10    1.80
  -6   1   4    3.50    1.20
  -6   1   4    5.20    1.60
   6   1  -4    4.60    1.70
   6   1  -4   11.10    3.60
   5  -1  -4    0.60    1.50
  -5  -1   4   -1.20    0.40
  -5  -1   4    0.10    0.80
   5  -1  -4    0.60    0.70
   5  -1  -4    0.50    0.90
   5  -1  -4    0.10    0.80
  -5  -1   4    0.30    0.90
   5   1  -4   -0.30    0.80
   5   1  -4    1.40    0.90
  -5   1   4   -0.20    0.50
   5   1  -4    0.30    0.70
  -5   1   4   -1.20    0.50
   5   1  -4    0.40    0.60
  -5   1   4    0.10    0.70
   4  -1  -4  802.22   27.70
  -4  -1   4  851.11   26.40
  -4  -1   4  878.41   26.00
   4  -1  -4  839.22   25.50
   4  -1  -4  869.51   28.10
  -4  -1   4  850.41   25.50
  -4   1   4  867.11   24.90
   4   1  -4  852.01   25.90
   4   1  -4  857.11   28.60
  -4   1   4  861.31   25.20
  -4   1   4  876.51   23.60
   4   1  -4  826.32   29.20
   3  -1  -4  570.04   18.00
   3  -1  -4  550.74   19.10
  -3  -1   4  576.94   18.70
  -3  -1   4  589.44   17.90
  -3  -1   4  601.24   18.30
   3  -1  -4  571.04   17.60
   3   1  -4  573.54   18.30
  -3   1   4  551.44   17.20
   3   1  -4  580.34   17.70
  -3   1   4  605.24   17.50
  -3   1   4  589.84   15.80
   3   1  -4  608.64   19.90
   3   1  -4  568.04   17.40
   2  -1  -4  303.37    9.70
   2  -1  -4  296.07   10.10
  -2  -1   4  292.67   10.60
   2  -1  -4  280.47   10.90
  -2  -1   4  306.67   10.70
  -2  -1   4  286.87   10.00
   2   1  -4  307.17   10.70
   2   1  -4  287.77    9.80
  -2   1   4  300.47    9.70
   2   1  -4  303.57   10.60
  -2   1   4  296.67    9.40
  -2   1   4  307.17    7.80
   2   1  -4  303.97   10.10
  -2   1   4  284.67   10.70
   1  -1  -4    7.30    1.50
  -1  -1   4   12.00    1.40
  -1  -1   4    8.10    1.40
  -1  -1   4   10.00    1.00
   1  -1  -4    6.40    1.10
   1  -1  -4    9.20    0.60
   1   1  -4   11.80    1.50
   1   1  -4    9.00    1.40
  -1   1   4   11.40    1.90
   1   1  -4    8.90    1.00
  -1   1   4   10.20    1.40
   0  -1   4    5.00    1.10
   0  -1  -4    4.20    0.90
   0  -1   4    3.60    0.90
   0  -1  -4    6.70    1.20
   0  -1  -4    6.60    1.40
   0  -1   4    5.80    1.20
   0  -1  -4    4.10    1.20
   0   1   4    4.90    1.30
   0   1  -4    5.10    1.20
   0   1  -4    3.80    0.90
   0   1   4    5.60    0.50
   0   1   4    3.20    0.80
   0   1   4    5.00    0.80
   0   1  -4    3.80    1.00
   0   1   4    2.50    0.90
   2  -1   4 2678.63   72.89
  -2  -1  -4 2761.02   73.09
  -2   1  -4 2866.51   70.69
  -3  -1  -4  213.28    9.00
   3  -1   4  215.18   11.30
  -3  -1  -4  213.48    7.90
   3  -1   4  216.08    8.90
   3  -1   4  224.48    9.40
   3  -1   4  207.48    9.30
  -3  -1  -4  211.08    9.20
  -3   1  -4  229.88    9.10
   3   1   4  206.08    7.80
  -3   1  -4  211.08    8.60
   3   1   4  215.68    8.80
   3   1   4  228.18   11.10
   4  -1   4   61.49    5.30
   4  -1   4   65.59    4.80
  -4  -1  -4   64.59    4.20
   4  -1   4   57.99    6.20
  -4  -1  -4   67.09    4.90
  -4  -1  -4   70.99   13.20
  -4  -1  -4   65.29    5.00
   4  -1   4   57.69    4.80
  -4   1  -4   57.49    4.30
   4   1   4   66.69    6.50
   4   1   4   67.69    4.80
  -4   1  -4   56.99    4.40
   4   1   4   62.99    4.20
  -5  -1  -4    0.20    1.20
  -5  -1  -4    1.70    1.50
  -5  -1  -4    1.20    1.20
  -5  -1  -4    0.90    0.90
   5  -1   4    1.70    1.10
   5  -1   4    1.10    0.90
   5  -1   4    1.00    1.20
   5   1   4    1.10    1.00
  -5   1  -4    0.80    0.80
   5   1   4    2.60    1.30
   5   1   4    1.50    1.30
  -5   1  -4    2.10    1.30
  -5   1  -4    1.40    1.10
  -6  -1  -4  211.28   14.80
   6  -1   4  203.18   11.40
  -6  -1  -4  209.88   11.10
   6  -1   4  212.58   11.40
   6  -1   4  220.78   11.50
  -6  -1  -4  205.08   11.30
  -6  -1  -4  202.08   10.00
   6  -1   4  200.28   14.20
   6   1   4  219.28   10.50
   6   1   4  190.58   10.40
  -6   1  -4  202.98   10.10
  -6   1  -4  221.98   10.40
   6   1   4  181.28   13.20
  -6   1  -4  212.08   10.70
  -7  -1  -4   47.00    4.80
   7  -1   4   51.99    5.90
  -7  -1  -4   58.99    9.80
   7  -1   4   41.70    6.10
   7  -1   4   55.99    9.10
   7  -1   4   52.89    5.80
  -7  -1  -4   53.39    5.80
  -7  -1  -4   40.80    5.20
  -7   1  -4   46.00    4.80
   7   1   4   46.70    8.10
   7   1   4   50.29    5.40
  -7   1  -4   53.39    5.10
   7   1   4   48.50    5.00
  -7   1  -4   49.00    5.30
  -8  -1  -4    3.00    2.00
  -8  -1  -4   -0.40    1.50
   8  -1   4    1.90    1.50
  -8  -1  -4    2.30    2.10
   8  -1   4    0.10    1.60
   8  -1   4   -0.60    1.80
   8  -1   4    1.70    2.00
  -8   1  -4    4.00    1.90
   8   1   4    1.60    1.40
   8   1   4    0.90    1.70
  -8   1  -4    1.40    1.70
  -8   1  -4    0.70    1.60
   8   1   4   -0.10    2.80
  -9  -1  -4   21.30    5.30
   9  -1   4   11.70    3.80
   9  -1   4   10.50    3.50
   9  -1   4   16.20    4.40
   9   1   4   18.90    4.80
  -9   1  -4   12.30    3.60
   9   1   4   22.80    4.90
  10  -1   4   16.70    5.20
  10  -1   4   19.60    5.70
  10  -1   4   18.70    5.40
  10   1   4   19.90    5.20
 -10   1  -4   13.80    3.90
  10   1   4   24.10    5.70
  10  -2  -4   13.00    5.00
  10  -2  -4   12.20    4.50
  10  -2  -4   14.00    4.60
  10   2  -4   14.90    3.70
  10   2  -4   12.30    3.60
 -10   2   4   18.40    3.10
   9  -2  -4   -0.50    1.50
  -9  -2   4    0.90    2.20
   9  -2  -4   -0.60    1.40
   9  -2  -4    1.70    1.50
   9   2  -4    0.60    1.70
  -9   2   4   -1.80    1.20
   9   2  -4    4.10    2.10
   9   2  -4   -5.90    3.10
   8  -2  -4  466.45   21.90
  -8  -2   4  465.75   21.80
   8  -2  -4  454.15   23.00
   8  -2  -4  478.35   21.50
   8  -2  -4  480.25   27.30
  -8  -2   4  467.25   21.20
  -8   2   4  510.45   19.90
   8   2  -4  484.55   25.10
   8   2  -4  486.35   20.80
  -8   2   4  483.95   17.40
   8   2  -4  512.05   20.40
  -8   2   4  488.45   20.00
   8   2  -4  476.35   20.00
   7  -2  -4    5.90    2.80
   7  -2  -4    6.00    3.60
   7  -2  -4    8.30    2.80
  -7  -2   4    6.30    2.40
   7  -2  -4    3.60    2.00
  -7  -2   4    7.60    2.50
  -7   2   4    5.10    2.00
   7   2  -4    9.30    3.50
   7   2  -4    6.80    2.40
   7   2  -4    5.10    1.90
  -7   2   4    4.40    2.10
  -7   2   4    6.80    1.70
   7   2  -4    8.80    2.60
   6  -2  -4   25.80    4.40
  -6  -2   4   29.70    4.90
   6  -2  -4   26.50    4.70
   6  -2  -4   28.70    5.50
  -6  -2   4   29.80    4.90
   6   2  -4   31.70    5.80
  -6   2   4   30.30    4.30
  -6   2   4   34.00    3.70
   6   2  -4   24.40    3.90
   6   2  -4   25.10    4.10
  -6   2   4   29.80    2.70
   6   2  -4   21.40    3.70
  -5  -2   4   16.10    3.00
   5  -2  -4   18.20    3.50
  -5  -2   4   18.40    4.10
   5  -2  -4   22.80    4.20
  -5  -2   4   12.50    3.40
   5  -2  -4   12.00    3.00
  -5   2   4   21.10    2.00
   5   2  -4   19.90    3.40
   5   2  -4   17.20    2.80
  -5   2   4   12.10    2.30
   5   2  -4   20.40    3.60
   5   2  -4   11.70    3.10
  -5   2   4   16.20    2.90
  -4  -2   4  506.15   19.70
   4  -2  -4  479.85   17.30
  -4  -2   4  488.95   17.90
   4  -2  -4  491.85   18.30
  -4  -2   4  494.45   18.70
   4  -2  -4  505.55   19.60
   4   2  -4  476.95   16.80
  -4   2   4  507.45   17.20
   4   2  -4  483.35   18.10
   4   2  -4  485.15   17.10
  -4   2   4  502.05   13.90
  -4   2   4  499.65   16.50
   4   2  -4  471.55   18.60
  -3  -2   4   56.79    4.60
  -3  -2   4   56.89    4.80
   3  -2  -4   54.79    4.20
   3  -2  -4   61.89    5.40
  -3  -2   4   56.39    4.80
   3  -2  -4   54.69    4.70
  -3   2   4   64.59    5.10
  -3   2   4   61.09    2.70
   3   2  -4   62.79    4.70
  -3   2   4   64.79    4.60
   3   2  -4   64.09    5.00
  -3   2   4   53.49    3.70
   3   2  -4   61.19    4.40
   3   2  -4   55.69    4.30
   2  -2  -4   29.10    3.20
   2  -2  -4   26.50    2.60
   2  -2  -4   27.10    3.50
  -2  -2   4   34.30    3.40
  -2  -2   4   31.80    3.20
  -2  -2   4   34.30    3.00
   2   2  -4   25.30    3.10
   2   2  -4   33.80    2.90
  -2   2   4   29.90    3.30
  -2   2   4   30.20    1.70
  -2   2   4   33.00    2.50
   2   2  -4   26.40    2.80
   2   2  -4   38.10    4.20
  -2   2   4   31.00    3.10
  -1  -2   4  530.25   17.10
  -1  -2   4  525.75   15.10
   1  -2  -4  505.65   18.20
   1  -2  -4  496.95   17.20
  -1  -2   4  506.25   17.00
   1  -2  -4  498.95   14.50
  -1   2   4  511.95   16.90
  -1   2   4  530.45   14.50
   1   2  -4  527.95   15.30
   1   2  -4  530.75   18.20
   1   2  -4  485.85   16.80
  -1   2   4  522.15   15.00
   1   2  -4  473.15   16.60
  -1   2   4  536.15   17.10
  -1   2   4  525.85   18.00
   0  -2  -4   10.00    2.20
   0  -2   4    7.50    1.60
   0  -2  -4   12.30    2.60
   0  -2  -4    8.40    2.20
   0  -2   4   10.60    2.20
   0  -2  -4    7.50    1.40
   0   2   4   14.20    2.50
   0   2   4    8.00    1.30
   0   2  -4    8.50    1.70
   0   2  -4   11.50    2.40
   0   2  -4   11.30    2.20
   0   2   4    9.00    2.10
   0   2  -4   13.70    2.50
  -1  -2  -4  659.43   19.90
  -1  -2  -4  641.24   21.80
  -1  -2  -4  709.33   22.30
  -1  -2  -4  640.44   20.60
   1  -2   4  651.23   21.20
   1  -2   4  738.23   21.60
  -1   2  -4  632.44   20.80
  -1   2  -4  673.43   20.10
   1   2   4  675.93   20.40
   1   2   4  615.24   21.40
   1   2   4  614.34   19.50
   1   2   4  674.73   22.10
  -1   2  -4  632.24   20.60
  -1   2  -4  631.64   20.50
   2  -2   4  175.98    8.60
  -2  -2  -4  185.08    9.50
  -2  -2  -4  169.58    8.10
  -2  -2  -4  162.08    8.20
   2  -2   4  175.98    8.90
   2   2   4  177.48    9.40
   2   2   4  169.38    7.90
  -2   2  -4  188.18    8.30
   2   2   4  170.08    8.00
  -2   2  -4  164.58    8.00
   2   2   4  174.88    6.50
   2   2   4  167.68    9.30
  -2   2  -4  179.58    8.50
  -3  -2  -4  232.78   10.70
   3  -2   4  229.78   10.90
   3  -2   4  264.67   11.40
  -3  -2  -4  240.18   12.30
  -3  -2  -4  243.88   10.90
   3  -2   4  239.68   11.30
   3   2   4  232.78    8.60
   3   2   4  208.58    9.80
  -3   2  -4  234.68   10.20
   3   2   4  248.18   12.10
  -3   2  -4  241.68   10.20
  -3   2  -4  230.08   10.40
   3   2   4  241.88   10.60
   3   2   4  245.78   12.30
  -4  -2  -4  484.25   18.40
  -4  -2  -4  525.45   16.90
  -4  -2  -4  510.25   21.50
   4  -2   4  493.35   18.90
  -4  -2  -4  514.75   19.00
   4  -2   4  495.05   19.20
   4  -2   4  458.75   18.30
   4  -2   4  517.95   21.80
   4   2   4  503.45   17.70
   4   2   4  508.55   18.50
  -4   2  -4  501.25   18.10
  -4   2  -4  514.15   17.70
   4   2   4  475.25   16.00
   4   2   4  502.45   20.80
  -5  -2  -4  166.48   10.00
  -5  -2  -4  151.78    9.40
   5  -2   4  161.88    9.70
   5  -2   4  179.08   10.40
   5  -2   4  160.88   10.00
  -5  -2  -4  162.28   11.90
  -5  -2  -4  162.78    8.40
   5  -2   4  159.48   12.10
   5   2   4  161.88   11.50
   5   2   4  161.48    9.40
  -5   2  -4  155.68    8.90
  -5   2  -4  164.38    8.70
   5   2   4  162.88    9.00
   5   2   4  178.68    8.30
  -6  -2  -4   21.50    4.50
   6  -2   4   23.50    4.60
  -6  -2  -4   16.50    3.70
   6  -2   4    8.60    3.00
   6  -2   4   16.50    4.00
  -6  -2  -4   22.80    6.00
  -6  -2  -4   18.80    3.40
   6  -2   4   21.10    4.70
   6   2   4   12.10    2.70
   6   2   4   13.60    2.80
   6   2   4   24.30    5.80
  -6   2  -4   15.00    3.20
  -6   2  -4   17.30    3.40
   7  -2   4    0.80    1.60
  -7  -2  -4    1.30    1.30
   7  -2   4   -0.10    1.60
  -7  -2  -4    0.00    1.20
   7  -2   4   -1.10    1.20
  -7  -2  -4   -1.10    1.40
   7  -2   4    0.20    1.80
  -7  -2  -4    1.10    2.20
   7   2   4    0.40    1.10
   7   2   4    0.50    2.20
  -7   2  -4    0.40    1.10
   7   2   4   -0.40    0.80
  -7   2  -4   -1.20    1.00
  -7   2  -4   -0.30    1.10
   8  -2   4   -1.30    1.30
   8  -2   4   -0.80    1.60
   8  -2   4   -2.00    2.00
   8  -2   4    2.90    2.00
  -8  -2  -4    0.40    1.40
  -8  -2  -4    0.80    2.10
  -8  -2  -4   -2.60    1.50
  -8   2  -4    1.20    1.20
   8   2   4    1.10    2.60
   8   2   4    0.10    1.00
   8   2   4    0.80    1.30
  -8   2  -4   -0.10    1.60
   9  -2   4   16.30    4.70
   9  -2   4   12.10    3.90
   9  -2   4   13.20    4.00
   9   2   4   12.30    3.40
  -9   2  -4   16.50    3.70
   9   2   4   16.90    3.90
  10  -2   4   22.20    5.50
  10  -2   4   16.80    4.90
  10  -2   4   28.00    5.90
  10   2   4   25.50    5.10
  10   2   4   23.10    4.90
 -10   2  -4   18.10    4.30
  10  -3  -4   65.89   10.50
  10  -3  -4   46.90    8.50
  10  -3  -4   63.29   10.80
  10   3  -4   68.99    7.70
 -10   3   4   55.29    4.90
  10   3  -4   53.19    6.80
   9  -3  -4   -1.90    2.20
   9  -3  -4    3.50    2.30
   9  -3  -4    0.50    2.00
   9   3  -4    1.60    1.90
   9   3  -4   -3.50    2.40
   9   3  -4    0.80    1.50
  -9   3   4    0.30    1.30
   9   3  -4    4.00    3.20
  -8  -3   4    2.70    2.60
   8  -3  -4   11.10    4.00
   8  -3  -4    9.70    3.70
   8  -3  -4    2.60    2.90
   8   3  -4    6.00    3.80
  -8   3   4    5.10    1.60
   8   3  -4    4.40    1.90
   8   3  -4    2.80    1.60
  -8   3   4    9.50    2.80
   8   3  -4    9.40    2.80
  -7  -3   4   12.10    3.50
   7  -3  -4   11.60    4.00
   7  -3  -4   11.70    3.60
   7  -3  -4    9.90    3.50
  -7   3   4   13.60    3.70
  -7   3   4   14.90    2.40
   7   3  -4   17.50    4.20
  -7   3   4   11.30    3.10
   7   3  -4   11.60    3.40
   7   3  -4   11.50    3.30
   7   3  -4   12.10    3.10
   6  -3  -4    3.90    2.30
   6  -3  -4   12.70    3.50
  -6  -3   4   10.40    4.00
  -6  -3   4    8.00    2.80
   6  -3  -4   18.50    4.40
  -6  -3   4   10.20    3.10
   6   3  -4   24.40    4.70
   6   3  -4   13.50    2.90
  -6   3   4   12.60    1.80
   6   3  -4   12.00    3.10
  -6   3   4    8.60    2.20
   6   3  -4   11.90    4.00
  -6   3   4   10.50    2.60
   5  -3  -4  114.99    9.60
  -5  -3   4  115.29    8.50
   5  -3  -4  112.29    8.80
   5  -3  -4  121.59    8.40
  -5  -3   4  114.59    9.20
  -5  -3   4  118.19    8.80
  -5   3   4  117.59    5.20
   5   3  -4  117.79    7.40
  -5   3   4  125.99    7.40
  -5   3   4  119.89    4.90
  -5   3   4  120.49    7.80
   5   3  -4  110.49    7.60
   5   3  -4  113.89    8.70
   5   3  -4  108.09    8.20
  -4  -3   4   20.80    4.30
   4  -3  -4   14.40    3.70
   4  -3  -4   30.00    5.00
  -4  -3   4   18.80    4.10
   4  -3  -4   18.70    3.60
  -4  -3   4   26.30    4.60
   4   3  -4   12.90    2.50
   4   3  -4   14.80    2.80
  -4   3   4   16.00    1.60
   4   3  -4   15.70    3.30
   4   3  -4   18.40    3.80
  -4   3   4   25.80    4.20
  -4   3   4   18.10    2.90
  -4   3   4   15.80    3.30
   4   3  -4   22.80    5.00
   3  -3  -4  177.18    9.50
  -3  -3   4  174.08    9.10
  -3  -3   4  166.28    9.60
   3  -3  -4  166.68   10.70
  -3  -3   4  156.38    9.40
   3  -3  -4  156.88    9.70
   3   3  -4  171.78    8.90
  -3   3   4  160.08    8.90
   3   3  -4  149.49   10.40
   3   3  -4  174.48    8.50
  -3   3   4  164.08    9.80
   3   3  -4  172.58    9.60
  -3   3   4  165.18    6.20
   3   3  -4  158.38    8.90
  -3   3   4  167.48    7.90
   2  -3  -4   16.50    3.00
  -2  -3   4   19.70    3.30
  -2  -3   4   32.80    4.60
  -2  -3   4   23.60    2.80
   2  -3  -4   19.40    3.80
  -2   3   4   24.00    4.30
  -2   3   4   23.00    2.10
   2   3  -4   16.60    3.40
  -2   3   4   23.50    2.60
   2   3  -4   24.70    3.90
   2   3  -4   27.60    3.40
  -2   3   4   31.30    4.60
   2   3  -4   22.10    2.70
   1  -3  -4   98.59    5.20
  -1  -3   4   92.99    6.30
  -1  -3   4   94.79    7.30
  -1  -3   4   96.59    5.60
   1  -3  -4   94.39    7.50
  -1  -3   4  101.89    6.80
   1   3  -4  109.29    6.70
  -1   3   4   94.29    6.50
  -1   3   4  102.19    5.10
  -1   3   4   91.59    5.20
  -1   3   4   98.29    6.70
   1   3  -4   94.89    7.20
  -1   3   4   89.49    6.90
   1   3  -4   83.99    6.30
   0  -3  -4 1445.26   42.80
   0  -3  -4 1447.16   44.30
   0  -3  -4 1389.66   44.30
   0  -3   4 1528.65   44.50
   0  -3   4 1476.85   42.00
   0  -3  -4 1419.46   40.60
   0   3  -4 1592.54   44.70
   0   3   4 1557.84   43.90
   0   3   4 1510.65   44.80
   0   3   4 1505.35   40.60
   0   3   4 1535.75   43.00
   0   3  -4 1408.16   41.80
   0   3  -4 1416.06   42.90
   0   3  -4 1550.94   43.90
  -1  -3  -4   95.79    7.50
   1  -3   4   96.59    7.10
  -1  -3  -4   97.29    6.80
  -1  -3  -4   98.39    6.10
   1  -3   4   96.89    7.10
  -1  -3  -4   96.79    7.20
   1   3   4  105.29    6.10
   1   3   4   93.79    6.40
  -1   3  -4   94.09    6.90
  -1   3  -4   96.99    6.80
   1   3   4   91.49    7.30
   1   3   4  114.99    7.90
  -1   3  -4   89.59    5.90
  -2  -3  -4   38.10    4.60
  -2  -3  -4   45.40    4.40
   2  -3   4   45.20    4.90
  -2  -3  -4   44.30    5.30
   2  -3   4   41.00    4.70
  -2  -3  -4   41.50    4.50
  -2   3  -4   44.70    4.40
   2   3   4   43.30    5.00
  -2   3  -4   37.20    4.20
   2   3   4   37.50    4.70
   2   3   4   43.60    4.40
   2   3   4   44.00    3.20
  -2   3  -4   49.99    4.90
  -2   3  -4   47.60    4.10
   3  -3   4   17.20    3.60
  -3  -3  -4   22.80    4.00
  -3  -3  -4   23.60    4.50
  -3  -3  -4   18.40    3.50
   3   3   4   19.20    4.10
  -3   3  -4   17.20    3.20
  -3   3  -4   16.90    2.80
  -3   3  -4   26.10    3.80
   3   3   4   25.90    4.10
  -3   3  -4   20.70    3.90
   3   3   4   15.80    3.60
   3   3   4   27.40    2.60
   3   3   4   16.70    2.90
   4  -3   4   28.10    4.90
  -4  -3  -4   40.20    6.00
   4  -3   4   25.60    4.40
  -4  -3  -4   24.20    4.20
   4  -3   4   38.30    5.90
  -4  -3  -4   37.50    6.10
   4   3   4   32.00    3.90
   4   3   4   34.40    4.20
  -4   3  -4   23.90    4.10
  -4   3  -4   27.70    4.10
   4   3   4   19.50    5.10
  -4   3  -4   32.50    4.00
   4   3   4   33.20    3.10
   4   3   4   33.30    5.90
  -5  -3  -4   28.90    5.80
   5  -3   4   18.50    3.90
  -5  -3  -4   26.00    5.00
   5  -3   4   26.40    4.80
   5  -3   4   22.40    4.80
  -5  -3  -4   25.90    5.00
   5  -3   4   25.60    5.00
   5   3   4   27.60    3.20
   5   3   4   20.80    4.80
   5   3   4   23.80    4.20
   5   3   4   26.30    4.80
   5   3   4   37.80    6.60
  -5   3  -4   24.90    4.00
  -5   3  -4   26.90    4.40
   6  -3   4  107.79   11.00
  -6  -3  -4   98.19    8.50
   6  -3   4   99.59    8.90
  -6  -3  -4  106.19   10.60
   6  -3   4  105.49    9.40
  -6  -3  -4  107.59    9.00
   6  -3   4  115.39    9.50
   6   3   4  107.49    6.90
  -6   3  -4  106.69    7.70
   6   3   4  109.89    8.10
   6   3   4  103.99    9.90
   6   3   4  106.19    8.50
  -6   3  -4  101.09    7.90
   6   3   4  110.29   10.40
  -7  -3  -4   40.90    8.70
   7  -3   4   57.89   16.70
  -7  -3  -4   22.70    6.40
   7  -3   4   24.10    5.10
   7  -3   4   29.60    6.00
   7  -3   4   32.80    6.10
  -7   3  -4   27.90    4.90
   7   3   4   23.30    4.20
  -7   3  -4   26.80    6.10
   7   3   4   35.00    4.90
   7   3   4   30.40    6.60
   7   3   4   24.30    6.40
   8  -3   4    3.80    2.60
   8  -3   4    5.40    3.20
  -8  -3  -4    9.90    3.00
  -8  -3  -4    3.90    3.00
   8  -3   4    5.70    3.20
   8   3   4    6.50    2.90
   8   3   4    2.80    1.90
   8   3   4    3.10    2.90
   8   3   4    2.50    2.50
  -8   3  -4    3.60    2.00
   9  -3   4   17.60    5.30
  -9  -3  -4   11.60    4.90
   9  -3   4    9.30    4.90
   9  -3   4   16.00    5.20
  -9   3  -4   12.10    2.80
   9   3   4   17.20    4.20
  10  -3   4   64.19   10.60
  10  -3   4   55.29    9.10
  10  -3   4   53.89   12.30
  10   3   4  100.59    8.50
  10   3   4   71.89    8.60
 -10   3  -4   71.99    7.20
   9  -4  -4   -0.10    1.90
   9  -4  -4   -1.40    1.90
   9  -4  -4    4.10    2.70
   9   4  -4    5.30    2.00
   9   4  -4    3.70    2.80
   9   4  -4    2.40    2.20
   8  -4  -4   12.90    4.10
   8  -4  -4   12.30    4.30
   8  -4  -4   11.50    4.70
   8   4  -4   11.40    3.10
   8   4  -4   20.00    4.80
  -8   4   4   13.00    1.80
  -8   4   4   13.10    2.00
   8   4  -4   12.70    4.40
   8   4  -4   10.30    3.10
  -7  -4   4    7.20    3.30
   7  -4  -4   11.40    5.40
   7  -4  -4    6.80    3.90
   7  -4  -4   12.40    3.90
  -7  -4   4    8.40    3.50
  -7  -4   4    7.10    3.20
   7   4  -4   10.60    4.50
  -7   4   4   10.40    2.80
   7   4  -4   15.40    4.20
  -7   4   4    8.60    2.80
   7   4  -4    3.40    2.40
  -7   4   4   10.60    1.70
   7   4  -4    7.70    3.00
   7   4  -4    8.90    2.60
  -7   4   4    9.00    1.50
   6  -4  -4    4.00    2.60
  -6  -4   4    6.70    2.50
   6  -4  -4   12.00    3.60
   6  -4  -4    4.30    1.90
  -6  -4   4    3.00    2.40
  -6  -4   4    1.60    2.10
  -6   4   4    5.50    1.10
  -6   4   4    3.50    1.00
  -6   4   4    3.50    1.90
   6   4  -4    4.20    1.90
   6   4  -4    3.00    1.90
   6   4  -4    4.70    2.00
  -6   4   4    3.50    1.90
   6   4  -4    2.70    2.60
   6   4  -4    5.90    2.60
  -5  -4   4   50.29    6.20
   5  -4  -4   67.69    8.20
  -5  -4   4   73.19    7.30
   5  -4  -4   68.79    6.80
  -5  -4   4   78.89    7.70
   5  -4  -4   61.59    7.20
   5   4  -4   58.79    6.10
  -5   4   4   61.19    3.60
  -5   4   4   66.89    7.00
   5   4  -4   53.69    6.00
  -5   4   4   61.69    5.90
   5   4  -4   50.59    5.20
  -5   4   4   52.99    5.10
   5   4  -4   63.49    8.10
   5   4  -4   69.79    7.00
   4  -4  -4   23.80    5.10
   4  -4  -4   20.90    4.80
  -4  -4   4   32.00    5.80
  -4  -4   4   15.20    3.60
   4  -4  -4   32.30    5.20
   4   4  -4   27.20    4.90
  -4   4   4   24.40    2.20
   4   4  -4   18.00    4.90
  -4   4   4   13.50    3.30
  -4   4   4   20.50    3.50
   4   4  -4   20.50    3.70
  -4   4   4   23.10    4.60
   4   4  -4   20.50    4.20
   4   4  -4   23.60    4.30
  -3  -4   4    4.50    2.30
   3  -4  -4    3.10    2.10
  -3  -4   4    5.60    2.50
   3  -4  -4    8.00    3.20
  -3  -4   4    6.90    2.20
   3   4  -4    9.60    3.70
  -3   4   4    1.50    1.40
   3   4  -4    5.90    2.10
  -3   4   4    4.10    1.30
   3   4  -4    3.60    1.90
  -3   4   4    6.10    1.90
  -3   4   4    5.60    2.10
   3   4  -4   10.50    3.20
   2  -4  -4   16.90    4.50
  -2  -4   4   12.50    2.70
  -2  -4   4   16.40    3.70
   2  -4  -4   16.40    2.60
  -2  -4   4   21.30    4.30
   2   4  -4   19.10    3.90
   2   4  -4   16.60    4.50
  -2   4   4   18.30    3.00
   2   4  -4   10.00    2.80
  -2   4   4   13.50    3.30
  -2   4   4   18.50    2.60
  -2   4   4   17.90    3.90
  -2   4   4   14.50    3.80
  -1  -4   4   -0.80    0.80
  -1  -4   4    2.20    1.30
   1  -4  -4    0.70    0.70
   1  -4  -4    4.30    2.10
  -1  -4   4    0.00    0.80
   1   4  -4    2.80    1.60
  -1   4   4   -1.30    1.40
   1   4  -4   -0.20    0.90
  -1   4   4    1.80    1.10
   1   4  -4    1.80    1.30
   1   4  -4    0.80    1.40
  -1   4   4   -0.50    1.60
  -1   4   4    2.20    1.20
  -1   4   4    1.90    1.00
   0  -4  -4   27.80    4.90
   0  -4   4   41.00    6.30
   0  -4  -4   26.50    4.60
   0  -4   4   33.30    4.10
   0  -4  -4   37.00    3.90
   0  -4   4   42.10    4.50
   0   4   4   44.90    5.60
   0   4  -4   38.40    5.90
   0   4   4   38.70    4.90
   0   4   4   38.40    3.80
   0   4  -4   40.60    5.20
   0   4  -4   38.20    4.30
   0   4  -4   23.80    4.20
  -1  -4  -4   77.99    7.70
  -1  -4  -4   70.99    6.50
  -1  -4  -4   68.59    5.70
  -1  -4  -4   64.09    6.60
   1  -4   4   69.59    6.90
   1  -4   4   74.49    5.90
  -1   4  -4   73.49    6.70
  -1   4  -4   67.39    5.70
  -1   4  -4   66.69    6.50
  -1   4  -4   60.89    5.60
  -1   4  -4   72.99    6.90
   1   4   4   67.39    6.20
   1   4   4   76.69    5.80
  -2  -4  -4   19.90    4.40
  -2  -4  -4   23.20    5.10
   2  -4   4   12.50    3.30
   2  -4   4   22.30    4.80
  -2  -4  -4   19.00    4.10
  -2  -4  -4   14.40    3.80
  -2   4  -4   16.20    4.00
   2   4   4   13.70    2.80
   2   4   4   16.60    3.20
   2   4   4   24.50    5.20
  -2   4  -4   19.90    4.20
   2   4   4   13.70    3.50
  -2   4  -4   19.00    4.30
  -3  -4  -4    0.70    1.00
   3  -4   4    1.10    1.20
  -3  -4  -4    0.50    1.00
   3  -4   4   -1.20    0.90
  -3  -4  -4   -1.30    1.30
   3   4   4   -0.20    1.10
   3   4   4    1.30    1.20
   3   4   4    0.10    0.80
   3   4   4    0.00    0.90
   3   4   4   -0.30    1.20
  -3   4  -4    1.20    1.40
  -3   4  -4   -1.40    0.90
  -3   4  -4    0.10    0.90
  -4  -4  -4  199.78   12.10
  -4  -4  -4  183.18   12.70
   4  -4   4  190.48   12.70
  -4  -4  -4  185.38   12.10
   4  -4   4  185.28   12.60
   4   4   4  199.08   13.10
   4   4   4  196.38    9.10
  -4   4  -4  210.38   10.50
   4   4   4  187.28   11.10
   4   4   4  195.28   11.50
   4   4   4  192.28   13.50
  -4   4  -4  177.08   11.20
  -4   4  -4  196.28   10.90
  -4   4  -4  186.08   11.30
   5  -4   4  316.47   18.00
   5  -4   4  327.47   17.90
  -5  -4  -4  342.37   17.80
  -5  -4  -4  294.37   16.50
  -5  -4  -4  355.06   19.40
   5   4   4  345.47   13.60
  -5   4  -4  330.17   16.30
   5   4   4  321.37   19.10
   5   4   4  325.67   18.50
  -5   4  -4  349.27   15.60
  -5   4  -4  341.87   14.70
   5   4   4  331.87   16.50
  -5   4  -4  316.77   15.90
   5   4   4  347.77   16.20
   6  -4   4   17.70    5.70
  -6  -4  -4   10.80    4.30
   6  -4   4   15.90    4.10
  -6  -4  -4   14.60    5.60
   6  -4   4   22.70    5.80
  -6  -4  -4   18.50    4.90
   6  -4   4   21.50    5.90
   6   4   4   19.50    5.60
  -6   4  -4   14.60    3.90
   6   4   4    9.90    3.60
   6   4   4   19.60    4.30
   6   4   4   22.30    3.60
  -6   4  -4   17.40    4.10
   6   4   4   17.60    4.00
  -6   4  -4   20.50    3.70
  -7  -4  -4    7.50    3.40
   7  -4   4   10.00    5.80
   7  -4   4    7.70    3.90
  -7  -4  -4   10.50    3.50
  -7  -4  -4    4.20    2.50
   7  -4   4    5.70    3.10
   7  -4   4    5.10    3.60
   7   4   4   10.80    3.90
   7   4   4    6.50    2.00
  -7   4  -4    6.40    2.30
   7   4   4    2.00    2.30
   7   4   4    3.20    3.90
   7   4   4    4.40    2.10
  -7   4  -4   10.30    3.10
   8  -4   4   32.20    7.00
  -8  -4  -4   25.40    6.40
   8  -4   4   34.60    8.10
   8  -4   4   19.50    5.30
  -8   4  -4   24.30    4.30
   8   4   4    7.90    6.30
   8   4   4   29.40    4.90
   8   4   4   18.90    4.10
   9  -4   4    0.90    1.90
   9  -4   4   -0.10    2.30
   9  -4   4    4.00    3.30
  -9  -4  -4    2.20    4.40
  -9   4  -4   -1.10    1.80
   9   4   4   -0.10    2.10
   9   4   4   -2.60    1.10
   8  -5  -4  124.19   12.10
   8  -5  -4  105.09   11.90
   8  -5  -4   87.59   11.20
   8   5  -4   93.69   10.50
   8   5  -4  114.19    9.10
   8   5  -4  109.69    9.60
   8   5  -4  111.39   10.60
   7  -5  -4    0.30    1.50
  -7  -5   4    1.00    2.30
   7  -5  -4   -3.00    1.70
   7  -5  -4    0.50    1.90
   7   5  -4   -1.00    1.30
   7   5  -4   -0.90    1.10
   7   5  -4    0.10    1.40
   7   5  -4    0.20    2.60
   6  -5  -4    0.60    2.30
  -6  -5   4   -6.10    2.40
  -6  -5   4   -0.30    2.00
   6  -5  -4   -0.60    1.90
  -6   5   4    2.00    1.30
   6   5  -4   -0.70    1.70
  -6   5   4   -0.40    1.20
   6   5  -4    1.30    1.90
   6   5  -4   -1.50    1.50
   6   5  -4   -1.10    1.50
  -6   5   4   -0.80    0.60
   6   5  -4    1.80    1.60
  -5  -5   4   30.30    6.00
  -5  -5   4   17.20    4.30
   5  -5  -4   19.10    5.20
   5  -5  -4   18.30    5.00
  -5  -5   4   16.50    4.50
  -5   5   4   19.90    3.80
   5   5  -4   18.40    4.90
  -5   5   4   17.10    6.00
   5   5  -4   22.30    5.50
  -5   5   4   14.00    3.50
   5   5  -4   24.70    5.30
  -5   5   4   20.10    2.30
   5   5  -4   18.00    3.90
   5   5  -4   19.90    4.00
   4  -5  -4   29.10    5.40
  -4  -5   4   32.10    5.40
  -4  -5   4   37.70    6.90
   4  -5  -4   21.50    5.40
  -4  -5   4   23.80    4.70
  -4   5   4   23.50    4.10
  -4   5   4   30.20    5.50
  -4   5   4   16.80    4.10
   4   5  -4   25.40    5.20
   4   5  -4   26.50    6.60
   4   5  -4   23.80    4.00
   4   5  -4   34.90    5.80
  -4   5   4   29.40    2.90
   4   5  -4   19.60    4.00
  -3  -5   4  687.83   27.30
  -3  -5   4  628.34   26.20
   3  -5  -4  635.24   27.80
   3  -5  -4  675.73   29.80
  -3  -5   4  619.74   26.50
  -3   5   4  658.23   27.30
   3   5  -4  664.33   26.10
  -3   5   4  656.23   27.00
   3   5  -4  660.03   29.30
   3   5  -4  637.74   25.80
  -3   5   4  655.13   21.00
  -3   5   4  639.84   26.00
  -3   5   4  663.43   22.90
  -2  -5   4  105.29    7.80
   2  -5  -4  119.69   10.90
  -2  -5   4  121.29    9.30
   2  -5  -4  117.89    7.10
  -2   5   4  111.29    6.70
  -2   5   4  115.79   10.00
   2   5  -4  112.59    8.80
   2   5  -4  106.49   10.30
   2   5  -4  118.59    9.30
  -2   5   4  114.39    9.50
  -2   5   4  110.39    9.20
  -2   5   4  110.39    7.60
   1  -5  -4   21.90    4.70
  -1  -5   4   42.60    7.80
  -1  -5   4   40.50    5.00
   1  -5  -4   42.20    4.30
  -1  -5   4   38.20    4.70
   1  -5  -4   35.40    6.90
   1   5  -4   32.50    6.10
  -1   5   4   42.20    4.40
  -1   5   4   34.10    3.80
   1   5  -4   32.00    5.30
   1   5  -4   44.60    6.50
  -1   5   4   35.90    6.20
  -1   5   4   36.90    5.80
  -1   5   4   47.20    7.70
   1   5  -4   28.40    5.60
   0  -5  -4   38.70    6.70
   0  -5  -4   34.30    6.70
   0  -5  -4   42.90    4.70
   0  -5   4   48.40    5.70
   0  -5   4   40.60    4.90
   0  -5   4   26.00    5.10
   0   5   4   48.90    4.70
   0   5  -4   35.60    6.00
   0   5   4   49.40    6.20
   0   5  -4   34.30    5.60
   0   5   4   43.70    7.40
   0   5  -4   51.49    6.80
   0   5  -4   45.30    5.30
   0   5   4   45.00    5.70
   0   5   4   41.10    4.50
   1  -5   4   12.40    3.00
  -1  -5  -4   14.10    4.20
   1  -5   4   17.00    4.60
  -1  -5  -4   10.50    2.80
  -1  -5  -4   15.00    3.00
  -1  -5  -4   16.50    4.90
  -1   5  -4    7.20    2.70
   1   5   4   10.70    2.80
  -1   5  -4   15.50    3.50
  -1   5  -4   13.30    3.80
   1   5   4   18.80    5.20
   1   5   4   15.80    3.70
  -1   5  -4   14.30    4.00
  -1   5  -4   17.10    3.80
   1   5   4   17.20    4.00
  -2  -5  -4    8.10    2.80
  -2  -5  -4    4.90    2.80
  -2  -5  -4    8.80    3.30
  -2  -5  -4    5.50    2.30
   2  -5   4    4.80    2.30
  -2   5  -4    6.60    2.20
   2   5   4    4.50    2.20
   2   5   4   10.30    3.10
   2   5   4    3.40    2.70
  -2   5  -4    6.60    2.40
  -2   5  -4   10.10    3.60
  -2   5  -4    4.30    2.50
  -2   5  -4    7.00    2.60
   3  -5   4   20.00    4.70
   3  -5   4   24.20    5.90
  -3  -5  -4   24.80    5.00
  -3  -5  -4   21.00    4.70
  -3  -5  -4   42.60    6.70
   3   5   4   23.10    5.50
   3   5   4   20.10    4.20
  -3   5  -4   27.90    4.70
  -3   5  -4   25.10    5.10
   3   5   4   22.40    5.50
   3   5   4   22.80    3.30
  -3   5  -4   29.20    5.30
  -3   5  -4   24.80    4.80
   3   5   4   15.80    3.80
  -4  -5  -4    5.60    2.90
  -4  -5  -4   -0.80    1.90
   4  -5   4    3.50    2.60
   4  -5   4    6.10    3.00
  -4  -5  -4    2.10    1.40
   4   5   4    8.00    3.10
   4   5   4    3.20    1.40
   4   5   4    1.90    2.50
   4   5   4    1.70    1.90
  -4   5  -4    3.50    1.60
  -4   5  -4   -0.60    1.40
  -4   5  -4    1.70    1.90
   4   5   4    2.30    2.20
  -4   5  -4    5.40    2.80
   5  -5   4   13.90    4.70
   5  -5   4    9.20    3.90
  -5  -5  -4   14.90    4.60
  -5  -5  -4   12.30    4.30
   5   5   4   11.60    3.20
   5   5   4    7.90    2.00
  -5   5  -4   17.10    4.40
  -5   5  -4    9.60    4.20
   5   5   4    9.90    3.70
   5   5   4   11.90    4.40
  -5   5  -4   12.20    4.30
  -5   5  -4   14.50    3.30
   5   5   4   12.60    3.80
   6  -5   4    1.00    1.80
  -6  -5  -4    1.80    1.80
   6  -5   4   -5.50    2.20
  -6  -5  -4   -2.70    2.20
   6   5   4   -0.10    1.20
  -6   5  -4   -1.00    1.80
   6   5   4   -0.60    1.10
   6   5   4    6.10    2.40
  -6   5  -4   -1.10    1.30
   6   5   4    0.40    2.60
   6   5   4    1.50    1.90
  -6   5  -4   -0.30    2.10
   7  -5   4   39.80    8.60
  -7  -5  -4   33.10    8.30
   7   5   4   34.80    6.40
   7   5   4   40.00    7.20
   7   5   4   29.40    4.70
  -7   5  -4   41.90    6.00
   7   5   4   27.40    6.30
   8  -5   4    5.70    3.80
   8  -5   4    4.30    3.20
  -8  -5  -4   -0.70    1.90
   8   5   4    4.50    2.70
   8   5   4    0.10    1.60
  -8   5  -4    3.80    1.40
   8   5   4    3.00    1.70
  -8   5  -4   -0.20    1.80
   7  -6  -4   24.80    7.50
   7  -6  -4   27.70    7.30
  -7  -6   4   26.30    7.00
   7   6  -4   27.70    5.10
   7   6  -4   23.70    5.80
   7   6  -4   28.70    5.80
   7   6  -4   20.30    5.60
   6  -6  -4    7.30    3.60
  -6  -6   4   13.40    4.20
   6   6  -4    8.90    3.50
   6   6  -4    6.10    4.00
  -6   6   4   11.40    1.60
   6   6  -4   15.20    3.90
  -5  -6   4    4.80    2.50
   5  -6  -4   13.40    5.40
   5  -6  -4    9.60    4.00
  -5   6   4    7.80    1.90
   5   6  -4    7.70    3.40
   5   6  -4    3.90    1.80
  -5   6   4    1.20    2.30
  -5   6   4    6.60    3.00
   5   6  -4   11.50    3.50
   5   6  -4    6.30    3.10
   4  -6  -4   18.20    5.60
  -4  -6   4   21.20    6.00
  -4  -6   4   23.50    5.20
  -4  -6   4   20.60    4.50
   4   6  -4   11.90    4.30
  -4   6   4   32.80    7.00
  -4   6   4   26.90    3.20
  -4   6   4   20.60    4.50
  -4   6   4   27.80    6.10
   4   6  -4   24.90    4.50
   4   6  -4   28.80    7.30
  -4   6   4   18.90    3.90
   4   6  -4   16.10    5.00
   3  -6  -4    4.60    3.00
  -3  -6   4    4.20    2.30
  -3  -6   4    0.20    2.10
  -3   6   4    5.20    2.60
  -3   6   4    4.60    2.40
   3   6  -4    4.30    2.50
  -3   6   4    4.70    2.20
  -3   6   4    6.40    2.30
  -3   6   4    4.70    1.80
   3   6  -4    6.40    3.30
   3   6  -4    6.90    4.20
  -2  -6   4    1.60    1.60
   2  -6  -4    1.30    2.30
  -2  -6   4   -0.50    1.50
   2  -6  -4    1.30    1.30
  -2   6   4    4.60    2.70
   2   6  -4    4.00    2.40
  -2   6   4    3.10    1.50
   2   6  -4    5.00    2.60
  -2   6   4    2.90    2.60
  -2   6   4    7.10    2.20
  -2   6   4    2.00    2.30
   2   6  -4    2.30    2.20
   2   6  -4    1.60    2.90
  -1  -6   4   -0.60    1.40
  -1  -6   4   -0.70    1.10
   1  -6  -4   -2.40    1.10
   1  -6  -4    4.70    3.20
  -1  -6   4    0.50    1.40
   1  -6  -4   -1.30    1.00
   1   6  -4    1.10    1.70
   1   6  -4    3.10    2.30
  -1   6   4   -2.20    1.80
  -1   6   4   -3.40    1.10
  -1   6   4   -1.00    1.50
   1   6  -4    0.90    1.80
   1   6  -4   -0.10    1.50
  -1   6   4   -1.50    1.30
  -1   6   4    0.20    0.90
   0  -6  -4   15.50    4.90
   0  -6   4   10.50    3.30
   0  -6   4    8.40    3.50
   0  -6   4    7.00    2.60
   0  -6  -4   10.90    3.90
   0  -6  -4   12.20    2.80
   0   6  -4   13.50    3.80
   0   6   4   17.40    3.70
   0   6   4   14.80    3.90
   0   6  -4    8.90    3.50
   0   6  -4   11.00    3.60
   0   6  -4    9.60    3.90
   0   6   4    9.40    2.90
   0   6   4   10.60    3.70
   0   6   4   11.50    3.50
   1  -6   4    4.70    2.60
   1  -6   4    7.90    3.80
  -1  -6  -4    5.40    2.70
  -1  -6  -4    7.80    3.30
  -1  -6  -4   11.70    3.40
  -1   6  -4    9.20    3.70
  -1   6  -4    7.00    2.80
   1   6   4    1.80    2.50
  -1   6  -4   10.10    2.50
  -1   6  -4    7.10    2.50
   1   6   4    7.70    2.50
   1   6   4    4.80    3.00
  -1   6  -4    9.60    3.90
   1   6   4    6.00    2.80
  -2  -6  -4    5.70    3.00
  -2  -6  -4   12.50    4.00
  -2  -6  -4   13.40    3.80
  -2  -6  -4    1.30    1.90
   2  -6   4    7.10    3.30
   2   6   4    3.20    2.10
  -2   6  -4   11.60    3.90
  -2   6  -4    8.90    3.50
  -2   6  -4    7.70    2.70
   2   6   4   13.00    5.90
   2   6   4    6.70    2.80
  -2   6  -4    8.30    2.60
   2   6   4    8.20    2.60
  -2   6  -4   13.70    2.80
  -3  -6  -4   95.99    9.40
   3  -6   4   96.19   10.50
  -3  -6  -4  108.09   10.60
  -3  -6  -4   96.79    9.60
   3   6   4   84.29   10.30
  -3   6  -4  105.79    8.30
  -3   6  -4   99.69   10.50
  -3   6  -4   85.79    9.10
   3   6   4  102.59    9.30
  -3   6  -4   94.89    8.20
   3   6   4   95.29    8.70
   3   6   4   90.89    6.70
  -3   6  -4  103.99   10.80
   4  -6   4   13.00    4.20
   4  -6   4   14.50    4.60
  -4  -6  -4   13.50    4.40
  -4  -6  -4   11.00    4.10
  -4  -6  -4   13.10    4.60
   4   6   4    8.10    2.70
   4   6   4   11.80    3.80
  -4   6  -4   12.70    3.40
  -4   6  -4    8.50    2.80
  -4   6  -4    7.30    3.50
  -4   6  -4   14.90    4.50
   4   6   4    8.80    3.60
   4   6   4   14.20    3.10
   5  -6   4   92.69   11.10
   5  -6   4   77.99    9.90
  -5  -6  -4   77.59    9.50
  -5   6  -4   85.39    9.10
  -5   6  -4   69.99    6.80
   5   6   4   71.39    7.90
   5   6   4   81.39    6.40
   5   6   4   70.29   10.90
   5   6   4   76.09    8.30
   6  -6   4   32.80    7.60
  -6  -6  -4   41.10    8.90
   6  -6   4   28.70    6.90
   6   6   4   53.89    8.50
   6   6   4   41.40    8.00
  -6   6  -4   51.99    5.70
   6   6   4   52.39   11.20
   6   6   4   45.80    4.80
   7  -6   4   -1.70    2.50
   7  -6   4    0.10    3.30
  -7  -6  -4    3.90    3.80
   7   6   4    0.10    2.00
  -7   6  -4    5.20    2.10
   7   6   4    2.40    2.20
   7   6   4   -0.90    1.20
   6  -7  -4  178.68   17.50
  -6  -7   4  175.08   13.80
   6   7  -4  154.38   13.70
   6   7  -4  202.08   14.80
  -6   7   4  198.38   16.30
   6   7  -4  169.98   16.60
  -5  -7   4    9.00    3.60
   5  -7  -4   10.50    4.90
  -5   7   4   17.60    2.80
   5   7  -4   17.70    4.80
   5   7  -4    9.40    3.00
  -5   7   4   13.70    4.10
   5   7  -4   20.30    5.30
   4  -7  -4   -2.80    3.40
  -4  -7   4    3.30    2.00
  -4   7   4   -1.80    2.10
   4   7  -4   -0.20    2.20
  -4   7   4    2.60    1.90
   4   7  -4    0.10    2.10
   4   7  -4    2.80    1.50
  -4   7   4    0.00    1.00
   3  -7  -4   82.59   10.90
   3  -7  -4   95.19   13.10
  -3  -7   4   91.59    8.80
   3   7  -4   94.99   11.50
  -3   7   4   96.49   10.30
   3   7  -4   88.19    9.40
   3   7  -4  103.29   10.30
  -3   7   4   90.49    7.70
  -3   7   4   90.29    6.90
   2  -7  -4   80.69   10.10
   2  -7  -4   53.09    9.50
  -2  -7   4   80.09   12.20
  -2  -7   4   91.39    8.60
   2   7  -4   79.79    9.30
  -2   7   4   83.99    9.20
  -2   7   4   76.49    6.60
   2   7  -4   78.39   10.00
  -2   7   4   82.59    7.30
   2   7  -4  102.09   10.00
   1  -7  -4   32.70    5.30
  -1  -7   4   42.90    5.80
   1  -7  -4   32.00    6.80
   1  -7  -4   50.69   10.20
  -1  -7   4   51.89   10.40
  -1  -7   4   40.00    7.10
   1   7  -4   41.70    6.70
  -1   7   4   43.60    5.10
   1   7  -4   46.30    7.90
  -1   7   4   27.90    5.80
   1   7  -4   49.10    8.80
  -1   7   4   31.70    5.30
   0  -7  -4    5.00    2.90
   0  -7  -4    3.90    2.20
   0  -7   4    6.50    2.70
   0  -7   4    8.40    3.90
   0  -7  -4   -0.60    2.60
   0   7   4    6.00    2.70
   0   7  -4    2.80    2.00
   0   7   4    3.40    1.70
   0   7  -4    8.70    4.70
   0   7  -4    3.10    2.90
   1  -7   4    9.80    3.50
   1  -7   4    4.90    3.80
  -1  -7  -4   10.00    3.20
  -1  -7  -4    5.90    2.80
  -1  -7  -4    8.00    4.20
   1   7   4    6.40    2.10
   1   7   4    4.40    3.00
  -1   7  -4   11.60    3.70
  -1   7  -4   10.70    4.20
   1   7   4   -2.90    2.70
  -1   7  -4    8.90    2.90
  -1   7  -4   10.10    3.70
  -1   7  -4   21.40    8.50
   2  -7   4   23.60    5.60
  -2  -7  -4   21.90    4.80
  -2  -7  -4   25.50    6.70
  -2  -7  -4   14.80    4.00
   2  -7   4   16.00    5.10
  -2   7  -4   18.10    4.90
   2   7   4   17.90    4.30
  -2   7  -4   28.10    5.60
   2   7   4   23.60    6.00
  -2   7  -4   25.30    8.70
   3  -7   4   -1.50    1.90
  -3  -7  -4    1.10    2.50
  -3   7  -4    1.10    2.30
  -3   7  -4   -1.90    1.40
   3   7   4   -0.70    1.50
   3   7   4    1.60    1.80
   3   7   4    0.80    1.40
   4  -7   4    3.00    3.20
  -4  -7  -4   13.20    4.50
   4   7   4    7.50    2.50
   4   7   4    6.70    3.00
  -4   7  -4    5.80    3.50
   4   7   4   10.30    3.40
  -4   7  -4   10.10    3.30
   5  -7   4    3.20    2.80
   5  -7   4    4.70    3.70
  -5   7  -4    4.60    1.90
  -5   7  -4    1.80    2.50
   5   7   4    2.50    1.50
   5   7   4    1.80    2.10
   5   7   4    1.30    1.90
   6  -7   4  139.99   15.40
  -6  -7  -4  163.58   15.20
   6  -7   4  149.88   15.10
   6   7   4  127.09   11.80
   6   7   4  139.39    9.40
  -6   7  -4  152.78   10.10
   6   7   4  131.29   12.30
   3  -8  -4   -3.50    2.10
  -3  -8   4   -1.50    2.30
   3  -8  -4    1.70    4.30
  -3   8   4   -0.60    2.40
  -3   8   4    0.00    1.50
   3   8  -4   -1.50    2.10
   3   8  -4   -0.80    2.30
   2  -8  -4   -1.40    2.70
  -2  -8   4    2.00    1.80
   2  -8  -4   -0.90    2.40
  -2   8   4    8.90    2.90
  -2   8   4    5.10    3.20
  -2   8   4    3.70    1.90
   2   8  -4    2.10    2.10
  -1  -8   4   -0.20    2.10
   1  -8  -4   -1.00    2.70
   1  -8  -4    5.40    3.70
   1  -8  -4   -0.30    2.60
   1   8  -4    3.50    2.50
  -1   8   4    4.20    3.30
   1   8  -4    2.30    2.60
  -1   8   4    2.80    2.10
  -1   8   4    5.10    2.80
   0  -8   4   -0.50    2.90
   0  -8  -4    0.30    1.80
   0  -8  -4   -1.50    2.50
   0  -8   4    1.70    2.00
   0  -8  -4    5.60    4.20
   0   8   4    1.40    3.10
   0   8  -4    1.50    2.50
   0   8   4    1.00    1.80
   0   8  -4    0.80    1.80
   0   8   4   -8.80    3.60
  -1  -8  -4   14.20    6.90
   1  -8   4   11.30    5.10
  -1  -8  -4   12.70    5.50
   1  -8   4   13.00    4.70
   1   8   4   21.80    5.80
  -1   8  -4   26.30    5.90
   1   8   4    8.60    4.00
   1   8   4   17.30    5.10
  -1   8  -4   19.30    5.00
  -2  -8  -4   25.30    7.10
   2  -8   4   25.20    5.90
   2  -8   4   31.00    8.40
  -2   8  -4   16.10    5.70
   2   8   4   21.00    5.30
  -2   8  -4   19.00    6.80
   3  -8   4   17.20    5.70
   3  -8   4   22.60    8.10
  -3  -8  -4   25.90    6.40
  -3   8  -4   18.40    6.20
   3   8   4   22.70    5.00
   3   8   4   20.70    4.40
   3   8   4   32.40    6.70
  -3   8  -4   27.90    5.90
  11   0  -5    0.20    2.20
  11   0  -5    3.60    2.20
 -11   0   5    2.10    3.10
  11   0  -5   -1.30    2.20
  10   0  -5    5.00    2.30
 -10   0   5   -1.20    2.10
  10   0  -5    0.70    1.70
   9   0  -5    0.80    1.50
   9   0  -5    1.00    1.50
   9   0  -5    0.50    2.50
  -9   0   5    0.00    1.40
   8   0  -5   -2.80    1.80
  -8   0   5   -1.00    0.70
   8   0  -5   -0.60    0.90
   8   0  -5    0.80    1.40
  -8   0   5   -1.60    1.40
  -8   0   5    0.10    1.30
  -7   0   5   -1.10    0.60
   7   0  -5    1.60    1.00
  -7   0   5   -2.30    0.70
   7   0  -5    2.00    1.40
   7   0  -5    0.60    1.20
  -7   0   5    2.20    1.30
   6   0  -5   -0.60    1.00
   6   0  -5    0.60    0.70
   6   0  -5    0.30    0.90
  -6   0   5   -0.60    0.60
  -6   0   5    0.40    0.70
  -6   0   5   -1.10    0.70
   5   0  -5    0.70    1.20
   5   0  -5    0.50    0.80
  -5   0   5    1.20    0.70
   5   0  -5    0.50    0.90
  -5   0   5    0.00    0.40
   5   0  -5    0.90    0.60
  -5   0   5    0.80    0.60
  -4   0   5    0.40    0.70
   4   0  -5    0.60    0.70
  -4   0   5    0.50    0.70
   4   0  -5    0.30    0.50
   4   0  -5    1.00    1.40
  -4   0   5   -0.10    0.40
   4   0  -5    0.30    0.40
  -3   0   5   -0.50    0.40
   3   0  -5    0.20    0.40
  -3   0   5    0.50    0.40
  -3   0   5    0.40    0.50
   3   0  -5   -0.10    0.40
   3   0  -5    0.20    0.60
   2   0  -5    0.30    0.30
   2   0  -5   -0.40    0.30
  -2   0   5    0.20    0.40
  -2   0   5   -0.10    0.30
   2   0  -5    0.30    0.40
  -2   0   5    0.20    0.30
  -1   0   5    0.00    0.10
   1   0  -5    0.00    0.30
   1   0  -5    0.00    0.10
  -1   0   5   -0.10    0.30
   1   0  -5    0.70    0.40
   0   0   5    0.20    0.30
   0   0  -5    0.50    0.20
   0   0  -5    0.40    0.20
   0   0  -5    0.90    0.50
   1   0   5    0.10    0.20
   1   0   5    0.10    0.40
  -1   0  -5    0.10    0.30
   1   0   5    0.40    0.50
  -1   0  -5    2.30    0.80
  -1   0  -5    0.10    0.40
   2   0   5   -0.10    0.60
  -2   0  -5    0.50    1.10
  -2   0  -5    0.70    0.50
   2   0   5   -0.10    0.50
   2   0   5    0.20    0.60
  -2   0  -5    0.30    0.50
   3   0   5    0.20    0.80
  -3   0  -5    0.20    0.40
   3   0   5    0.10    0.50
  -3   0  -5    0.00    0.40
   3   0   5    0.20    0.60
  -3   0  -5   -0.20    1.00
   4   0   5    0.30    1.30
  -4   0  -5    0.10    0.80
   4   0   5   -0.20    0.60
  -4   0  -5    0.40    0.60
  -4   0  -5   -0.10    1.10
  -4   0  -5    0.50    0.60
   4   0   5   -0.30    0.50
  -5   0  -5    3.60    1.30
  -5   0  -5    5.50    1.60
   5   0   5    1.50    1.50
   5   0   5    3.60    1.30
  -5   0  -5    4.30    2.00
  -5   0  -5    3.00    1.20
   5   0   5    3.60    1.20
   6   0   5    0.50    0.90
  -6   0  -5    1.30    1.00
  -6   0  -5   -0.40    0.90
   6   0   5   -0.40    0.80
   6   0   5   -1.10    1.10
  -6   0  -5   -0.10    0.80
  -7   0  -5   -1.00    1.00
  -7   0  -5   -1.20    0.80
   7   0   5   -0.50    1.00
  -7   0  -5   -0.80    0.70
   7   0   5   -2.80    1.50
   7   0   5   -0.50    1.20
   8   0   5   -1.90    0.90
  -8   0  -5   -3.20    1.90
  -8   0  -5    0.40    1.10
   8   0   5    0.50    1.40
  -8   0  -5   -0.40    1.50
   8   0   5    3.00    2.30
   9   0   5    0.10    1.50
   9   0   5    0.10    1.20
  -9   0  -5   -2.80    1.60
  10   0   5   -1.10    1.30
  10   0   5    0.10    1.50
  10   0   5    0.80    1.90
  10  -1  -5   54.19   13.10
  10  -1  -5   64.69    8.10
 -10  -1   5   74.29    7.80
  10  -1  -5   70.29    8.00
  10   1  -5   74.89    7.90
 -10   1   5   67.59    6.60
  10   1  -5   65.19    7.50
   9  -1  -5   -0.70    1.50
   9  -1  -5    0.00    1.70
  -9  -1   5   -0.40    1.80
   9  -1  -5    0.60    1.70
   9   1  -5    1.70    2.00
   9   1  -5    2.70    1.90
  -9   1   5    0.50    1.60
   9   1  -5    1.60    1.50
  -8  -1   5   70.79    7.30
  -8  -1   5   67.29    6.70
   8  -1  -5   65.39    6.70
  -8  -1   5   64.19    6.80
   8  -1  -5   72.39    7.20
   8  -1  -5   74.99    8.10
   8  -1  -5   70.39   17.50
   8   1  -5   66.49    9.10
  -8   1   5   67.19    6.30
   8   1  -5   72.19    6.70
  -8   1   5   61.39    7.50
   8   1  -5   65.49    6.30
  -8   1   5   72.19    5.90
   7  -1  -5  615.84   29.70
  -7  -1   5  709.13   25.10
  -7  -1   5  618.84   23.80
   7  -1  -5  654.13   26.40
  -7  -1   5  633.24   23.60
   7  -1  -5  677.63   24.70
   7  -1  -5  667.43   24.20
   7   1  -5  681.93   23.70
  -7   1   5  654.53   21.90
  -7   1   5  652.13   22.90
   7   1  -5  665.63   23.50
   7   1  -5  651.93   28.80
   7   1  -5  654.23   23.50
  -7   1   5  648.34   23.40
   6  -1  -5    4.40    2.10
  -6  -1   5    5.00    1.70
  -6  -1   5    3.60    1.70
   6  -1  -5    2.80    1.60
  -6  -1   5    5.40    2.10
   6  -1  -5    3.50    1.60
   6  -1  -5    3.10    2.20
   6   1  -5   10.00    2.30
   6   1  -5    1.90    1.20
   6   1  -5    3.10    2.00
   6   1  -5    2.90    1.40
  -6   1   5    6.20    1.70
  -6   1   5    4.80    1.80
  -6   1   5    1.60    0.90
   5  -1  -5   12.10    2.60
  -5  -1   5   11.70    2.50
  -5  -1   5    9.60    2.30
   5  -1  -5    8.20    2.60
   5  -1  -5   10.60    2.30
  -5  -1   5    9.80    2.20
   5   1  -5   11.40    2.40
  -5   1   5   10.20    1.90
   5   1  -5   10.80    2.20
   5   1  -5    6.50    1.80
  -5   1   5    8.30    1.90
   5   1  -5    9.10    3.00
  -5   1   5   12.10    2.30
   4  -1  -5  233.18    9.60
  -4  -1   5  227.48    9.90
   4  -1  -5  240.48   12.90
  -4  -1   5  236.78   10.40
   4  -1  -5  215.48   12.40
  -4  -1   5  222.18    9.50
   4   1  -5  236.38   11.90
  -4   1   5  225.28    9.20
   4   1  -5  229.68    9.90
   4   1  -5  219.08   10.00
  -4   1   5  229.68    9.00
  -4   1   5  227.18    8.00
   3  -1  -5   13.90    2.30
  -3  -1   5   16.90    2.80
  -3  -1   5    8.60    1.80
  -3  -1   5   15.90    2.30
   3  -1  -5   12.30    1.90
   3  -1  -5   13.50    2.70
  -3   1   5    8.50    1.40
  -3   1   5   14.60    1.40
  -3   1   5   12.80    1.90
   3   1  -5    8.90    1.70
   3   1  -5   14.40    1.80
   3   1  -5   10.90    2.30
   3   1  -5   11.30    2.00
  -2  -1   5   86.09    4.80
   2  -1  -5   89.69    5.30
   2  -1  -5   83.89    4.30
  -2  -1   5   90.29    4.50
   2   1  -5   90.09    4.70
  -2   1   5   86.69    4.00
   2   1  -5   83.99    4.20
   2   1  -5   85.39    4.80
  -2   1   5   87.39    3.90
   1  -1  -5  738.23   19.90
  -1  -1   5  769.82   21.00
   1  -1  -5  762.62   22.30
  -1  -1   5  752.82   21.80
   1  -1  -5  751.12   19.10
   1  -1  -5  790.22   21.10
  -1   1   5  789.92   20.90
   1   1  -5  719.33   21.70
   1   1  -5  771.22   21.00
  -1   1   5  756.62   19.80
   1   1  -5  775.52   19.60
  -1   1   5  805.52   22.10
   0  -1   5  628.94   16.50
   0  -1  -5  565.74   17.80
   0  -1   5  584.14   14.90
   0  -1   5  574.54   16.50
   0  -1  -5  511.05   16.70
   0  -1  -5  539.95   15.30
   0  -1  -5  550.44   15.90
   0   1   5  547.65   15.70
   0   1  -5  528.65   16.20
   0   1  -5  578.44   16.80
   0   1  -5  564.14   16.20
   0   1   5  591.04   16.90
   0   1   5  555.04   17.80
  -1  -1  -5 1922.91   52.29
   1  -1   5 2002.50   52.19
  -1  -1  -5 2022.60   53.69
   1  -1   5 2070.59   52.59
   1  -1   5 2029.90   51.19
   1   1   5 1967.90   52.29
  -1   1  -5 2043.30   52.29
   1   1   5 2066.19   53.89
   2  -1   5  947.31   28.10
   2  -1   5 1019.50   28.40
  -2  -1  -5  982.40   27.70
   2  -1   5  965.80   29.90
  -2  -1  -5  988.20   26.00
   2  -1   5 1050.89   27.30
  -2  -1  -5  984.60   27.90
  -2  -1  -5  939.51   29.90
   2   1   5  996.60   27.30
   2   1   5  979.30   25.90
   2   1   5 1022.20   30.30
  -2   1  -5  988.60   27.70
  -2   1  -5 1039.40   27.90
   2   1   5  970.20   28.60
  -3  -1  -5  105.09    4.90
  -3  -1  -5  101.79    6.00
   3  -1   5  108.59    6.20
   3  -1   5  102.69    7.60
  -3  -1  -5  110.29    6.00
   3  -1   5  106.99    6.20
  -3  -1  -5  105.59    7.60
   3  -1   5  107.89    5.60
  -3   1  -5  108.19    5.80
   3   1   5  105.19    5.00
  -3   1  -5  108.09    5.70
   3   1   5  111.09    5.70
   3   1   5  110.19    7.50
   4  -1   5  808.52   24.90
   4  -1   5  764.52   28.20
  -4  -1  -5  775.82   22.70
  -4  -1  -5  733.03   23.90
   4  -1   5  750.22   23.70
   4  -1   5  800.32   25.60
  -4  -1  -5  729.23   28.00
  -4  -1  -5  719.53   24.20
   4   1   5  771.02   27.80
   4   1   5  776.92   22.80
  -4   1  -5  769.82   23.90
   4   1   5  729.73   23.50
  -4   1  -5  790.92   23.50
  -5  -1  -5   84.29    5.40
   5  -1   5   88.99    6.60
   5  -1   5   80.39   10.00
   5  -1   5   93.59    6.80
  -5  -1  -5   91.69    6.70
  -5  -1  -5   92.49    8.80
  -5  -1  -5   83.39    6.20
   5   1   5   95.89    5.90
  -5   1  -5   99.59    6.50
   5   1   5   79.59    5.80
   6  -1   5   70.49    6.30
  -6  -1  -5   71.99    6.30
   6  -1   5   69.09    8.30
   6  -1   5   77.29    6.70
  -6  -1  -5   73.89    8.70
  -6  -1  -5   71.59    6.20
  -6  -1  -5   73.79    5.60
   6  -1   5   76.19    6.40
  -6   1  -5   71.09    5.70
   6   1   5   69.09    5.90
  -6   1  -5   72.89    6.00
   6   1   5   73.79    5.80
   6   1   5   69.89    8.00
  -6   1  -5   77.39    5.80
  -7  -1  -5   28.30    4.30
  -7  -1  -5   26.10    4.50
   7  -1   5   25.20    4.70
   7  -1   5   25.00    4.80
  -7  -1  -5   29.80    7.60
   7  -1   5   22.70    4.20
   7  -1   5   17.80    4.70
  -7  -1  -5   27.00    5.00
  -7   1  -5   21.20    3.90
   7   1   5   38.50    5.80
   7   1   5   28.70    4.40
  -7   1  -5   29.40    4.60
   7   1   5   25.00    5.80
  -7   1  -5   26.80    4.40
   8  -1   5   92.69    8.40
  -8  -1  -5   92.79    8.10
   8  -1   5   94.49    8.50
  -8  -1  -5   97.69    7.70
  -8  -1  -5  102.99    8.60
   8  -1   5   75.59   10.30
   8  -1   5  106.69    9.20
  -8   1  -5   92.89    8.00
  -8   1  -5   98.59    7.80
   8   1   5   85.19    7.80
   8   1   5   99.49    8.00
  -8   1  -5  107.89    8.10
   8   1   5   90.59   10.60
   9  -1   5   -1.30    1.30
   9  -1   5   -0.90    1.50
   9  -1   5   -1.00    1.10
  -9  -1  -5   -5.30    1.80
  -9   1  -5   -3.10    1.60
   9   1   5   -0.20    0.90
   9   1   5    0.20    1.70
  10  -1   5    1.10    1.90
  10  -1   5    1.20    2.30
  10  -1   5    3.50    3.10
  10   1   5    4.60    2.30
  10   1   5    1.00    1.70
 -10   1  -5    2.40    3.10
  10  -2  -5   16.60    5.30
  10  -2  -5    8.20    4.10
  10  -2  -5   15.60    5.00
 -10   2   5   19.40    3.60
  10   2  -5   19.20    4.50
  10   2  -5   12.30    3.50
  -9  -2   5  248.18   15.20
   9  -2  -5  221.18   16.00
   9  -2  -5  242.08   15.50
   9  -2  -5  233.08   14.80
  -9   2   5  224.58   11.10
   9   2  -5  237.18   17.80
   9   2  -5  227.38   13.50
   9   2  -5  240.28   13.60
  -8  -2   5   -0.10    1.00
   8  -2  -5    2.90    1.90
   8  -2  -5    2.20    3.10
  -8  -2   5    0.80    1.50
   8  -2  -5    0.80    1.60
  -8   2   5   -0.80    0.80
  -8   2   5    0.90    0.90
   8   2  -5   -0.10    1.00
   8   2  -5    4.00    2.80
  -8   2   5    2.90    1.30
   8   2  -5    1.50    1.30
   8   2  -5    0.20    1.20
   7  -2  -5  117.79   11.70
   7  -2  -5  116.49    9.90
  -7  -2   5  111.49    9.00
   7  -2  -5  118.69    8.90
  -7  -2   5  113.29    8.60
   7  -2  -5  122.49    9.30
   7   2  -5  116.89    8.50
   7   2  -5  119.69   10.50
  -7   2   5  117.09    7.60
  -7   2   5  111.09    7.70
   7   2  -5  113.99    8.00
   7   2  -5  111.79    7.80
  -7   2   5  112.59    6.20
  -6  -2   5   61.59    5.70
   6  -2  -5   61.29    6.70
   6  -2  -5   68.79    6.10
  -6  -2   5   58.69    6.10
   6  -2  -5   53.29    5.70
  -6   2   5   56.79    4.90
   6   2  -5   65.19    8.50
  -6   2   5   60.69    5.20
   6   2  -5   70.39    6.20
   6   2  -5   62.99    5.40
  -6   2   5   67.79    4.10
   6   2  -5   67.29    5.60
  -5  -2   5   12.50    2.80
   5  -2  -5   13.90    2.90
  -5  -2   5   11.60    2.60
   5  -2  -5   16.50    3.50
   5  -2  -5   12.60    3.40
   5   2  -5    8.50    2.50
  -5   2   5   21.60    3.50
   5   2  -5   14.50    2.90
  -5   2   5   18.10    1.70
   5   2  -5   12.90    2.60
  -5   2   5   16.70    3.00
   5   2  -5   16.70    3.50
  -4  -2   5   61.29    5.00
   4  -2  -5   52.29    5.30
   4  -2  -5   50.99    4.80
  -4  -2   5   58.79    5.50
   4  -2  -5   64.39    4.90
  -4  -2   5   54.39    5.00
   4   2  -5   51.89    5.00
   4   2  -5   55.49    5.00
  -4   2   5   49.50    3.50
   4   2  -5   51.49    4.30
  -4   2   5   56.19    4.20
  -4   2   5   59.29    4.50
   4   2  -5   56.19    4.50
   3  -2  -5  770.12   26.60
  -3  -2   5  799.62   25.10
   3  -2  -5  815.92   24.20
  -3  -2   5  794.12   25.70
   3  -2  -5  850.61   25.80
  -3  -2   5  809.52   25.40
  -3   2   5  779.82   25.70
  -3   2   5  787.52   24.20
   3   2  -5  807.92   25.60
   3   2  -5  772.02   24.30
   3   2  -5  809.02   24.40
  -3   2   5  792.82   23.20
   3   2  -5  839.82   24.90
   2  -2  -5  252.27   11.70
  -2  -2   5  240.88   10.60
   2  -2  -5  240.28   10.50
   2  -2  -5  259.37    9.50
  -2  -2   5  248.08    9.40
  -2  -2   5  227.78   10.10
   2   2  -5  260.67   10.90
   2   2  -5  244.58   10.10
   2   2  -5  256.87    9.20
  -2   2   5  250.87    8.80
  -2   2   5  258.67   10.10
  -2   2   5  262.87   11.20
  -2   2   5  256.77    7.00
   1  -2  -5  102.19    4.80
  -1  -2   5  112.59    6.00
  -1  -2   5  105.39    4.40
   1  -2  -5  109.49    4.40
  -1  -2   5  112.49    6.20
   1  -2  -5  103.19    6.70
   1  -2  -5  118.29    6.40
  -1   2   5  109.09    4.20
  -1   2   5   96.29    6.20
  -1   2   5  113.29    4.60
   1   2  -5  118.29    6.90
   1   2  -5  107.29    6.10
  -1   2   5  111.99    6.00
   1   2  -5  104.09    5.90
  -1   2   5  103.19    5.70
   0  -2   5  370.76   14.40
   0  -2  -5  419.46   14.30
   0  -2  -5  408.86   15.50
   0  -2  -5  432.36   16.00
   0  -2  -5  419.36   13.00
   0  -2   5  414.46   14.20
   0   2  -5  441.96   15.00
   0   2   5  408.66   15.30
   0   2  -5  386.96   14.00
   0   2   5  427.86   12.80
   0   2  -5  390.16   14.60
   0   2   5  429.96   14.20
  -1  -2  -5   42.10    4.20
   1  -2   5   45.90    3.90
  -1  -2  -5   39.50    3.60
   1  -2   5   42.10    3.90
  -1  -2  -5   46.00    4.30
  -1  -2  -5   44.00    3.40
  -1   2  -5   46.60    3.60
   1   2   5   46.20    3.60
  -1   2  -5   39.30    3.60
   1   2   5   43.30    4.30
  -1   2  -5   40.60    3.60
   1   2   5   42.20    4.00
   1   2   5   42.90    3.30
  -2  -2  -5  140.09    8.30
   2  -2   5  133.89    7.30
   2  -2   5  140.69    7.80
  -2  -2  -5  142.59    7.40
  -2  -2  -5  133.49    7.00
   2   2   5  128.69    7.80
   2   2   5  133.19    8.30
  -2   2  -5  139.69    7.30
   2   2   5  129.89    5.20
  -2   2  -5  136.79    7.20
   2   2   5  130.29    6.80
   2   2   5  117.99    6.60
  -2   2  -5  143.69    7.00
  -3  -2  -5  389.66   14.70
   3  -2   5  373.06   14.60
   3  -2   5  400.06   17.50
  -3  -2  -5  385.66   16.60
  -3  -2  -5  359.46   12.40
  -3  -2  -5  368.06   14.40
   3  -2   5  388.06   15.40
   3  -2   5  350.06   16.20
   3   2   5  357.76   13.60
  -3   2  -5  387.36   13.80
  -3   2  -5  352.46   13.80
   3   2   5  373.26   16.20
   3   2   5  360.46   11.90
   3   2   5  381.96   16.40
   3   2   5  357.76   15.70
  -3   2  -5  359.46   14.10
  -4  -2  -5  125.69    9.60
  -4  -2  -5  125.09    6.60
   4  -2   5  120.99    8.10
   4  -2   5  123.09    9.50
  -4  -2  -5  134.49    8.10
  -4  -2  -5  122.99    7.80
   4  -2   5  132.99    8.00
   4   2   5  128.99    7.80
  -4   2  -5  117.49    7.40
   4   2   5  118.09    8.70
   4   2   5  139.89    7.60
   4   2   5  132.39    6.30
   4   2   5  130.29    9.40
  -4   2  -5  134.39    7.40
   5  -2   5  123.79   10.50
  -5  -2  -5  134.69   10.80
  -5  -2  -5  118.59    8.10
  -5  -2  -5  132.59    7.30
   5  -2   5  128.89    8.90
   5  -2   5  119.29    8.10
  -5  -2  -5  127.29    8.60
   5   2   5  117.69    7.60
   5   2   5  124.29    9.90
   5   2   5  129.39    6.90
  -5   2  -5  125.49    7.50
  -5   2  -5  119.89    7.80
  -6  -2  -5   42.40    4.40
   6  -2   5   54.29    6.10
  -6  -2  -5   51.69    8.90
   6  -2   5   57.19    6.00
  -6  -2  -5   46.70    5.40
  -6  -2  -5   52.29    5.70
   6  -2   5   59.29    7.90
   6  -2   5   37.90    5.80
   6   2   5   52.09    7.00
  -6   2  -5   53.49    5.20
   6   2   5   55.19    4.70
   6   2   5   52.39    5.30
  -6   2  -5   54.09    5.10
   7  -2   5    6.60    3.60
   7  -2   5    3.80    2.30
  -7  -2  -5    2.70    2.50
  -7  -2  -5    2.70    1.90
   7  -2   5    2.50    1.60
   7  -2   5    3.30    2.50
  -7  -2  -5    4.80    2.70
  -7  -2  -5    5.80    2.30
  -7   2  -5    5.00    1.80
   7   2   5    4.50    1.90
  -7   2  -5    1.70    1.60
   7   2   5    1.90    1.20
  -7   2  -5    4.70    1.90
   7   2   5    2.40    1.90
   8  -2   5    8.70    3.30
  -8  -2  -5    8.90    4.50
   8  -2   5   12.10    4.00
  -8  -2  -5    8.50    3.20
   8  -2   5    6.30    3.00
  -8  -2  -5   10.30    3.40
   8  -2   5    6.40    3.20
  -8  -2  -5    7.90    3.20
  -8   2  -5    6.90    2.40
  -8   2  -5    1.70    1.90
   8   2   5    4.10    3.20
   8   2   5   10.50    3.40
  -8   2  -5    7.00    2.70
   8   2   5    4.90    2.40
   9  -2   5    3.50    2.60
   9  -2   5    9.90    3.60
   9  -2   5   16.60    4.70
   9   2   5    6.60    2.50
   9   2   5    9.90    3.50
  -9   2  -5   10.30    2.60
  10  -2   5    1.40    2.70
  10  -2   5    2.10    2.20
  10  -2   5    6.00    2.60
  10   2   5   -0.20    1.70
 -10   2  -5   -4.60    2.30
  10   2   5    0.10    1.90
  10  -3  -5    4.20    2.70
  10  -3  -5    7.00    3.20
  10  -3  -5    0.80    3.10
  10   3  -5    2.00    1.70
 -10   3   5    2.00    1.60
  10   3  -5   -0.20    2.00
   9  -3  -5   76.09    8.60
   9  -3  -5   89.19   18.80
   9  -3  -5   79.39   10.10
   9   3  -5   62.69   10.10
  -9   3   5   69.29    4.70
   9   3  -5   84.59    7.90
   9   3  -5   70.79    7.90
   8  -3  -5  105.59   17.20
  -8  -3   5   91.79    8.70
   8  -3  -5   93.09    9.50
   8  -3  -5   93.69   15.60
   8   3  -5   94.49   10.00
  -8   3   5   82.19    4.90
   8   3  -5   91.09    8.40
  -8   3   5   88.59    7.40
   8   3  -5  103.89    8.30
  -7  -3   5   26.60    5.50
   7  -3  -5   28.60    5.40
   7  -3  -5   28.00    5.90
   7  -3  -5   35.30    7.30
  -7   3   5   28.30    4.40
   7   3  -5   19.60    4.30
  -7   3   5   27.90    6.10
   7   3  -5   21.30    3.80
  -7   3   5   25.80    2.40
   7   3  -5   23.80    5.40
   7   3  -5   30.00    4.70
   6  -3  -5    0.20    1.70
  -6  -3   5    0.10    1.10
   6  -3  -5   -1.30    1.20
  -6  -3   5   -1.40    0.90
   6  -3  -5    0.60    1.20
   6   3  -5   -0.40    1.20
   6   3  -5    0.10    0.70
   6   3  -5    0.60    1.20
  -6   3   5    0.70    1.10
  -6   3   5    0.50    1.10
  -6   3   5   -0.70    0.40
   6   3  -5   -0.60    0.90
  -6   3   5   -0.90    0.40
   5  -3  -5   67.99    6.20
  -5  -3   5   71.19    6.80
   5  -3  -5   79.09    8.00
  -5  -3   5   62.09    6.70
   5  -3  -5   64.89    6.70
  -5  -3   5   71.89    6.60
  -5   3   5   74.99    3.30
  -5   3   5   74.39    5.50
  -5   3   5   72.69    3.40
  -5   3   5   68.89    5.60
   5   3  -5   68.09    6.50
   5   3  -5   68.19    5.80
   5   3  -5   77.59    5.90
   5   3  -5   72.99    6.70
  -4  -3   5  137.59    9.20
   4  -3  -5  142.09   10.40
   4  -3  -5  144.99    9.60
  -4  -3   5  148.39    9.30
   4  -3  -5  156.88    8.90
  -4  -3   5  151.38    9.40
   4   3  -5  137.59    8.00
   4   3  -5  157.08    9.10
   4   3  -5  149.09   11.10
  -4   3   5  154.28    5.30
  -4   3   5  141.29    8.40
  -4   3   5  162.98    9.90
   4   3  -5  149.39    9.40
  -4   3   5  154.98    7.70
   4   3  -5  144.19    8.50
  -3  -3   5   35.20    4.10
   3  -3  -5   34.20    3.80
   3  -3  -5   33.60    5.60
   3  -3  -5   30.40    4.90
  -3  -3   5   30.60    3.90
  -3  -3   5   33.50    3.70
  -3   3   5   36.50    4.40
   3   3  -5   34.90    4.20
   3   3  -5   39.00    5.10
   3   3  -5   38.10    3.80
  -3   3   5   36.40    3.90
  -3   3   5   31.50    2.10
  -3   3   5   35.60    3.30
   3   3  -5   34.80    3.90
   2  -3  -5    9.40    2.10
   2  -3  -5    8.80    1.50
  -2  -3   5    9.50    2.40
   2  -3  -5    5.60    1.80
  -2  -3   5    9.90    2.00
  -2  -3   5   11.10    2.80
   2  -3  -5    7.40    2.40
  -2   3   5    5.60    1.90
   2   3  -5    6.80    2.20
   2   3  -5   11.50    2.30
   2   3  -5    5.70    2.00
  -2   3   5    9.50    1.50
  -2   3   5    9.30    1.80
   2   3  -5   11.20    3.30
  -2   3   5   12.30    3.10
   1  -3  -5  164.28   10.20
  -1  -3   5  168.78    7.40
  -1  -3   5  155.58    9.60
  -1  -3   5  156.08    8.60
   1  -3  -5  159.88    7.00
   1   3  -5  168.28    9.10
   1   3  -5  156.38    8.60
  -1   3   5  167.18    7.10
  -1   3   5  158.88    8.80
  -1   3   5  172.08    9.90
  -1   3   5  156.08    8.90
  -1   3   5  171.38    6.90
   1   3  -5  161.48    9.70
   0  -3  -5   96.69    7.50
   0  -3  -5  101.29    5.70
   0  -3   5  101.89    6.40
   0  -3  -5  103.19    7.60
   0  -3  -5   86.39    6.30
   0  -3   5   88.19    6.90
   0   3  -5   92.79    7.00
   0   3  -5   95.09    6.70
   0   3   5  100.79    7.50
   0   3  -5  110.99    7.30
   0   3   5   97.89    5.40
   0   3   5   93.39    6.70
   0   3  -5   94.09    6.30
   0   3   5  104.29    6.80
  -1  -3  -5   29.70    3.70
   1  -3   5   39.10    4.40
  -1  -3  -5   31.20    3.40
  -1  -3  -5   39.60    4.80
  -1  -3  -5   34.60    4.40
   1  -3   5   20.60    3.50
  -1   3  -5   33.00    4.00
   1   3   5   33.30    4.30
  -1   3  -5   33.30    4.00
   1   3   5   36.20    3.50
  -1   3  -5   37.60    3.80
   1   3   5   34.70    4.50
   1   3   5   32.50    3.80
  -2  -3  -5    7.80    2.80
   2  -3   5    9.20    2.70
   2  -3   5    7.70    2.50
  -2  -3  -5    2.80    1.40
  -2  -3  -5    4.80    1.80
  -2  -3  -5   10.00    2.30
  -2   3  -5    7.10    2.10
  -2   3  -5    6.60    1.90
  -2   3  -5    5.00    1.60
   2   3   5    7.40    2.60
  -2   3  -5   10.00    2.30
   2   3   5    6.00    1.30
   2   3   5    5.40    1.90
   2   3   5    8.70    2.50
   2   3   5   10.80    3.20
  -3  -3  -5  339.57   14.60
   3  -3   5  328.17   15.40
  -3  -3  -5  349.96   15.30
   3  -3   5  334.57   15.60
  -3  -3  -5  325.87   16.00
   3   3   5  319.77   11.40
   3   3   5  319.67   13.80
   3   3   5  335.27   14.20
  -3   3  -5  345.57   13.70
   3   3   5  353.76   16.60
   3   3   5  330.27   16.10
  -3   3  -5  343.97   14.20
  -3   3  -5  312.97   13.90
  -3   3  -5  314.87   14.30
   4  -3   5   18.00    4.20
   4  -3   5   21.40    4.20
  -4  -3  -5   21.10    4.90
   4  -3   5   15.50    3.60
  -4  -3  -5   17.50    3.50
  -4  -3  -5   17.00    3.70
   4   3   5   10.90    2.50
   4   3   5   16.40    3.00
   4   3   5   21.30    5.00
  -4   3  -5   17.10    3.20
   4   3   5   11.10    2.50
   4   3   5   14.60    4.40
  -4   3  -5   15.00    3.20
  -4   3  -5   11.50    2.60
  -5  -3  -5   93.39    9.20
  -5  -3  -5   96.29    8.00
   5  -3   5   89.59    7.90
   5  -3   5   82.99    7.70
   5  -3   5   97.89    9.60
  -5  -3  -5   90.29    7.70
   5  -3   5   82.69    7.90
   5   3   5   83.09    7.10
  -5   3  -5   86.89    6.70
   5   3   5   81.19    8.30
  -5   3  -5   93.59    7.30
   5   3   5   81.29    5.50
   5   3   5   83.19    6.70
   5   3   5   85.39    8.40
  -6  -3  -5   25.40    4.70
   6  -3   5   22.60    5.50
  -6  -3  -5   31.00    5.30
   6  -3   5   21.20    4.50
   6  -3   5   25.10    5.00
  -6  -3  -5   33.70    7.00
   6  -3   5   35.80    5.90
   6   3   5   25.40    4.20
  -6   3  -5   27.10    4.30
   6   3   5   28.30    4.90
   6   3   5   26.60    5.40
  -6   3  -5   28.00    4.40
   6   3   5   34.10    3.90
   6   3   5   32.70    6.90
   7  -3   5   40.10    6.70
  -7  -3  -5   38.10    7.60
   7  -3   5   46.00    7.10
  -7  -3  -5   36.90    6.90
   7  -3   5   51.79    7.60
   7  -3   5   47.20   14.70
   7   3   5   51.79    5.70
   7   3   5   51.39    5.10
  -7   3  -5   49.90    5.20
   7   3   5   46.10    8.10
  -7   3  -5   38.90    6.40
   7   3   5   55.69    9.50
   8  -3   5    6.40    3.40
   8  -3   5   12.70    4.30
   8  -3   5   12.00    4.00
  -8  -3  -5    8.50    3.60
   8   3   5    9.80    3.90
  -8   3  -5   12.20    2.80
   8   3   5   10.10    2.80
   8   3   5    8.40    2.90
   8   3   5    7.90    3.40
   9  -3   5   21.00    7.50
   9  -3   5   27.50    6.60
   9  -3   5   21.30    5.00
  -9  -3  -5   28.80    7.90
  -9   3  -5   20.20    4.00
   9   3   5   22.50    4.60
  10  -3   5  223.98   17.30
  10  -3   5  213.78   25.10
  10  -3   5  186.78   15.50
  10   3   5  213.08   13.60
 -10   3  -5  191.28   11.80
  10   3   5  200.18   14.30
   9  -4  -5   25.70    6.50
   9  -4  -5   10.10    4.40
   9  -4  -5   27.10    6.80
   9   4  -5   14.10    4.40
   9   4  -5   19.80    5.30
   9   4  -5   23.80    5.00
   9   4  -5   21.60    4.60
   8  -4  -5   -2.50    2.70
   8  -4  -5    2.60    3.00
   8  -4  -5    0.90    2.50
   8   4  -5    0.90    2.10
   8   4  -5    0.50    1.80
   8   4  -5    4.70    3.20
   8   4  -5    5.00    2.80
   7  -4  -5    1.60    2.40
   7  -4  -5   -3.20    1.20
  -7  -4   5    3.00    1.90
  -7  -4   5    4.90    2.10
   7  -4  -5   -2.30    2.00
  -7  -4   5    0.40    0.90
  -7   4   5    2.60    1.30
   7   4  -5    2.80    2.00
   7   4  -5    0.80    1.80
   7   4  -5    2.90    2.30
   7   4  -5    0.10    1.30
   7   4  -5   -0.80    1.40
   6  -4  -5    3.00    2.70
  -6  -4   5    2.10    1.90
  -6  -4   5    2.60    2.00
  -6  -4   5    5.10    2.50
   6  -4  -5    1.20    1.90
   6  -4  -5    2.70    2.00
   6   4  -5   13.60    4.70
   6   4  -5    2.40    1.50
  -6   4   5    1.50    1.20
   6   4  -5    1.80    1.70
   6   4  -5    7.50    2.90
   6   4  -5    2.00    1.40
  -6   4   5    8.00    2.30
  -5  -4   5  222.38   13.30
   5  -4  -5  220.98   15.10
  -5  -4   5  223.18   13.50
   5  -4  -5  207.78   12.50
  -5  -4   5  218.98   13.60
   5  -4  -5  239.78   14.50
   5   4  -5  217.18   15.30
  -5   4   5  223.48   12.10
  -5   4   5  222.48   10.90
  -5   4   5  212.58   13.30
   5   4  -5  216.78   12.30
   5   4  -5  204.28   12.40
   5   4  -5  232.28   11.70
  -5   4   5  224.88    7.50
   5   4  -5  239.38   13.60
  -4  -4   5   30.20    5.50
  -4  -4   5   24.90    4.30
   4  -4  -5   34.00    6.50
   4  -4  -5   20.40    4.20
  -4  -4   5   20.80    4.30
   4  -4  -5   29.00    4.80
  -4   4   5   18.30    3.60
   4   4  -5   33.80    6.80
  -4   4   5   29.60    3.40
  -4   4   5   24.90    4.90
   4   4  -5   28.80    4.80
   4   4  -5   24.20    4.00
   4   4  -5   30.30    5.40
  -4   4   5   25.10    2.10
   4   4  -5   32.10    5.10
   3  -4  -5   21.90    4.80
  -3  -4   5   20.20    4.50
   3  -4  -5   30.50    6.60
  -3  -4   5   23.30    4.00
  -3  -4   5   15.90    3.60
   3   4  -5   26.10    5.00
  -3   4   5   15.80    3.70
  -3   4   5   24.00    4.60
   3   4  -5   15.30    3.20
   3   4  -5   12.40    3.00
  -3   4   5   21.40    2.10
   3   4  -5   24.60    5.40
  -3   4   5   23.50    3.40
  -2  -4   5  137.49    9.40
  -2  -4   5  138.69    9.30
   2  -4  -5  139.69    6.80
  -2  -4   5  137.29    7.70
   2  -4  -5  139.69   10.70
   2   4  -5  143.19    9.40
  -2   4   5  141.99    9.50
  -2   4   5  134.19    9.10
   2   4  -5  140.99    9.20
  -2   4   5  138.19    6.60
  -2   4   5  137.99   10.00
   2   4  -5  144.49   10.70
  -2   4   5  134.99    7.30
   1  -4  -5   20.70    4.60
  -1  -4   5   27.00    4.90
   1  -4  -5   26.30    4.80
   1  -4  -5   36.70    3.50
  -1  -4   5   33.20    3.70
  -1  -4   5   36.60    4.40
  -1   4   5   31.70    5.20
   1   4  -5   29.40    4.80
  -1   4   5   30.40    6.00
  -1   4   5   33.50    3.20
  -1   4   5   29.50    3.20
  -1   4   5   29.10    6.30
   1   4  -5   29.60    4.70
   1   4  -5   30.70    5.30
   1   4  -5   35.90    4.30
   0  -4   5   61.79    6.50
   0  -4   5   59.09    5.20
   0  -4  -5   58.99    6.40
   0  -4  -5   55.89    4.80
   0  -4   5   62.89    5.60
   0  -4  -5   52.79    6.30
   0   4  -5   58.79    6.30
   0   4   5   56.59    5.80
   0   4  -5   59.69    6.00
   0   4  -5   69.49    5.90
   0   4   5   60.39    4.70
   0   4   5   59.39    6.70
   0   4  -5   62.99    6.10
   0   4   5   55.79    8.70
  -1  -4  -5   75.59    7.80
   1  -4   5   83.79    7.60
  -1  -4  -5   82.99    7.10
  -1  -4  -5   71.19    7.10
  -1  -4  -5   75.79    6.00
  -1   4  -5   78.99    7.10
  -1   4  -5   68.19    6.60
  -1   4  -5   74.59    7.00
   1   4   5   73.49    5.70
   1   4   5   82.79    6.80
  -1   4  -5   82.99    6.40
   1   4   5   79.99   10.00
   2  -4   5  112.99    9.10
  -2  -4  -5   96.19    8.40
  -2  -4  -5  127.29   10.10
  -2  -4  -5  124.49    8.90
  -2  -4  -5  120.89    8.60
   2  -4   5  125.79    9.40
  -2   4  -5  105.39    7.30
  -2   4  -5  123.09    8.40
  -2   4  -5  106.99    8.40
  -2   4  -5  129.39    9.10
   2   4   5  115.99    7.70
   2   4   5  110.69    9.40
   2   4   5  122.49    9.40
   2   4   5  113.19    8.10
   3  -4   5   50.39    6.20
  -3  -4  -5   44.70    5.30
   3  -4   5   51.59    6.40
  -3  -4  -5   53.29    6.10
  -3  -4  -5   52.09    6.30
  -3   4  -5   53.89    9.90
  -3   4  -5   61.59    6.20
   3   4   5   55.49    4.20
   3   4   5   56.29    6.80
   3   4   5   53.69    5.40
  -3   4  -5   47.20    4.80
   3   4   5   57.59    5.70
  -3   4  -5   54.29    5.40
   4  -4   5  116.39    9.90
  -4  -4  -5  107.69    9.70
  -4  -4  -5  103.89    9.00
   4  -4   5  116.99    9.80
  -4  -4  -5  111.89    9.00
  -4   4  -5  120.19    7.90
   4   4   5  126.69   10.70
   4   4   5  112.09    8.40
  -4   4  -5  122.29    9.10
   4   4   5  119.39   10.20
   4   4   5  120.19    6.60
   4   4   5  113.09    8.50
  -4   4  -5  123.39    8.80
  -4   4  -5  118.49    8.40
   5  -4   5    2.00    2.10
  -5  -4  -5    0.40    1.50
  -5  -4  -5    0.20    1.50
  -5  -4  -5   -0.20    1.30
   5  -4   5    2.40    1.80
   5  -4   5    1.10    1.90
   5   4   5    0.50    1.40
   5   4   5    1.00    1.30
   5   4   5    0.40    1.00
   5   4   5    1.30    1.50
  -5   4  -5   -0.70    1.10
  -5   4  -5   -1.70    0.90
  -5   4  -5    3.00    1.00
  -5   4  -5    0.30    2.00
   5   4   5    0.70    1.70
   6  -4   5    2.80    2.50
   6  -4   5    6.50    3.60
  -6  -4  -5   17.40    4.50
   6  -4   5   10.00    3.60
  -6  -4  -5    3.70    2.70
  -6  -4  -5    7.90    3.70
   6  -4   5    9.80    3.70
  -6   4  -5    8.70    3.50
   6   4   5    9.50    3.30
   6   4   5    5.30    2.40
  -6   4  -5   11.00    3.00
  -6   4  -5    9.30    3.00
   6   4   5    5.20    3.20
   6   4   5    6.70    3.00
   6   4   5    8.90    2.20
  -7  -4  -5   34.80    8.80
   7  -4   5   22.80    5.50
   7  -4   5   16.50    5.40
   7  -4   5   25.50    5.50
  -7  -4  -5   28.30    6.30
  -7  -4  -5   28.90    7.20
   7  -4   5   33.40    9.40
  -7   4  -5   23.30    4.80
   7   4   5   35.10    6.50
   7   4   5   24.60    4.60
   7   4   5   21.10    3.90
  -7   4  -5   22.30    5.10
   7   4   5   21.80    5.90
   7   4   5   19.60    5.70
   8  -4   5    5.40    3.20
  -8  -4  -5    6.90    3.90
   8  -4   5   10.30    4.30
   8  -4   5    4.20    3.00
   8   4   5    8.60    3.30
   8   4   5    7.90    2.80
  -8   4  -5    8.50    2.30
   9  -4   5    9.80    4.00
   9  -4   5   11.90    4.50
  -9  -4  -5    9.80    4.30
   9  -4   5   19.30    5.90
  -9   4  -5   19.40    4.10
   9   4   5    6.10    3.00
   9   4   5   17.50    4.00
   8  -5  -5    4.70    2.90
   8  -5  -5    1.20    2.90
   8   5  -5    1.60    2.00
   8   5  -5   -1.20    2.50
   8   5  -5    2.10    5.00
   8   5  -5   -1.30    1.10
   7  -5  -5   -0.10    1.30
   7  -5  -5    1.80    1.50
  -7  -5   5   -0.10    1.70
   7  -5  -5   -0.30    2.40
   7   5  -5   -4.30    2.60
   7   5  -5    0.80    1.50
   7   5  -5   -3.10    1.30
   6  -5  -5   -1.10    2.00
   6  -5  -5    0.20    1.80
   6  -5  -5    1.40    2.50
  -6  -5   5    0.30    1.60
  -6  -5   5    0.30    1.50
   6   5  -5   -0.90    1.50
   6   5  -5    2.90    2.00
   6   5  -5    0.70    1.30
  -6   5   5   -2.80    2.00
   6   5  -5    1.40    1.80
  -6   5   5    3.70    3.20
   5  -5  -5   14.20    4.90
  -5  -5   5    6.80    3.10
  -5  -5   5    7.10    3.10
  -5  -5   5   12.80    4.00
   5  -5  -5   10.60    4.20
  -5   5   5    7.00    2.50
  -5   5   5    7.30    5.40
   5   5  -5    9.70    3.30
  -5   5   5    6.20    1.30
   5   5  -5    5.70    2.50
   5   5  -5    7.40    2.70
   5   5  -5    8.00    4.10
  -5   5   5    8.40    2.60
   4  -5  -5    1.80    2.10
  -4  -5   5    1.50    1.90
   4  -5  -5   -2.40    1.10
  -4  -5   5    0.80    1.50
  -4  -5   5    0.20    1.80
  -4   5   5    3.50    2.00
  -4   5   5    1.00    1.50
   4   5  -5    0.40    1.20
  -4   5   5    0.60    0.70
   4   5  -5   -0.60    1.90
   4   5  -5    0.30    1.00
  -4   5   5    1.20    1.70
  -4   5   5    1.60    1.80
   4   5  -5    1.00    1.10
   4   5  -5    1.20    1.40
   3  -5  -5  206.08   15.10
  -3  -5   5  220.78   13.60
  -3  -5   5  238.28   12.10
  -3  -5   5  209.68   13.50
  -3   5   5  200.48   13.50
  -3   5   5  214.28   13.00
   3   5  -5  209.08   12.80
  -3   5   5  209.48    9.10
  -3   5   5  209.78   10.60
  -3   5   5  223.48   13.90
   3   5  -5  216.08   15.20
   3   5  -5  220.88   13.20
  -2  -5   5  134.39    8.70
   2  -5  -5  152.18   12.40
  -2  -5   5  138.39    9.90
   2  -5  -5  152.68    8.10
  -2   5   5  138.29    8.10
   2   5  -5  136.09   10.20
  -2   5   5  142.29   10.60
  -2   5   5  137.89   10.30
   2   5  -5  140.29    9.90
   2   5  -5  156.08   11.70
  -2   5   5  136.09    7.40
  -2   5   5  130.29   10.80
   2   5  -5  135.99   11.60
   1  -5  -5  172.68    9.30
  -1  -5   5  169.88   10.90
  -1  -5   5  155.08   12.10
   1  -5  -5  169.78   12.60
  -1  -5   5  150.08    9.40
   1  -5  -5  167.68   12.80
  -1   5   5  168.98   11.50
  -1   5   5  160.98    8.90
  -1   5   5  171.38   12.40
  -1   5   5  184.58    9.20
   1   5  -5  177.38   11.00
   1   5  -5  159.58   11.30
   1   5  -5  154.68   11.40
  -1   5   5  160.78   11.20
   1   5  -5  163.28   12.50
   0  -5   5  132.99   11.20
   0  -5   5  156.08    9.80
   0  -5  -5  161.98   11.90
   0  -5  -5  142.69    8.90
   0  -5  -5  162.28   12.50
   0  -5   5  143.39    9.70
   0   5  -5  146.79    9.90
   0   5   5  145.99    8.70
   0   5  -5  134.39   10.40
   0   5  -5  156.58   11.20
   0   5   5  138.99    8.20
   0   5   5  148.09   10.50
   0   5   5  148.19   11.60
   0   5   5  150.58   11.10
   0   5  -5  151.88   11.50
  -1  -5  -5   54.69    8.70
  -1  -5  -5   42.20    6.70
   1  -5   5   34.80    6.40
  -1  -5  -5   42.40    4.70
  -1  -5  -5   39.90    6.70
  -1   5  -5   47.40    7.30
  -1   5  -5   47.10    5.30
   1   5   5   48.80    7.00
  -1   5  -5   43.00    7.20
  -1   5  -5   43.40    6.10
  -1   5  -5   37.50    6.30
   1   5   5   35.70    6.50
   1   5   5   38.40    4.60
   1   5   5   41.30    6.90
  -2  -5  -5   -1.10    1.10
  -2  -5  -5   -1.30    1.30
   2  -5   5    9.80    3.30
  -2  -5  -5    0.20    1.80
  -2  -5  -5   -1.40    0.80
  -2   5  -5    0.20    1.30
  -2   5  -5    1.60    1.90
   2   5   5   -1.10    0.80
  -2   5  -5   -2.40    1.00
  -2   5  -5    0.70    1.10
  -2   5  -5   -0.50    1.00
   2   5   5   -0.60    1.30
   2   5   5    2.30    1.60
   3  -5   5   64.79    7.80
   3  -5   5   56.09    9.10
  -3  -5  -5   65.19    7.50
  -3  -5  -5   57.89    6.50
  -3  -5  -5   62.79    7.20
  -3   5  -5   60.39    6.80
   3   5   5   63.29    6.50
   3   5   5   49.40    6.80
  -3   5  -5   59.49    5.80
  -3   5  -5   70.69    7.30
   3   5   5   59.79    7.60
   3   5   5   59.09    4.80
   3   5   5   60.49    6.60
  -3   5  -5   61.29    6.10
  -4  -5  -5   67.69    7.40
   4  -5   5   67.39    8.40
   4  -5   5   70.79    8.30
  -4  -5  -5   73.99    7.80
  -4  -5  -5   81.69    8.80
  -4   5  -5   75.89    7.60
  -4   5  -5   74.09    7.60
   4   5   5   64.59    8.30
   4   5   5   78.89    8.70
   4   5   5   80.29    7.60
  -4   5  -5   67.29    6.20
   4   5   5   72.19    5.40
  -4   5  -5   79.99    7.20
   4   5   5   70.89    7.10
  -5  -5  -5    3.30    2.90
  -5  -5  -5    3.30    2.50
   5  -5   5    3.40    2.50
   5  -5   5    0.20    1.30
  -5  -5  -5    2.80    2.70
  -5   5  -5    4.50    1.90
  -5   5  -5    3.20    3.00
   5   5   5    3.40    1.90
  -5   5  -5    5.90    2.80
   5   5   5    2.10    2.20
   5   5   5    3.00    1.90
  -5   5  -5    5.30    2.40
   5   5   5    5.10    3.80
   5   5   5    1.80    1.20
  -6  -5  -5   34.90    7.30
   6  -5   5   61.59    8.10
  -6  -5  -5   44.40    7.30
   6  -5   5   42.00    7.70
  -6   5  -5   40.80    6.90
   6   5   5   43.90    7.60
   6   5   5   37.00    6.30
  -6   5  -5   43.30    6.50
   6   5   5   57.79    6.80
   6   5   5   57.79    5.10
  -6   5  -5   57.49    5.70
   6   5   5   44.00    7.90
   7  -5   5   23.10    6.70
   7  -5   5   12.30    4.90
  -7  -5  -5    5.90    4.00
   7   5   5   11.80    3.60
   7   5   5   18.50    5.00
   7   5   5   10.00    2.90
  -7   5  -5   14.70    3.50
   7   5   5    5.00    4.40
   8  -5   5   23.30    6.10
  -8  -5  -5   24.70    7.10
   8  -5   5   48.10    9.80
   8   5   5   28.10    4.80
  -8   5  -5   21.80    4.70
   8   5   5   22.80    5.20
  -7  -6   5   51.99    8.70
   7  -6  -5   28.90    7.70
   7  -6  -5   41.20    8.80
   7   6  -5   35.10    7.80
   7   6  -5   41.30    7.90
   7   6  -5   44.10    7.70
   7   6  -5   43.20    6.80
   6  -6  -5    4.60    4.50
  -6  -6   5    4.00    2.80
   6  -6  -5   11.60    7.70
   6   6  -5    2.80    2.20
   6   6  -5    2.20    3.10
   6   6  -5    3.70    2.90
  -5  -6   5    2.50    2.30
   5  -6  -5    1.00    2.10
   5  -6  -5    0.80    2.40
   5   6  -5    0.80    1.80
   5   6  -5    3.30    1.50
   5   6  -5    1.40    1.50
  -5   6   5    5.70    2.40
  -5   6   5    3.30    1.10
  -5   6   5    5.30    2.90
  -4  -6   5  465.55   20.60
   4  -6  -5  482.85   34.90
  -4  -6   5  411.56   22.20
  -4  -6   5  407.26   22.00
  -4   6   5  449.36   18.30
  -4   6   5  399.76   22.00
  -4   6   5  445.26   15.40
   4   6  -5  439.96   25.30
  -4   6   5  475.05   23.50
  -4   6   5  415.06   21.10
   4   6  -5  435.56   19.30
  -3  -6   5   51.49    8.30
   3  -6  -5   44.80    8.60
  -3  -6   5   46.00    5.60
  -3   6   5   50.09    8.00
  -3   6   5   48.10    4.30
  -3   6   5   48.60    7.50
   3   6  -5   37.90    7.60
  -3   6   5   42.40    7.00
   3   6  -5   33.70    5.70
   3   6  -5   43.10    8.50
   3   6  -5   57.79    8.90
  -3   6   5   49.50    5.20
   2  -6  -5  468.05   18.80
   2  -6  -5  522.35   26.20
   2  -6  -5  524.75   26.90
  -2  -6   5  485.35   22.70
  -2  -6   5  480.25   20.30
  -2   6   5  486.55   19.10
  -2   6   5  489.45   23.50
   2   6  -5  469.55   24.40
   2   6  -5  476.35   23.00
  -2   6   5  488.45   18.30
  -2   6   5  443.56   31.90
   2   6  -5  485.85   26.30
   2   6  -5  506.45   22.50
   1  -6  -5    9.10    3.50
  -1  -6   5   21.60    4.50
   1  -6  -5   13.60    4.60
  -1  -6   5   12.90    3.40
   1  -6  -5   12.10    3.00
  -1  -6   5   12.50    4.20
  -1   6   5    7.30    2.90
   1   6  -5   14.40    5.00
  -1   6   5   17.80    5.10
  -1   6   5   14.00    3.20
  -1   6   5   15.50    3.40
   1   6  -5   22.10    5.00
  -1   6   5   17.50    4.50
   1   6  -5    9.00    3.70
   1   6  -5   19.00    4.10
   0  -6  -5    1.20    1.80
   0  -6  -5   -0.80    0.90
   0  -6  -5    1.30    1.80
   0  -6   5    0.10    1.40
   0  -6   5    0.10    1.30
   0   6  -5   -2.00    1.80
   0   6  -5   -1.30    0.90
   0   6   5    0.80    2.40
   0   6   5   -0.90    1.10
   0   6  -5    1.80    2.00
   0   6  -5    1.70    2.40
   0   6   5    0.20    1.10
   0   6   5   -1.50    1.40
   0   6   5    2.80    2.30
  -1  -6  -5   25.60    5.70
  -1  -6  -5   35.40    7.30
   1  -6   5   31.60    6.40
  -1  -6  -5   29.10    4.90
   1  -6   5   27.30    5.60
   1   6   5   27.80    5.80
  -1   6  -5   35.50    6.00
  -1   6  -5   34.50    5.80
   1   6   5   43.30    8.20
   1   6   5   26.30    4.40
  -1   6  -5   31.20    6.50
  -1   6  -5   44.00    7.90
  -1   6  -5   36.20    7.00
   1   6   5   27.80    5.30
  -2  -6  -5   35.00    7.80
  -2  -6  -5   34.00    5.60
   2  -6   5   43.70    8.40
  -2  -6  -5   37.80    7.20
  -2  -6  -5   31.80    6.00
  -2   6  -5   51.39    8.60
  -2   6  -5   29.20    6.10
  -2   6  -5   30.00    5.60
   2   6   5   26.10    4.70
  -2   6  -5   35.50    5.70
   2   6   5   37.80    6.80
  -2   6  -5   37.70    6.30
   2   6   5   28.70    6.90
   2   6   5   38.80    8.80
  -3  -6  -5   60.19    7.70
  -3  -6  -5   58.49    9.00
   3  -6   5   55.09    9.40
  -3  -6  -5   56.09    8.80
   3   6   5   59.79    6.80
  -3   6  -5   42.60    7.00
   3   6   5   55.39    9.20
  -3   6  -5   54.99    6.50
  -3   6  -5   71.89   10.60
  -3   6  -5   64.49   10.10
   3   6   5   58.39    7.10
  -3   6  -5   59.49    6.40
   3   6   5   65.39    5.40
  -4  -6  -5    2.70    2.40
   4  -6   5    1.20    1.90
  -4  -6  -5    0.50    2.50
   4  -6   5    3.90    2.60
  -4  -6  -5   -0.50    2.20
   4   6   5    4.90    1.60
  -4   6  -5    2.80    1.80
   4   6   5    5.80    2.50
  -4   6  -5    4.70    2.60
  -4   6  -5    1.10    2.80
   4   6   5    4.00    2.50
  -4   6  -5    3.20    1.90
   4   6   5    2.80    2.00
   4   6   5    0.40    3.40
   5  -6   5   13.00    5.00
  -5  -6  -5   13.30    4.10
   5  -6   5    3.90    3.30
   5   6   5    6.90    2.80
   5   6   5    6.40    2.00
  -5   6  -5    3.70    2.10
   5   6   5   11.40    3.70
  -5   6  -5    5.70    2.80
   6  -6   5    4.90    2.90
   6  -6   5    4.70    2.50
  -6  -6  -5   -1.10    1.70
   6   6   5    3.40    2.30
   6   6   5    2.00    3.00
   6   6   5    4.90    2.80
  -6   6  -5    5.50    2.30
   6   6   5    0.60    1.70
  -7  -6  -5   15.20    5.30
   7  -6   5   10.30    5.50
   7  -6   5   12.60    3.80
   7   6   5    2.90    4.00
   7   6   5   10.00    3.90
  -7   6  -5    9.50    2.70
   7   6   5    5.50    3.10
  -6  -7   5   17.60    5.70
   6  -7  -5   33.60    9.00
   6   7  -5   18.10    4.30
   6   7  -5   22.00    5.40
  -6   7   5   20.90    5.90
   6   7  -5   30.30    6.60
   5  -7  -5   30.70    8.10
  -5  -7   5   36.10    6.70
   5   7  -5   52.09    9.00
   5   7  -5   24.30    5.30
  -5   7   5   54.59    9.90
   5   7  -5   45.50    7.00
  -5   7   5   35.80    3.30
  -4  -7   5   -1.40    1.70
   4   7  -5   -3.80    1.80
  -4   7   5   -1.10    1.80
  -4   7   5    0.80    2.10
   4   7  -5    0.90    1.80
  -3  -7   5   17.90    4.70
   3  -7  -5   17.10    6.00
   3  -7  -5   26.70    7.20
  -3   7   5   12.20    2.90
   3   7  -5   29.30    6.00
  -3   7   5   21.00    4.30
  -3   7   5   20.20    5.70
   3   7  -5   11.00    3.50
   3   7  -5   26.80    6.80
   2  -7  -5   15.80    5.20
  -2  -7   5   11.70    3.60
   2  -7  -5   21.60    6.30
   2   7  -5    8.40    3.40
   2   7  -5   13.10    4.20
  -2   7   5   15.90    3.50
   2   7  -5   16.30    4.30
  -2   7   5    5.30    3.30
  -2   7   5   21.20    4.20
   1  -7  -5   -1.20    1.50
   1  -7  -5   -0.90    1.30
  -1  -7   5    2.90    1.80
   1  -7  -5    0.50    1.40
  -1  -7   5    2.60    2.70
  -1   7   5   -1.70    1.60
  -1   7   5    0.50    2.00
   1   7  -5   -1.50    2.90
   1   7  -5   -1.90    2.10
  -1   7   5   -0.40    1.00
   1   7  -5   -1.10    1.10
   0  -7  -5    1.10    2.70
   0  -7   5   11.20    3.50
   0  -7  -5    2.50    2.20
   0  -7   5    6.70    2.50
   0  -7  -5    4.10    2.40
   0  -7   5    5.80    4.00
   0   7  -5    6.90    2.80
   0   7  -5    5.60    3.10
   0   7   5    6.50    1.90
   0   7  -5    7.30    2.90
   0   7  -5    8.20    4.60
   0   7  -5    7.60    3.60
   0   7   5    8.80    2.90
   0   7   5   10.50    3.80
   1  -7   5    1.00    1.70
  -1  -7  -5    1.00    1.80
  -1  -7  -5    1.60    2.50
  -1  -7  -5    0.90    1.90
   1  -7   5   -0.50    1.60
  -1   7  -5    1.90    3.00
   1   7   5    1.00    1.60
   1   7   5    3.10    2.80
   1   7   5    1.80    2.00
  -1   7  -5    0.60    2.00
  -1   7  -5    0.30    2.30
  -1   7  -5    1.40    2.60
  -1   7  -5    2.30    3.60
  -2  -7  -5   15.50    5.00
  -2  -7  -5   24.50    5.50
   2  -7   5   15.60    5.10
   2  -7   5   24.40    5.70
  -2  -7  -5   23.50    6.90
  -2   7  -5   21.90    4.50
   2   7   5   15.30    4.30
   2   7   5   19.20    4.40
  -2   7  -5   16.00    4.80
  -2   7  -5   18.20    3.90
   3  -7   5    3.10    3.40
  -3  -7  -5    3.30    3.10
  -3   7  -5    5.20    2.30
  -3   7  -5    3.90    3.30
   3   7   5    1.60    1.90
   3   7   5    5.70    1.70
   3   7   5    2.30    2.00
   4  -7   5   18.80    4.80
  -4  -7  -5   14.20    5.40
   4   7   5   15.80    4.60
  -4   7  -5    3.60    3.20
  -4   7  -5   10.20    3.40
   4   7   5   13.30    3.20
   4   7   5    8.10    3.40
   5  -7   5    8.20    4.40
   5  -7   5    3.30    4.20
  -5  -7  -5   10.90    4.20
   5   7   5   19.50    3.90
  -5   7  -5   12.10    3.60
  -5   7  -5   12.20    5.00
   5   7   5   14.00    4.30
   5   7   5    9.50    3.90
   6  -7   5    6.10    4.40
  -6  -7  -5   17.30    5.30
   6  -7   5   14.00    5.70
  -6   7  -5    8.10    3.30
   6   7   5   12.70    4.60
   6   7   5    7.70    3.10
   6   7   5    7.30    2.80
   3  -8  -5   22.50    7.00
   3  -8  -5   24.30   11.20
  -3  -8   5   32.50    6.10
   3   8  -5   37.80    7.90
   3   8  -5   27.50    5.90
  -3   8   5   38.00    7.90
  -3   8   5   35.20    4.40
  -2  -8   5   14.40    4.30
   2  -8  -5   13.20    5.60
   2  -8  -5    7.20    3.90
  -2   8   5   13.60    5.20
  -2   8   5   12.50    3.40
   2   8  -5   15.90    4.80
   2   8  -5   18.00    6.00
  -2   8   5   16.30    3.10
  -1  -8   5   29.20    6.10
   1  -8  -5   27.50    7.30
   1  -8  -5   20.90    6.50
  -1   8   5   37.90    6.40
   1   8  -5   30.60    7.50
   1   8  -5   26.90    5.90
  -1   8   5   27.00    7.00
   0  -8   5   41.20    7.40
   0  -8  -5   43.20    8.30
   0  -8   5   44.50    9.00
   0  -8  -5   43.30    6.60
   0  -8  -5   36.50    8.70
   0   8  -5   40.10    6.80
   0   8   5   54.69    7.10
   0   8  -5   38.60    7.70
   0   8   5   61.49   10.40
   0   8   5   37.50    5.90
   1  -8   5   -0.90    1.90
  -1  -8  -5    1.30    3.20
  -1  -8  -5    5.50    2.90
   1  -8   5    1.90    2.10
   1   8   5    3.70    3.40
  -1   8  -5   -1.60    1.70
   1   8   5   -1.60    1.70
  -1   8  -5   -1.70    2.20
   1   8   5    4.90    2.60
   2  -8   5   14.20    4.90
   2  -8   5   30.50    8.00
  -2  -8  -5   22.20    6.40
  -2   8  -5   22.40    5.50
  -2   8  -5   23.80    6.50
   2   8   5   18.40    6.30
   2   8   5   16.90    3.90
   2   8   5   30.10    4.50
   3  -8   5   -1.30    3.10
   3  -8   5   -0.70    2.00
  -3  -8  -5    3.70    2.80
  -3   8  -5   -2.80    2.00
   3   8   5   -2.40    2.10
   3   8   5   -3.20    1.40
  -3   8  -5    1.10    2.00
   3   8   5   -0.70    1.40
  11   0  -6   10.20    3.70
 -10   0   6   94.49    8.50
  10   0  -6  102.89    9.50
  10   0  -6  111.69    9.70
   9   0  -6   13.70    3.90
   9   0  -6    9.50    3.10
   9   0  -6   10.40    4.40
  -9   0   6   14.20    3.90
   8   0  -6    0.30    1.20
   8   0  -6    0.70    1.80
  -8   0   6    0.70    1.10
  -8   0   6    1.20    1.30
  -8   0   6   -0.90    1.90
   8   0  -6   -1.20    1.50
   7   0  -6    6.00    2.30
   7   0  -6    4.30    1.70
  -7   0   6    5.20    1.90
  -7   0   6    5.70    2.20
   7   0  -6    6.10    3.10
  -7   0   6    5.00    1.70
   6   0  -6  217.48   14.50
  -6   0   6  236.08   10.60
  -6   0   6  255.47   11.20
   6   0  -6  246.18   11.10
  -6   0   6  230.88   11.10
   6   0  -6  229.08   10.10
   6   0  -6  217.28   10.70
   5   0  -6 1058.89   36.80
  -5   0   6 1049.20   31.20
  -5   0   6 1050.59   31.70
   5   0  -6 1075.39   31.20
  -5   0   6 1094.39   31.00
   5   0  -6 1113.69   30.80
   5   0  -6 1042.40   31.40
   4   0  -6   49.99    3.50
   4   0  -6   47.90    3.70
  -4   0   6   53.39    4.00
   4   0  -6   53.19    3.60
  -4   0   6   49.80    3.50
   4   0  -6   47.50    5.30
  -4   0   6   49.10    3.60
  -3   0   6  632.54   18.70
   3   0  -6  618.84   18.00
  -3   0   6  615.34   17.60
  -3   0   6  610.14   18.20
   3   0  -6  625.34   18.50
   3   0  -6  623.04   17.80
   2   0  -6  351.46   10.20
   2   0  -6  356.86   11.10
  -2   0   6  375.26   11.40
  -2   0   6  345.87   10.10
   2   0  -6  366.86   11.00
  -2   0   6  366.66   11.10
   1   0  -6  204.68    6.80
   1   0  -6  205.68    5.30
   1   0  -6  197.18    6.60
  -1   0  -6 1101.29   30.40
   1   0   6 1092.29   28.40
   1   0   6 1048.60   28.50
   1   0   6 1095.49   30.30
  -1   0  -6 1120.39   28.50
  -1   0  -6 1085.19   28.30
   2   0   6 2927.31  119.99
  -2   0  -6 2853.31  119.69
  -3   0  -6   41.60    3.30
   3   0   6   44.30    4.70
   3   0   6   37.70    3.20
  -3   0  -6   41.50    4.70
   3   0   6   44.20    3.30
  -3   0  -6   46.20    3.10
  -4   0  -6  154.98    7.70
  -4   0  -6  150.98   10.50
   4   0   6  154.58    7.60
  -4   0  -6  161.18    8.00
   4   0   6  149.09    7.70
   4   0   6  142.79    9.80
  -4   0  -6  151.28    7.00
  -5   0  -6 1172.08   33.50
   5   0   6 1034.60   33.20
  -5   0  -6 1090.39   32.00
   5   0   6 1123.39   33.20
  -5   0  -6 1127.29   39.60
  -5   0  -6 1048.90   33.00
  -6   0  -6  394.96   16.20
  -6   0  -6  390.46   16.20
   6   0   6  396.86   20.70
   6   0   6  378.06   16.00
  -6   0  -6  410.06   15.40
   6   0   6  369.36   16.20
   7   0   6   -0.70    1.00
  -7   0  -6    0.00    1.00
   7   0   6   -1.90    0.80
  -7   0  -6    1.10    0.90
  -7   0  -6    2.00    1.40
   7   0   6    0.30    1.80
  -8   0  -6    5.40    2.20
   8   0   6    5.40    2.20
  -8   0  -6    5.80    2.30
   8   0   6    5.70    3.00
   8   0   6    6.90    2.50
  -9   0  -6   -0.70    1.80
   9   0   6    5.10    2.80
   9   0   6    2.70    2.40
  10   0   6   15.70    4.30
  10   0   6    6.20    3.00
  10   0   6   14.00    4.40
  10  -1  -6    1.30    2.40
  10  -1  -6   -0.40    2.10
  10  -1  -6    0.50    1.60
 -10  -1   6   -0.70    2.00
  10   1  -6    2.30    1.50
  10   1  -6   -1.00    1.40
 -10   1   6    1.60    1.70
   9  -1  -6   23.80    5.30
   9  -1  -6   27.80    5.50
  -9  -1   6   33.30    6.00
   9  -1  -6   35.60    6.10
   9   1  -6   31.20    5.50
  -9   1   6   33.30    5.10
   9   1  -6   30.80    7.50
   9   1  -6   34.50    5.70
  -8  -1   6  303.27   17.10
   8  -1  -6  322.77   17.90
   8  -1  -6  309.17   16.10
  -8  -1   6  314.67   15.90
   8  -1  -6  344.07   16.50
   8  -1  -6  335.87   27.00
  -8  -1   6  336.67   16.60
  -8   1   6  345.67   18.50
  -8   1   6  304.57   13.70
   8   1  -6  338.47   15.60
   8   1  -6  321.77   15.40
  -8   1   6  338.67   15.80
   8   1  -6  319.27   20.10
  -7  -1   6  237.38   12.70
  -7  -1   6  241.68   12.20
   7  -1  -6  261.17   13.10
   7  -1  -6  262.47   13.00
   7  -1  -6  222.28   13.70
  -7  -1   6  219.38   12.20
   7  -1  -6  222.18   16.30
  -7   1   6  244.78   11.60
   7   1  -6  231.88   11.80
   7   1  -6  248.58   15.90
  -7   1   6  244.48   10.90
   7   1  -6  224.38   11.80
  -7   1   6  229.68   11.80
   7   1  -6  248.78   12.00
   6  -1  -6    2.20    1.10
  -6  -1   6    1.60    1.40
   6  -1  -6    2.20    1.20
  -6  -1   6    2.80    1.20
  -6  -1   6    4.90    1.90
   6  -1  -6    1.50    1.30
   6  -1  -6    2.30    2.00
   6   1  -6    4.20    1.60
   6   1  -6    3.50    1.60
  -6   1   6    2.30    1.20
   6   1  -6    3.00    1.30
   6   1  -6    6.80    2.90
  -6   1   6    3.00    1.30
  -6   1   6    1.80    1.10
  -5  -1   6   86.99    6.30
   5  -1  -6   95.49    6.20
   5  -1  -6   97.79    6.20
  -5  -1   6   92.59    6.00
   5  -1  -6   83.89    6.90
  -5   1   6   90.79    5.80
  -5   1   6   88.79    5.40
  -5   1   6   92.49    4.90
   5   1  -6   89.99    5.80
   5   1  -6   81.29    7.30
   5   1  -6   87.59    5.60
   5   1  -6   89.99    7.30
  -4  -1   6  270.07   10.70
   4  -1  -6  262.77   10.60
  -4  -1   6  267.47   11.40
  -4  -1   6  282.17   11.30
   4  -1  -6  281.57   12.50
  -4   1   6  266.57   10.00
   4   1  -6  266.17   12.80
   4   1  -6  262.47   10.60
  -4   1   6  273.17   10.50
  -4   1   6  275.77    9.00
   4   1  -6  265.27   11.00
   3  -1  -6    1.60    0.90
  -3  -1   6    0.90    0.70
   3  -1  -6    0.80    0.80
   3  -1  -6    0.70    0.80
  -3  -1   6    1.00    0.90
  -3   1   6    0.30    0.40
   3   1  -6    0.70    0.80
   3   1  -6    2.00    1.00
   3   1  -6    0.90    0.90
  -3   1   6    0.80    0.50
   3   1  -6    0.40    0.70
  -3   1   6    0.20    0.50
   2  -1  -6  933.21   24.30
  -2  -1   6  889.31   25.90
   2  -1  -6  896.21   24.80
  -2  -1   6  884.71   24.80
   2  -1  -6  849.02   26.30
   2   1  -6  875.01   25.70
   2   1  -6  936.61   25.50
   2   1  -6  892.51   25.30
  -2   1   6  917.21   24.20
  -2   1   6  943.51   24.30
   2   1  -6  879.51   24.50
  -1  -1   6  144.69    5.50
   1  -1  -6  144.29    5.60
  -1  -1   6  146.39    6.30
   1  -1  -6  124.59    6.20
   1   1  -6  139.79    4.40
  -1   1   6  136.79    4.50
   1   1  -6  135.69    5.50
  -1   1   6  136.69    5.30
   1   1  -6  151.48    6.40
  -1   1   6  137.49    6.20
  -1   1   6  142.89    5.30
   0  -1  -6   14.40    1.90
   0  -1  -6   20.00    2.60
   0  -1  -6   18.70    1.50
   0  -1   6   16.80    1.20
   0  -1   6   15.70    1.70
   0  -1  -6   16.40    1.60
   0   1   6   18.40    2.00
   0   1  -6   18.90    1.80
   0   1  -6   15.40    1.70
   0   1   6   18.60    1.60
  -1  -1  -6 2661.93   66.79
   1   1   6 2745.23   66.79
   1   1   6 2404.36   67.99
  -2  -1  -6  478.15   13.10
   2  -1   6  470.95   16.70
  -2  -1  -6  446.76   14.80
  -2  -1  -6  448.86   17.00
   2  -1   6  451.35   15.40
  -2  -1  -6  461.75   14.70
   2  -1   6  475.75   15.40
   2  -1   6  412.86   13.70
   2   1   6  463.15   13.10
   2   1   6  440.26   16.70
  -2   1  -6  454.85   14.70
   2   1   6  470.45   14.40
  -2   1  -6  479.55   17.10
   2   1   6  484.65   15.60
  -2   1  -6  449.95   14.80
  -3  -1  -6 2173.78   62.39
  -3  -1  -6 2233.88   56.49
   3  -1   6 2239.98   57.59
   3  -1   6 2192.68   59.09
   3  -1   6 2144.19   58.99
   3  -1   6 2173.98   61.99
  -3  -1  -6 2217.38   58.39
  -3  -1  -6 2178.58   58.79
  -3   1  -6 2198.58   57.99
   3   1   6 2179.28   57.89
  -3   1  -6 2312.67   58.49
   3   1   6 2259.67   62.19
   3   1   6 2218.98   56.59
  -4  -1  -6  182.78   11.60
  -4  -1  -6  180.48    9.10
   4  -1   6  186.88    8.60
  -4  -1  -6  161.78    8.50
  -4  -1  -6  178.28    7.60
   4  -1   6  166.38    8.90
   4  -1   6  169.48    9.40
   4  -1   6  167.38   11.00
  -4   1  -6  178.58    8.60
   4   1   6  177.88    7.80
   4   1   6  183.88    8.60
  -4   1  -6  174.48    8.30
   4   1   6  168.78   10.80
   5  -1   6   23.10    4.70
  -5  -1  -6   32.40    4.00
   5  -1   6   29.70    3.70
  -5  -1  -6   27.60    3.00
   5  -1   6   29.10    4.30
  -5  -1  -6   21.00    3.50
  -5  -1  -6   31.50    6.50
   5  -1   6   29.60    4.60
  -5   1  -6   30.60    4.80
   5   1   6   15.90    3.80
  -5   1  -6   27.80    4.00
   5   1   6   21.90    3.10
   5   1   6   33.30    3.70
  -6  -1  -6   12.30    3.20
  -6  -1  -6   11.20    2.40
   6  -1   6   11.00    2.80
  -6  -1  -6    6.10    3.20
  -6  -1  -6    7.70    2.40
   6  -1   6    8.20    2.50
   6  -1   6    9.30    3.10
   6  -1   6   10.80    2.70
   6   1   6    9.20    2.40
  -6   1  -6    8.30    2.30
   6   1   6   11.00    2.50
   6   1   6    6.30    3.20
  -6   1  -6   12.50    3.10
  -6   1  -6   10.10    2.50
   7  -1   6   69.79    8.90
  -7  -1  -6   79.39    6.30
  -7  -1  -6   81.29    9.90
   7  -1   6   76.79    7.00
  -7  -1  -6   78.79    7.20
   7  -1   6   69.79    7.10
  -7  -1  -6   83.19    7.30
   7  -1   6   80.19    7.30
   7   1   6   82.19    9.50
  -7   1  -6   83.29    6.70
   7   1   6   86.99    7.30
  -7   1  -6   81.79    6.50
   7   1   6   83.49    6.70
  -7   1  -6   73.89    6.50
  -8  -1  -6   25.60    5.00
   8  -1   6   23.60    4.90
  -8  -1  -6   34.90    5.50
  -8  -1  -6   39.90    4.70
   8  -1   6   28.50    7.10
   8  -1   6   29.70    5.20
   8  -1   6   25.70    5.00
  -8   1  -6   38.00    5.80
  -8   1  -6   30.30    5.00
   8   1   6   31.40    5.20
   8   1   6   34.40    5.80
  -8   1  -6   27.60    4.90
   8   1   6   23.50    5.80
  -9  -1  -6   16.20    4.10
   9  -1   6    9.70    3.80
   9  -1   6   14.90    4.20
   9  -1   6   13.10    4.10
   9   1   6   15.00    3.90
  -9   1  -6    5.90    3.20
   9   1   6   14.70    4.20
  10  -1   6    7.40    3.50
  10  -1   6   20.50    5.50
  10  -1   6    7.70    3.30
  10   1   6   10.20    3.50
 -10   1  -6   20.40    4.90
  10   1   6   10.90    3.50
  10  -2  -6   43.20    7.60
  10  -2  -6   56.29   10.20
  10  -2  -6   51.69    9.00
  10   2  -6   41.20    6.50
  10   2  -6   34.30    6.20
  -9  -2   6   16.30    4.60
   9  -2  -6   15.00    3.90
   9  -2  -6   17.20    4.60
   9  -2  -6   14.60    4.60
  -9   2   6   14.90    2.70
   9   2  -6   14.10    5.00
   9   2  -6   13.60    3.80
   9   2  -6   10.70    3.00
  -8  -2   6   22.50    4.10
   8  -2  -6   22.70    4.70
   8  -2  -6   22.00    4.70
   8  -2  -6   26.10    6.80
  -8  -2   6   15.00    4.00
   8  -2  -6   20.50    5.20
  -8   2   6   24.20    3.40
   8   2  -6   18.90    4.10
   8   2  -6   22.80    3.90
   8   2  -6   16.60    4.00
  -8   2   6   17.40    3.30
  -8   2   6   29.60    4.70
   8   2  -6   17.30    4.00
  -7  -2   6    0.20    1.30
  -7  -2   6    1.50    1.50
   7  -2  -6    0.90    1.60
   7  -2  -6    0.40    2.20
   7  -2  -6   -0.90    1.10
   7  -2  -6    1.80    1.40
   7   2  -6    3.10    1.70
  -7   2   6    3.10    1.50
   7   2  -6    0.90    1.40
   7   2  -6    2.20    2.00
  -7   2   6    2.00    1.00
  -7   2   6   -0.80    1.10
   7   2  -6    5.00    2.30
   6  -2  -6   25.10    4.30
  -6  -2   6   16.00    3.80
   6  -2  -6   18.00    3.60
  -6  -2   6   26.10    4.50
   6  -2  -6   20.80    4.60
   6   2  -6   23.90    4.10
   6   2  -6   20.40    3.50
  -6   2   6   23.00    2.30
  -6   2   6   20.80    3.60
   6   2  -6   17.20    3.20
  -6   2   6   26.30    4.00
   6   2  -6   21.50    7.80
  -5  -2   6   24.40    4.10
  -5  -2   6   12.40    3.20
   5  -2  -6   23.40    3.70
   5  -2  -6   20.20    3.80
   5  -2  -6   16.50    3.80
  -5   2   6   16.70    1.50
   5   2  -6   16.20    2.80
   5   2  -6   15.60    2.90
   5   2  -6   16.00    3.40
  -5   2   6   15.90    2.80
  -5   2   6   17.40    2.90
   5   2  -6   17.30    3.40
   4  -2  -6   19.60    3.20
   4  -2  -6   22.80    3.40
   4  -2  -6   12.50    2.90
  -4  -2   6   30.10    4.20
  -4  -2   6   21.00    3.70
  -4  -2   6   21.40    3.60
   4   2  -6   18.30    3.00
   4   2  -6   22.30    2.80
  -4   2   6   22.80    2.60
   4   2  -6   17.10    3.10
  -4   2   6   23.00    1.30
   4   2  -6   23.90    3.10
  -4   2   6   25.80    2.90
  -3  -2   6  134.29    7.30
  -3  -2   6  124.59    7.50
   3  -2  -6  126.89    6.50
  -3  -2   6  133.49    7.30
   3  -2  -6  125.99    7.30
   3  -2  -6  140.79    8.80
   3   2  -6  127.89    6.80
   3   2  -6  130.39    6.90
   3   2  -6  128.89    6.80
  -3   2   6  130.39    7.70
   3   2  -6  120.59    7.30
  -3   2   6  128.69    6.60
  -3   2   6  126.69    6.00
   2  -2  -6   76.19    5.90
   2  -2  -6   64.09    4.80
  -2  -2   6   78.29    5.40
  -2  -2   6   72.79    5.00
  -2  -2   6   74.29    4.20
   2  -2  -6   70.79    4.20
   2   2  -6   72.79    4.80
   2   2  -6   76.09    4.00
  -2   2   6   80.99    4.00
   2   2  -6   70.39    5.20
  -2   2   6   67.79    5.20
  -2   2   6   80.29    4.90
   1  -2  -6  171.58    6.50
  -1  -2   6  173.18    8.10
   1  -2  -6  174.38    6.10
  -1  -2   6  173.58    5.70
   1  -2  -6  166.28    8.90
  -1   2   6  170.28    8.60
  -1   2   6  164.48    7.70
  -1   2   6  172.38    6.00
   1   2  -6  187.88    9.10
  -1   2   6  166.08    7.70
   1   2  -6  166.08    8.10
   1   2  -6  168.28    7.90
  -1   2   6  171.48    5.80
   0  -2  -6  637.04   21.70
   0  -2  -6  635.14   18.20
   0  -2  -6  604.04   20.90
   0  -2  -6  643.34   19.70
   0  -2   6  587.64   19.90
   0  -2   6  620.34   19.70
   0   2   6  655.23   18.10
   0   2  -6  601.24   19.70
   0   2   6  637.24   20.90
   0   2  -6  610.64   19.90
   0   2  -6  580.24   19.70
   0   2   6  642.14   19.40
  -1  -2  -6  103.89    7.10
  -1  -2  -6  115.09    6.30
  -1  -2  -6  108.19    5.60
   1  -2   6  108.19    6.10
   1  -2   6  109.89    6.60
  -1  -2  -6  113.99    7.00
   1   2   6  120.09    7.50
   1   2   6  108.79    4.00
   1   2   6  114.49    5.70
  -1   2  -6  114.09    6.40
  -1   2  -6  110.69    6.10
  -1   2  -6  112.89    6.20
   1   2   6   98.99    6.50
   1   2   6  108.39    5.80
   2  -2   6  835.42   27.30
   2  -2   6  835.82   26.00
  -2  -2  -6  827.52   26.00
  -2  -2  -6  782.92   27.70
   2  -2   6  816.92   26.70
  -2  -2  -6  864.51   25.90
  -2   2  -6  870.01   26.30
  -2   2  -6  890.11   25.40
   2   2   6  901.11   27.70
   2   2   6  889.61   28.60
  -2   2  -6  856.81   26.20
   2   2   6  831.82   22.70
   2   2   6  841.22   25.50
   2   2   6  876.71   25.60
  -3  -2  -6  264.77   11.60
  -3  -2  -6  265.07    9.70
  -3  -2  -6  253.97   13.30
   3  -2   6  286.27   11.80
   3  -2   6  259.27   13.20
   3  -2   6  258.17   12.10
  -3  -2  -6  274.77   11.80
   3   2   6  271.27   13.40
  -3   2  -6  253.47   11.20
   3   2   6  273.47   13.00
  -3   2  -6  273.77   11.60
  -3   2  -6  262.17   10.60
   3   2   6  265.77   13.20
   3   2   6  253.37    9.10
   3   2   6  268.07   11.00
  -4  -2  -6  146.69    8.60
  -4  -2  -6  146.09    8.60
   4  -2   6  138.39    8.30
   4  -2   6  148.59   10.50
   4  -2   6  155.18    9.30
  -4  -2  -6  145.09   10.50
  -4  -2  -6  151.58    7.20
   4   2   6  153.18   10.40
   4   2   6  139.89    9.50
   4   2   6  156.38    8.70
   4   2   6  142.99    7.90
   4   2   6  149.19    6.80
  -4   2  -6  143.59    8.00
  -4   2  -6  140.59    8.20
   5  -2   6   18.10    3.80
  -5  -2  -6   30.80    4.90
   5  -2   6   23.90    5.10
  -5  -2  -6   18.40    3.00
  -5  -2  -6   21.60    5.00
   5  -2   6   27.80    4.80
   5  -2   6   28.70    4.60
  -5  -2  -6   21.50    3.60
  -5   2  -6   24.30    3.80
   5   2   6   31.20    3.70
   5   2   6   30.40    3.10
   5   2   6   18.20    3.90
  -5   2  -6   23.40    3.70
   6  -2   6  238.48   13.60
   6  -2   6  251.27   13.10
  -6  -2  -6  239.98   11.30
  -6  -2  -6  194.48   14.90
   6  -2   6  230.78   15.80
  -6  -2  -6  229.68   12.70
   6  -2   6  208.18   12.60
  -6  -2  -6  232.28   13.10
   6   2   6  242.98   11.00
   6   2   6  239.18   12.10
  -6   2  -6  251.17   12.30
  -6   2  -6  243.98   11.80
   6   2   6  242.08   15.60
  -7  -2  -6   41.70    6.60
  -7  -2  -6   42.40    5.70
  -7  -2  -6   42.50    8.60
   7  -2   6   29.90    5.20
   7  -2   6   30.70    5.60
  -7  -2  -6   31.00    5.20
   7  -2   6   37.80    7.60
   7  -2   6   35.40    5.80
  -7   2  -6   38.90    4.50
   7   2   6   25.60    4.30
  -7   2  -6   40.70    5.90
   7   2   6   30.30    6.80
   7   2   6   35.90    5.00
  -7   2  -6   41.20    4.70
   8  -2   6   83.59    8.80
   8  -2   6   89.29    8.40
   8  -2   6   78.59   10.40
  -8  -2  -6   66.79    7.60
  -8  -2  -6   63.29    6.80
  -8  -2  -6   87.59    8.30
   8  -2   6   97.99   11.10
  -8  -2  -6   91.09   11.40
  -8   2  -6   73.29    6.50
   8   2   6   78.39   10.00
   8   2   6  102.99    8.50
  -8   2  -6   80.49    7.30
   8   2   6   97.79    7.70
  -8   2  -6   77.89    6.90
   9  -2   6   -0.80    1.70
   9  -2   6   -1.70    1.80
   9  -2   6    1.10    1.50
   9   2   6    1.30    1.40
  -9   2  -6    0.60    1.30
   9   2   6    0.50    1.40
  10  -2   6    0.40    2.50
  10  -2   6    3.70    2.30
  10  -2   6   -3.40    2.40
  10   2   6    2.20    2.20
  10   2   6    0.30    1.90
 -10   2  -6   -0.40    1.90
  10  -3  -6   34.20    7.10
  10  -3  -6   24.90    6.30
  10  -3  -6   26.60    6.10
  10   3  -6   25.10    5.00
 -10   3   6   28.40    3.10
  10   3  -6   27.10    5.30
   9  -3  -6    0.90    2.00
   9  -3  -6    7.80    3.10
   9  -3  -6    1.60    2.60
  -9   3   6   -0.50    0.90
   9   3  -6    1.00    1.90
   9   3  -6    1.30    2.10
   9   3  -6    1.20    1.60
   9   3  -6    2.40    3.10
   8  -3  -6   75.29   14.80
   8  -3  -6   82.29   15.40
   8  -3  -6   94.49    9.40
  -8  -3   6   72.49    8.00
  -8   3   6   73.69    6.80
   8   3  -6   83.39    7.70
  -8   3   6   78.09    4.30
   8   3  -6   85.69    8.10
   8   3  -6   97.09    8.10
   8   3  -6   69.69    8.70
   7  -3  -6   24.70    5.10
   7  -3  -6   25.30    5.70
  -7  -3   6   32.90    6.50
   7  -3  -6   39.40    6.90
   7   3  -6   31.40    5.90
   7   3  -6   35.90    5.40
   7   3  -6   18.40    3.90
  -7   3   6   29.20    2.30
   7   3  -6   31.20    5.00
  -7   3   6   28.60    4.50
  -7   3   6   23.60    4.70
   6  -3  -6    1.40    1.40
   6  -3  -6   -0.80    1.40
  -6  -3   6    0.30    1.10
   6  -3  -6    0.90    1.40
  -6  -3   6   -0.20    1.10
   6   3  -6    3.10    1.90
  -6   3   6    0.70    0.60
   6   3  -6   -1.10    1.30
  -6   3   6    1.80    1.00
   6   3  -6    4.90    2.10
   6   3  -6    0.10    0.90
  -6   3   6   -0.50    1.00
  -6   3   6    0.70    0.60
  -5  -3   6    1.50    1.30
   5  -3  -6   -0.10    1.20
  -5  -3   6   -1.00    1.00
   5  -3  -6   -1.70    0.90
   5  -3  -6    0.30    1.10
  -5  -3   6   -0.70    0.80
   5   3  -6    2.00    1.60
  -5   3   6    0.70    0.90
   5   3  -6    0.80    1.60
   5   3  -6    0.30    1.00
   5   3  -6   -0.30    0.80
  -5   3   6    0.60    1.30
  -4  -3   6  240.18   12.20
   4  -3  -6  236.78   13.80
   4  -3  -6  241.58   11.50
   4  -3  -6  233.38   12.50
  -4  -3   6  223.88   11.70
  -4  -3   6  235.98   12.60
   4   3  -6  236.28   11.30
   4   3  -6  229.48   11.30
  -4   3   6  224.58   10.90
  -4   3   6  213.08   12.00
   4   3  -6  235.78   12.40
   4   3  -6  230.08   14.10
   4   3  -6  235.38   11.00
  -4   3   6  235.88   10.10
  -3  -3   6  117.29    7.80
  -3  -3   6  114.09    6.90
  -3  -3   6  117.89    8.00
   3  -3  -6  118.69    8.10
   3  -3  -6  112.79    8.70
   3  -3  -6  120.19    7.10
  -3   3   6  113.89    6.10
   3   3  -6  120.19    6.80
   3   3  -6  116.09    7.90
  -3   3   6  116.69    4.10
  -3   3   6  117.29    7.30
  -3   3   6  114.09    8.10
   3   3  -6  117.99    7.40
   3   3  -6  122.79    9.20
  -2  -3   6   41.20    4.40
   2  -3  -6   44.40    2.80
   2  -3  -6   42.90    5.20
  -2  -3   6   46.30    4.70
   2  -3  -6   41.60    4.60
   2  -3  -6   47.80    3.90
  -2  -3   6   47.20    3.60
   2   3  -6   40.50    4.90
   2   3  -6   45.90    4.60
   2   3  -6   50.19    3.80
  -2   3   6   44.00    4.40
  -2   3   6   49.99    4.60
  -2   3   6   44.80    3.40
   2   3  -6   50.39    4.90
  -2   3   6   46.90    2.70
  -2   3   6   45.00    4.90
   1  -3  -6  206.78   16.50
  -1  -3   6  198.88    8.00
  -1  -3   6  193.98   11.00
   1  -3  -6  202.58    8.00
  -1  -3   6  191.98    9.90
  -1   3   6  198.18   10.10
  -1   3   6  196.18   10.80
   1   3  -6  194.98   10.00
   1   3  -6  192.38   10.40
  -1   3   6  200.58   10.00
  -1   3   6  199.08    7.80
  -1   3   6  199.08    7.70
   1   3  -6  196.68   10.90
   0  -3  -6    5.30    1.70
   0  -3  -6    6.40    2.10
   0  -3  -6    5.00    1.30
   0  -3   6    4.70    1.50
   0  -3   6    5.10    1.70
   0  -3  -6    4.80    1.80
   0   3   6    5.10    1.70
   0   3  -6    4.70    1.60
   0   3  -6    5.30    1.80
   0   3   6    8.20    2.40
   0   3   6    4.50    2.10
   0   3  -6    5.60    1.90
   0   3   6    5.30    1.10
   0   3   6    7.10    1.60
   0   3  -6    8.20    2.20
  -1  -3  -6  128.19    8.80
  -1  -3  -6  137.59    8.10
   1  -3   6  120.39    8.00
   1  -3   6  120.69    8.20
  -1  -3  -6  126.69    7.00
  -1  -3  -6  127.09    8.70
   1   3   6  129.39    8.90
   1   3   6  115.59    7.20
  -1   3  -6  123.29    7.90
   1   3   6  122.79    6.70
   1   3   6  134.99    8.90
  -1   3  -6  120.99    7.80
  -1   3  -6  123.49    7.30
  -2  -3  -6   21.30    3.50
  -2  -3  -6   21.50    3.90
   2  -3   6   24.40    4.00
  -2  -3  -6   18.80    4.00
   2  -3   6   17.40    3.50
  -2   3  -6   17.90    3.50
  -2   3  -6   17.30    2.80
   2   3   6   13.40    3.10
   2   3   6   22.70    2.10
   2   3   6   16.00    3.40
   2   3   6   23.30    3.80
   2   3   6   23.70    3.60
  -2   3  -6   24.20    4.00
  -2   3  -6   24.60    4.00
   3  -3   6  108.59    8.20
  -3  -3  -6  109.39    8.70
  -3  -3  -6  103.39    7.30
  -3  -3  -6  106.49    7.60
   3  -3   6  101.09    7.60
  -3   3  -6  107.79    7.20
   3   3   6  115.89    7.40
  -3   3  -6  116.69    7.40
  -3   3  -6  117.39    7.30
  -3   3  -6  111.59    7.70
   3   3   6  104.29    8.60
   3   3   6  111.99    5.40
   3   3   6  120.69    7.60
   3   3   6  115.39    8.80
   4  -3   6   15.20    3.70
   4  -3   6   23.40    4.70
   4  -3   6   18.90    4.10
   4  -3   6   19.00    3.90
  -4  -3  -6   23.00    4.30
  -4  -3  -6   14.20    3.70
  -4  -3  -6   18.90    3.60
   4   3   6   24.30    6.40
  -4   3  -6   19.90    3.80
   4   3   6   27.00    4.40
  -4   3  -6   13.00    2.80
   4   3   6   30.00    7.10
  -4   3  -6   19.30    3.30
   4   3   6   14.70    2.30
   4   3   6   21.30    4.00
  -5  -3  -6   12.60    3.60
   5  -3   6    8.30    2.90
   5  -3   6   13.00    3.60
  -5  -3  -6   15.30    3.60
  -5  -3  -6   12.10    4.20
   5  -3   6    4.70    2.70
   5  -3   6    9.10    3.80
   5   3   6    7.40    2.90
  -5   3  -6    6.80    2.50
   5   3   6   13.80    3.30
   5   3   6    7.40    3.10
  -5   3  -6   13.60    3.10
   5   3   6   10.50    2.20
   5   3   6   11.90    3.20
  -6  -3  -6    8.90    3.00
  -6  -3  -6    5.70    2.20
   6  -3   6    7.50    3.30
  -6  -3  -6    9.40    3.90
   6  -3   6   10.10    3.70
   6  -3   6   11.70    4.00
   6  -3   6    4.10    2.10
   6   3   6    7.70    2.00
   6   3   6   14.30    4.60
  -6   3  -6    7.00    2.20
   6   3   6   12.00    4.20
  -6   3  -6    7.20    2.60
   6   3   6    3.90    1.50
   7  -3   6   10.50    3.40
  -7  -3  -6   18.70    6.00
  -7  -3  -6    3.20    2.30
   7  -3   6   10.60    3.70
   7  -3   6    8.00    3.20
  -7  -3  -6    6.10    4.30
   7   3   6   10.00    2.70
  -7   3  -6    7.10    2.60
   7   3   6    9.50    2.80
   7   3   6    9.50    3.40
  -7   3  -6    9.80    3.00
   7   3   6    9.00    3.10
   8  -3   6    3.40    2.40
   8  -3   6    4.40    2.30
   8  -3   6   -0.60    1.30
  -8   3  -6    0.40    1.40
   8   3   6    0.50    1.40
   8   3   6    2.80    3.70
   8   3   6    2.50    2.10
   8   3   6   -1.00    1.80
   9  -3   6    1.90    3.00
   9  -3   6    2.80    3.90
   9  -3   6    4.80    2.70
  -9  -3  -6    0.40    2.10
  -9   3  -6    2.20    2.10
   9   3   6    2.50    2.00
  10  -3   6   10.80    4.30
  10  -3   6    2.10    2.60
  10  -3   6    7.40    4.00
 -10   3  -6    8.10    3.40
  10   3   6    5.20    3.00
  10   3   6    8.50    3.90
   9  -4  -6   -3.80    2.40
   9  -4  -6   -2.30    2.20
   9  -4  -6    3.40    3.30
   9   4  -6   -0.60    1.80
   9   4  -6    0.20    1.40
   9   4  -6    1.30    2.80
   9   4  -6   -2.40    1.30
   8  -4  -6   16.00    4.90
   8  -4  -6   11.30    4.60
   8  -4  -6    9.40    3.50
   8   4  -6   18.60    4.10
   8   4  -6   20.40    5.00
   8   4  -6   19.50    5.80
   8   4  -6   16.40    3.90
  -7  -4   6    4.80    2.50
  -7  -4   6    7.90    2.70
   7  -4  -6    5.60    2.40
   7  -4  -6    5.40    2.90
   7  -4  -6    8.70    3.00
   7   4  -6    8.00    3.60
   7   4  -6    4.00    2.50
  -7   4   6    5.90    1.70
  -7   4   6    4.40    2.00
   7   4  -6    6.00    2.30
   7   4  -6    5.00    2.10
   7   4  -6    2.60    2.10
   6  -4  -6   63.89    8.40
  -6  -4   6   78.89    9.70
  -6  -4   6   72.69    7.70
   6  -4  -6   55.09    7.00
  -6  -4   6   58.89    7.00
   6  -4  -6   67.29    6.90
  -6   4   6   78.59    6.10
   6   4  -6   60.49    6.80
   6   4  -6   69.29    6.30
   6   4  -6   84.79   16.00
   6   4  -6   64.99    6.40
  -6   4   6   63.79    6.40
   6   4  -6   77.29    7.80
  -5  -4   6    2.00    1.60
  -5  -4   6    1.00    1.70
   5  -4  -6    1.80    1.30
   5  -4  -6    2.10    2.10
  -5  -4   6    2.80    1.50
   5  -4  -6   -0.10    1.70
  -5   4   6    0.50    1.10
   5   4  -6   -0.60    1.50
  -5   4   6    0.50    1.30
   5   4  -6    1.20    1.50
  -5   4   6    1.50    1.40
   5   4  -6    0.40    1.20
   5   4  -6    0.60    1.40
   4  -4  -6   33.70    5.00
   4  -4  -6   51.79    7.50
   4  -4  -6   38.70    6.40
  -4  -4   6   47.60    7.10
  -4  -4   6   50.39    5.20
  -4  -4   6   52.39    6.00
  -4   4   6   49.80    5.40
  -4   4   6   50.59    4.40
   4   4  -6   43.70    5.20
  -4   4   6   39.70    5.40
   4   4  -6   49.90    5.00
  -4   4   6   48.80    2.60
   4   4  -6   43.40    4.80
   4   4  -6   55.79    9.00
  -3  -4   6   10.20    2.90
   3  -4  -6    7.10    2.80
  -3  -4   6   13.00    2.90
  -3  -4   6    6.20    2.20
   3  -4  -6    8.20    3.00
   3   4  -6    8.90    2.70
   3   4  -6    9.00    2.30
  -3   4   6   13.90    3.70
  -3   4   6    7.50    2.40
  -3   4   6   12.90    3.40
  -3   4   6   11.50    2.40
   3   4  -6    6.00    2.90
   3   4  -6    6.80    2.20
  -3   4   6    9.70    1.60
  -2  -4   6    1.90    1.20
  -2  -4   6    0.00    0.80
   2  -4  -6   -1.00    1.20
   2  -4  -6    0.50    0.70
  -2  -4   6    0.40    0.90
  -2   4   6   -0.10    0.50
   2   4  -6    1.40    1.60
  -2   4   6    0.00    0.60
  -2   4   6   -1.90    0.70
   2   4  -6   -1.00    0.60
  -2   4   6    0.00    1.10
   2   4  -6    0.40    1.10
  -2   4   6    0.70    1.20
   1  -4  -6  128.49   10.10
  -1  -4   6  129.89    8.70
  -1  -4   6  119.99    9.50
   1  -4  -6  122.59    9.90
  -1  -4   6  140.99    7.50
   1  -4  -6  132.09    7.10
   1   4  -6  129.49    8.60
   1   4  -6  125.99    9.20
  -1   4   6  132.09    9.10
  -1   4   6  139.79    9.10
  -1   4   6  133.49    6.80
  -1   4   6  138.69   10.00
   1   4  -6  124.59    8.80
   1   4  -6  134.49    9.90
  -1   4   6  141.69    7.00
   0  -4  -6   -0.40    0.70
   0  -4   6    0.20    0.50
   0  -4   6   -0.70    0.70
   0  -4  -6   -0.50    0.80
   0  -4  -6    0.10    1.10
   0  -4   6    0.40    1.20
   0   4  -6    0.90    1.10
   0   4  -6   -0.30    0.90
   0   4   6   -0.60    0.50
   0   4  -6    0.70    1.20
   0   4   6    0.60    1.00
   0   4   6    0.60    0.60
   0   4   6   -0.60    1.70
   0   4  -6   -0.70    1.30
  -1  -4  -6   82.69    7.70
  -1  -4  -6   69.49    5.80
  -1  -4  -6   77.79    7.90
  -1  -4  -6   83.39    7.10
   1  -4   6   79.59    7.30
  -1   4  -6   79.49    6.40
   1   4   6   71.59    6.30
  -1   4  -6   69.39    6.70
   1   4   6   69.89    7.70
   1   4   6   80.69    5.90
  -1   4  -6   84.29    7.20
  -1   4  -6   63.89    6.40
  -2  -4  -6   50.79    6.10
  -2  -4  -6   54.39    6.60
  -2  -4  -6   49.90    5.60
  -2  -4  -6   55.39    8.60
   2  -4   6   55.69    6.40
   2  -4   6   56.99    6.30
   2   4   6   55.59    5.60
  -2   4  -6   51.19    5.60
   2   4   6   56.59    6.50
   2   4   6   47.60    4.90
   2   4   6   53.69    3.80
   2   4   6   55.69    6.40
  -2   4  -6   53.99    5.40
  -2   4  -6   49.40    5.00
  -2   4  -6   48.80    5.50
  -3  -4  -6    4.90    2.40
   3  -4   6    2.80    2.00
  -3  -4  -6    2.50    1.70
  -3  -4  -6    8.40    3.00
   3  -4   6    1.50    1.40
  -3   4  -6    4.90    1.80
   3   4   6    2.70    1.80
   3   4   6    5.90    2.70
   3   4   6    6.00    2.20
   3   4   6    7.50    1.70
  -3   4  -6    2.80    1.30
   3   4   6    5.30    2.10
  -3   4  -6    5.00    2.00
  -3   4  -6    2.30    1.60
   4  -4   6  159.48   11.50
  -4  -4  -6  175.68   11.60
   4  -4   6  162.38   11.80
  -4  -4  -6  150.28   11.80
  -4  -4  -6  156.78   10.70
   4   4   6  172.88   12.60
  -4   4  -6  176.98    9.90
  -4   4  -6  162.48   10.30
   4   4   6  151.68    9.90
   4   4   6  170.28   10.50
   4   4   6  156.18   12.10
  -4   4  -6  163.28   10.50
   4   4   6  157.38    7.80
  -4   4  -6  167.08   10.10
   5  -4   6  159.18   12.10
  -5  -4  -6  162.08   12.80
   5  -4   6  155.98   11.80
   5  -4   6  136.49   12.10
  -5  -4  -6  157.88   11.50
  -5  -4  -6  144.29   10.90
   5   4   6  160.98    8.20
  -5   4  -6  160.38    9.70
  -5   4  -6  160.38   10.40
   5   4   6  140.79   11.80
  -5   4  -6  159.28   10.60
   5   4   6  144.99   12.20
   5   4   6  157.58   10.70
   5   4   6  155.08   10.10
  -5   4  -6  166.38   10.30
   6  -4   6    6.60    3.20
   6  -4   6    6.80    3.10
   6  -4   6    6.30    2.90
  -6  -4  -6    9.90    4.30
  -6  -4  -6    5.30    2.80
   6  -4   6    5.40    4.30
  -6  -4  -6    5.90    3.00
   6   4   6   11.20    4.80
   6   4   6    6.40    2.00
   6   4   6    9.40    2.80
  -6   4  -6    7.80    3.00
  -6   4  -6   12.90    3.00
   6   4   6   11.80    4.00
   6   4   6    8.00    3.10
  -6   4  -6    4.40    2.10
  -7  -4  -6    3.60    2.60
   7  -4   6    5.90    3.60
   7  -4   6    7.00    3.40
  -7  -4  -6    6.50    3.00
   7  -4   6   11.80    4.10
   7  -4   6    4.90    5.00
   7   4   6    8.90    3.70
   7   4   6   11.50    3.00
   7   4   6    4.20    2.20
   7   4   6    2.10    3.30
  -7   4  -6    8.00    2.30
   8  -4   6   -1.50    2.60
   8  -4   6    0.00    2.60
   8  -4   6   -0.30    2.20
  -8  -4  -6   -0.90    1.90
   8   4   6    7.50    2.60
  -8   4  -6    5.00    2.00
   8   4   6   -2.80    1.40
   9  -4   6   80.49   11.80
   9  -4   6   78.09    9.80
  -9  -4  -6   88.69   12.00
   9  -4   6  102.19   12.10
   9   4   6   76.49    8.70
  -9   4  -6   90.99    7.70
   9   4   6   72.79    7.30
   8  -5  -6   36.40    7.40
   8  -5  -6   20.50    6.50
   8   5  -6   35.90    7.90
   8   5  -6   36.10    7.10
   8   5  -6   43.90    7.20
   8   5  -6   38.00    7.30
  -7  -5   6    2.50    2.20
   7  -5  -6    0.10    1.70
   7  -5  -6    2.90    2.40
   7  -5  -6    7.30    3.60
   7   5  -6    6.40    2.40
   7   5  -6    6.70    2.90
   7   5  -6    0.80    1.90
   7   5  -6   -0.80    2.20
   6  -5  -6   22.40    9.20
   6  -5  -6   16.10    4.60
  -6  -5   6   17.10    4.60
   6  -5  -6   19.70    4.90
   6   5  -6   16.00    3.80
   6   5  -6   25.60    5.80
  -6   5   6   20.60    6.40
   6   5  -6   15.50    4.00
  -6   5   6   17.50    6.20
   6   5  -6   23.40    4.80
  -5  -5   6    0.10    1.40
   5  -5  -6    0.00    1.60
   5  -5  -6   -0.70    1.90
  -5  -5   6    0.40    2.00
  -5  -5   6   -0.60    1.70
   5   5  -6    0.50    1.40
  -5   5   6   -0.40    1.70
   5   5  -6   -1.40    1.10
   5   5  -6    1.90    1.80
  -5   5   6    1.50    1.30
   5   5  -6   -3.40    1.60
  -5   5   6   -0.50    1.30
   4  -5  -6   36.40    7.80
   4  -5  -6   26.50    6.00
  -4  -5   6   30.20    6.00
  -4  -5   6   24.80    4.70
  -4  -5   6   27.20    5.50
  -4   5   6   28.00    5.90
   4   5  -6   28.60    5.60
  -4   5   6   26.90    4.20
   4   5  -6   22.10    5.10
   4   5  -6   20.20    4.00
  -4   5   6   20.10    4.40
   4   5  -6   27.30    4.80
  -4   5   6   27.70    2.40
  -4   5   6   19.00    3.80
   4   5  -6   33.90    4.70
  -3  -5   6  644.34   23.10
  -3  -5   6  635.24   26.20
  -3  -5   6  634.44   26.30
   3  -5  -6  667.93   29.70
  -3   5   6  631.54   21.80
   3   5  -6  646.34   28.90
  -3   5   6  607.24   25.10
  -3   5   6  610.24   26.60
  -3   5   6  659.13   26.60
  -3   5   6  652.23   19.80
   3   5  -6  611.24   25.20
   3   5  -6  595.14   25.00
  -2  -5   6    4.50    2.00
   2  -5  -6    8.20    2.10
   2  -5  -6    3.50    2.40
  -2  -5   6    8.60    2.80
  -2   5   6    6.10    1.90
  -2   5   6    7.10    2.10
   2   5  -6    9.50    3.50
   2   5  -6    4.60    2.00
  -2   5   6    5.80    2.40
   2   5  -6    6.90    2.60
   2   5  -6   11.60    4.10
  -2   5   6    9.50    2.90
  -2   5   6    5.40    3.00
   1  -5  -6  321.87   13.40
  -1  -5   6  292.77   15.20
  -1  -5   6  304.97   13.80
   1  -5  -6  326.07   18.50
   1  -5  -6  321.07   18.10
  -1  -5   6  304.87   17.60
   1   5  -6  297.97   17.40
  -1   5   6  310.27   17.40
   1   5  -6  301.67   16.70
  -1   5   6  309.17   16.00
   1   5  -6  303.77   15.40
  -1   5   6  299.87   12.70
  -1   5   6  288.97   16.00
   1   5  -6  299.87   16.20
  -1   5   6  290.67   12.60
   0  -5   6  165.78    9.90
   0  -5   6  175.18   12.70
   0  -5  -6  159.58   12.20
   0  -5   6  170.18   10.80
   0  -5  -6  173.18   13.10
   0  -5  -6  159.78    9.50
   0   5  -6  176.48   12.00
   0   5   6  178.48   11.50
   0   5   6  168.88   12.50
   0   5  -6  169.58   10.70
   0   5   6  158.18   11.40
   0   5   6  159.18    8.70
   0   5  -6  178.18   12.60
   0   5   6  168.88    9.30
   0   5  -6  160.18   11.60
  -1  -5  -6    8.90    3.20
   1  -5   6   10.10    3.70
  -1  -5  -6    8.90    2.80
  -1  -5  -6   13.50    4.20
  -1  -5  -6    7.80    2.80
  -1   5  -6    9.30    3.00
  -1   5  -6   13.60    3.90
  -1   5  -6    7.90    3.20
  -1   5  -6   10.50    3.50
   1   5   6   10.20    3.40
  -1   5  -6    6.20    2.60
   1   5   6   20.30    5.30
   1   5   6    7.90    3.10
   1   5   6    6.80    2.20
  -2  -5  -6  449.76   21.80
  -2  -5  -6  455.75   21.40
   2  -5   6  474.65   22.40
  -2  -5  -6  450.65   19.60
  -2  -5  -6  487.25   23.90
  -2   5  -6  440.96   20.80
   2   5   6  416.86   22.40
  -2   5  -6  481.15   19.50
  -2   5  -6  435.66   21.30
  -2   5  -6  454.75   19.90
  -2   5  -6  437.56   20.90
   2   5   6  465.85   19.20
   2   5   6  473.65   20.50
   3  -5   6  181.58   13.20
   3  -5   6  195.68   14.00
  -3  -5  -6  217.38   14.20
  -3  -5  -6  179.98   11.80
  -3  -5  -6  195.08   13.20
  -3   5  -6  185.58   11.50
   3   5   6  194.58   11.70
   3   5   6  199.88   12.20
  -3   5  -6  190.48   11.10
  -3   5  -6  170.88   11.90
   3   5   6  196.18    9.10
   3   5   6  171.78   13.30
   3   5   6  192.98   13.90
  -3   5  -6  190.48   12.60
  -4  -5  -6    3.70    2.30
   4  -5   6    4.70    3.10
  -4  -5  -6    4.70    2.90
   4  -5   6    4.90    2.60
  -4  -5  -6    4.00    1.90
  -4   5  -6    1.50    1.70
   4   5   6   -0.40    1.70
  -4   5  -6    1.90    1.50
   4   5   6    3.70    1.90
   4   5   6    1.00    2.70
  -4   5  -6    1.60    2.20
  -4   5  -6    1.10    1.60
   4   5   6    5.00    3.10
   4   5   6    4.10    1.60
   5  -5   6   -0.60    1.10
  -5  -5  -6   -0.90    1.70
   5  -5   6   -0.20    1.90
   5  -5   6   -1.90    1.30
  -5  -5  -6    0.20    2.30
  -5  -5  -6   -3.30    1.50
   5   5   6   -1.20    1.30
  -5   5  -6    1.40    1.80
   5   5   6    0.40    1.10
  -5   5  -6   -2.60    1.10
   5   5   6   -1.30    1.90
   5   5   6    0.40    1.70
  -5   5  -6   -0.40    1.00
  -5   5  -6   -1.10    1.50
   5   5   6   -0.60    2.00
   6  -5   6   22.80    4.80
  -6  -5  -6   28.50    5.90
  -6  -5  -6   25.90    5.90
   6  -5   6   37.10    7.50
  -6   5  -6   30.80    5.20
   6   5   6   22.70    4.50
   6   5   6   22.90    3.60
  -6   5  -6   26.90    6.30
   6   5   6   25.40    6.30
   6   5   6   16.70    3.80
   7  -5   6   -1.00    1.80
   7  -5   6    1.00    2.10
  -7  -5  -6    1.00    3.80
   7   5   6   -0.40    1.20
  -7   5  -6    0.60    1.50
   7   5   6    3.80    2.50
   7   5   6    1.30    3.20
   7   5   6    3.00    2.10
   8  -5   6    4.80    3.20
   8  -5   6    3.10    3.20
  -8  -5  -6    2.20    3.60
   8   5   6    3.20    1.90
  -8   5  -6    7.10    2.70
   8   5   6    6.10    2.50
   7  -6  -6   43.00    8.10
   7  -6  -6   48.50   10.80
  -7  -6   6   39.60    7.50
   7   6  -6   38.00    6.60
   7   6  -6   33.40    6.90
   7   6  -6   39.60    7.50
   6  -6  -6   -1.20    3.00
   6  -6  -6    0.20    2.20
  -6  -6   6    1.70    2.00
   6   6  -6   -0.90    1.60
   6   6  -6    4.20    3.00
   6   6  -6    0.70    1.30
  -6   6   6   -4.10    1.60
   6   6  -6    3.00    2.90
  -6   6   6   -2.40    1.90
  -5  -6   6   71.09    7.70
   5  -6  -6   80.29   10.70
   5  -6  -6   53.59    9.00
  -5   6   6   74.89    3.70
  -5   6   6   70.69    8.80
   5   6  -6   89.29    9.40
   5   6  -6   69.79    7.90
   5   6  -6   78.49    7.40
   4  -6  -6  297.87   26.70
  -4  -6   6  301.87   18.20
  -4  -6   6  310.37   15.80
  -4  -6   6  301.57   19.90
  -4   6   6  295.37   17.30
  -4   6   6  301.97   11.30
   4   6  -6  296.17   21.90
  -4   6   6  309.17   14.20
   4   6  -6  273.17   19.60
   4   6  -6  281.87   19.30
  -4   6   6  316.77   18.70
   4   6  -6  299.07   15.40
  -4   6   6  287.27   18.00
  -3  -6   6    0.40    1.60
   3  -6  -6    1.30    1.30
  -3  -6   6    1.00    1.70
  -3   6   6    0.70    1.70
  -3   6   6   -4.10    1.80
   3   6  -6    2.90    2.00
   3   6  -6    0.50    1.40
  -3   6   6    2.90    1.80
  -3   6   6    0.90    1.10
  -3   6   6    0.80    1.60
   3   6  -6    0.30    2.00
   3   6  -6    1.20    1.70
   2  -6  -6  785.22   26.40
  -2  -6   6  752.12   30.70
   2  -6  -6  782.82   35.10
   2  -6  -6  805.92   34.90
  -2  -6   6  833.22   28.20
  -2   6   6  708.03   31.60
   2   6  -6  773.42   31.50
   2   6  -6  758.62   32.80
  -2   6   6  723.73   35.00
  -2   6   6  790.52   31.90
  -2   6   6  795.62   26.60
   2   6  -6  781.82   30.70
  -2   6   6  838.32   26.00
   2   6  -6  767.32   35.30
   1  -6  -6  195.18   14.80
  -1  -6   6  178.88   11.00
   1  -6  -6  149.39   13.40
   1  -6  -6  174.58   10.20
  -1  -6   6  196.88   15.10
  -1  -6   6  181.28   12.40
   1   6  -6  182.78   12.30
  -1   6   6  173.98    9.80
  -1   6   6  192.68   10.30
   1   6  -6  188.48   13.30
  -1   6   6  174.38   14.20
  -1   6   6  195.68   13.50
   1   6  -6  180.88   14.20
  -1   6   6  177.08   12.70
   1   6  -6  167.98   13.20
   0  -6   6   -1.00    1.50
   0  -6  -6    1.60    2.30
   0  -6  -6    2.10    1.10
   0  -6  -6    0.50    2.20
   0  -6   6   -0.50    1.60
   0  -6   6    0.10    1.30
   0   6  -6    1.00    2.00
   0   6  -6   -0.10    1.50
   0   6   6    3.50    2.30
   0   6   6   -0.10    1.60
   0   6   6   -0.60    1.00
   0   6  -6    1.60    2.00
   0   6   6    0.50    1.40
   0   6   6    1.20    2.00
   0   6  -6   -2.20    1.20
  -1  -6  -6  154.18   10.50
  -1  -6  -6  159.48   14.00
   1  -6   6  145.69   12.90
  -1  -6  -6  137.29   12.20
   1  -6   6  149.29   10.90
  -1   6  -6  151.08   12.20
   1   6   6  160.98   10.30
  -1   6  -6  158.38   12.80
  -1   6  -6  160.28   12.70
   1   6   6  165.08   12.90
   1   6   6  159.48   13.90
  -1   6  -6  156.98   11.10
  -1   6  -6  156.78   10.80
   1   6   6  159.08   11.80
   2  -6   6    2.00    2.10
  -2  -6  -6    4.10    2.90
  -2  -6  -6    5.90    1.90
  -2  -6  -6    5.70    3.70
  -2  -6  -6    1.50    2.40
  -2   6  -6    1.60    2.00
   2   6   6    5.10    1.90
   2   6   6    1.00    2.00
   2   6   6    5.90    3.50
  -2   6  -6    4.00    2.60
  -2   6  -6    1.10    1.50
  -2   6  -6    4.20    2.70
  -2   6  -6    5.10    2.80
  -3  -6  -6    9.40    4.20
  -3  -6  -6    5.50    2.90
  -3  -6  -6    5.10    2.80
   3  -6   6   12.20    4.40
  -3   6  -6    7.90    3.40
   3   6   6    2.80    1.60
   3   6   6    3.30    2.00
  -3   6  -6    5.20    2.60
   3   6   6    4.80    2.50
   3   6   6    5.80    2.90
  -3   6  -6    5.70    2.50
  -3   6  -6    5.50    3.30
   4  -6   6    9.00    3.90
  -4  -6  -6   15.20    4.80
  -4  -6  -6   13.40    2.90
  -4  -6  -6    9.30    2.90
   4  -6   6    9.10    4.20
   4   6   6    7.30    2.20
   4   6   6   11.80    4.40
   4   6   6   13.50    5.10
  -4   6  -6   12.80    3.20
   4   6   6   12.10    3.80
  -4   6  -6    7.40    2.30
  -4   6  -6    4.50    2.50
   4   6   6    9.80    3.40
  -5  -6  -6   -2.40    1.90
   5  -6   6   -0.90    2.20
   5  -6   6   -0.70    1.80
   5   6   6    1.90    1.50
   5   6   6   -0.80    1.20
  -5   6  -6    2.60    2.30
  -5   6  -6    1.30    1.10
   5   6   6   -0.70    1.10
   5   6   6   -3.10    2.00
   6  -6   6    3.40    2.90
  -6  -6  -6   -1.00    2.60
   6  -6   6    0.70    2.10
  -6   6  -6   -2.80    1.60
   6   6   6    1.40    1.60
   6   6   6   -0.70    1.90
   6   6   6    1.40    1.50
   6   6   6    2.90    3.60
  -7  -6  -6    2.20    3.60
   7  -6   6    3.60    3.30
   7  -6   6    0.20    1.60
   7   6   6    1.80    2.30
   7   6   6    1.90    1.80
   7   6   6    1.70    2.00
  -7   6  -6    2.50    1.90
   6  -7  -6    0.30    3.40
  -6  -7   6    0.40    2.70
   6   7  -6   -0.50    1.40
   6   7  -6    3.80    2.80
  -6   7   6    8.50    4.90
   6   7  -6    1.90    2.50
  -5  -7   6   83.39    8.80
   5  -7  -6   85.69   13.70
   5   7  -6   84.19    8.20
   5   7  -6   88.99    9.70
  -5   7   6   89.29    4.50
   5   7  -6   85.39    9.80
  -5   7   6   80.49    9.80
   4  -7  -6   27.20    8.10
  -4  -7   6   10.30    3.30
  -4   7   6   15.90    4.20
  -4   7   6    5.00    2.50
   4   7  -6    3.60    3.50
   4   7  -6   12.90    3.50
   4   7  -6   10.50    6.30
   4   7  -6   23.20    6.20
  -4   7   6    4.00    2.40
   3  -7  -6  138.09   14.10
  -3  -7   6  138.09   10.10
   3  -7  -6  124.89   13.10
  -3   7   6  140.29   12.50
   3   7  -6  136.59   11.90
  -3   7   6  126.89    9.00
   3   7  -6  130.89   11.70
  -3   7   6  146.49    8.40
   3   7  -6  132.89   13.00
   2  -7  -6    1.00    2.40
  -2  -7   6    4.40    2.40
  -2   7   6    5.00    2.00
  -2   7   6    3.90    3.00
  -2   7   6    3.40    2.00
   2   7  -6    9.20    3.60
   2   7  -6    4.60    2.20
   2   7  -6   -2.40    3.00
  -1  -7   6   37.90    6.20
   1  -7  -6   31.40    7.20
  -1  -7   6   22.10    4.90
   1  -7  -6   33.90    5.50
   1  -7  -6   30.10    7.10
   1   7  -6   38.00    7.00
   1   7  -6   27.90    6.10
  -1   7   6   34.20    5.30
   1   7  -6   41.00    7.80
  -1   7   6   35.00    5.20
  -1   7   6   33.00    6.80
   0  -7  -6  145.89   12.80
   0  -7  -6  106.39   12.30
   0  -7   6  129.29   13.20
   0  -7   6  117.19   10.70
   0  -7  -6  118.09    9.70
   0  -7   6  139.49   10.70
   0   7   6  123.69    8.70
   0   7  -6  133.69   15.10
   0   7  -6  125.39   10.80
   0   7   6  140.79    9.80
   0   7  -6  138.49   10.90
   0   7   6  140.99   12.10
   0   7  -6  126.19   12.30
   0   7  -6  131.89   12.40
  -1  -7  -6    2.00    2.60
  -1  -7  -6    0.90    2.10
  -1  -7  -6    4.40    3.00
   1  -7   6    3.30    2.70
   1  -7   6    0.80    2.80
   1   7   6   -0.40    1.20
   1   7   6    0.10    1.50
  -1   7  -6    3.70    3.10
  -1   7  -6    0.60    2.70
  -1   7  -6    6.90    3.10
  -1   7  -6    4.80    3.70
  -1   7  -6    2.20    1.50
   1   7   6    0.40    1.50
  -2  -7  -6   11.80    5.00
  -2  -7  -6    6.50    3.10
   2  -7   6    9.60    4.30
  -2  -7  -6    7.50    3.50
   2  -7   6    8.30    3.60
  -2   7  -6    7.20    3.70
   2   7   6   18.30    4.80
   2   7   6   23.30    5.20
  -2   7  -6   11.60    4.10
  -2   7  -6   13.40    3.90
   3  -7   6    0.70    2.50
  -3  -7  -6    0.50    1.60
   3   7   6    0.90    1.10
   3   7   6    3.30    1.60
   3   7   6   -0.20    1.50
  -3   7  -6    0.60    2.00
   4  -7   6   59.29   10.80
  -4  -7  -6   45.70    9.30
  -4   7  -6   39.70    7.60
   4   7   6   43.90    4.70
   4   7   6   47.60    7.50
   4   7   6   48.30    7.90
  -4   7  -6   56.59    8.10
  -5  -7  -6    6.60    4.30
   5  -7   6   13.30    5.40
   5  -7   6    8.00    4.10
  -5   7  -6   14.00    5.40
   5   7   6   10.90    3.50
  -5   7  -6   16.70    3.80
   5   7   6    7.50    3.80
   5   7   6   12.70    3.10
   6  -7   6   40.60    9.70
   6  -7   6   37.70    7.90
  -6  -7  -6   46.70   10.10
  -6   7  -6   36.50    6.30
   6   7   6   41.30    7.60
   6   7   6   48.10    5.60
   6   7   6   53.89    8.90
   3  -8  -6    7.10    3.40
   3  -8  -6   12.00    5.30
  -3  -8   6    4.30    2.70
   3   8  -6    3.80    3.10
   3   8  -6    8.90    3.80
  -3   8   6    5.50    2.40
  -3   8   6    1.70    3.50
  -3   8   6   12.60    2.40
  -2  -8   6    0.40    2.20
   2  -8  -6   -2.80    2.60
   2  -8  -6   -1.90    2.70
  -2   8   6    2.40    3.70
   2   8  -6   -0.70    1.20
  -2   8   6    2.10    2.40
   2   8  -6    3.40    3.10
  -2   8   6   -1.60    1.60
   1  -8  -6    9.10    3.30
   1  -8  -6    8.50    4.00
   1  -8  -6   13.90    5.20
  -1  -8   6    8.60    3.40
  -1   8   6    8.60    3.00
  -1   8   6   14.60    4.90
  -1   8   6    8.90    3.10
   1   8  -6   21.40    6.40
   1   8  -6    5.10    3.00
   0  -8  -6    6.70    4.40
   0  -8  -6   -0.60    2.10
   0  -8  -6    0.90    2.90
   0  -8   6    0.60    2.50
   0  -8   6   -3.10    1.80
   0   8  -6    1.40    2.80
   0   8   6    0.60    1.80
   0   8   6    1.40    2.30
   0   8   6    1.10    2.30
   0   8  -6    1.50    2.00
  -1  -8  -6   -0.30    3.60
   1  -8   6    5.10    2.20
  -1  -8  -6    1.90    3.10
   1  -8   6   -1.80    2.80
   1   8   6   -0.40    1.90
   1   8   6   -1.00    2.00
  -1   8  -6    4.40    2.70
   1   8   6   -1.20    2.10
  -1   8  -6    1.00    2.50
   2  -8   6   17.50    5.30
   2  -8   6   16.50    5.10
  -2  -8  -6   10.70    4.80
   2   8   6   32.90    7.20
   2   8   6   12.60    4.20
  -2   8  -6   19.30    5.60
  -2   8  -6   14.20    4.30
   2   8   6   14.70    3.30
   2   8   6   13.10    4.10
   3  -8   6   20.80    6.60
   3  -8   6   14.80    5.50
  -3  -8  -6   17.70    5.40
   3   8   6   13.50    4.00
  -3   8  -6    9.80    4.20
  -3   8  -6   19.80    4.80
   3   8   6   22.90    4.00
   3   8   6   15.80    5.00
  10   0  -7   -0.90    1.30
 -10   0   7    0.80    1.80
  10   0  -7   -1.50    1.40
   9   0  -7    2.30    1.40
   9   0  -7   -1.00    1.40
  -9   0   7   -0.50    1.20
   9   0  -7   -0.40    2.80
  -8   0   7   -0.60    0.80
   8   0  -7    0.50    1.30
   8   0  -7    0.00    1.10
  -8   0   7    0.40    1.30
   8   0  -7   -0.90    1.60
  -8   0   7    0.00    0.80
   7   0  -7    0.20    1.10
  -7   0   7    1.30    1.20
   7   0  -7    0.10    1.00
  -7   0   7    0.20    1.10
  -7   0   7   -0.90    0.80
   7   0  -7    0.50    2.10
  -6   0   7    0.80    0.80
   6   0  -7    0.30    0.60
   6   0  -7   -1.40    1.00
  -6   0   7   -0.40    0.90
   6   0  -7   -0.20    0.30
   6   0  -7    0.80    0.90
  -6   0   7    0.20    0.50
  -5   0   7   -0.70    0.50
   5   0  -7    0.20    0.90
   5   0  -7    1.80    1.00
  -5   0   7    0.80    0.60
  -5   0   7   -1.20    0.60
   5   0  -7    0.80    0.70
   5   0  -7    0.20    0.60
   4   0  -7    0.50    0.80
   4   0  -7    0.70    0.60
  -4   0   7    0.10    0.40
  -4   0   7    0.10    0.50
   4   0  -7    0.00    0.50
  -4   0   7   -0.50    0.50
   3   0  -7   -0.30    0.40
   3   0  -7    0.10    0.40
   3   0  -7    0.00    0.50
  -3   0   7   -0.10    0.40
  -3   0   7    0.10    0.30
  -3   0   7   -0.40    0.40
   2   0  -7   -0.20    0.30
  -2   0   7    0.70    0.60
   2   0  -7    0.20    0.30
  -2   0   7    0.60    0.50
  -2   0   7    0.40    0.30
   2   0  -7    0.60    0.40
   1   0  -7    0.40    0.40
   1   0  -7    1.00    0.50
   0   0  -7    1.50    0.70
   0   0   7    1.70    0.70
   0   0  -7    1.70    0.40
   0   0  -7    1.10    0.30
   1   0   7    0.20    0.30
   1   0   7    0.10    0.30
   1   0   7    0.30    0.60
  -1   0  -7    0.00    0.50
  -1   0  -7   -0.40    0.30
  -1   0  -7   -0.20    0.40
   1   0   7    0.10    0.50
   2   0   7    0.30    0.60
   2   0   7    0.00    0.30
  -2   0  -7   -0.10    0.90
   2   0   7    0.30    0.70
  -2   0  -7   -0.30    0.40
  -2   0  -7    0.00    0.30
   3   0   7    0.70    1.00
  -3   0  -7    0.00    0.50
  -3   0  -7   -0.10    0.40
   3   0   7    0.70    0.70
  -3   0  -7    0.50    1.00
   3   0   7    0.40    0.70
  -4   0  -7    0.00    1.00
   4   0   7    0.40    0.70
  -4   0  -7   -0.60    0.30
  -4   0  -7   -0.80    0.30
   4   0   7    0.40    1.30
  -4   0  -7   -0.20    0.60
   4   0   7    0.40    0.60
  -5   0  -7    1.10    0.70
  -5   0  -7    0.90    0.60
  -5   0  -7    0.10    1.00
   5   0   7    1.10    0.90
   5   0   7    0.60    0.70
  -5   0  -7    0.90    0.90
   5   0   7   -0.50    1.00
   6   0   7    1.90    1.80
  -6   0  -7   -0.20    0.90
   6   0   7    1.60    1.30
   6   0   7    0.30    0.70
  -6   0  -7    1.30    1.30
  -6   0  -7    0.30    1.60
  -6   0  -7    0.40    0.90
   7   0   7    5.10    2.10
   7   0   7    9.60    3.60
  -7   0  -7    4.80    2.30
   7   0   7    7.70    2.40
  -7   0  -7    5.60    2.10
  -7   0  -7    8.40    2.30
  -8   0  -7   -2.00    1.20
   8   0   7   -1.60    0.80
  -8   0  -7   -0.60    0.90
   8   0   7    1.10    2.30
   8   0   7   -1.60    1.20
  -9   0  -7   -3.20    1.50
   9   0   7    0.80    2.20
   9   0   7   -0.70    1.30
  10   0   7   -1.10    1.60
  10   0   7    1.00    2.10
  10   0   7    1.80    2.50
  10  -1  -7   75.89    8.50
  10  -1  -7   82.49    8.70
 -10  -1   7   91.39    8.10
  10  -1  -7   66.69    8.70
  10   1  -7   94.59    8.90
  10   1  -7   73.09    8.00
 -10   1   7   73.39    6.50
  -9  -1   7    5.10    2.50
   9  -1  -7    8.80    3.10
   9  -1  -7    2.00    1.90
   9  -1  -7    4.00    2.70
   9   1  -7    4.90    2.00
  -9   1   7    3.30    1.50
   9   1  -7    1.30    1.60
   9   1  -7    9.70    4.20
   8  -1  -7    7.10    2.40
   8  -1  -7    5.20    2.30
  -8  -1   7    6.10    3.10
  -8  -1   7    3.60    1.80
   8  -1  -7    3.30    2.00
  -8  -1   7    5.70    2.30
   8  -1  -7   -5.80    3.10
  -8   1   7    3.90    2.00
   8   1  -7    1.80    1.30
   8   1  -7    3.20    1.90
   8   1  -7    1.70    1.60
   8   1  -7    0.70    2.30
  -8   1   7    5.70    2.00
  -8   1   7    1.70    2.00
   7  -1  -7   12.90    4.50
  -7  -1   7   20.10    4.00
   7  -1  -7   18.20    3.70
  -7  -1   7   18.90    3.80
   7  -1  -7   18.40    4.00
   7  -1  -7   19.10    4.30
  -7  -1   7   18.30    3.50
   7   1  -7   23.40    4.10
   7   1  -7   12.90    3.00
  -7   1   7   19.60    3.60
   7   1  -7   15.70    3.20
  -7   1   7   20.50    3.30
   7   1  -7   23.00    5.90
  -7   1   7   17.50    3.10
   6  -1  -7    9.50    3.90
  -6  -1   7    7.90    2.20
  -6  -1   7   14.40    3.10
  -6  -1   7   10.40    2.60
   6  -1  -7   12.10    3.30
   6  -1  -7    8.00    2.10
   6  -1  -7    7.40    2.10
   6   1  -7   10.50    2.20
   6   1  -7    8.40    2.20
   6   1  -7    9.00    2.30
  -6   1   7   13.60    2.40
   6   1  -7   14.00    5.60
  -6   1   7   10.10    2.50
  -6   1   7   11.00    2.50
   5  -1  -7  103.69    6.50
   5  -1  -7  112.59    6.60
   5  -1  -7   99.69    7.60
  -5  -1   7   96.79    7.80
  -5  -1   7   96.79    6.70
  -5  -1   7  105.89    6.40
   5   1  -7  101.39    6.00
  -5   1   7  107.09    5.30
  -5   1   7  106.89    5.90
   5   1  -7  117.49    8.40
   5   1  -7  113.49    6.70
   5   1  -7   98.29    8.10
  -5   1   7  102.39    6.30
  -4  -1   7    0.10    0.70
   4  -1  -7    0.30    0.80
  -4  -1   7    0.20    0.70
  -4  -1   7   -0.10    0.30
   4  -1  -7    0.20    0.60
  -4   1   7   -0.40    0.50
   4   1  -7   -0.20    0.50
  -4   1   7    0.10    0.40
   4   1  -7    0.50    0.90
   4   1  -7    0.70    0.70
   4   1  -7    0.50    0.80
  -4   1   7    0.40    0.40
   3  -1  -7  281.57    7.80
   3  -1  -7  273.87   11.70
   3  -1  -7  261.67    9.80
  -3  -1   7  265.67    9.90
   3  -1  -7  265.67    9.70
  -3  -1   7  267.67   10.80
   3   1  -7  253.97   10.50
   3   1  -7  278.67   11.50
   3   1  -7  269.97   10.30
   3   1  -7  272.97    9.50
  -3   1   7  269.67    9.60
  -3   1   7  265.67    9.10
  -3   1   7  277.37    8.00
   2  -1  -7  330.67    8.40
  -2  -1   7  328.07   11.70
   2  -1  -7  329.37   10.10
   2  -1  -7  351.26   12.50
  -2  -1   7  324.07   10.60
   2  -1  -7  312.57   10.50
  -2   1   7  318.97   10.00
   2   1  -7  319.07   10.30
   2   1  -7  325.07   11.00
   2   1  -7  308.87   11.10
  -2   1   7  328.07    9.90
   2   1  -7  293.57   11.40
   1  -1  -7  341.17    9.40
  -1  -1   7  329.07   11.60
   1  -1  -7  362.86   12.10
   1  -1  -7  330.57   10.50
  -1   1   7  330.77   11.50
  -1   1   7  337.87    9.40
  -1   1   7  341.47   10.20
   1   1  -7  322.67   11.50
   1   1  -7  332.27   10.50
   0  -1   7  195.98    6.20
   0  -1   7  199.58    7.40
   0  -1  -7  193.98    6.90
   0  -1  -7  187.18    7.80
   0   1  -7  195.88    7.30
   0   1  -7  197.68    6.40
   0   1   7  212.98    7.90
   0   1  -7  190.98    8.00
   0   1   7  205.58    6.70
   0   1  -7  206.58    7.30
  -1  -1  -7 4402.06  157.28
   1  -1   7 4371.76  156.38
  -1   1  -7 4377.36  160.28
   1   1   7 4380.76  154.18
  -2  -1  -7  705.33   19.20
  -2  -1  -7  718.83   21.50
  -2  -1  -7  723.93   21.10
   2  -1   7  706.83   20.10
   2  -1   7  735.13   23.30
   2  -1   7  712.03   22.10
  -2  -1  -7  677.53   23.60
   2  -1   7  711.23   21.70
  -2   1  -7  731.73   21.30
  -2   1  -7  708.03   21.40
   2   1   7  645.14   21.40
   2   1   7  738.53   24.00
  -2   1  -7  760.02   23.80
   2   1   7  709.23   19.40
   2   1   7  723.83   20.70
  -3  -1  -7    6.70    1.70
   3  -1   7    6.90    2.30
  -3  -1  -7    6.10    2.20
   3  -1   7    6.00    1.30
   3  -1   7    6.70    2.10
   3  -1   7    8.40    2.10
  -3  -1  -7    5.60    1.40
  -3  -1  -7    5.30    1.20
  -3   1  -7    6.00    2.00
   3   1   7    6.20    1.40
   3   1   7    6.90    2.40
   3   1   7    8.10    1.80
  -3   1  -7    5.60    1.60
  -3   1  -7    5.90    1.60
  -4  -1  -7 1350.36   38.60
   4  -1   7 1262.97   38.30
  -4  -1  -7 1283.87   42.60
  -4  -1  -7 1304.17   35.90
   4  -1   7 1283.37   42.10
   4  -1   7 1285.27   37.00
   4  -1   7 1421.36   39.90
  -4  -1  -7 1319.77   37.90
   4   1   7 1281.37   37.30
  -4   1  -7 1341.87   37.20
   4   1   7 1315.77   42.10
  -4   1  -7 1272.17   37.40
   4   1   7 1317.67   36.30
  -5  -1  -7  150.48   11.60
   5  -1   7  136.59    8.60
   5  -1   7  152.58   11.30
  -5  -1  -7  158.78    8.70
   5  -1   7  139.19    8.00
   5  -1   7  133.59    8.50
  -5  -1  -7  135.19    7.10
  -5  -1  -7  135.99    9.80
   5   1   7  136.19   10.60
   5   1   7  143.89    8.20
  -5   1  -7  128.79    8.00
  -5   1  -7  153.08    8.00
   5   1   7  135.99    7.50
  -6  -1  -7  260.77   11.50
  -6  -1  -7  251.37   12.70
   6  -1   7  272.37   13.50
   6  -1   7  255.37   13.30
  -6  -1  -7  236.28   16.50
  -6  -1  -7  267.77   13.30
   6  -1   7  250.87   16.30
   6  -1   7  260.77   12.60
  -6   1  -7  259.17   11.90
  -6   1  -7  253.37   12.00
   6   1   7  236.48   15.60
   6   1   7  253.37   11.80
   6   1   7  243.28   12.30
  -6   1  -7  257.37   12.40
  -7  -1  -7   29.50    6.90
  -7  -1  -7   22.40    3.60
   7  -1   7   22.60    4.50
   7  -1   7   33.30    5.70
   7  -1   7   15.30    5.30
  -7  -1  -7   23.20    4.40
  -7  -1  -7   21.80    4.20
   7  -1   7   25.10    4.90
  -7   1  -7   20.90    4.10
  -7   1  -7   22.90    4.10
  -7   1  -7   22.30    4.10
   7   1   7   11.60    3.90
   7   1   7   28.40    4.50
   7   1   7   14.40    3.30
   8  -1   7   13.80    4.00
  -8  -1  -7   26.50    5.30
  -8  -1  -7   23.50    4.50
   8  -1   7   27.50    5.40
   8  -1   7   18.30    4.40
  -8  -1  -7   20.70    4.00
   8  -1   7   25.40    4.90
  -8   1  -7   16.20    3.60
   8   1   7   25.40    4.80
  -8   1  -7   25.80    4.40
   8   1   7   13.90    3.40
   8   1   7   17.30    5.10
  -8   1  -7   30.50    5.50
  -9  -1  -7   -0.10    1.90
   9  -1   7    1.60    1.40
   9  -1   7    3.80    2.60
   9  -1   7   -0.80    1.80
  -9   1  -7   -1.60    1.70
   9   1   7    1.50    1.60
   9   1   7   -1.00    1.10
  10  -1   7   18.50    5.40
  10  -1   7   16.20    5.20
  10  -1   7   12.60    4.50
  10   1   7   22.30    5.00
 -10   1  -7   16.10    5.10
  10   1   7   17.30    5.00
  10  -2  -7   10.80    3.90
  10  -2  -7   15.10    4.20
  10  -2  -7   17.80    5.50
  10   2  -7   15.80    4.00
 -10   2   7   19.30    3.60
   9  -2  -7  118.79   10.10
   9  -2  -7  105.39    9.90
  -9  -2   7  103.79    9.80
   9  -2  -7  116.19   11.30
   9   2  -7  102.19    8.50
  -9   2   7  104.79    6.60
   9   2  -7   96.79   11.00
   9   2  -7  104.09    8.80
   9   2  -7  104.39    8.70
   8  -2  -7  113.39    9.60
  -8  -2   7  121.99    9.30
   8  -2  -7  101.69   11.70
   8  -2  -7  114.29    9.20
  -8  -2   7   97.89    9.10
   8  -2  -7  125.69   11.20
   8   2  -7  132.69    9.10
   8   2  -7  113.49    8.40
  -8   2   7  117.09    8.40
   8   2  -7  115.39    9.00
  -8   2   7  104.29    7.80
   8   2  -7  117.99   10.80
  -8   2   7  116.49    6.50
   7  -2  -7  112.59    8.60
  -7  -2   7  136.89    9.90
  -7  -2   7  136.29    9.30
   7  -2  -7  143.99   10.10
   7  -2  -7  120.99   10.40
   7  -2  -7  117.29   12.10
  -7   2   7  125.79    8.30
   7   2  -7  128.19   10.90
   7   2  -7  140.59    8.70
  -7   2   7  131.39    8.10
   7   2  -7  135.19    9.30
   7   2  -7  137.59    8.80
  -7   2   7  127.39    6.40
   6  -2  -7   37.50    6.40
   6  -2  -7   40.10    4.80
  -6  -2   7   39.30    4.60
   6  -2  -7   42.50    4.80
  -6  -2   7   41.00    5.10
   6   2  -7   36.90    6.20
  -6   2   7   48.70    4.40
   6   2  -7   37.60    4.20
  -6   2   7   40.70    2.90
   6   2  -7   38.80    4.70
  -6   2   7   39.30    4.10
   6   2  -7   46.50    4.50
  -5  -2   7    1.90    1.10
   5  -2  -7    1.50    1.50
  -5  -2   7    1.40    1.60
   5  -2  -7    0.80    1.10
   5  -2  -7    1.40    1.20
  -5   2   7    0.80    0.50
  -5   2   7    2.50    1.00
   5   2  -7    0.90    0.80
   5   2  -7    2.10    1.30
   5   2  -7   -0.30    1.00
  -5   2   7   -0.50    0.80
   5   2  -7    2.20    1.30
   4  -2  -7   69.39    6.30
   4  -2  -7   72.49    5.10
  -4  -2   7   70.19    5.40
  -4  -2   7   72.59    5.90
   4  -2  -7   66.39    5.40
   4   2  -7   82.09    5.40
  -4   2   7   82.79    5.00
   4   2  -7   83.59    6.00
   4   2  -7   72.79    5.30
   4   2  -7   59.79    5.30
  -4   2   7   67.39    4.70
  -3  -2   7  170.08    9.00
  -3  -2   7  172.28    8.30
   3  -2  -7  170.58    8.60
  -3  -2   7  167.68    8.40
   3  -2  -7  177.98    7.80
  -3   2   7  161.48    7.00
  -3   2   7  171.68    7.80
  -3   2   7  165.08    9.00
   3   2  -7  162.78    7.80
   3   2  -7  162.28    8.70
   3   2  -7  162.38    7.90
   2  -2  -7  223.08   10.90
   2  -2  -7  200.08    9.20
   2  -2  -7  205.98    8.00
  -2  -2   7  217.98    7.90
  -2  -2   7  219.48   10.00
  -2  -2   7  207.98    9.20
   2   2  -7  204.08    9.00
   2   2  -7  205.98    9.70
  -2   2   7  212.98    8.80
   2   2  -7  209.38    7.60
  -2   2   7  210.28   10.00
  -2   2   7  210.18    7.50
   1  -2  -7  169.78    6.40
   1  -2  -7  168.38    9.10
   1  -2  -7  177.48    6.20
  -1  -2   7  191.98    8.70
  -1   2   7  173.98    7.80
   1   2  -7  177.28    8.10
  -1   2   7  180.28    6.00
  -1   2   7  176.38    6.00
  -1   2   7  176.28    8.00
   1   2  -7  181.08    8.60
  -1   2   7  181.98    8.90
   1   2  -7  171.08    8.80
   0  -2  -7   85.69    4.40
   0  -2   7   90.89    5.60
   0  -2   7   98.79    5.80
   0  -2  -7   91.89    6.20
   0  -2  -7   80.59    5.10
   0  -2  -7   89.59    6.50
   0   2   7   84.29    3.30
   0   2   7   94.59    6.10
   0   2  -7   83.49    5.40
   0   2   7   94.39    5.20
   0   2  -7   91.09    5.60
   0   2   7   86.99    4.30
   0   2  -7   83.09    5.40
  -1  -2  -7  104.89    5.60
   1  -2   7  111.99    6.70
  -1  -2  -7  104.89    6.10
  -1  -2  -7   94.19    6.40
   1  -2   7  120.09    6.30
   1  -2   7  106.59    5.90
  -1  -2  -7  115.19    7.50
   1   2   7  100.19    6.60
  -1   2  -7  107.09    6.00
   1   2   7  113.09    3.80
  -1   2  -7  104.29    6.20
   1   2   7  119.89    7.70
   1   2   7  107.49    5.80
   1   2   7  104.99    5.50
  -1   2  -7  108.29    6.20
   2  -2   7    0.30    0.90
   2  -2   7    0.30    0.90
   2  -2   7    1.40    1.20
  -2  -2  -7    1.00    0.90
  -2  -2  -7   -0.20    0.60
  -2  -2  -7    2.10    1.20
   2   2   7    0.10    0.40
   2   2   7    1.40    0.90
   2   2   7    0.60    0.80
  -2   2  -7    0.70    0.90
  -2   2  -7    0.00    0.50
  -2   2  -7   -0.10    0.70
   2   2   7    0.90    1.10
   2   2   7    1.80    1.50
  -3  -2  -7 1686.43   53.29
  -3  -2  -7 1479.75   39.30
  -3  -2  -7 1501.95   42.40
   3  -2   7 1481.25   43.30
   3  -2   7 1422.86   41.70
  -3  -2  -7 1487.75   42.40
   3  -2   7 1495.85   45.20
   3  -2   7 1480.05   43.20
  -3   2  -7 1467.55   40.60
   3   2   7 1415.76   41.10
   3   2   7 1499.95   38.80
   3   2   7 1415.56   43.70
   3   2   7 1449.46   41.90
  -3   2  -7 1513.55   42.00
   3   2   7 1419.96   45.00
  -3   2  -7 1412.06   41.80
   4  -2   7  155.88   11.00
   4  -2   7  168.38    9.80
  -4  -2  -7  166.88   11.40
  -4  -2  -7  165.28    7.60
   4  -2   7  155.18    9.60
   4  -2   7  173.68    9.20
  -4  -2  -7  177.78    9.70
  -4  -2  -7  164.68    9.20
   4   2   7  153.68    7.10
   4   2   7  176.38   11.40
   4   2   7  154.18    8.40
  -4   2  -7  173.48    9.20
   4   2   7  172.78   10.40
  -4   2  -7  172.38    8.90
   5  -2   7  272.17   13.90
   5  -2   7  261.37   15.90
   5  -2   7  275.27   13.90
  -5  -2  -7  249.97   13.10
   5  -2   7  246.08   12.50
  -5  -2  -7  279.57   13.40
  -5  -2  -7  291.67   16.80
  -5  -2  -7  273.27   11.40
  -5   2  -7  285.67   12.50
   5   2   7  269.47   15.70
  -5   2  -7  285.27   12.80
   5   2   7  269.07   11.00
   5   2   7  262.77   12.30
   6  -2   7    4.70    2.50
   6  -2   7    3.40    2.10
  -6  -2  -7    3.30    1.70
  -6  -2  -7    9.90    3.70
   6  -2   7    5.70    2.30
  -6  -2  -7    0.60    1.60
  -6  -2  -7    3.30    1.70
   6  -2   7    8.40    2.90
   6   2   7    6.30    2.30
   6   2   7    4.50    1.80
  -6   2  -7    5.30    2.00
   6   2   7    5.70    2.50
  -6   2  -7    2.50    1.70
  -7  -2  -7    9.60    3.00
   7  -2   7    8.50    3.20
  -7  -2  -7    8.40    2.70
  -7  -2  -7   11.30    3.50
  -7  -2  -7    6.00    3.30
   7  -2   7    5.60    2.40
   7  -2   7    4.70    3.20
   7  -2   7    5.80    2.50
  -7   2  -7    9.50    2.30
   7   2   7    4.20    2.60
  -7   2  -7    4.10    1.90
  -7   2  -7    8.50    2.60
   7   2   7    5.40    2.00
   7   2   7    7.90    2.50
   8  -2   7    0.40    1.40
   8  -2   7   -0.10    1.40
   8  -2   7    2.90    1.70
  -8  -2  -7    1.80    1.50
  -8  -2  -7   -1.70    1.50
  -8  -2  -7    2.30    2.70
  -8  -2  -7    2.20    2.10
   8   2   7    4.60    2.90
  -8   2  -7   -0.50    1.40
  -8   2  -7   -0.90    1.50
   8   2   7   -0.10    1.30
  -8   2  -7   -1.50    1.40
   8   2   7    3.00    1.70
   9  -2   7    1.50    2.40
   9  -2   7    5.00    2.20
   9  -2   7    0.10    2.50
   9   2   7    2.20    1.80
   9   2   7    3.20    2.20
  -9   2  -7   -0.90    1.70
  10  -2   7    1.30    2.00
  10  -2   7    0.20    2.50
  10  -2   7    2.50    2.40
 -10   2  -7    4.10    2.20
  10   2   7   -0.80    2.00
  10   2   7   -0.10    1.90
  10  -3  -7   21.20    6.10
  10  -3  -7   22.70    5.90
  10  -3  -7    7.30    3.90
  10   3  -7   16.30    3.80
  10   3  -7   15.40    4.40
   9  -3  -7    3.90    2.40
   9  -3  -7    4.80    3.10
   9  -3  -7   15.10    4.50
   9   3  -7   12.70    3.70
   9   3  -7    7.00    2.80
   9   3  -7   12.30    4.80
   9   3  -7    7.50    3.20
  -9   3   7    6.10    1.30
   8  -3  -7   26.80    8.70
   8  -3  -7   18.90    5.30
  -8  -3   7   23.70    5.30
   8  -3  -7   16.80    4.90
   8   3  -7   17.10    4.70
   8   3  -7   18.00    4.20
  -8   3   7   18.60    1.80
   8   3  -7   16.20    3.90
   8   3  -7   22.40    4.30
  -8   3   7   25.00    4.60
  -7  -3   7   19.00    4.80
   7  -3  -7   17.90    4.60
   7  -3  -7   23.00    5.30
   7  -3  -7   25.30    5.00
   7   3  -7   16.50    3.90
  -7   3   7   23.40    5.50
   7   3  -7   21.60    4.10
  -7   3   7   26.10    4.30
   7   3  -7   28.70    5.90
   7   3  -7   18.80    3.80
   6  -3  -7  269.47   13.80
   6  -3  -7  278.27   15.00
  -6  -3   7  254.37   14.00
  -6  -3   7  247.08   14.30
   6  -3  -7  257.47   15.90
   6   3  -7  257.77   12.70
   6   3  -7  268.37   14.30
  -6   3   7  274.57   12.60
   6   3  -7  258.67   12.60
  -6   3   7  242.78   11.80
   6   3  -7  256.47   14.70
   5  -3  -7   16.70    3.20
   5  -3  -7   13.00    3.60
  -5  -3   7   18.00    3.80
   5  -3  -7    8.60    2.70
  -5  -3   7   18.10    4.10
  -5   3   7   14.90    3.20
   5   3  -7   17.90    3.60
  -5   3   7   11.50    2.50
   5   3  -7   15.50    2.90
   5   3  -7    9.00    2.80
   5   3  -7    7.50    2.50
  -4  -3   7  246.18   12.70
  -4  -3   7  260.47   13.50
   4  -3  -7  254.07   13.20
  -4  -3   7  277.17   12.90
   4  -3  -7  260.67   14.80
   4  -3  -7  261.27   12.10
  -4   3   7  270.87   12.10
   4   3  -7  285.27   12.50
  -4   3   7  281.37   13.90
   4   3  -7  270.17   12.30
   4   3  -7  249.38   11.80
   4   3  -7  269.77   13.40
  -4   3   7  271.77   11.00
   3  -3  -7  191.78    9.30
  -3  -3   7  191.38   10.30
  -3  -3   7  185.88    9.00
   3  -3  -7  181.88   10.50
   3  -3  -7  195.98   11.90
  -3  -3   7  202.78   11.00
  -3   3   7  177.88   10.50
   3   3  -7  208.08   12.30
   3   3  -7  195.98   10.00
   3   3  -7  198.88    9.00
  -3   3   7  200.58    9.80
   3   3  -7  182.58   10.40
  -3   3   7  188.88    8.20
  -2  -3   7  287.57   12.90
  -2  -3   7  286.57   13.30
   2  -3  -7  290.37   14.70
   2  -3  -7  299.77   11.60
   2  -3  -7  287.87   13.40
   2  -3  -7  298.87    9.50
  -2  -3   7  300.47   10.60
  -2   3   7  297.27    9.10
   2   3  -7  293.37   13.40
  -2   3   7  299.27   13.90
  -2   3   7  290.47   12.70
   2   3  -7  274.47   14.20
   2   3  -7  298.77   10.70
  -2   3   7  300.17   10.50
  -2   3   7  310.17   13.20
   2   3  -7  282.47   12.70
  -1  -3   7   43.30    4.40
   1  -3  -7   49.60    3.40
  -1  -3   7   42.20    3.00
   1  -3  -7   51.19    6.80
  -1   3   7   50.89    4.60
  -1   3   7   48.40    4.60
  -1   3   7   44.50    3.00
   1   3  -7   30.80    5.10
  -1   3   7   45.60    5.00
   1   3  -7   43.40    4.50
   1   3  -7   37.60    4.50
   1   3  -7   54.19    5.10
  -1   3   7   48.10    3.10
   0  -3   7   48.20    5.00
   0  -3  -7   49.10    4.60
   0  -3  -7   53.89    4.00
   0  -3   7   54.09    4.80
   0  -3  -7   52.09    5.60
   0  -3  -7   52.29    5.50
   0   3   7   54.99    3.30
   0   3  -7   50.29    4.90
   0   3   7   51.99    4.60
   0   3  -7   53.99    4.80
   0   3   7   56.89    5.50
   0   3   7   42.80    4.60
   0   3  -7   57.89    5.40
   0   3   7   54.59    3.80
   1  -3   7  899.61   29.40
  -1  -3  -7  925.71   29.30
  -1  -3  -7  931.41   31.40
  -1  -3  -7  903.51   31.00
   1  -3   7  919.31   30.20
  -1  -3  -7  913.61   27.70
   1   3   7  899.41   27.20
  -1   3  -7  914.81   29.40
  -1   3  -7  862.01   28.20
   1   3   7  890.91   28.30
  -1   3  -7  910.51   29.30
   1   3   7  906.91   30.80
   1   3   7  912.31   31.30
  -2  -3  -7  151.78    9.80
  -2  -3  -7  142.19    8.70
   2  -3   7  118.49    8.10
  -2  -3  -7  138.69    9.60
   2  -3   7  138.59    9.10
  -2  -3  -7  136.69    8.00
   2   3   7  138.39    8.00
   2   3   7  138.59    9.40
  -2   3  -7  130.79    8.20
   2   3   7  139.49    7.80
  -2   3  -7  137.69    8.40
   2   3   7  143.29    9.90
  -2   3  -7  143.19    8.30
   2   3   7  138.59    5.70
  -2   3  -7  146.59    8.30
   3  -3   7  196.88   11.00
   3  -3   7  198.78   11.90
  -3  -3  -7  200.48   10.70
   3  -3   7  196.38   11.50
  -3  -3  -7  192.28   10.80
  -3  -3  -7  199.78   12.30
  -3   3  -7  201.88   10.10
   3   3   7  208.78   10.30
   3   3   7  206.78   12.20
  -3   3  -7  196.28   10.60
   3   3   7  197.68    7.80
  -3   3  -7  200.28   11.00
   3   3   7  201.18   10.30
   3   3   7  195.78   12.30
  -4  -3  -7  154.08   10.30
  -4  -3  -7  155.58    9.80
   4  -3   7  138.49   10.80
   4  -3   7  142.89    9.90
  -4  -3  -7  148.19   11.10
   4  -3   7  156.38   10.50
   4  -3   7  161.18   10.10
   4   3   7  148.79    9.20
   4   3   7  153.88   14.40
  -4   3  -7  146.69    9.30
   4   3   7  170.88   11.90
  -4   3  -7  162.58    9.00
   4   3   7  162.58    7.20
  -4   3  -7  145.09    8.80
   4   3   7  155.18    9.00
  -5  -3  -7  691.43   27.10
  -5  -3  -7  742.03   27.70
   5  -3   7  677.63   27.50
   5  -3   7  775.62   29.10
  -5  -3  -7  717.73   30.80
   5  -3   7  768.72   27.90
   5  -3   7  745.93   31.00
  -5   3  -7  727.63   25.60
   5   3   7  756.32   26.90
   5   3   7  736.23   30.30
   5   3   7  745.03   30.00
   5   3   7  717.03   25.60
  -5   3  -7  769.82   26.70
   5   3   7  743.93   23.10
   6  -3   7  606.34   26.30
   6  -3   7  603.94   29.00
  -6  -3  -7  663.53   26.00
   6  -3   7  644.74   26.60
  -6  -3  -7  616.04   29.40
  -6  -3  -7  612.14   25.50
   6  -3   7  585.24   25.10
  -6   3  -7  634.24   24.10
  -6   3  -7  635.04   23.40
   6   3   7  606.04   23.50
   6   3   7  639.04   28.10
   6   3   7  606.14   28.10
   6   3   7  625.74   21.30
   7  -3   7   47.60    7.50
  -7  -3  -7   30.50    5.70
   7  -3   7   32.70    6.00
   7  -3   7   48.20    7.60
  -7  -3  -7   44.80    7.60
  -7  -3  -7   27.30    6.10
   7  -3   7   42.00   11.90
  -7   3  -7   45.00    6.60
  -7   3  -7   30.10    5.00
   7   3   7   20.60    5.20
   7   3   7   41.30    5.20
   7   3   7   37.60    7.60
   7   3   7   36.80    4.20
  -8  -3  -7    6.80    4.20
   8  -3   7   -1.40    1.40
   8  -3   7   -2.40    1.50
   8  -3   7    1.60    1.90
   8   3   7   -1.50    3.50
   8   3   7    1.60    2.00
  -8   3  -7   -1.90    1.40
   8   3   7    1.00    1.70
   8   3   7   -1.20    1.00
   9  -3   7    5.60    3.00
  -9  -3  -7    1.10    2.10
   9  -3   7   11.70    3.90
   9  -3   7    9.40    6.00
  -9   3  -7    0.40    2.20
   9   3   7   -0.40    4.00
   9   3   7    6.70    2.70
  10  -3   7   25.00    6.20
  10  -3   7   26.60    6.00
  10  -3   7   18.60    5.00
 -10   3  -7   13.80    4.80
  10   3   7   18.40    5.30
  10   3   7   20.90    5.00
   9  -4  -7    6.70    4.10
   9  -4  -7   13.00    4.10
   9  -4  -7    7.00    4.40
   9   4  -7    5.90    2.70
   9   4  -7    6.90    2.90
   9   4  -7    0.70    3.40
   9   4  -7    2.70    2.30
   8  -4  -7    2.90    2.30
   8  -4  -7   -0.50    2.00
   8  -4  -7    2.20    2.50
   8   4  -7    2.50    1.70
   8   4  -7    2.20    2.20
   8   4  -7    2.60    2.70
   8   4  -7    2.20    1.90
  -7  -4   7   24.40    4.90
   7  -4  -7   25.00    8.90
   7  -4  -7   23.70    5.10
  -7  -4   7   27.00    5.80
   7  -4  -7   29.30    6.70
   7   4  -7   20.40    6.00
  -7   4   7   16.00    3.40
   7   4  -7   30.30    5.90
  -7   4   7   25.30    4.50
   7   4  -7   27.30    4.90
   7   4  -7   23.70    4.70
   7   4  -7   26.40    5.90
  -6  -4   7   22.10    6.90
   6  -4  -7   24.50    4.80
  -6  -4   7   21.10    4.60
   6  -4  -7   24.10    6.40
  -6  -4   7   26.90    5.90
   6  -4  -7   24.50    5.90
   6   4  -7   24.90    5.30
  -6   4   7   29.40    4.40
   6   4  -7   22.40    4.50
   6   4  -7   28.60    4.70
   6   4  -7   23.80    5.00
  -6   4   7   27.40    4.60
   6   4  -7   18.80    6.90
   5  -4  -7   14.60    3.80
  -5  -4   7   11.70    3.40
  -5  -4   7    7.60    2.90
  -5  -4   7   15.30    3.60
   5  -4  -7   11.00    3.00
   5  -4  -7   12.60    4.20
  -5   4   7   15.10    4.10
   5   4  -7   10.80    4.20
   5   4  -7   13.40    3.10
  -5   4   7   14.50    3.50
   5   4  -7   13.10    3.00
   5   4  -7   11.70    3.20
  -5   4   7   14.40    2.90
   5   4  -7    9.60    2.90
   4  -4  -7   -2.20    1.10
  -4  -4   7   -1.50    1.50
  -4  -4   7    1.80    1.50
   4  -4  -7    1.00    1.10
  -4  -4   7   -1.10    1.00
   4  -4  -7   -1.00    0.90
  -4   4   7   -1.50    1.10
  -4   4   7    1.10    1.00
   4   4  -7   -3.10    1.50
   4   4  -7    1.40    1.70
   4   4  -7    0.30    1.20
   4   4  -7    0.30    0.90
  -4   4   7   -0.60    0.80
   4   4  -7    0.70    1.10
   3  -4  -7  211.58   14.00
  -3  -4   7  194.48   11.70
  -3  -4   7  199.68   12.00
  -3  -4   7  206.18   10.00
   3  -4  -7  218.38   12.80
  -3   4   7  198.18    7.20
  -3   4   7  194.78   12.20
  -3   4   7  199.18   11.80
   3   4  -7  209.68   13.70
   3   4  -7  199.08   11.80
  -3   4   7  201.58    9.20
  -3   4   7  207.88   11.40
   3   4  -7  209.48   11.70
   3   4  -7  207.48   10.10
  -2  -4   7    2.70    1.20
   2  -4  -7    4.30    2.80
  -2  -4   7    2.10    1.20
   2  -4  -7    2.30    0.90
  -2   4   7    4.70    2.10
  -2   4   7    2.30    1.40
   2   4  -7    2.40    1.50
  -2   4   7    2.10    1.20
   2   4  -7   -0.20    0.90
   2   4  -7    4.60    2.40
  -2   4   7    0.70    0.50
  -2   4   7    0.90    0.80
  -1  -4   7   77.09    5.10
  -1  -4   7   76.69    7.50
   1  -4  -7   82.69    8.10
   1  -4  -7   82.99    5.30
   1  -4  -7   88.49    8.40
  -1  -4   7   75.09   12.00
   1   4  -7   79.49    6.60
   1   4  -7   75.19    6.70
  -1   4   7   70.59    7.00
  -1   4   7   80.09    5.00
  -1   4   7   76.89    4.80
  -1   4   7   74.09    6.70
   1   4  -7   89.59    7.50
   1   4  -7   77.89    7.30
  -1   4   7   73.89    6.40
   0  -4   7  135.79    8.60
   0  -4  -7  124.39    8.70
   0  -4   7  122.79    7.30
   0  -4  -7  128.89    7.40
   0  -4   7  123.69    9.50
   0  -4  -7  127.29    9.90
   0  -4  -7  120.59    9.80
   0   4  -7  137.29    9.30
   0   4   7  108.69   10.40
   0   4   7  129.09    7.10
   0   4   7  125.89    9.10
   0   4  -7  128.29    9.50
   0   4   7  134.99    8.80
   0   4  -7  122.69    9.00
   0   4   7  126.99    6.50
   0   4  -7  136.49    8.70
  -1  -4  -7  120.69    7.80
  -1  -4  -7  124.49    9.70
  -1  -4  -7  123.69    8.80
  -1  -4  -7  131.39   10.20
   1  -4   7  114.59    9.00
   1   4   7  136.29    9.30
   1   4   7  125.49    7.50
   1   4   7  129.19   10.00
  -1   4  -7  126.19    8.30
  -1   4  -7  116.29    8.70
  -1   4  -7  126.69    9.20
  -2  -4  -7   39.20    6.30
   2  -4   7   21.50    4.20
   2  -4   7   40.10    6.80
  -2  -4  -7   33.50    5.40
  -2  -4  -7   45.40    6.00
  -2   4  -7   36.60    5.20
   2   4   7   43.90    4.80
   2   4   7   30.40    6.30
  -2   4  -7   41.00    5.00
  -2   4  -7   33.30    4.90
   2   4   7   41.80    4.50
  -2   4  -7   39.10    4.90
   2   4   7   35.20    3.00
   2   4   7   33.30    5.90
  -3  -4  -7  138.39    9.50
  -3  -4  -7  135.79   10.60
   3  -4   7  150.38   10.50
  -3  -4  -7  135.89   10.00
   3  -4   7  133.59   10.40
   3   4   7  136.49    9.00
   3   4   7  132.09   10.70
  -3   4  -7  139.69    9.30
  -3   4  -7  127.39    9.00
   3   4   7  146.49    6.80
  -3   4  -7  143.99    9.00
   3   4   7  140.59    9.10
  -3   4  -7  147.19    9.80
   3   4   7  148.09   11.20
  -4  -4  -7   14.00    3.60
  -4  -4  -7   11.30    3.70
   4  -4   7   13.80    3.70
  -4  -4  -7   21.20    4.80
   4  -4   7   13.90    4.10
   4  -4   7    9.50    3.00
  -4   4  -7   12.40    3.10
  -4   4  -7   13.50    3.50
  -4   4  -7   14.90    3.30
   4   4   7   12.90    2.20
   4   4   7    9.40    2.80
  -4   4  -7   13.50    3.20
   4   4   7   10.40    3.60
   4   4   7   17.30    5.00
   4   4   7   15.30    3.50
  -5  -4  -7   60.69    9.60
  -5  -4  -7   61.99    7.10
  -5  -4  -7   70.49    7.60
   5  -4   7   53.39    6.90
   5  -4   7   59.59    7.50
   5  -4   7   56.09    7.70
   5   4   7   70.29    5.10
  -5   4  -7   69.39    6.70
  -5   4  -7   70.29    6.50
   5   4   7   60.79    6.60
   5   4   7   58.89    7.60
   5   4   7   53.89    7.40
  -5   4  -7   66.09    6.50
   5   4   7   69.39    6.70
  -5   4  -7   73.69    6.50
   6  -4   7    0.80    1.60
  -6  -4  -7    0.50    2.10
   6  -4   7    1.10    1.90
  -6  -4  -7    0.80    1.50
  -6  -4  -7    0.80    1.60
   6  -4   7   -0.60    1.80
   6   4   7    0.00    1.50
  -6   4  -7   -3.10    1.40
   6   4   7   -0.10    2.10
   6   4   7    0.60    1.10
   6   4   7   -0.40    1.70
   6   4   7   -0.20    0.80
   7  -4   7   -2.90    2.60
   7  -4   7    0.50    1.90
   7  -4   7    4.10    4.40
   7  -4   7    2.10    2.60
  -7  -4  -7   -0.50    2.30
   7   4   7    2.10    2.50
   7   4   7   -0.70    0.90
   7   4   7    2.10    1.60
  -7   4  -7   -0.60    1.70
   7   4   7   -1.40    2.30
   8  -4   7    0.50    2.40
   8  -4   7    5.80    2.70
  -8  -4  -7   -1.40    2.60
   8   4   7    4.80    1.90
   8   4   7    5.50    2.60
   9  -4   7   55.89    9.40
   9  -4   7   48.80    8.80
   9  -4   7   49.90    9.60
  -9  -4  -7   57.09   11.20
   9   4   7   51.59    6.10
   9   4   7   61.19    9.00
  -9   4  -7   53.49    7.20
   8  -5  -7  140.99   23.60
   8  -5  -7   98.99   11.60
   8  -5  -7  114.99   13.20
   8   5  -7   97.69   10.40
   8   5  -7   96.19    9.90
   8   5  -7  104.39    9.40
   8   5  -7  112.09    9.30
   7  -5  -7   14.20    4.30
   7  -5  -7    6.60    3.50
   7   5  -7    4.10    2.10
   7   5  -7    0.70    2.40
   7   5  -7    4.30    2.10
   7   5  -7    8.80    3.40
   6  -5  -7   14.30    4.60
   6  -5  -7   22.60    6.10
  -6  -5   7   21.20    5.30
   6  -5  -7   18.10    4.70
   6   5  -7   16.10    3.90
   6   5  -7   14.50    3.70
   6   5  -7   16.60    3.80
  -6   5   7   18.00    3.80
   6   5  -7   18.30    4.80
   5  -5  -7   43.10    8.60
  -5  -5   7   44.00    7.60
   5  -5  -7   43.90    7.80
  -5  -5   7   42.40    5.70
  -5  -5   7   35.30    5.90
   5   5  -7   35.60    6.10
  -5   5   7   44.10    4.80
   5   5  -7   42.90    5.50
  -5   5   7   34.10    5.30
   5   5  -7   38.40    7.50
   5   5  -7   52.59    7.70
   5   5  -7   34.00    5.50
  -5   5   7   29.90    5.70
   4  -5  -7   38.90    7.60
   4  -5  -7   34.00    6.20
  -4  -5   7   46.80    5.70
  -4  -5   7   36.80    4.60
  -4  -5   7   34.20    5.90
  -4   5   7   43.70    4.50
   4   5  -7   35.40    7.00
   4   5  -7   38.30    4.80
   4   5  -7   38.70    6.30
   4   5  -7   35.30    5.50
  -4   5   7   37.90    2.60
  -4   5   7   41.60    5.20
  -4   5   7   41.60    7.20
   4   5  -7   39.30    6.80
  -4   5   7   38.60    6.70
  -3  -5   7  126.79   10.30
  -3  -5   7  134.79   10.30
  -3  -5   7  130.69    8.20
   3  -5  -7  141.59   12.40
  -3   5   7  128.99    6.30
   3   5  -7  131.39   11.60
   3   5  -7  157.58   10.80
  -3   5   7  117.89    9.20
  -3   5   7  133.39   10.80
  -3   5   7  136.69    7.90
  -3   5   7  152.48   11.00
   3   5  -7  137.69   10.40
  -2  -5   7   66.49    5.40
   2  -5  -7   57.99    7.70
   2  -5  -7   60.49    4.80
  -2  -5   7   65.59    6.90
   2   5  -7   59.29    7.30
   2   5  -7   61.09    7.60
  -2   5   7   74.69    5.30
  -2   5   7   61.79    7.30
  -2   5   7   65.69    4.70
  -2   5   7   66.39    7.00
  -2   5   7   71.19    7.10
   2   5  -7   69.99    7.30
   2   5  -7   63.19    6.80
  -1  -5   7   27.80    3.70
   1  -5  -7   22.00    5.20
  -1  -5   7   29.30    6.10
   1  -5  -7   28.40    6.00
   1  -5  -7   28.00    3.50
  -1  -5   7   30.50    5.40
  -1   5   7   23.50    3.40
  -1   5   7   29.60    5.30
   1   5  -7   33.10    6.40
   1   5  -7   31.40    6.00
   1   5  -7   27.90    5.20
   1   5  -7   20.70    4.60
  -1   5   7   32.00    4.80
  -1   5   7   19.70    4.40
  -1   5   7   22.70    5.00
   0  -5   7  112.89    7.80
   0  -5   7  121.89   10.40
   0  -5  -7  113.59   10.50
   0  -5  -7   93.39    9.40
   0  -5   7  104.79    8.40
   0  -5  -7  103.39    7.40
   0   5  -7  113.39    8.60
   0   5   7  104.39    7.00
   0   5   7  106.09    6.60
   0   5  -7   99.69    9.10
   0   5  -7  103.79    9.60
   0   5   7  121.19   10.60
   0   5   7   94.79    8.70
   0   5  -7  100.49    9.00
   0   5   7  105.29    8.70
   1  -5   7   34.70    6.30
  -1  -5  -7   50.39    7.60
  -1  -5  -7   42.80    7.50
  -1  -5  -7   25.10    5.50
  -1  -5  -7   37.30    4.80
  -1   5  -7   28.50    5.00
   1   5   7   50.99    6.40
  -1   5  -7   42.90    6.30
  -1   5  -7   49.40    6.30
   1   5   7   30.40    5.80
  -1   5  -7   55.49    8.10
   1   5   7   46.50    5.80
  -1   5  -7   36.40    5.60
   1   5   7   53.39    5.20
  -2  -5  -7  512.85   23.00
  -2  -5  -7  473.55   24.20
   2  -5   7  511.45   23.60
   2  -5   7  523.85   24.30
  -2  -5  -7  485.85   20.80
  -2  -5  -7  508.65   23.70
  -2   5  -7  520.65   22.90
   2   5   7  496.45   24.30
  -2   5  -7  508.35   21.60
   2   5   7  496.05   20.20
   2   5   7  525.35   21.90
  -2   5  -7  507.95   20.90
  -2   5  -7  527.85   22.90
   3  -5   7    1.20    1.90
  -3  -5  -7   -0.80    1.50
  -3  -5  -7    0.40    1.60
   3  -5   7    1.80    2.10
  -3  -5  -7    2.80    1.90
  -3   5  -7    0.80    1.50
  -3   5  -7   -0.90    1.10
   3   5   7    2.90    1.90
   3   5   7    0.10    1.00
   3   5   7    8.10    3.30
   3   5   7    1.40    1.90
  -3   5  -7    0.20    1.40
  -3   5  -7    2.90    2.10
   3   5   7    0.60    1.50
  -4  -5  -7    0.10    1.60
   4  -5   7   -0.60    1.70
   4  -5   7    1.50    1.70
  -4  -5  -7   -1.20    1.40
  -4  -5  -7    0.10    1.90
   4   5   7    2.20    1.80
  -4   5  -7   -2.10    1.50
  -4   5  -7    1.80    1.60
   4   5   7   -2.30    1.00
   4   5   7    4.50    2.90
  -4   5  -7    2.30    2.00
   4   5   7   -0.80    0.90
   4   5   7   -0.50    2.30
  -4   5  -7   -0.30    1.20
  -5  -5  -7   -0.40    2.80
   5  -5   7   -0.80    1.70
   5  -5   7    0.20    1.80
  -5  -5  -7   -0.20    1.40
  -5  -5  -7   -1.70    1.80
   5   5   7    1.40    1.00
  -5   5  -7   -0.80    2.20
   5   5   7    1.00    2.70
  -5   5  -7    0.50    1.20
   5   5   7    1.90    1.70
   5   5   7    2.00    1.70
   5   5   7    0.00    2.30
  -5   5  -7   -0.30    1.20
  -6  -5  -7    2.70    2.50
  -6  -5  -7    0.20    2.90
   6  -5   7   -0.40    1.80
   6  -5   7   -2.40    3.00
   6   5   7    3.30    1.70
   6   5   7    1.10    1.90
   6   5   7   -3.80    1.80
   6   5   7    5.20    2.60
   6   5   7    2.50    2.40
  -6   5  -7   -1.00    1.80
  -6   5  -7    3.30    2.00
   7  -5   7   -3.10    2.10
  -7  -5  -7   -2.40    2.80
   7   5   7   -0.50    1.40
   7   5   7   -2.30    1.60
  -7   5  -7   -1.80    1.60
  -8  -5  -7    5.10    4.20
   8  -5   7   17.20    5.10
   8  -5   7    7.20    3.90
   8   5   7   12.70    3.40
  -8   5  -7    6.30    2.90
   8   5   7    6.90    2.80
   7  -6  -7   -1.90    1.70
   7  -6  -7   -2.90    1.70
  -7  -6   7   -3.20    1.70
   7   6  -7   -0.90    2.10
   7   6  -7   -4.90    2.00
   7   6  -7    0.70    2.10
   7   6  -7   -2.60    1.80
   6  -6  -7   35.10    7.50
  -6  -6   7   39.10    6.80
   6  -6  -7   36.60   10.90
   6   6  -7   29.50    5.80
  -6   6   7   39.60    8.20
   6   6  -7   33.00    5.70
  -6   6   7   27.80    4.60
   6   6  -7   28.00    5.50
   6   6  -7   28.90    6.60
  -5  -6   7   15.10    4.10
   5  -6  -7    9.80    3.90
   5  -6  -7   15.30    5.00
  -5   6   7   10.60    3.10
  -5   6   7   16.40    5.40
   5   6  -7   22.80    5.40
   5   6  -7   16.60    4.30
  -4  -6   7   52.39   11.00
  -4  -6   7   83.19   11.70
  -4  -6   7   72.69    6.90
   4  -6  -7   54.29    9.70
  -4   6   7   65.89    4.10
  -4   6   7   48.70    9.50
  -4   6   7   62.39    8.40
  -4   6   7   61.09    9.50
   4   6  -7   61.19    7.40
   4   6  -7   72.59    7.00
   4   6  -7   65.69    8.00
  -4   6   7   54.29    5.40
   4   6  -7   54.09    9.30
  -3  -6   7   11.50    3.50
  -3  -6   7   10.50    3.60
   3  -6  -7   10.30    3.90
  -3   6   7   14.70    4.40
  -3   6   7   13.40    3.00
   3   6  -7   20.30    5.40
  -3   6   7   13.80    2.60
  -3   6   7   14.40    4.00
   3   6  -7   11.60    3.20
   3   6  -7    8.10    2.60
   3   6  -7   18.00    5.50
  -3   6   7   18.10    4.90
   2  -6  -7  247.88   12.00
  -2  -6   7  232.18   15.00
   2  -6  -7  257.37   17.90
   2  -6  -7  264.57   18.60
  -2  -6   7  273.47   14.20
  -2   6   7  254.97   12.10
  -2   6   7  257.77   15.70
  -2   6   7  268.07   17.40
  -2   6   7  266.07   11.70
   2   6  -7  244.58   16.30
   2   6  -7  257.67   15.30
  -2   6   7  241.18   15.50
   2   6  -7  275.47   16.40
   2   6  -7  245.18   17.80
  -1  -6   7    0.80    1.40
   1  -6  -7    0.40    1.00
   1  -6  -7    0.50    1.90
   1  -6  -7    0.20    1.50
  -1  -6   7   -0.50    1.30
   1   6  -7   -4.50    1.70
  -1   6   7   -0.40    1.00
   1   6  -7    0.80    1.60
  -1   6   7    1.70    0.90
  -1   6   7    1.40    1.70
  -1   6   7   -4.70    2.50
   1   6  -7    2.30    2.10
  -1   6   7    1.20    1.10
   1   6  -7   -1.40    2.40
   0  -6   7   33.60    7.20
   0  -6   7   24.90    5.30
   0  -6  -7   16.30    4.70
   0  -6  -7   22.20    4.30
   0  -6   7   24.90    4.90
   0  -6  -7   17.10    5.10
   0   6   7   20.80    4.80
   0   6  -7   25.90    6.00
   0   6  -7   24.80    5.50
   0   6   7   19.50    3.80
   0   6   7   24.10    5.10
   0   6  -7   18.60    4.50
   0   6   7   19.40    3.60
   0   6   7   24.30    4.80
   0   6  -7   12.20    3.80
  -1  -6  -7  105.69   11.30
   1  -6   7   72.99    7.40
  -1  -6  -7   79.79    9.30
   1  -6   7   71.79    8.90
  -1  -6  -7   76.59    7.20
   1   6   7   81.39    8.30
  -1   6  -7   77.79    7.50
   1   6   7   81.29    7.10
   1   6   7   96.59   10.90
  -1   6  -7   68.09    7.40
  -1   6  -7   81.59    9.00
  -1   6  -7   67.89    8.40
  -1   6  -7   84.49    9.00
   1   6   7   80.89    9.40
  -2  -6  -7    4.60    3.00
   2  -6   7    1.50    2.30
  -2  -6  -7    1.10    1.90
  -2  -6  -7    0.40    1.60
  -2   6  -7    3.20    1.90
  -2   6  -7    4.10    2.60
  -2   6  -7    0.70    1.30
   2   6   7    5.40    3.40
   2   6   7    1.90    1.50
  -2   6  -7    2.00    1.90
  -2   6  -7    1.30    2.00
   2   6   7    0.80    1.60
  -3  -6  -7   90.09    9.60
  -3  -6  -7   87.89    9.40
   3  -6   7   77.19    9.00
  -3  -6  -7   77.49   12.70
  -3   6  -7   73.19    8.40
   3   6   7   80.79    5.80
  -3   6  -7   82.29    7.80
  -3   6  -7   51.39   10.30
   3   6   7   81.59    7.90
   3   6   7   82.39    8.30
  -3   6  -7   76.39    7.40
   3   6   7   90.29   10.40
  -3   6  -7   72.29    8.90
   4  -6   7   43.00    7.80
  -4  -6  -7   50.79    7.50
  -4  -6  -7   52.29    8.30
   4  -6   7   50.09    8.80
  -4  -6  -7   73.99    9.00
   4   6   7   43.90    6.70
  -4   6  -7   55.19   10.30
  -4   6  -7   59.39    6.70
  -4   6  -7   55.29    8.70
   4   6   7   60.99    5.00
   4   6   7   49.99    9.30
   4   6   7   59.39    8.20
  -4   6  -7   54.99    7.70
   4   6   7   75.39    9.10
   5  -6   7    6.50    3.00
   5  -6   7    4.50    3.00
   5  -6   7   -1.10    3.20
  -5  -6  -7    6.30    3.30
   5   6   7    7.00    2.00
   5   6   7    6.90    3.30
  -5   6  -7    6.00    2.40
   5   6   7    1.90    1.90
   5   6   7    3.10    3.00
  -5   6  -7    6.40    3.10
   6  -6   7   -1.30    2.90
  -6  -6  -7    2.10    2.60
   6  -6   7    0.10    2.90
   6   6   7    0.70    2.00
  -6   6  -7    2.90    2.40
   6   6   7    3.40    2.50
   6   6   7    2.10    1.40
   7  -6   7   -3.60    2.40
  -7  -6  -7   -2.50    2.00
   7  -6   7    2.90    3.10
   7   6   7    4.00    2.50
  -7   6  -7   -2.40    1.40
   7   6   7    1.40    1.90
   7   6   7    1.00    1.80
  -6  -7   7   19.20    5.10
   6  -7  -7   12.10    6.30
   6   7  -7   12.60    3.90
  -6   7   7   17.50    5.00
   6   7  -7   11.80    3.80
   6   7  -7   22.80    5.60
   5  -7  -7   39.80    9.60
  -5  -7   7   33.70    6.10
   5   7  -7   28.80    5.70
   5   7  -7   42.10    6.70
  -5   7   7   38.10    8.00
   5   7  -7   26.10    5.80
  -4  -7   7    0.20    1.80
   4  -7  -7    0.50    3.80
   4   7  -7   -2.90    1.90
   4   7  -7   -0.60    2.30
   4   7  -7    5.80    3.00
  -4   7   7    0.10    1.20
  -4   7   7    3.80    2.10
   4   7  -7    2.40    2.10
  -4   7   7   -1.40    2.40
   3  -7  -7    0.00    2.30
  -3  -7   7    4.20    2.40
   3   7  -7    5.10    2.90
  -3   7   7    3.30    1.60
  -3   7   7   -0.50    2.20
  -3   7   7    3.30    2.30
   3   7  -7    0.50    2.90
   3   7  -7    1.80    2.90
  -2  -7   7   38.50    5.20
   2  -7  -7   30.10    7.20
   2  -7  -7   19.40    6.10
  -2   7   7   39.50    5.30
  -2   7   7   37.90    4.50
   2   7  -7   34.20    6.70
   2   7  -7   39.00    8.00
   2   7  -7   28.00    6.50
  -2   7   7   36.70    6.60
   1  -7  -7   12.50    5.40
  -1  -7   7   13.00    3.80
   1  -7  -7   11.10    3.90
  -1  -7   7   12.10    3.60
   1  -7  -7   11.80    3.30
  -1   7   7   20.10    5.40
   1   7  -7    9.80    6.60
  -1   7   7    7.40    2.60
   1   7  -7   11.50    5.30
  -1   7   7   12.50    3.20
   1   7  -7   18.60    5.50
   0  -7   7   24.30    5.10
   0  -7   7   28.90    5.80
   0  -7  -7   20.10    5.70
   0  -7  -7   42.20    9.40
   0  -7   7   35.40    7.70
   0  -7  -7   31.10    5.60
   0   7   7   25.30    4.60
   0   7   7   35.60    7.10
   0   7  -7   35.20    6.70
   0   7  -7   26.40    6.10
   0   7   7   34.00    4.70
   0   7  -7   27.60    5.40
   0   7  -7   27.90    5.30
   0   7  -7   34.40    8.40
  -1  -7  -7   52.99    9.20
   1  -7   7   48.50   11.60
  -1  -7  -7   39.30    8.40
   1  -7   7   54.49    6.90
  -1  -7  -7   52.09    7.60
  -1   7  -7   51.29    9.00
   1   7   7   44.60    5.60
  -1   7  -7   42.60    6.60
   1   7   7   41.70    7.70
  -1   7  -7   27.00    6.10
   1   7   7   47.00    5.00
  -1   7  -7   53.99    9.40
  -1   7  -7   35.80    6.20
  -2  -7  -7   15.20    4.80
   2  -7   7   11.90    4.10
  -2  -7  -7   17.40    5.80
  -2  -7  -7   12.00    3.20
   2  -7   7    6.70    3.10
  -2   7  -7   17.40    5.80
   2   7   7   13.10    3.70
   2   7   7   14.30    4.50
  -2   7  -7   10.00    2.90
  -2   7  -7   21.90    7.10
  -3  -7  -7   -3.70    1.40
   3  -7   7   -1.40    2.10
  -3   7  -7   -1.00    1.00
   3   7   7   -1.70    1.40
   3   7   7   -1.20    2.20
  -3   7  -7    0.60    1.70
   3   7   7   -1.10    1.00
   4  -7   7   -0.10    2.00
  -4  -7  -7   -0.10    2.60
  -4   7  -7   -1.90    1.50
   4   7   7   -2.40    1.20
  -4   7  -7    1.40    2.50
   4   7   7   -0.40    1.50
   4   7   7    0.00    1.40
   5  -7   7   73.89   12.20
  -5  -7  -7   79.59   10.60
   5  -7   7   55.49   10.30
   5   7   7   71.69    8.90
  -5   7  -7   70.59    7.50
   5   7   7   60.09    9.90
   5   7   7   74.49    6.10
  -5   7  -7   53.69    9.70
   6  -7   7   13.00    6.10
   3  -8  -7   12.00    4.60
   3  -8  -7   15.90    5.00
  -3  -8   7    7.00    3.00
   3   8  -7   17.30    5.40
  -3   8   7   16.90    3.40
  -3   8   7   10.80    4.30
   3   8  -7   20.00    5.70
  -3   8   7   18.40    4.40
  -2  -8   7    3.70    2.40
   2  -8  -7    7.80    5.00
   2  -8  -7    3.90    3.10
   2   8  -7    8.60    3.00
  -2   8   7    7.70    3.70
  -2   8   7    7.30    2.40
  -2   8   7   11.00    3.40
   2   8  -7    3.30    3.10
   1  -8  -7   -3.30    2.00
   1  -8  -7    1.00    2.60
   1  -8  -7   -4.10    1.70
  -1  -8   7   -1.40    1.80
  -1   8   7   -2.30    1.40
  -1   8   7    0.60    2.50
   1   8  -7   -0.80    2.10
   1   8  -7   -0.30    3.40
   0  -8  -7    9.80    3.80
   0  -8  -7   22.30    6.50
   0  -8  -7   15.20    5.30
   0  -8   7   19.40    6.30
   0  -8   7   20.80    5.10
   0   8   7   14.80    3.80
   0   8   7   17.60    3.90
   0   8   7   12.80    5.00
   0   8  -7    8.70    3.30
   0   8  -7   18.90    6.00
   1  -8   7   35.40    6.90
  -1  -8  -7   32.90    7.90
   1  -8   7   57.99   11.40
  -1  -8  -7   42.20   10.70
  -1   8  -7   36.10    6.50
  -1   8  -7   39.30    9.00
   1   8   7   47.70    8.80
   1   8   7   41.00    6.40
   1   8   7   44.20    5.10
   2  -8   7    4.90    2.50
   2  -8   7   -0.80    2.90
  -2  -8  -7   -1.40    2.90
   2   8   7    3.20    1.50
   2   8   7    4.90    3.10
  -2   8  -7    4.60    3.20
   2   8   7   10.80    3.50
   2   8   7    3.30    2.70
  -2   8  -7    4.60    2.80
   3  -8   7    4.40    3.30
  -3  -8  -7   -2.70    1.90
   3  -8   7    3.70    2.70
   3   8   7    0.80    1.50
  -3   8  -7   -4.90    2.90
   3   8   7    2.50    2.60
  -3   8  -7   -0.30    1.80
   3   8   7   -1.90    1.80
 -10   0   8   76.79    7.20
  10   0  -8   76.59    8.00
  10   0  -8   66.59    7.40
   9   0  -8   11.80    3.60
   9   0  -8   12.60    4.40
  -9   0   8   14.10    3.40
   9   0  -8   12.10    3.40
  -8   0   8   33.70    5.50
  -8   0   8   38.90    4.50
   8   0  -8   37.10    7.80
  -8   0   8   31.50    4.90
   8   0  -8   33.60    5.10
   8   0  -8   36.30    5.50
   7   0  -8    3.00    1.60
  -7   0   8    3.60    1.30
   7   0  -8    4.80    1.80
  -7   0   8    2.50    1.70
   7   0  -8    6.40    2.80
  -7   0   8    3.50    1.60
  -6   0   8  436.26   15.90
   6   0  -8  439.46   15.50
   6   0  -8  425.26   16.20
  -6   0   8  430.16   16.10
   6   0  -8  418.36   21.00
   6   0  -8  415.46   16.40
  -6   0   8  452.25   17.20
  -5   0   8  434.86   15.20
   5   0  -8  419.46   15.40
   5   0  -8  415.46   19.30
  -5   0   8  433.56   15.90
  -5   0   8  425.56   14.60
   5   0  -8  424.96   14.60
   5   0  -8  410.66   14.80
  -4   0   8   54.49    3.60
  -4   0   8   56.09    3.90
   4   0  -8   56.29    3.80
  -4   0   8   59.69    4.30
   4   0  -8   53.49    3.60
  -3   0   8  706.53   20.10
  -3   0   8  678.23   18.90
   3   0  -8  681.33   20.20
   3   0  -8  681.33   19.00
   3   0  -8  689.13   19.80
  -3   0   8  660.93   20.40
   2   0  -8  671.03   18.60
  -2   0   8  655.33   18.80
  -2   0   8  653.73   18.50
  -2   0   8  646.14   17.00
   2   0  -8  632.64   17.00
   2   0  -8  642.94   18.50
   0   0  -8 1745.33   46.40
   0   0   8 1801.12   46.60
   0   0  -8 1769.32   44.10
  -1   0  -8   73.79    3.60
   1   0   8   82.59    5.00
  -1   0  -8   82.69    5.00
   1   0   8   74.99    2.70
  -1   0  -8   79.59    3.80
   1   0   8   82.39    3.70
   2   0   8 1462.35   39.40
  -2   0  -8 1505.65   38.90
   2   0   8 1492.45   39.50
  -2   0  -8 1519.75   39.40
  -2   0  -8 1532.35   43.10
   2   0   8 1418.56   42.10
  -3   0  -8   51.69    3.40
   3   0   8   53.69    5.30
  -3   0  -8   49.30    3.70
   3   0   8   47.00    3.70
   3   0   8   52.29    3.80
  -3   0  -8   49.40    5.30
   4   0   8    1.40    1.30
  -4   0  -8    1.40    1.70
   4   0   8    1.20    0.90
  -4   0  -8    1.60    0.90
  -4   0  -8    0.90    0.80
   4   0   8    0.50    0.80
   5   0   8   10.10    2.40
  -5   0  -8   11.90    2.40
  -5   0  -8   12.30    4.10
   5   0   8   11.90    2.80
  -5   0  -8    8.70    2.30
   5   0   8   11.20    3.70
  -5   0  -8    7.30    2.20
   6   0   8  335.07   14.80
   6   0   8  317.67   14.90
  -6   0  -8  337.07   13.70
  -6   0  -8  331.87   14.60
  -6   0  -8  348.87   20.20
  -6   0  -8  322.77   14.70
   6   0   8  339.97   19.00
   7   0   8  445.86   18.50
   7   0   8  386.16   22.10
  -7   0  -8  408.06   17.80
  -7   0  -8  386.16   16.30
  -7   0  -8  406.66   17.90
   7   0   8  404.46   18.40
   8   0   8    7.00    3.70
  -8   0  -8   11.10    3.10
   8   0   8   10.00    3.10
   8   0   8    9.50    3.20
  -8   0  -8    8.40    3.20
  -8   0  -8    5.40    3.20
  -9   0  -8    9.70    3.10
   9   0   8    7.90    3.00
   9   0   8    6.80    3.20
  10   0   8  185.28   14.20
  10   0   8  199.88   14.10
  10   0   8  197.88   14.10
 -10  -1   8    2.30    2.40
  10  -1  -8   -0.20    1.10
  10  -1  -8   -0.80    2.00
  10  -1  -8   -0.60    1.90
  10   1  -8    2.50    1.90
 -10   1   8    1.10    1.50
  10   1  -8    1.30    1.60
   9  -1  -8   57.99    9.60
   9  -1  -8   56.29    8.40
  -9  -1   8   64.39    7.20
   9  -1  -8   60.29    6.80
   9   1  -8   66.09    6.70
   9   1  -8   74.49    7.30
   9   1  -8   44.10    8.70
  -8  -1   8   63.59    7.60
   8  -1  -8   68.29    6.90
  -8  -1   8   81.39    7.40
   8  -1  -8   63.49    6.30
   8  -1  -8   70.29    8.00
  -8  -1   8   72.29    7.10
  -8   1   8   60.09   10.00
   8   1  -8   69.49    6.20
  -8   1   8   64.89    6.40
   8   1  -8   71.69    6.40
   8   1  -8   60.99    6.20
   8   1  -8   44.70    7.60
  -8   1   8   69.69    5.40
  -7  -1   8    4.00    1.50
   7  -1  -8    4.60    2.20
   7  -1  -8    3.30    1.70
  -7  -1   8    2.30    1.40
  -7  -1   8    2.70    1.50
   7  -1  -8    4.50    2.90
   7  -1  -8    2.40    1.50
   7   1  -8    5.60    2.00
  -7   1   8    2.40    1.30
  -7   1   8    1.90    1.20
   7   1  -8    3.90    1.70
  -7   1   8    2.20    1.30
   7   1  -8    2.20    1.10
   7   1  -8    5.50    2.70
  -6  -1   8   66.69    5.50
   6  -1  -8   71.79    5.90
  -6  -1   8   70.19    6.10
   6  -1  -8   67.09    6.70
  -6  -1   8   77.29    6.20
   6  -1  -8   76.89    6.00
  -6   1   8   66.69    5.00
   6   1  -8   73.29    5.40
   6   1  -8   66.69    5.50
  -6   1   8   77.59    5.80
  -6   1   8   74.19    4.70
   6   1  -8   62.09    5.30
   5  -1  -8   12.60    3.20
   5  -1  -8   25.40    3.60
  -5  -1   8   23.50    3.60
   5  -1  -8   26.00    3.00
  -5  -1   8   22.90    3.40
  -5  -1   8   23.50    3.60
  -5   1   8   23.50    2.60
   5   1  -8   19.70    3.10
   5   1  -8   20.30    4.20
  -5   1   8   22.70    3.30
  -5   1   8   20.30    2.10
   5   1  -8   21.50    2.60
   5   1  -8   24.80    4.20
   4  -1  -8   95.59    6.50
   4  -1  -8  102.09    7.10
  -4  -1   8   95.89    6.20
  -4  -1   8   91.59    5.40
   4   1  -8   90.59    5.80
  -4   1   8   95.99    4.30
  -4   1   8   97.09    5.00
  -4   1   8   97.39    5.50
   4   1  -8   92.99    7.00
   4   1  -8  108.79    6.40
  -3  -1   8    0.40    0.70
  -3  -1   8    0.30    0.60
   3  -1  -8   -0.10    0.60
   3  -1  -8   -0.20    0.50
   3  -1  -8    1.60    0.90
   3  -1  -8    0.10    0.20
  -3   1   8    1.40    0.50
  -3   1   8    0.10    0.30
   3   1  -8    0.60    0.70
   3   1  -8    1.50    0.80
   3   1  -8    0.80    0.50
  -3   1   8    0.40    0.60
   3   1  -8   -0.20    0.90
   2  -1  -8  286.07    9.70
   2  -1  -8  296.97    8.10
  -2  -1   8  289.87    9.80
  -2  -1   8  304.27   11.10
   2  -1  -8  289.47    9.30
   2  -1  -8  273.67   11.30
  -2   1   8  288.87    9.00
   2   1  -8  299.27    9.60
   2   1  -8  299.37   10.30
  -2   1   8  298.07    9.40
   2   1  -8  297.17   11.10
   1  -1  -8  158.48    7.00
  -1  -1   8  146.89    6.70
  -1   1   8  142.99    4.80
  -1   1   8  152.98    5.40
   1   1  -8  146.79    6.80
  -1   1   8  130.89    6.30
   1   1  -8  138.19    5.60
   0  -1  -8  313.97   10.90
   0  -1   8  295.47    9.10
   0  -1  -8  297.47    9.70
   0  -1   8  302.57   10.20
   0  -1  -8  305.27   12.20
   0   1  -8  303.07    9.30
   0   1   8  307.47   10.60
   0   1  -8  301.57   10.10
   0   1   8  314.97   12.30
   0   1   8  295.27    9.20
   0   1  -8  329.87   10.10
  -1  -1  -8   64.49    3.70
   1  -1   8   64.99    4.10
   1  -1   8   68.59    4.10
  -1  -1  -8   63.09    3.90
  -1  -1  -8   63.49    2.30
   1  -1   8   59.69    3.00
  -1  -1  -8   56.89    4.70
  -1   1  -8   61.39    4.20
   1   1   8   63.79    3.40
   1   1   8   62.49    2.50
  -1   1  -8   61.89    2.90
   1   1   8   54.19    3.70
   1   1   8   64.29    5.00
  -1   1  -8   72.59    4.00
  -1   1  -8   59.69    4.10
   2  -1   8 1199.58   35.60
   2  -1   8 1259.17   33.30
  -2  -1  -8 1222.28   32.40
  -2  -1  -8 1224.18   34.50
   2  -1   8 1278.27   35.40
  -2  -1  -8 1235.28   35.00
   2  -1   8 1285.57   37.10
  -2  -1  -8 1321.77   38.20
   2   1   8 1226.58   34.10
   2   1   8 1352.56   35.50
  -2   1  -8 1245.88   35.00
  -2   1  -8 1293.47   34.90
   2   1   8 1281.17   37.90
  -2   1  -8 1299.17   37.50
   2   1   8 1251.07   32.80
   3  -1   8  954.70   26.80
  -3  -1  -8  968.30   28.00
   3  -1   8  945.11   28.70
  -3  -1  -8  964.80   26.00
  -3  -1  -8  930.81   28.40
   3  -1   8  936.41   31.20
  -3  -1  -8  924.81   31.60
   3  -1   8  950.00   28.80
  -3   1  -8  884.11   31.20
   3   1   8  958.90   26.30
   3   1   8  926.61   27.40
   3   1   8  982.20   31.60
  -3   1  -8  934.21   27.80
  -3   1  -8  986.60   27.90
   4  -1   8   20.40    3.50
   4  -1   8   22.00    3.40
  -4  -1  -8   29.90    5.30
   4  -1   8   26.60    4.70
   4  -1   8   28.10    3.00
  -4  -1  -8   29.20    3.30
  -4  -1  -8   32.30    3.70
  -4  -1  -8   27.80    2.60
  -4   1  -8   27.70    3.20
  -4   1  -8   32.30    3.40
   4   1   8   24.80    2.70
   4   1   8   28.90    3.20
   4   1   8   32.20    5.60
   5  -1   8   87.89    6.80
  -5  -1  -8   85.69    5.40
   5  -1   8   86.19    6.00
  -5  -1  -8   91.19    6.60
  -5  -1  -8   89.29    6.70
   5  -1   8   86.29    6.60
  -5  -1  -8   82.09    8.60
   5  -1   8   78.99    8.10
   5   1   8   77.69    5.50
   5   1   8   71.79    7.80
   5   1   8   88.79    6.30
  -5   1  -8   81.59    5.70
  -5   1  -8   74.59    6.60
   6  -1   8  177.88   10.00
  -6  -1  -8  184.48    9.30
  -6  -1  -8  180.48   10.50
  -6  -1  -8  190.78   14.70
   6  -1   8  189.28   11.20
   6  -1   8  179.58   13.60
  -6  -1  -8  181.28   10.70
   6  -1   8  178.48   10.80
  -6   1  -8  185.38    9.60
   6   1   8  180.28    9.70
  -6   1  -8  176.98    9.80
  -6   1  -8  176.98   10.00
   6   1   8  189.38   10.50
   6   1   8  184.38   13.50
  -7  -1  -8   -0.10    1.30
   7  -1   8   -0.40    1.10
  -7  -1  -8   -1.30    1.20
  -7  -1  -8   -0.60    1.10
   7  -1   8    2.20    1.60
   7  -1   8   -0.50    0.70
   7  -1   8   -0.10    1.80
  -7  -1  -8    1.90    2.10
  -7   1  -8    2.20    1.30
  -7   1  -8    0.70    0.90
  -7   1  -8    0.50    1.20
   7   1   8    2.10    2.10
   7   1   8   -1.30    0.90
   7   1   8   -0.40    1.00
   8  -1   8   18.90    4.40
   8  -1   8   35.40    6.60
   8  -1   8   39.30    6.30
   8  -1   8   21.70    5.70
  -8  -1  -8   29.90    5.00
  -8  -1  -8   31.70    7.90
  -8  -1  -8   25.20    5.10
  -8  -1  -8   28.70    5.20
   8   1   8   34.60    5.90
   8   1   8   21.40    4.10
  -8   1  -8   24.30    4.40
   8   1   8   36.60    8.30
  -8   1  -8   37.70    6.00
  -8   1  -8   23.30    4.10
   9  -1   8   24.70    5.40
   9  -1   8   33.20    6.40
   9  -1   8   36.90    6.70
  -9   1  -8   13.00    5.20
   9   1   8   36.10    6.40
   9   1   8   38.40    6.80
  10  -1   8   15.70    4.20
  10  -1   8    2.30    3.20
  10  -1   8    3.00    2.30
  10   1   8    2.40    2.50
  10   1   8    4.70    3.20
  10  -2  -8   13.60    4.50
  10  -2  -8   16.70    5.00
  10  -2  -8   15.30    5.80
  10   2  -8   19.50    4.80
  10   2  -8   19.10    4.70
 -10   2   8   19.50    3.30
   9  -2  -8   97.69   10.60
   9  -2  -8  101.99    9.30
  -9  -2   8   71.79    8.40
   9  -2  -8   73.39    8.30
   9   2  -8   71.79    7.40
   9   2  -8   71.69    7.20
   9   2  -8   82.69    9.80
   9   2  -8   62.59    6.70
  -9   2   8   85.29    5.40
  -8  -2   8  120.19    9.70
   8  -2  -8  128.09   10.00
   8  -2  -8  139.49   10.10
   8  -2  -8  135.89   11.70
  -8  -2   8  126.89    9.70
   8  -2  -8  113.99   12.60
  -8   2   8  132.29    9.10
   8   2  -8  120.99   11.30
  -8   2   8  122.99    6.50
   8   2  -8  123.79    8.80
   8   2  -8  114.89    8.60
   8   2  -8  119.49    9.10
  -8   2   8  117.99    8.10
   7  -2  -8  175.58   10.70
  -7  -2   8  162.78   10.40
  -7  -2   8  164.98   11.00
   7  -2  -8  157.08   10.60
   7  -2  -8  174.08   12.50
   7   2  -8  152.28   10.00
  -7   2   8  163.78    9.10
  -7   2   8  163.08    7.10
   7   2  -8  159.48    9.50
   7   2  -8  157.08   12.10
  -7   2   8  167.18    9.80
   7   2  -8  172.78   10.00
  -6  -2   8    0.10    0.70
   6  -2  -8   -0.70    0.80
  -6  -2   8   -1.00    1.00
   6  -2  -8    1.00    1.50
   6  -2  -8   -0.30    1.10
  -6   2   8    0.00    0.90
   6   2  -8    0.60    1.10
   6   2  -8    1.10    1.10
  -6   2   8    0.10    0.60
  -6   2   8    1.00    1.10
   6   2  -8   -0.10    1.20
  -5  -2   8   11.10    4.60
  -5  -2   8   18.20    3.60
   5  -2  -8   15.40    3.30
   5  -2  -8   11.50    2.60
   5  -2  -8   13.00    3.40
   5   2  -8    9.20    2.40
  -5   2   8   12.00    2.30
   5   2  -8   17.20    2.90
   5   2  -8   14.50    3.00
   5   2  -8   13.20    3.10
  -5   2   8   13.90    1.10
  -5   2   8   16.80    3.30
   4  -2  -8  246.18   12.90
   4  -2  -8  245.88   11.40
  -4  -2   8  258.67   12.20
   4  -2  -8  237.18   10.40
  -4  -2   8  249.08   11.20
   4   2  -8  246.48   11.40
   4   2  -8  259.57   11.20
  -4   2   8  245.78   10.10
   4   2  -8  256.67   11.90
   4   2  -8  246.58   10.50
  -4   2   8  243.38    9.90
   3  -2  -8  973.50   28.40
  -3  -2   8  931.31   30.50
   3  -2  -8  966.40   32.00
   3  -2  -8 1009.80   30.00
  -3  -2   8 1003.80   29.80
   3   2  -8 1024.20   31.10
  -3   2   8  996.00   28.50
  -3   2   8 1003.30   27.70
  -3   2   8 1003.10   31.10
   3   2  -8  952.80   29.50
   3   2  -8  976.10   28.60
   3   2  -8 1079.49   31.80
   2  -2  -8 1684.33   43.90
   2  -2  -8 1537.95   47.70
  -2  -2   8 1706.83   47.00
   2  -2  -8 1643.64   45.90
  -2  -2   8 1619.54   45.50
  -2   2   8 1695.13   45.00
  -2   2   8 1698.33   43.20
   2   2  -8 1645.44   45.40
  -2   2   8 1841.92   47.70
   2   2  -8 1680.83   46.90
   1  -2  -8    1.50    0.60
  -1  -2   8    1.40    0.90
   1  -2  -8    2.00    1.40
   1  -2  -8    1.80    0.60
   1   2  -8    1.90    1.10
   1   2  -8    1.20    0.90
   1   2  -8    0.50    0.70
  -1   2   8    0.20    0.50
  -1   2   8    0.90    0.90
  -1   2   8    0.90    0.40
  -1   2   8    0.70    0.80
   0  -2  -8  140.39    7.00
   0  -2   8  131.79    7.10
   0  -2   8  142.89    7.50
   0  -2  -8  138.79    8.00
   0  -2  -8  139.39    6.00
   0  -2  -8  155.98    9.00
   0  -2   8  144.29    5.40
   0   2  -8  145.89    7.40
   0   2  -8  133.69    7.30
   0   2   8  142.69    7.80
   0   2   8  150.48    6.80
   0   2   8  141.69    4.30
   0   2  -8  145.79    7.30
  -1  -2  -8  487.45   16.50
  -1  -2  -8  512.35   18.50
   1  -2   8  500.15   17.90
  -1  -2  -8  510.65   19.60
   1  -2   8  492.35   16.90
   1  -2   8  541.75   17.10
  -1  -2  -8  520.65   17.40
  -1   2  -8  551.44   17.90
   1   2   8  509.35   13.50
  -1   2  -8  508.35   16.90
   1   2   8  532.05   16.80
  -1   2  -8  511.15   17.80
   1   2   8  522.65   19.80
   1   2   8  553.54   18.80
  -2  -2  -8  339.27   13.60
  -2  -2  -8  374.16   15.10
  -2  -2  -8  363.46   16.00
   2  -2   8  373.86   13.60
  -2  -2  -8  378.66   13.80
   2  -2   8  345.07   14.40
   2  -2   8  355.16   14.70
   2   2   8  361.56   10.70
   2   2   8  337.17   15.70
   2   2   8  371.66   13.30
   2   2   8  369.36   14.90
  -2   2  -8  381.26   14.40
  -2   2  -8  351.06   13.80
  -2   2  -8  391.16   13.00
  -3  -2  -8 1543.05   47.10
  -3  -2  -8 1596.24   43.70
   3  -2   8 1441.66   42.40
  -3  -2  -8 1537.45   40.10
   3  -2   8 1549.34   44.70
   3  -2   8 1452.75   45.70
  -3  -2  -8 1533.75   43.40
   3  -2   8 1517.65   44.40
   3   2   8 1539.65   46.90
   3   2   8 1504.55   39.60
   3   2   8 1496.75   42.20
   3   2   8 1339.37   44.00
  -3   2  -8 1509.25   43.00
  -3   2  -8 1557.84   41.50
  -3   2  -8 1564.74   43.20
  -4  -2  -8  328.67   17.00
  -4  -2  -8  323.97   11.80
  -4  -2  -8  369.06   18.00
   4  -2   8  334.27   15.00
   4  -2   8  337.47   16.90
   4  -2   8  330.67   13.80
   4  -2   8  324.47   14.80
  -4  -2  -8  328.37   14.20
   4   2   8  271.17   14.40
   4   2   8  323.07   13.30
   4   2   8  314.47   16.40
  -4   2  -8  319.17   13.60
  -4   2  -8  322.47   13.90
   4   2   8  312.57   11.40
  -5  -2  -8    8.30    1.90
   5  -2   8    3.80    1.70
   5  -2   8    5.80    2.70
   5  -2   8    6.50    2.20
  -5  -2  -8    6.50    2.50
  -5  -2  -8    6.10    2.80
  -5  -2  -8    7.40    2.60
   5  -2   8    9.40    3.00
   5   2   8    6.30    2.60
   5   2   8    5.60    1.80
  -5   2  -8    5.70    2.00
   5   2   8    6.50    2.90
   5   2   8    8.30    1.90
  -5   2  -8    7.30    2.30
   6  -2   8  131.49    9.90
   6  -2   8  123.09    8.70
  -6  -2  -8  137.29    9.40
   6  -2   8  128.79   11.70
  -6  -2  -8  108.09    8.60
   6  -2   8  126.79    9.60
  -6  -2  -8  132.19   12.00
  -6  -2  -8  127.69    7.70
   6   2   8  131.19    7.70
  -6   2  -8  121.29    8.40
  -6   2  -8  120.79    7.90
   6   2   8  134.79   11.60
   6   2   8  124.59    8.50
   7  -2   8   90.79    8.70
   7  -2   8   81.99    9.90
  -7  -2  -8   85.99    6.90
  -7  -2  -8   89.39    8.30
   7  -2   8   80.49    8.10
   7  -2   8   88.99    7.90
  -7  -2  -8   87.49    8.00
  -7  -2  -8   85.49   10.30
  -7   2  -8   91.99    7.50
   7   2   8   83.49    7.40
   7   2   8   75.59    6.40
  -7   2  -8   84.59    6.70
  -7   2  -8   87.39    7.10
   7   2   8   85.39    9.80
  -8  -2  -8   97.49    7.90
  -8  -2  -8  116.19    9.90
  -8  -2  -8   70.29   12.90
   8  -2   8  110.09    9.20
   8  -2   8  105.19   11.20
   8  -2   8  104.29   10.00
  -8  -2  -8  100.89    9.40
   8  -2   8  111.29   12.10
   8   2   8   93.09   11.00
  -8   2  -8  107.79    8.40
   8   2   8   98.59    7.90
  -8   2  -8   84.79    7.40
   8   2   8   88.39    8.10
  -8   2  -8  104.39    8.70
   9  -2   8    5.90    3.40
   9  -2   8    7.10    2.80
   9  -2   8    6.60    3.80
  -9  -2  -8    2.50    3.60
   9   2   8   10.20    2.80
   9   2   8    6.50    2.90
  -9   2  -8    6.00    2.20
  10  -2   8   14.30    4.60
  10  -2   8    6.70    3.60
  10  -2   8   10.30    4.00
 -10   2  -8   10.30    3.00
  10   2   8    6.00    2.90
  10   2   8    6.20    3.60
  10  -3  -8   21.00    5.90
  10  -3  -8    5.60    3.80
  10  -3  -8   16.20    4.90
  10   3  -8   13.30    3.60
  10   3  -8   16.00    4.60
  10   3  -8   21.30    4.80
   9  -3  -8    9.20    2.90
   9  -3  -8    4.30    3.20
   9  -3  -8    4.20    3.00
   9   3  -8    3.50    1.90
   9   3  -8    4.50    2.20
   9   3  -8   -1.50    2.50
   8  -3  -8   12.70    4.30
   8  -3  -8    4.10    2.90
  -8  -3   8   13.10    3.90
   8   3  -8    7.20    2.90
   8   3  -8   12.50    3.50
  -8   3   8    9.30    2.70
   8   3  -8    7.70    2.40
   8   3  -8    9.30    2.50
   7  -3  -8  313.07   16.00
   7  -3  -8  279.77   17.80
   7  -3  -8  318.97   17.10
  -7  -3   8  242.38   18.50
  -7  -3   8  294.57   16.60
  -7   3   8  300.17   17.40
   7   3  -8  315.77   14.70
   7   3  -8  303.67   14.50
   7   3  -8  296.17   15.70
   7   3  -8  308.97   17.10
  -7   3   8  298.17   13.90
   6  -3  -8   31.00    5.80
   6  -3  -8   34.90    5.40
  -6  -3   8   36.90    6.30
   6  -3  -8   34.10    5.30
  -6  -3   8   45.90    4.90
   6   3  -8   41.10    4.70
  -6   3   8   39.70    4.30
   6   3  -8   39.30    4.60
   6   3  -8   35.80    4.60
   6   3  -8   55.39    6.10
  -6   3   8   41.40    4.40
   5  -3  -8   86.59    6.70
  -5  -3   8   89.29    7.30
   5  -3  -8   81.39    8.30
   5  -3  -8   79.99    7.30
  -5  -3   8   85.49    7.50
   5   3  -8   82.29    6.40
   5   3  -8   84.19    6.50
   5   3  -8   81.29    6.80
  -5   3   8   80.79    6.10
   5   3  -8   85.19    7.40
  -5   3   8   88.69    5.90
   4  -3  -8   22.00    4.80
  -4  -3   8   25.00    4.60
   4  -3  -8   16.40    3.70
  -4  -3   8   15.50    3.40
  -4  -3   8   18.70    3.50
   4  -3  -8   18.90    3.40
   4   3  -8   27.40    3.40
   4   3  -8   16.30    3.30
   4   3  -8   13.80    2.90
  -4   3   8   19.00    2.90
   4   3  -8   20.80    3.60
  -4   3   8   22.20    4.20
  -4   3   8   15.00    2.80
   3  -3  -8   38.30    4.50
  -3  -3   8   41.30    4.40
  -3  -3   8   47.30    5.10
   3  -3  -8   38.80    5.20
  -3  -3   8   37.30    3.60
   3  -3  -8   44.10    4.00
   3   3  -8   37.50    4.10
   3   3  -8   48.00    5.00
   3   3  -8   37.30    3.50
  -3   3   8   41.40    3.30
  -3   3   8   36.30    3.90
  -3   3   8   42.90    4.80
   3   3  -8   38.70    5.10
  -2  -3   8   12.80    2.60
  -2  -3   8   17.70    3.60
   2  -3  -8   14.80    2.40
   2  -3  -8   21.70    4.50
   2  -3  -8   15.20    1.50
   2  -3  -8   14.40    2.80
  -2   3   8   17.40    1.50
  -2   3   8   13.00    1.90
   2   3  -8   20.30    3.60
  -2   3   8   20.00    3.60
   2   3  -8   12.10    2.90
  -2   3   8   16.00    3.00
   2   3  -8   13.80    2.70
  -2   3   8   15.30    3.50
   1  -3  -8   37.00    4.80
   1  -3  -8   41.00    3.10
   1  -3  -8   44.10    5.50
  -1  -3   8   41.70    2.60
  -1  -3   8   43.80    4.40
  -1   3   8   44.70    5.00
   1   3  -8   43.30    4.40
   1   3  -8   42.90    4.70
  -1   3   8   37.70    2.80
  -1   3   8   43.20    4.40
   1   3  -8   47.10    4.70
  -1   3   8   40.10    2.70
  -1   3   8   38.50    3.90
   1   3  -8   34.80    4.40
   0  -3  -8    7.50    2.30
   0  -3  -8    2.70    1.00
   0  -3   8    6.40    2.20
   0  -3   8    5.50    1.90
   0  -3  -8    3.80    1.80
   0  -3  -8    6.00    3.90
   0   3   8   10.30    2.80
   0   3  -8    4.20    1.90
   0   3   8    4.10    1.00
   0   3  -8    6.00    2.20
   0   3   8    5.10    1.60
   0   3   8    6.90    1.70
   0   3  -8    4.10    1.80
   0   3  -8    3.00    1.60
  -1  -3  -8  100.39    6.90
  -1  -3  -8   95.49    8.50
  -1  -3  -8  112.99    9.80
   1  -3   8   85.29    6.60
   1  -3   8  103.99    7.40
  -1  -3  -8   97.29    6.10
   1   3   8  101.09    7.70
   1   3   8   95.69    5.80
   1   3   8   88.99    7.70
   1   3   8  100.09    6.50
  -1   3  -8   96.29    6.90
  -1   3  -8   98.69    6.70
  -1   3  -8   91.99    6.70
  -2  -3  -8   99.19    7.90
  -2  -3  -8  103.89    8.40
   2  -3   8  117.09    7.70
  -2  -3  -8  113.39    7.20
  -2  -3  -8  103.39    7.30
   2  -3   8  104.19    7.80
  -2   3  -8  104.79    7.20
  -2   3  -8  127.59    7.50
  -2   3  -8  106.99    7.40
   2   3   8  104.59    6.80
  -2   3  -8  105.79    7.40
   2   3   8  112.59    6.90
   2   3   8   94.39    7.70
   2   3   8  109.09    4.70
   2   3   8  112.09    8.80
   3  -3   8   14.90    3.70
   3  -3   8   13.40    3.50
   3  -3   8   19.90    4.00
  -3  -3  -8   12.20    2.60
  -3  -3  -8   15.30    3.90
  -3  -3  -8   15.10    3.00
   3   3   8    8.10    2.90
  -3   3  -8   13.80    2.90
   3   3   8   18.60    1.90
  -3   3  -8   12.20    3.50
   3   3   8   20.90    3.60
  -3   3  -8   12.40    2.70
   3   3   8   16.50    3.30
   3   3   8   16.80    4.10
   4  -3   8   74.59    7.30
   4  -3   8   80.09    8.00
  -4  -3  -8   84.09    8.30
  -4  -3  -8   90.89    8.00
  -4  -3  -8   87.69    7.20
   4  -3   8   86.49    7.10
   4   3   8   63.49   11.30
  -4   3  -8   73.79    6.30
  -4   3  -8   85.09    6.20
   4   3   8   76.39    4.60
   4   3   8   73.99    7.90
  -4   3  -8   86.69    6.70
   4   3   8   75.89    6.40
   4   3   8   86.39    6.50
   5  -3   8  193.28   12.70
  -5  -3  -8  196.28   11.90
  -5  -3  -8  188.58   11.80
   5  -3   8  199.68   12.60
   5  -3   8  212.38   12.10
  -5  -3  -8  178.78   13.60
   5  -3   8  171.78   13.00
   5   3   8  189.48   13.50
  -5   3  -8  200.28   10.80
   5   3   8  183.38   12.80
  -5   3  -8  190.28   11.10
   5   3   8  181.28    8.70
   5   3   8  191.48   10.70
   6  -3   8  249.68   15.10
  -6  -3  -8  243.38   17.20
   6  -3   8  253.27   17.20
   6  -3   8  244.58   15.20
  -6  -3  -8  250.17   14.60
   6  -3   8  273.07   14.90
  -6  -3  -8  259.77   14.60
   6   3   8  247.38   11.30
   6   3   8  252.97   16.60
   6   3   8  252.37   16.20
  -6   3  -8  258.07   13.10
   6   3   8  252.97   13.20
  -6   3  -8  240.58   13.20
  -7  -3  -8   31.70    7.60
   7  -3   8   24.40    5.30
  -7  -3  -8   31.30    6.70
  -7  -3  -8   34.90    5.70
   7  -3   8   23.90    5.10
   7  -3   8   33.30    7.60
   7  -3   8   28.80    6.20
   7   3   8   36.10    4.20
   7   3   8   28.80    9.00
  -7   3  -8   33.80    5.50
  -7   3  -8   33.40    5.10
   7   3   8   54.89    9.20
   7   3   8   29.70    4.90
   8  -3   8    1.10    1.60
  -8  -3  -8   -1.90    1.90
   8  -3   8   -1.40    1.30
   8  -3   8    0.10    1.70
   8   3   8    1.50    1.20
   8   3   8    5.70    2.70
  -8   3  -8    1.30    1.50
   8   3   8    1.30    1.70
   9  -3   8    5.30    2.90
   9  -3   8    1.50    2.10
   9  -3   8    2.80    3.50
   9   3   8    2.50    3.00
  -9   3  -8    8.20    2.80
   9   3   8    9.10    3.00
   9  -4  -8   66.29   10.80
   9  -4  -8   39.90    8.10
   9  -4  -8   69.79   10.00
   9   4  -8   63.89    8.90
   9   4  -8   52.69    9.10
   9   4  -8   64.49    7.00
   9   4  -8   39.20    6.80
   8  -4  -8   28.10    6.10
   8  -4  -8   37.60    6.70
   8  -4  -8   28.80    7.10
   8   4  -8   25.10    5.50
   8   4  -8   31.50    5.40
   8   4  -8   33.00    5.60
   8   4  -8   26.40    5.60
   7  -4  -8   11.70    3.70
  -7  -4   8   11.20    3.50
   7  -4  -8   18.90    6.70
  -7  -4   8   13.90    3.80
   7  -4  -8   14.20    4.60
   7   4  -8   12.30    3.20
  -7   4   8   12.10    3.00
   7   4  -8   14.90    4.30
   7   4  -8   11.30    3.70
   7   4  -8   11.40    3.50
  -7   4   8   18.70    3.40
   6  -4  -8   56.09    6.30
   6  -4  -8   65.99    7.70
  -6  -4   8   59.59    8.60
   6  -4  -8   51.79    8.50
   6   4  -8   47.10    5.30
   6   4  -8   50.49    6.40
  -6   4   8   48.00    5.80
   6   4  -8   42.40    7.50
   6   4  -8   38.00    8.40
  -6   4   8   43.70    4.70
   6   4  -8   55.99    5.90
  -5  -4   8   11.30    3.50
  -5  -4   8   13.60    4.00
   5  -4  -8   13.80    4.10
   5  -4  -8   11.50    3.10
   5  -4  -8   13.20    4.60
   5   4  -8    7.60    2.20
   5   4  -8   10.50    3.40
  -5   4   8    7.80    2.60
   5   4  -8   10.40    3.00
  -5   4   8   12.80    2.70
  -5   4   8   17.10    3.00
[truncated: 7,350,327 more chars]
