# Supplementary material for: 4-Styryl­quino­lines from cyclo­condensation reactions between (2-amino­phen­yl)chalcones and 1,3-diketones: crystal structures and regiochemistry
Source: Acta Crystallogr C Struct Chem. 2020 Aug 13;76(Pt 9):883–90. doi: 10.1107/S2053229620010803 (PMC7474186; doi:10.1107/S2053229620010803)
Supplement: Supplementary file 2 [file c-76-00883-Isup2.hkl]

data_I                                                                          
_shelx_title ' 49cg'                                                            
_shelx_refln_list_code          4                                               
_shelx_F_calc_maximum      162.93                                               
_exptl_crystal_F_000       672.00                                               
_reflns_d_resolution_high  0.7486                                               
                                                                                
loop_                                                                           
 _space_group_symop_operation_xyz                                               
 'x, y, z'                                                                      
 '-x, y+1/2, -z+1/2'                                                            
 '-x, -y, -z'                                                                   
 'x, -y-1/2, z-1/2'                                                             
                                                                                
_cell_length_a     8.2595                                                       
_cell_length_b     6.4279                                                       
_cell_length_c    31.9064                                                       
_cell_angle_alpha  90.000                                                       
_cell_angle_beta   93.674                                                       
_cell_angle_gamma  90.000                                                       
                                                                                
_shelx_F_squared_multiplier     1.000                                           
                                                                                
loop_                                                                           
 _refln_index_h                                                                 
 _refln_index_k                                                                 
 _refln_index_l                                                                 
 _refln_F_squared_calc                                                          
 _refln_F_squared_meas                                                          
 _refln_F_squared_sigma                                                         
 _refln_observed_status                                                         
   2   0   0        351.24        351.11         6.03 o                         
   3   0   0          0.48         20.81         2.67 o                         
   4   0   0        228.61        246.63         5.86 o                         
   5   0   0       3229.82       3321.02        39.60 o                         
   6   0   0        442.28        453.64        10.15 o                         
   7   0   0        168.07        191.75         6.80 o                         
   8   0   0         59.10         49.17         4.77 o                         
   9   0   0        258.42        259.84        12.82 o                         
  10   0   0         18.38         12.90         3.91 o                         
  11   0   0          1.01         -0.25         5.03 o                         
   1   1   0        817.51        732.37         6.69 o                         
   2   1   0          3.28          2.32         0.44 o                         
   3   1   0        195.89        185.61         3.54 o                         
   4   1   0        308.54        307.08         4.47 o                         
   5   1   0        462.85        490.74         6.63 o                         
   6   1   0        115.36         98.57         3.23 o                         
   7   1   0         19.68         13.97         1.43 o                         
   8   1   0        255.78        244.93         5.86 o                         
   9   1   0          5.14          4.19         1.65 o                         
  10   1   0          8.91         -1.48         3.50 o                         
   0   2   0        613.94        572.92         9.59 o                         
   1   2   0       1333.77       1238.34        10.55 o                         
   2   2   0        137.69        138.88         2.70 o                         
   3   2   0        413.28        443.81         6.05 o                         
   4   2   0        816.45        827.28        10.06 o                         
   5   2   0          5.20          7.79         1.05 o                         
   6   2   0         45.09         40.62         2.23 o                         
   7   2   0        234.93        229.87         5.03 o                         
   8   2   0         59.24         61.29         3.38 o                         
   9   2   0        270.18        298.98         9.42 o                         
  10   2   0        139.64        142.89         7.57 o                         
   1   3   0        311.06        368.20         5.33 o                         
   2   3   0        696.57        774.97        10.08 o                         
   3   3   0         12.47         14.13         1.19 o                         
   4   3   0        619.91        638.68         8.12 o                         
   5   3   0        455.55        448.80         7.52 o                         
   6   3   0         56.21         58.37         3.16 o                         
   7   3   0        306.72        287.91         6.52 o                         
   8   3   0         11.30         11.21         1.93 o                         
   9   3   0        286.38        291.17        17.79 o                         
  10   3   0         98.83         98.55         6.82 o                         
   0   4   0        758.04        732.05        14.74 o                         
   1   4   0       1197.77       1314.19        13.76 o                         
   2   4   0          8.32          7.67         1.22 o                         
   3   4   0         41.11         30.78         2.03 o                         
   4   4   0       1114.22       1039.97        12.23 o                         
   5   4   0          2.78          2.10         0.93 o                         
   6   4   0         94.74         83.72         3.84 o                         
   7   4   0        138.12        136.50         4.25 o                         
   8   4   0         11.71         10.68         1.76 o                         
   9   4   0         54.23         55.11         4.51 o                         
   1   5   0          0.90          1.05         0.75 o                         
   2   5   0        289.90        304.85         6.60 o                         
   3   5   0       1053.80       1075.38        13.90 o                         
   4   5   0        201.49        179.99         4.85 o                         
   5   5   0          1.69         -0.97         0.97 o                         
   6   5   0         92.81         85.49         4.14 o                         
   7   5   0          1.09         -1.25         1.25 o                         
   8   5   0         49.84         73.13         4.24 o                         
   0   6   0        253.30        248.74         8.06 o                         
   1   6   0          3.50          2.14         1.06 o                         
   2   6   0         50.40         51.38         3.30 o                         
   3   6   0         80.18         80.63         4.64 o                         
   4   6   0        448.46        439.48         8.43 o                         
   5   6   0        207.46        222.62         6.80 o                         
   6   6   0         94.88        114.15         7.66 o                         
   7   6   0         36.08         40.28         4.84 o                         
   1   7   0         61.28         59.72         3.83 o                         
   2   7   0          1.51         -1.59         1.59 o                         
   3   7   0         63.00         55.23         4.72 o                         
   4   7   0        199.13        213.60         8.80 o                         
   5   7   0          0.32          2.29         1.93 o                         
   6   7   0         49.93         62.36         4.69 o                         
   0   8   0          0.00          2.67         2.59 o                         
   1   8   0         23.13         24.15         3.20 o                         
   2   8   0          5.31          2.20         3.42 o                         
   3   8   0         17.69         21.78         3.16 o                         
 -10   1   1        417.26        434.07        12.01 o                         
  -9   1   1        250.10        254.96         8.20 o                         
  -8   1   1         32.87         31.59         2.46 o                         
  -7   1   1        176.60        162.23         4.40 o                         
  -6   1   1         65.34         63.58         2.80 o                         
  -5   1   1          7.04          8.24         0.93 o                         
  -4   1   1         42.46         41.06         1.72 o                         
  -3   1   1       1192.12       1173.49        10.78 o                         
  -2   1   1       5461.08       5052.67        70.61 o                         
  -1   1   1       3081.10       2800.10        25.85 o                         
   0   1   1       3187.35       2808.60        34.45 o                         
   1   1   1       4914.59       4589.91       338.47 o                         
   2   1   1         63.95         48.43         1.46 o                         
   3   1   1        366.69        364.52         4.69 o                         
   4   1   1        103.57        127.48         2.96 o                         
   5   1   1         47.31         51.80         2.18 o                         
   6   1   1        137.74        154.48         3.92 o                         
   7   1   1         20.11         20.00         1.81 o                         
   8   1   1         72.87         76.11         3.55 o                         
   9   1   1          8.71          8.12         2.21 o                         
  10   1   1          0.03          2.18         2.13 o                         
 -10   2   1         14.91         10.90         2.97 o                         
  -9   2   1        351.47        390.04        10.30 o                         
  -8   2   1        369.25        344.74         7.07 o                         
  -7   2   1        119.09         99.68         3.47 o                         
  -6   2   1          0.27          1.07         0.73 o                         
  -5   2   1         10.89          6.17         0.92 o                         
  -4   2   1        156.10        187.89         4.08 o                         
  -3   2   1        217.66        208.18         4.29 o                         
  -2   2   1       1727.54       1726.19        16.66 o                         
  -1   2   1        933.98       1017.38         9.03 o                         
   0   2   1          0.16          2.30         0.52 o                         
   1   2   1       2045.08       2053.61        15.89 o                         
   2   2   1       1031.34       1010.74         9.65 o                         
   3   2   1        447.83        471.92         6.31 o                         
   4   2   1         96.81        117.63         3.25 o                         
   5   2   1         36.85         36.94         2.08 o                         
   6   2   1         64.27         53.13         2.51 o                         
   7   2   1         13.85          9.96         1.43 o                         
   8   2   1         46.02         43.95         2.85 o                         
   9   2   1          0.51          2.63         1.59 o                         
  10   2   1          0.05         -1.37         1.82 o                         
 -10   3   1         69.86         59.63         5.31 o                         
  -9   3   1         48.28         49.02         5.23 o                         
  -8   3   1          9.65          5.90         1.52 o                         
  -7   3   1          5.59          4.43         1.14 o                         
  -6   3   1        747.42        785.59        10.54 o                         
  -5   3   1        121.79        130.32         4.41 o                         
  -4   3   1        122.15        151.25         3.63 o                         
  -3   3   1         39.26         41.68         1.98 o                         
  -2   3   1         35.13         24.61         1.72 o                         
  -1   3   1        430.96        458.06         6.24 o                         
   0   3   1         63.28         42.24         1.97 o                         
   1   3   1       2871.75       2899.76        23.37 o                         
   2   3   1        118.27        146.77         4.69 o                         
   3   3   1        228.01        258.78         4.57 o                         
   4   3   1        665.82        729.51         8.91 o                         
   5   3   1        104.13        102.27         3.57 o                         
   6   3   1        285.30        294.57         6.16 o                         
   7   3   1          5.99          2.69         1.07 o                         
   8   3   1         43.29         43.01         3.53 o                         
   9   3   1        118.40        112.33         8.89 o                         
  10   3   1         50.88         67.53         5.86 o                         
  -9   4   1         29.93         32.75         3.77 o                         
  -8   4   1         19.63         15.34         1.95 o                         
  -7   4   1          8.46          9.39         1.51 o                         
  -6   4   1         17.46         15.45         1.66 o                         
  -5   4   1        137.96        122.36         3.72 o                         
  -4   4   1        469.34        453.47         7.33 o                         
  -3   4   1         12.76         13.09         1.42 o                         
  -2   4   1         93.44         73.14         4.91 o                         
  -1   4   1        191.60        203.34         4.47 o                         
   0   4   1          2.25          0.21         0.54 o                         
   1   4   1        519.51        558.03         7.96 o                         
   2   4   1        368.02        393.23         6.80 o                         
   3   4   1          9.30         13.53         1.42 o                         
   4   4   1        568.90        600.08         8.74 o                         
   5   4   1       1315.48       1265.63        13.93 o                         
   6   4   1         24.12         24.48         2.00 o                         
   7   4   1        250.56        246.21         5.67 o                         
   8   4   1         66.61         62.62         4.09 o                         
   9   4   1        111.54        132.38         7.24 o                         
  -8   5   1         24.83         27.81         3.77 o                         
  -7   5   1         97.93        107.18         5.30 o                         
  -6   5   1        322.87        305.15         7.33 o                         
  -5   5   1        118.67        113.85         4.97 o                         
  -4   5   1        403.57        431.47         8.92 o                         
  -3   5   1       1296.75       1334.02        15.88 o                         
  -2   5   1        759.65        740.08        11.20 o                         
  -1   5   1          1.75         -0.40         0.70 o                         
   0   5   1          9.41          6.70         1.27 o                         
   1   5   1        337.04        343.09         6.47 o                         
   2   5   1        101.22        122.79         6.04 o                         
   3   5   1        271.14        249.99         6.02 o                         
   4   5   1         19.10         13.29         1.53 o                         
   5   5   1          7.29          3.74         1.18 o                         
   6   5   1        201.93        200.32         5.93 o                         
   7   5   1          7.18          8.27         2.17 o                         
   8   5   1          0.96          1.61         1.69 o                         
  -7   6   1         19.63         12.79         2.37 o                         
  -6   6   1          4.26          2.32         1.79 o                         
  -5   6   1         21.25         26.31         2.71 o                         
  -4   6   1          4.97          7.02         1.62 o                         
  -3   6   1         11.44         17.05         1.99 o                         
  -2   6   1         20.52         16.97         1.91 o                         
  -1   6   1         28.72         25.56         2.09 o                         
   0   6   1          0.06          0.14         1.08 o                         
   1   6   1         42.46         43.03         2.73 o                         
   2   6   1          0.27          1.02         1.01 o                         
   3   6   1        134.18        141.07         5.59 o                         
   4   6   1         72.07         61.03         3.40 o                         
   5   6   1         26.95         36.85         3.23 o                         
   6   6   1          0.58          0.98         1.41 o                         
   7   6   1         49.08         39.72         4.19 o                         
  -6   7   1         25.67         19.79         3.02 o                         
  -5   7   1         58.43         42.33         4.06 o                         
  -4   7   1        103.28        122.82         6.32 o                         
  -3   7   1         72.90         83.62         5.77 o                         
  -2   7   1          9.01          4.84         1.88 o                         
  -1   7   1          4.44          4.74         1.41 o                         
   0   7   1        397.07        388.27         8.19 o                         
   1   7   1          2.35         -0.55         1.22 o                         
   2   7   1          3.08          2.75         2.26 o                         
   3   7   1          0.36          1.55         1.60 o                         
   4   7   1         13.52         15.35         3.28 o                         
   5   7   1        649.71        683.10        16.41 o                         
   6   7   1        446.06        523.32        13.56 o                         
  -3   8   1          7.93          4.86         2.22 o                         
  -2   8   1          1.89         -1.99         1.99 o                         
  -1   8   1        248.55        264.05         8.57 o                         
   0   8   1         20.25         25.47         3.18 o                         
   1   8   1          3.64         -0.14         2.02 o                         
   2   8   1         85.41        107.35        10.02 o                         
   3   8   1         32.00         22.81         3.48 o                         
 -11   0   2          0.12         -2.98         2.98 o                         
 -10   0   2         19.34         12.11         8.07 o                         
  -9   0   2         32.09         35.61         5.00 o                         
  -8   0   2         33.79         44.86         4.62 o                         
  -7   0   2         80.62         73.25         5.31 o                         
  -6   0   2        520.06        544.53        11.22 o                         
  -5   0   2       1094.32       1049.36        16.06 o                         
  -4   0   2         96.23        120.57         3.56 o                         
  -3   0   2        207.25        174.74         4.14 o                         
  -2   0   2       1141.13       1076.28        14.49 o                         
   1   0   2       3722.91       3458.98        99.73 o                         
   2   0   2      15465.43      13886.61       330.80 o                         
   3   0   2        409.25        400.06         7.51 o                         
   4   0   2        206.49        192.11         5.68 o                         
   5   0   2       2022.00       2077.58        31.19 o                         
   6   0   2         63.48         57.52         3.85 o                         
   7   0   2        367.91        371.99         9.88 o                         
   8   0   2         23.88         27.29         3.54 o                         
   9   0   2          0.34          1.31         2.35 o                         
  10   0   2        136.68        120.20        10.69 o                         
 -10   1   2         11.15          9.28         2.21 o                         
  -9   1   2         83.82         67.72         4.57 o                         
  -8   1   2         83.20         81.56         4.10 o                         
  -7   1   2         44.04         39.80         2.38 o                         
  -6   1   2        385.90        385.25         6.10 o                         
  -5   1   2         78.71         63.89         2.31 o                         
  -4   1   2        966.78        978.90         9.63 o                         
  -3   1   2        642.08        654.72         6.63 o                         
  -2   1   2        680.85        613.12         6.19 o                         
  -1   1   2       7420.79       7299.05       206.61 o                         
   0   1   2       1101.00       1002.45         9.02 o                         
   1   1   2      10052.67       9528.47       168.39 o                         
   2   1   2       1138.93       1091.94         9.26 o                         
   3   1   2        109.44        105.67         2.33 o                         
   4   1   2       3020.10       3006.41        24.51 o                         
   5   1   2        338.79        323.91         5.44 o                         
   6   1   2         62.56         46.87         2.81 o                         
   7   1   2        187.83        193.00         5.01 o                         
   8   1   2          5.97          4.27         1.12 o                         
   9   1   2         85.61         69.10         5.11 o                         
  10   1   2         13.52          3.18         2.22 o                         
 -10   2   2          0.00          2.66         2.52 o                         
  -9   2   2       1328.08       1359.39        21.49 o                         
  -8   2   2         72.46         56.83         3.12 o                         
  -7   2   2         33.21         24.61         2.10 o                         
  -6   2   2         61.02         55.43         2.45 o                         
  -5   2   2          1.17          0.60         0.50 o                         
  -4   2   2        141.77        164.25         3.81 o                         
  -3   2   2       3032.27       3168.48        25.38 o                         
  -2   2   2        117.12        101.91         2.32 o                         
  -1   2   2        563.13        565.30         5.91 o                         
   0   2   2         60.75         45.19         1.64 o                         
   1   2   2        160.44        143.23         3.08 o                         
   2   2   2       1926.24       1893.20        15.73 o                         
   3   2   2         10.91         10.16         0.97 o                         
   4   2   2        340.52        356.65         5.71 o                         
   5   2   2         35.64         34.43         2.04 o                         
   6   2   2        147.84        150.92         3.80 o                         
   7   2   2          0.84         -0.77         1.00 o                         
   8   2   2          3.31          4.47         1.24 o                         
   9   2   2          2.91          4.24         1.54 o                         
  10   2   2          0.12         -0.31         2.15 o                         
 -10   3   2         16.08         19.42         3.21 o                         
  -9   3   2          1.32         -0.79         2.90 o                         
  -8   3   2          8.50         10.12         1.65 o                         
  -7   3   2         23.33         20.71         2.00 o                         
  -6   3   2          0.02          0.67         0.75 o                         
  -5   3   2        282.44        331.15         6.46 o                         
  -4   3   2        336.60        351.45         5.67 o                         
  -3   3   2        502.23        486.61         6.74 o                         
  -2   3   2        482.21        553.94         7.80 o                         
  -1   3   2        200.77        218.87         4.04 o                         
   0   3   2         34.37         42.96         2.10 o                         
   1   3   2          1.34          1.81         0.62 o                         
   2   3   2        408.84        494.23         6.99 o                         
   3   3   2          5.83          2.98         0.69 o                         
   4   3   2          4.16          5.06         0.90 o                         
   5   3   2        125.97        157.83         4.29 o                         
   6   3   2        198.11        165.28         4.59 o                         
   7   3   2         81.57         79.69         4.65 o                         
   8   3   2         39.30         39.79         3.44 o                         
   9   3   2        159.87        160.08        11.78 o                         
  10   3   2        214.06        229.28         9.84 o                         
  -9   4   2          4.54          1.67         1.64 o                         
  -8   4   2          7.10          4.78         1.40 o                         
  -7   4   2         22.71         18.54         1.78 o                         
  -6   4   2         11.78         12.42         1.56 o                         
  -5   4   2        553.78        547.05         8.17 o                         
  -4   4   2        958.86        920.71        10.83 o                         
  -3   4   2        175.39        199.55         4.71 o                         
  -2   4   2         47.66         47.60         2.46 o                         
  -1   4   2        345.74        390.14         6.39 o                         
   0   4   2        476.62        534.69         7.84 o                         
   1   4   2        540.69        580.72         8.21 o                         
   2   4   2         92.60        101.52         3.50 o                         
   3   4   2         39.72         39.91         2.35 o                         
   4   4   2        512.05        505.03         8.15 o                         
   5   4   2        612.02        627.84         9.01 o                         
   6   4   2        152.79        172.49         4.72 o                         
   7   4   2        164.91        170.24         5.30 o                         
   8   4   2          3.98          2.32         1.49 o                         
   9   4   2         14.04         16.42         3.14 o                         
  -8   5   2         18.07         19.33         2.16 o                         
  -7   5   2          0.58         -0.68         1.19 o                         
  -6   5   2         41.60         39.89         2.86 o                         
  -5   5   2         91.07         75.62         3.54 o                         
  -4   5   2         85.40         95.17         4.24 o                         
  -3   5   2        682.58        662.10        10.18 o                         
  -2   5   2        199.09        179.89         5.22 o                         
  -1   5   2          4.57          6.41         1.18 o                         
   0   5   2         15.75          8.30         1.32 o                         
   1   5   2          6.39         10.93         1.46 o                         
   2   5   2         22.66         22.83         2.09 o                         
   3   5   2        339.67        336.78         6.69 o                         
   4   5   2         17.99         13.05         1.56 o                         
   5   5   2          0.52          0.53         0.98 o                         
   6   5   2          6.02          6.45         1.69 o                         
   7   5   2          8.43          4.85         1.74 o                         
   8   5   2        191.69        208.53        11.57 o                         
  -7   6   2         81.88         86.07         3.95 o                         
  -6   6   2          2.33          1.00         1.79 o                         
  -5   6   2         70.67         68.35         4.17 o                         
  -4   6   2        327.67        319.57         7.06 o                         
  -3   6   2        600.65        585.28        10.77 o                         
  -2   6   2        514.30        507.96         9.41 o                         
  -1   6   2         97.08         88.61         3.85 o                         
   0   6   2         42.31         35.49         2.45 o                         
   1   6   2         96.77         92.08         4.04 o                         
   2   6   2         43.77         43.33         3.35 o                         
   3   6   2        166.74        163.24         5.28 o                         
   4   6   2        189.74        192.26         5.68 o                         
   5   6   2        152.97        147.52         5.95 o                         
   6   6   2         54.12         52.80         4.72 o                         
   7   6   2         96.89        115.12         6.96 o                         
  -6   7   2        230.23        247.50         8.48 o                         
  -5   7   2         98.74         91.39         5.81 o                         
  -4   7   2         15.04         20.20         2.53 o                         
  -3   7   2        134.45        126.66         6.51 o                         
  -2   7   2        181.35        165.03         6.87 o                         
  -1   7   2        236.80        236.49         7.93 o                         
   0   7   2        141.48        149.01         5.40 o                         
   1   7   2          7.61          5.31         1.96 o                         
   2   7   2          0.14         -1.22         1.22 o                         
   3   7   2         18.25         18.30         2.66 o                         
   4   7   2         64.94         58.88         5.18 o                         
   5   7   2        429.71        448.63        12.80 o                         
   6   7   2         72.64         78.51         5.70 o                         
  -3   8   2          0.02         -0.90         1.95 o                         
  -2   8   2          1.95         -1.79         1.79 o                         
  -1   8   2          4.29          0.15         1.92 o                         
   0   8   2          0.67         -0.48         1.75 o                         
   1   8   2          3.96          4.32         2.38 o                         
   2   8   2        155.97        174.63         8.84 o                         
   3   8   2          0.62         -2.04         2.04 o                         
 -10   1   3         15.87         12.40         2.88 o                         
  -9   1   3         16.48          9.91         2.20 o                         
  -8   1   3         54.00         55.59         3.97 o                         
  -7   1   3          2.08          1.80         0.74 o                         
  -6   1   3          0.99          0.50         0.52 o                         
  -5   1   3        391.06        411.83         5.81 o                         
  -4   1   3        463.63        509.07         6.35 o                         
  -3   1   3       1418.31       1457.26        12.10 o                         
  -2   1   3          3.89          1.40         0.34 o                         
  -1   1   3          0.68          0.28         0.15 o                         
   0   1   3        132.67         97.31         1.78 o                         
   1   1   3         71.28         40.22         1.19 o                         
   2   1   3      26544.87      24663.12       377.63 o                         
   3   1   3       1076.46       1125.59        10.27 o                         
   4   1   3        180.98        160.32         3.44 o                         
   5   1   3         83.80         91.13         2.84 o                         
   6   1   3         84.07         84.34         2.91 o                         
   7   1   3          0.23         -0.77         0.77 o                         
   8   1   3          7.00          2.14         1.47 o                         
   9   1   3        227.87        234.75         8.31 o                         
  10   1   3          1.74         -1.60         2.17 o                         
 -10   2   3         66.71         57.96         4.98 o                         
  -9   2   3          5.05          2.60         2.80 o                         
  -8   2   3        105.94        133.79         4.13 o                         
  -7   2   3          2.46          1.92         0.87 o                         
  -6   2   3         24.21         29.14         1.89 o                         
  -5   2   3          1.61          1.85         0.72 o                         
  -4   2   3       1227.52       1216.12        12.10 o                         
  -3   2   3         54.66         85.27         2.54 o                         
  -2   2   3         29.26         19.96         1.15 o                         
  -1   2   3        161.46        135.59         2.43 o                         
   0   2   3         40.19         37.78         2.10 o                         
   1   2   3         27.48         30.61         1.79 o                         
   2   2   3         87.43         83.44         2.22 o                         
   3   2   3       1844.60       1901.21        16.33 o                         
   4   2   3        609.69        691.68         8.30 o                         
   5   2   3        170.54        156.04         3.83 o                         
   6   2   3         71.96         83.25         3.16 o                         
   7   2   3          5.27          2.09         0.92 o                         
   8   2   3         32.14         35.27         2.73 o                         
   9   2   3         62.38         59.83         6.94 o                         
  10   2   3        142.16        143.82        10.51 o                         
 -10   3   3        127.51        107.18         6.94 o                         
  -9   3   3          1.39          1.21         1.84 o                         
  -8   3   3        167.83        150.69         5.27 o                         
  -7   3   3         99.62         79.17         4.11 o                         
  -6   3   3         51.47         63.73         2.92 o                         
  -5   3   3         25.37         20.94         1.66 o                         
  -4   3   3        116.03        116.19         3.03 o                         
  -3   3   3         75.99         85.70         2.56 o                         
  -2   3   3         92.16         89.50         2.67 o                         
  -1   3   3        177.35        229.80         4.10 o                         
   0   3   3        892.39       1002.32        10.13 o                         
   1   3   3        156.37        188.98         3.74 o                         
   2   3   3         51.11         39.96         2.18 o                         
   3   3   3        780.49        893.23        10.20 o                         
   4   3   3          0.65         -0.51         0.51 o                         
   5   3   3        165.77        167.72         4.35 o                         
   6   3   3        216.23        202.49         5.08 o                         
   7   3   3          1.01          0.28         0.94 o                         
   8   3   3         92.01        105.12         5.73 o                         
   9   3   3         45.30         54.04         5.54 o                         
  10   3   3         57.00         50.91         5.16 o                         
  -9   4   3         26.06         20.77         2.44 o                         
  -8   4   3         27.88         30.95         2.79 o                         
  -7   4   3          0.00          0.35         1.02 o                         
  -6   4   3         58.08         60.70         2.64 o                         
  -5   4   3         38.35         41.04         2.36 o                         
  -4   4   3         44.79         46.53         2.44 o                         
  -3   4   3         21.84         20.49         1.68 o                         
  -2   4   3        106.38        104.22         3.30 o                         
  -1   4   3          0.51          0.01         0.54 o                         
   0   4   3       3076.36       3369.82        27.97 o                         
   1   4   3       1281.50       1275.62        14.33 o                         
   2   4   3        120.25        135.86         3.95 o                         
   3   4   3        292.10        259.32         5.28 o                         
   4   4   3          3.77          2.49         0.85 o                         
   5   4   3        856.79        861.74        11.00 o                         
   6   4   3          4.82          8.30         1.40 o                         
   7   4   3        484.74        472.73         8.92 o                         
   8   4   3          7.07          8.27         2.35 o                         
   9   4   3          5.23          1.24         2.80 o                         
  -8   5   3          8.67          7.31         2.37 o                         
  -7   5   3          1.60         -0.30         0.88 o                         
  -6   5   3         81.90         72.77         3.62 o                         
  -5   5   3         47.56         41.95         2.67 o                         
  -4   5   3       1290.35       1244.16        14.46 o                         
  -3   5   3        128.28        119.46         4.18 o                         
  -2   5   3          6.31          4.34         1.07 o                         
  -1   5   3        143.92        159.45         4.27 o                         
   0   5   3        370.46        365.44         7.00 o                         
   1   5   3          4.34          2.90         1.03 o                         
   2   5   3        217.71        237.72         5.85 o                         
   3   5   3         62.61         55.49         3.02 o                         
   4   5   3        120.57        124.54         4.66 o                         
   5   5   3          3.73          1.16         0.95 o                         
   6   5   3          3.09          0.87         1.21 o                         
   7   5   3         13.87         15.08         2.46 o                         
   8   5   3         75.24         77.85         5.06 o                         
  -7   6   3        178.57        196.84         9.09 o                         
  -6   6   3         36.40         39.46         4.24 o                         
  -5   6   3        185.58        183.15         6.06 o                         
  -4   6   3        425.98        463.96         9.52 o                         
  -3   6   3         77.29        103.24         4.75 o                         
  -2   6   3          3.37          6.49         1.71 o                         
  -1   6   3        119.36        113.78         4.19 o                         
   0   6   3         66.47         60.23         3.30 o                         
   1   6   3        246.38        240.75         5.90 o                         
   2   6   3         48.08         42.74         3.04 o                         
   3   6   3         23.77         29.91         2.44 o                         
   4   6   3         46.92         48.50         3.12 o                         
   5   6   3         34.06         38.18         3.85 o                         
   6   6   3          3.22          3.80         1.96 o                         
   7   6   3          0.80          0.16         2.05 o                         
  -6   7   3        145.17        160.97         6.96 o                         
  -5   7   3          5.84          7.30         2.05 o                         
  -4   7   3        439.45        470.80        12.55 o                         
  -3   7   3         97.77        108.10         6.76 o                         
  -2   7   3          0.01         -1.14         1.14 o                         
  -1   7   3        142.84        141.31         5.62 o                         
   0   7   3        102.33        101.08         4.74 o                         
   1   7   3         30.32         26.05         2.77 o                         
   2   7   3         40.22         36.69         3.56 o                         
   3   7   3         31.54         29.69         3.25 o                         
   4   7   3          1.77         -1.18         3.71 o                         
   5   7   3          8.46          9.98         3.15 o                         
   6   7   3        145.14        162.72         7.82 o                         
  -3   8   3         32.40         33.15         4.19 o                         
  -2   8   3          4.36         -1.24         1.94 o                         
  -1   8   3         42.88         42.31         3.82 o                         
   0   8   3         41.08         39.28         3.90 o                         
   1   8   3         27.46         17.48         2.95 o                         
   2   8   3          2.21          1.12         2.23 o                         
   3   8   3         96.64        115.31         7.40 o                         
 -11   0   4          3.56         -3.69         3.69 o                         
 -10   0   4        200.52        203.93        21.22 o                         
  -9   0   4         31.21         30.85         4.35 o                         
  -8   0   4         86.61         90.92         9.85 o                         
  -7   0   4        662.26        656.92        13.48 o                         
  -6   0   4          3.40          7.34         1.48 o                         
  -5   0   4         22.85         23.05         2.37 o                         
  -4   0   4          0.56          0.70         0.58 o                         
  -3   0   4       1120.08       1064.07        13.56 o                         
  -2   0   4        146.66        163.61         3.62 o                         
  -1   0   4         91.96         85.18         1.78 o                         
   0   0   4        188.09        166.93         3.70 o                         
   1   0   4       7174.49       6523.52       203.31 o                         
   2   0   4      20280.27      18593.60       413.05 o                         
   3   0   4       1033.13       1106.64        15.52 o                         
   4   0   4        273.78        279.15         6.37 o                         
   5   0   4        275.91        294.29         7.09 o                         
   6   0   4        705.35        767.78        14.45 o                         
   7   0   4         36.14         29.88         3.21 o                         
   8   0   4        120.86        110.93         8.67 o                         
   9   0   4        183.44        165.81        10.66 o                         
  10   0   4        153.13        149.58         9.71 o                         
 -10   1   4          9.24          4.18         2.67 o                         
  -9   1   4         65.26         75.26         5.01 o                         
  -8   1   4         46.15         42.29         2.74 o                         
  -7   1   4        594.80        590.47         8.38 o                         
  -6   1   4         10.95         12.98         1.31 o                         
  -5   1   4          0.51         -0.12         0.44 o                         
  -4   1   4       1966.49       2148.57        19.05 o                         
  -3   1   4       1495.41       1459.00        12.47 o                         
  -2   1   4        758.19        748.91         6.69 o                         
  -1   1   4         30.03         23.81         1.15 o                         
   0   1   4         20.41         12.26         0.66 o                         
   2   1   4       7261.25       6973.66       118.42 o                         
   3   1   4        549.79        541.98         6.57 o                         
   4   1   4        167.48        158.01         3.48 o                         
   5   1   4          1.91          3.22         0.76 o                         
   6   1   4        511.29        522.39         7.57 o                         
   7   1   4        128.90        124.01         3.86 o                         
   8   1   4          4.62          3.12         1.21 o                         
   9   1   4         46.62         40.79         4.18 o                         
  10   1   4         42.45         46.88         5.18 o                         
 -10   2   4         29.76         37.77         4.02 o                         
  -9   2   4          0.68         -0.17         1.91 o                         
  -8   2   4       1298.33       1213.91        14.78 o                         
  -7   2   4         13.94         15.88         1.62 o                         
  -6   2   4         74.75         71.61         2.99 o                         
  -5   2   4         61.16         43.88         2.26 o                         
  -4   2   4       1187.83       1237.89        12.18 o                         
  -3   2   4        131.61        149.12         2.89 o                         
  -2   2   4         63.17         77.41         2.08 o                         
  -1   2   4       1278.18       1294.60        10.62 o                         
   0   2   4         22.83         24.66         1.39 o                         
   1   2   4       1632.09       1652.22        19.24 o                         
   2   2   4        422.49        437.25         5.78 o                         
   3   2   4        544.10        597.56         7.19 o                         
   4   2   4       1288.61       1257.97        12.49 o                         
   5   2   4        398.75        412.73         6.48 o                         
   6   2   4         45.71         43.03         2.79 o                         
   7   2   4          0.72         -0.16         0.84 o                         
   8   2   4          1.03         -0.01         1.07 o                         
   9   2   4         35.93         36.94         3.98 o                         
  10   2   4         63.63         56.31         5.16 o                         
 -10   3   4        140.03        146.41         8.02 o                         
  -9   3   4          2.83          1.42         1.72 o                         
  -8   3   4         19.19         14.58         2.36 o                         
  -7   3   4         34.47         32.31         2.52 o                         
  -6   3   4         29.41         30.04         2.35 o                         
  -5   3   4        263.17        295.03         5.00 o                         
  -4   3   4         39.42         45.94         2.49 o                         
  -3   3   4        401.31        417.53         5.79 o                         
  -2   3   4         55.34         58.82         2.61 o                         
  -1   3   4        239.83        242.56         4.18 o                         
   0   3   4       3516.02       3736.09        38.82 o                         
   1   3   4        205.03        245.39         4.73 o                         
   2   3   4         90.56        109.15         2.97 o                         
   3   3   4         54.99         53.58         2.66 o                         
   4   3   4         54.80         78.25         3.50 o                         
   5   3   4         82.00         64.89         3.05 o                         
   6   3   4        283.91        266.88         5.91 o                         
   7   3   4         82.44         74.15         4.90 o                         
   8   3   4         10.87         11.47         2.06 o                         
   9   3   4         34.04         34.84         4.31 o                         
  10   3   4        176.47        189.36        15.84 o                         
  -9   4   4         11.70          5.33         2.39 o                         
  -8   4   4         32.23         32.67         2.49 o                         
  -7   4   4         19.70         23.13         1.77 o                         
  -6   4   4         13.76         11.08         1.18 o                         
  -5   4   4        144.44        155.47         4.47 o                         
  -4   4   4         46.79         57.30         2.85 o                         
  -3   4   4         14.25         13.16         1.44 o                         
  -2   4   4         44.02         41.33         2.31 o                         
  -1   4   4          0.36          2.29         0.91 o                         
   0   4   4        104.56         92.24         3.60 o                         
   1   4   4        176.29        176.28         4.38 o                         
   2   4   4         27.69         44.35         2.69 o                         
   3   4   4          0.02         -0.01         0.71 o                         
   4   4   4        502.99        484.31         7.77 o                         
   5   4   4        861.34        838.24        11.17 o                         
   6   4   4         44.09         45.16         2.85 o                         
   7   4   4         24.86         16.03         1.93 o                         
   8   4   4         70.14         61.24         6.06 o                         
   9   4   4          0.07         -0.64         1.79 o                         
  -8   5   4        227.77        271.26        10.04 o                         
  -7   5   4          0.30         -1.16         1.38 o                         
  -6   5   4          0.07         -0.98         1.00 o                         
  -5   5   4         44.83         49.56         2.79 o                         
  -4   5   4         81.67         67.57         3.30 o                         
  -3   5   4       1705.52       1641.47        18.18 o                         
  -2   5   4        308.94        285.46         6.24 o                         
  -1   5   4         97.13         94.28         3.49 o                         
   0   5   4        105.45        107.34         3.67 o                         
   1   5   4         39.19         35.36         2.28 o                         
   2   5   4         19.63         15.96         1.81 o                         
   3   5   4         61.88         61.48         3.17 o                         
   4   5   4         10.44          6.71         1.35 o                         
   5   5   4         36.27         29.71         2.50 o                         
   6   5   4          1.12         -0.31         1.38 o                         
   7   5   4         70.07         88.32         6.10 o                         
   8   5   4          5.79          5.45         2.11 o                         
  -7   6   4         63.56         65.03         5.82 o                         
  -6   6   4         24.93         27.44         3.32 o                         
  -5   6   4         17.88         16.64         2.28 o                         
  -4   6   4         47.83         57.90         3.36 o                         
  -3   6   4         13.01         11.47         1.84 o                         
  -2   6   4          3.85          6.50         1.37 o                         
  -1   6   4          0.70         -1.03         1.03 o                         
   0   6   4         26.53         28.88         2.24 o                         
   1   6   4         19.69         17.95         1.94 o                         
   2   6   4         20.64         20.60         2.07 o                         
   3   6   4        245.64        243.65         6.37 o                         
   4   6   4         24.54         29.01         2.52 o                         
   5   6   4        184.16        195.83         7.07 o                         
   6   6   4        118.40        113.66         7.14 o                         
   7   6   4          5.94          2.53         2.19 o                         
  -6   7   4        394.64        453.53        15.66 o                         
  -5   7   4         49.55         36.68         4.05 o                         
  -4   7   4          1.85          1.81         1.76 o                         
  -3   7   4        247.11        232.07         7.85 o                         
  -2   7   4        213.86        206.57         7.08 o                         
  -1   7   4        113.14        100.42         5.19 o                         
   0   7   4         13.79         10.76         2.00 o                         
   1   7   4         20.73         18.65         2.77 o                         
   2   7   4         54.28         53.12         4.15 o                         
   3   7   4          0.12         -0.15         1.62 o                         
   4   7   4         18.26         19.73         3.05 o                         
   5   7   4          4.32          6.84         2.00 o                         
   6   7   4        308.96        360.22        11.50 o                         
  -3   8   4          0.29         -2.05         2.05 o                         
  -2   8   4          1.59          6.60         2.72 o                         
  -1   8   4          5.72          5.58         2.17 o                         
   0   8   4          4.96          0.72         1.85 o                         
   1   8   4         37.08         41.17         4.33 o                         
   2   8   4         58.82         57.37         6.48 o                         
   3   8   4         49.81         59.84         5.14 o                         
 -10   1   5        163.35        173.33         7.59 o                         
  -9   1   5          0.08          1.77         1.50 o                         
  -8   1   5        165.37        172.42         4.99 o                         
  -7   1   5       1683.11       1653.45        16.41 o                         
  -6   1   5         10.93         10.03         1.06 o                         
  -5   1   5         21.20         25.44         1.56 o                         
  -4   1   5        509.74        574.34         7.23 o                         
  -3   1   5         34.41         31.68         1.61 o                         
  -2   1   5        231.27        218.71         3.72 o                         
  -1   1   5       2151.99       1925.07        15.09 o                         
   0   1   5       1475.01       1419.24        16.21 o                         
   1   1   5       5699.61       5071.09        46.71 o                         
   2   1   5       2706.59       2495.90        18.81 o                         
   3   1   5        291.28        269.38         4.16 o                         
   4   1   5       1834.09       1921.86        17.18 o                         
   5   1   5        215.83        224.79         5.22 o                         
   6   1   5        174.33        183.54         4.28 o                         
   7   1   5         67.26         67.02         3.18 o                         
   8   1   5        246.31        242.26         5.88 o                         
   9   1   5          0.26         -1.39         1.39 o                         
  10   1   5         11.18          5.35         2.29 o                         
 -10   2   5         43.13         39.68         4.29 o                         
  -9   2   5        594.71        587.51        12.71 o                         
  -8   2   5          0.60          2.19         0.89 o                         
  -7   2   5        318.61        289.59         5.88 o                         
  -6   2   5        158.87        159.18         4.07 o                         
  -5   2   5         35.20         38.85         2.15 o                         
  -4   2   5        155.80        139.45         3.23 o                         
  -3   2   5       1898.61       2018.98        17.41 o                         
  -2   2   5        688.76        632.62         6.76 o                         
  -1   2   5        273.40        272.94         3.51 o                         
   0   2   5       1043.85       1040.05        12.19 o                         
   1   2   5         92.89        108.68         2.62 o                         
   2   2   5        314.65        337.93         4.94 o                         
   3   2   5        847.11        932.02         9.17 o                         
   4   2   5        294.11        322.69         5.27 o                         
   5   2   5        303.71        314.84         6.00 o                         
   6   2   5        134.77        129.49         3.94 o                         
   7   2   5         10.38          8.80         1.29 o                         
   8   2   5         21.31         17.59         1.96 o                         
   9   2   5         24.36         22.63         3.49 o                         
  10   2   5          0.10          1.56         2.66 o                         
 -10   3   5          1.74          5.85         2.18 o                         
  -9   3   5        183.94        185.85         7.71 o                         
  -8   3   5        213.50        228.46         6.96 o                         
  -7   3   5         69.38         66.18         3.33 o                         
  -6   3   5          0.85         -0.53         0.53 o                         
  -5   3   5        173.92        181.09         3.64 o                         
  -4   3   5        358.49        376.29         5.55 o                         
  -3   3   5         82.21         86.22         2.51 o                         
  -2   3   5         26.01         22.61         1.33 o                         
  -1   3   5        377.87        411.14         5.84 o                         
   0   3   5        233.83        246.02         4.45 o                         
   1   3   5         79.97         84.64         2.75 o                         
   2   3   5         24.46         17.55         1.29 o                         
   3   3   5        830.92        834.72         9.72 o                         
   4   3   5         36.18         39.59         2.25 o                         
   5   3   5        236.75        219.23         5.04 o                         
   6   3   5         82.56         71.84         3.31 o                         
   7   3   5        132.08        118.67         4.94 o                         
   8   3   5         29.89         24.82         2.80 o                         
   9   3   5         53.85         57.41         5.53 o                         
  10   3   5        456.81        510.29        15.43 o                         
  -9   4   5         55.28         51.10         4.97 o                         
  -8   4   5          8.29          3.82         2.33 o                         
  -7   4   5          1.76          1.92         1.45 o                         
  -6   4   5         10.25          8.42         1.77 o                         
  -5   4   5        556.40        559.04         7.92 o                         
  -4   4   5         66.51         66.60         2.81 o                         
  -3   4   5         48.69         52.32         2.98 o                         
  -2   4   5        341.94        349.16         5.98 o                         
  -1   4   5         90.61         80.08         2.81 o                         
   0   4   5        172.73        150.74         3.95 o                         
   1   4   5        169.43        194.92         5.02 o                         
   2   4   5        298.02        293.39         5.81 o                         
   3   4   5        142.17        134.11         4.00 o                         
   4   4   5        294.00        294.21         5.92 o                         
   5   4   5          1.77          1.51         0.86 o                         
   6   4   5         20.91         20.15         1.97 o                         
   7   4   5         59.19         62.70         3.76 o                         
   8   4   5         21.72         18.60         2.93 o                         
   9   4   5         45.45         34.20         4.72 o                         
  -8   5   5          6.19          1.48         2.05 o                         
  -7   5   5          0.29         -1.51         1.66 o                         
  -6   5   5          0.65          1.01         1.35 o                         
  -5   5   5         18.78         19.76         1.90 o                         
  -4   5   5          4.01          1.64         0.85 o                         
  -3   5   5        556.48        540.82         9.13 o                         
  -2   5   5        352.50        353.99         6.72 o                         
  -1   5   5        417.77        418.88         7.05 o                         
   0   5   5        359.78        370.87         6.66 o                         
   1   5   5         83.96        106.94         4.16 o                         
   2   5   5          0.20         -0.55         1.28 o                         
   3   5   5        160.58        153.08         4.48 o                         
   4   5   5        206.12        184.34         4.98 o                         
   5   5   5         10.62          7.68         1.37 o                         
   6   5   5        134.66        124.80         6.50 o                         
   7   5   5         35.88         30.96         4.27 o                         
   8   5   5         85.34         67.79         7.03 o                         
  -7   6   5         90.58        104.70         7.45 o                         
  -6   6   5         16.26          9.91         3.19 o                         
  -5   6   5          8.82          6.52         1.48 o                         
  -4   6   5       1091.59       1103.00        18.09 o                         
  -3   6   5        111.07        116.94         4.76 o                         
  -2   6   5       1144.44       1224.73        15.73 o                         
  -1   6   5         38.62         36.69         2.47 o                         
   0   6   5          1.31         -0.12         0.92 o                         
   1   6   5         97.01         80.11         3.99 o                         
   2   6   5         91.07         87.71         4.32 o                         
   3   6   5        145.52        148.67         5.26 o                         
   4   6   5          9.84          6.95         1.48 o                         
   5   6   5         16.68         18.29         3.05 o                         
   6   6   5          9.25          6.91         2.00 o                         
   7   6   5         19.99         22.99         3.53 o                         
  -6   7   5         53.23         57.68         5.88 o                         
  -5   7   5         92.25         95.98         9.31 o                         
  -4   7   5          0.03         -2.05         2.05 o                         
  -3   7   5         43.53         48.13         4.61 o                         
  -2   7   5         31.90         36.08         3.75 o                         
  -1   7   5          0.64         -0.80         1.15 o                         
   0   7   5         16.98         15.93         1.89 o                         
   1   7   5          7.80          2.81         1.45 o                         
   2   7   5         43.78         48.95         3.85 o                         
   3   7   5          8.34          9.24         2.17 o                         
   4   7   5         28.79         29.52         4.17 o                         
   5   7   5         24.94         30.11         3.68 o                         
   6   7   5         17.98         24.62         3.61 o                         
  -3   8   5         82.79         82.07         6.14 o                         
  -2   8   5         31.28         35.21         3.75 o                         
  -1   8   5         85.92         73.90         6.27 o                         
   0   8   5        124.02        110.98         5.97 o                         
   1   8   5          4.57          1.93         2.21 o                         
   2   8   5         47.92         57.57         4.76 o                         
   3   8   5          0.71         -1.68         1.68 o                         
 -11   0   6         30.04         25.65         9.31 o                         
 -10   0   6        231.01        258.39        13.34 o                         
  -9   0   6         28.82         30.20         4.69 o                         
  -8   0   6          0.84          0.55         1.42 o                         
  -7   0   6         14.03         13.27         2.08 o                         
  -6   0   6        602.69        589.77        11.37 o                         
  -5   0   6       2614.61       2692.48        30.28 o                         
  -4   0   6        137.46        126.62         3.60 o                         
  -3   0   6       1615.18       1561.20        18.61 o                         
  -2   0   6        974.57        905.21        11.07 o                         
  -1   0   6        593.96        510.64         8.88 o                         
   1   0   6       2867.89       2742.90        29.80 o                         
   2   0   6       7815.08       7269.85       213.11 o                         
   3   0   6         83.48        107.54         3.65 o                         
   4   0   6        349.12        384.31         7.70 o                         
   5   0   6       2699.36       2765.49        46.65 o                         
   6   0   6        933.79        981.56        17.00 o                         
   7   0   6          0.63         -0.12         1.14 o                         
   8   0   6         15.41         14.64         2.69 o                         
   9   0   6          3.87          4.84         3.90 o                         
  10   0   6         41.46         28.99         7.10 o                         
 -10   1   6          0.08          1.31         1.64 o                         
  -9   1   6         84.76         79.37         5.10 o                         
  -8   1   6        850.18        817.84        11.72 o                         
  -7   1   6        590.06        601.86         8.44 o                         
  -6   1   6          7.55          6.95         0.92 o                         
  -5   1   6        234.77        227.25         4.37 o                         
  -4   1   6        651.56        680.01         8.19 o                         
  -3   1   6          0.78          1.91         0.48 o                         
  -2   1   6       2394.08       2267.22        19.43 o                         
  -1   1   6        347.23        352.35         4.25 o                         
   0   1   6         51.72         43.57         1.33 o                         
   1   1   6       7122.66       6574.46       230.36 o                         
   2   1   6       1187.36       1156.09         9.85 o                         
   3   1   6       5654.05       5560.13        41.08 o                         
   4   1   6        419.56        442.10         6.23 o                         
   5   1   6         67.64         69.26         2.90 o                         
   6   1   6         23.56         24.59         1.80 o                         
   7   1   6        201.25        200.47         4.87 o                         
   8   1   6         80.30         78.20         3.69 o                         
   9   1   6         31.06         32.24         3.69 o                         
  10   1   6         39.22         31.44         5.57 o                         
 -10   2   6        114.02        110.37         8.43 o                         
  -9   2   6         38.17         36.26         3.35 o                         
  -8   2   6         62.77         53.77         2.91 o                         
  -7   2   6          7.92          3.22         0.98 o                         
  -6   2   6         55.65         54.98         2.68 o                         
  -5   2   6         40.12         43.87         2.07 o                         
  -4   2   6         69.97         56.06         2.15 o                         
  -3   2   6        318.97        324.29         4.92 o                         
  -2   2   6        218.81        186.80         3.41 o                         
  -1   2   6        408.63        431.30         4.96 o                         
   0   2   6       1614.78       1566.04        15.54 o                         
   1   2   6        305.72        277.80         4.03 o                         
   2   2   6       1955.43       2143.18        18.79 o                         
   3   2   6        633.97        667.28         7.50 o                         
   4   2   6        373.10        369.86         5.74 o                         
   5   2   6         58.25         63.25         3.07 o                         
   6   2   6        581.72        594.30         8.95 o                         
   7   2   6         96.09         90.99         3.71 o                         
   8   2   6        189.71        209.23         6.56 o                         
   9   2   6          0.62          0.67         1.53 o                         
  10   2   6          4.65          1.18         2.22 o                         
 -10   3   6         78.57         69.93         5.01 o                         
  -9   3   6          1.28          3.36         1.52 o                         
  -8   3   6        199.32        204.11         6.18 o                         
  -7   3   6         58.93         72.94         3.64 o                         
  -6   3   6          0.23          1.66         0.84 o                         
  -5   3   6          0.13          0.11         0.76 o                         
  -4   3   6        531.85        584.74         7.95 o                         
  -3   3   6        280.30        294.29         4.67 o                         
  -2   3   6        127.43        115.48         2.50 o                         
  -1   3   6        452.64        497.71         6.66 o                         
   0   3   6         20.41         14.17         1.08 o                         
   1   3   6        291.01        314.89         5.48 o                         
   2   3   6         51.71         52.44         2.25 o                         
   3   3   6        267.38        279.65         5.02 o                         
   4   3   6         52.77         48.29         2.47 o                         
   5   3   6         36.20         26.58         2.06 o                         
   6   3   6         15.77         18.99         1.78 o                         
   7   3   6         19.71         22.27         2.26 o                         
   8   3   6          3.76          2.83         1.64 o                         
   9   3   6         10.47          5.86         2.49 o                         
  10   3   6         20.85         16.47         3.46 o                         
  -9   4   6          0.72         -2.01         2.01 o                         
  -8   4   6         44.04         40.33         4.16 o                         
  -7   4   6         14.92         13.88         1.70 o                         
  -6   4   6        180.86        171.85         5.33 o                         
  -5   4   6          1.21          2.55         1.00 o                         
  -4   4   6        147.09        119.18         3.40 o                         
  -3   4   6         24.20         23.81         1.68 o                         
  -2   4   6          0.03         -0.14         0.55 o                         
  -1   4   6        314.30        333.81         5.53 o                         
   0   4   6          0.42         -0.12         0.53 o                         
   1   4   6        180.06        191.46         4.91 o                         
   2   4   6        151.96        132.77         3.65 o                         
   3   4   6         13.67         10.75         1.23 o                         
   4   4   6        436.46        410.37         7.10 o                         
   5   4   6        393.40        392.42         7.02 o                         
   6   4   6         23.82         19.46         1.93 o                         
   7   4   6         23.94         17.02         2.30 o                         
   8   4   6          5.83          1.65         2.93 o                         
   9   4   6        198.72        209.95         8.88 o                         
  -8   5   6         65.66         91.09         7.39 o                         
  -7   5   6         10.31          6.84         2.46 o                         
  -6   5   6         49.03         48.05         3.96 o                         
  -5   5   6          0.22         -0.61         1.09 o                         
  -4   5   6         78.89         66.82         2.90 o                         
  -3   5   6       1574.92       1593.34        18.08 o                         
  -2   5   6         18.20         17.00         1.69 o                         
  -1   5   6        795.14        765.60        10.03 o                         
   0   5   6        441.74        421.30         7.13 o                         
   1   5   6         23.69         24.37         2.11 o                         
   2   5   6       1117.70       1148.43        14.60 o                         
   3   5   6        456.71        479.36         8.17 o                         
   4   5   6          9.45          6.88         1.35 o                         
   5   5   6          0.01         -0.92         0.92 o                         
   6   5   6         75.40         63.29         3.97 o                         
   7   5   6          2.27          2.28         1.68 o                         
   8   5   6          9.91         11.24         2.73 o                         
  -7   6   6         84.62         99.70         7.82 o                         
  -6   6   6          0.51         -0.49         1.84 o                         
  -5   6   6        187.74        187.40         6.87 o                         
  -4   6   6        737.57        753.84        11.91 o                         
  -3   6   6          0.90          1.86         1.14 o                         
  -2   6   6       1996.78       1971.49        20.62 o                         
  -1   6   6        472.91        454.94         8.02 o                         
   0   6   6          4.45          0.82         0.98 o                         
   1   6   6        413.94        391.08         8.00 o                         
   2   6   6          9.82          8.50         1.56 o                         
   3   6   6         15.06         13.84         1.90 o                         
   4   6   6         28.15         25.29         2.20 o                         
   5   6   6          0.03         -0.58         1.35 o                         
   6   6   6          0.25          1.04         1.75 o                         
   7   6   6          2.77          4.55         2.00 o                         
  -6   7   6          3.12          4.01         2.62 o                         
  -5   7   6        193.66        218.06         7.45 o                         
  -4   7   6         32.26         26.78         5.58 o                         
  -3   7   6        340.82        342.23         9.25 o                         
  -2   7   6         12.70          9.02         2.16 o                         
  -1   7   6         93.90         83.67         4.61 o                         
   0   7   6        355.62        327.32         7.53 o                         
   1   7   6          5.32          4.40         1.41 o                         
   2   7   6         25.70         29.47         3.31 o                         
   3   7   6          0.57          2.46         1.60 o                         
   4   7   6        103.79        119.89         6.93 o                         
   5   7   6         25.41         29.04         3.53 o                         
   6   7   6        108.88        110.73         7.16 o                         
  -3   8   6         12.96         18.82         3.10 o                         
  -2   8   6          1.37         -0.38         1.82 o                         
  -1   8   6         26.86         25.32         3.09 o                         
   0   8   6          0.04          1.61         1.81 o                         
   1   8   6          6.51          2.02         2.01 o                         
   2   8   6         31.89         41.31         3.83 o                         
   3   8   6         43.57         44.00         4.22 o                         
 -10   1   7        186.26        201.37         8.72 o                         
  -9   1   7          9.46         10.47         2.13 o                         
  -8   1   7          7.28          7.91         1.55 o                         
  -7   1   7         38.80         46.48         2.49 o                         
  -6   1   7         24.84         25.94         1.70 o                         
  -5   1   7        287.80        264.70         4.62 o                         
  -4   1   7          0.55          0.35         0.38 o                         
  -3   1   7        650.82        680.14         6.74 o                         
  -2   1   7        783.09        812.44         7.61 o                         
  -1   1   7        972.57        847.03         8.90 o                         
   0   1   7        529.37        500.17         5.66 o                         
   1   1   7      11256.25      11022.91       197.40 o                         
   2   1   7       1877.97       1795.10        13.96 o                         
   3   1   7         11.26         15.95         1.12 o                         
   4   1   7       3312.64       3298.85        26.84 o                         
   5   1   7        332.60        355.20         6.02 o                         
   6   1   7        638.71        642.47         8.75 o                         
   7   1   7         61.79         56.81         2.91 o                         
   8   1   7         51.50         55.29         3.49 o                         
   9   1   7          0.17          0.70         1.57 o                         
  10   1   7         49.99         43.93         5.14 o                         
 -10   2   7         36.12         40.78         4.63 o                         
  -9   2   7        241.17        266.73         7.60 o                         
  -8   2   7        303.13        290.05         6.23 o                         
  -7   2   7        282.65        329.19         6.26 o                         
  -6   2   7         91.60        103.76         3.24 o                         
  -5   2   7          2.48          2.75         0.68 o                         
  -4   2   7        166.28        184.18         4.60 o                         
  -3   2   7        379.53        421.74         6.18 o                         
  -2   2   7        474.93        529.32         6.39 o                         
  -1   2   7        455.77        445.44         5.39 o                         
   0   2   7        223.69        221.72         3.52 o                         
   1   2   7        266.99        273.12         3.84 o                         
   2   2   7          4.42          1.36         0.50 o                         
   3   2   7       3738.83       3707.91        27.38 o                         
   4   2   7        393.57        417.31         6.21 o                         
   5   2   7        672.61        681.39         9.20 o                         
   6   2   7          9.24         11.12         1.43 o                         
   7   2   7         23.91         17.72         1.73 o                         
   8   2   7          1.34          1.61         1.22 o                         
   9   2   7          6.25          4.46         2.12 o                         
  10   2   7          2.71          2.86         2.19 o                         
 -10   3   7         41.34         40.56         5.37 o                         
  -9   3   7         17.70         19.06         3.08 o                         
  -8   3   7         59.68         49.37         3.00 o                         
  -7   3   7         66.06         55.32         3.64 o                         
  -6   3   7        709.17        654.98        10.34 o                         
  -5   3   7         29.83         34.83         2.72 o                         
  -4   3   7        608.55        670.27         8.84 o                         
  -3   3   7        465.47        483.72         6.97 o                         
  -2   3   7        762.78        741.82         7.48 o                         
  -1   3   7        123.08        115.33         3.40 o                         
   0   3   7        130.87        132.65         3.08 o                         
   1   3   7       2022.10       2279.83        20.51 o                         
   2   3   7        332.40        349.00         5.36 o                         
   3   3   7        511.67        501.88         7.19 o                         
   4   3   7        363.05        387.73         6.33 o                         
   5   3   7       1815.62       1854.77        18.51 o                         
   6   3   7       1567.33       1565.27        17.83 o                         
   7   3   7        108.61         93.60         5.10 o                         
   8   3   7          0.45         -0.83         1.88 o                         
   9   3   7         14.00         10.38         4.13 o                         
  10   3   7         48.11         52.02         5.45 o                         
  -9   4   7         16.30         14.49         3.00 o                         
  -8   4   7          4.78          4.98         2.01 o                         
  -7   4   7         75.72         61.66         3.74 o                         
  -6   4   7         78.27         63.39         3.62 o                         
  -5   4   7         27.13         31.82         2.23 o                         
  -4   4   7          0.52         -0.83         0.88 o                         
  -3   4   7        496.09        511.61         7.33 o                         
  -2   4   7          7.10          4.63         0.95 o                         
  -1   4   7        199.57        198.17         4.19 o                         
   0   4   7        332.87        321.38         5.34 o                         
   1   4   7        343.73        314.03         6.70 o                         
   2   4   7         86.02         93.56         3.32 o                         
   3   4   7        357.51        352.88         6.33 o                         
   4   4   7         42.62         33.73         2.17 o                         
   5   4   7        156.92        163.90         4.47 o                         
   6   4   7          0.17         -0.06         1.03 o                         
   7   4   7          1.55          0.53         1.43 o                         
   8   4   7          6.03          7.80         3.50 o                         
   9   4   7        120.55        135.19         7.89 o                         
  -8   5   7        239.44        265.95        11.23 o                         
  -7   5   7         14.30         14.14         3.84 o                         
  -6   5   7         47.41         43.94         3.65 o                         
  -5   5   7        108.52        100.72         4.29 o                         
  -4   5   7         91.95         98.06         3.33 o                         
  -3   5   7        322.97        339.31         6.84 o                         
  -2   5   7        184.09        165.07         4.37 o                         
  -1   5   7         58.99         68.07         3.06 o                         
   0   5   7        315.32        267.85         5.54 o                         
   1   5   7        118.59        107.05         5.70 o                         
   2   5   7       1237.11       1277.08        15.70 o                         
   3   5   7          5.91          2.67         1.05 o                         
   4   5   7          1.86         -0.06         1.01 o                         
   5   5   7          0.18          0.73         1.10 o                         
   6   5   7          4.93          2.28         1.78 o                         
   7   5   7          0.15         -1.96         1.96 o                         
   8   5   7         25.10         22.76         4.22 o                         
  -7   6   7          0.00         -1.76         1.76 o                         
  -6   6   7         85.46         80.96         5.28 o                         
  -5   6   7         41.70         37.61         4.02 o                         
  -4   6   7        151.07        160.48         5.75 o                         
  -3   6   7         38.76         33.45         2.58 o                         
  -2   6   7        625.46        645.55        10.03 o                         
  -1   6   7          0.00          0.22         1.02 o                         
   0   6   7         50.93         54.55         3.04 o                         
   1   6   7        224.99        200.23         5.64 o                         
   2   6   7          7.27          4.81         1.36 o                         
   3   6   7        193.27        201.08         5.91 o                         
   4   6   7        133.91        143.88         5.17 o                         
   5   6   7         12.61         12.02         2.11 o                         
   6   6   7          3.42          3.90         2.07 o                         
   7   6   7          0.41         -0.47         2.64 o                         
  -6   7   7         45.26         40.39         4.84 o                         
  -5   7   7        100.80         86.36         6.82 o                         
  -4   7   7          5.10          1.66         1.79 o                         
  -3   7   7          6.58          5.60         2.05 o                         
  -2   7   7         89.91         89.29         5.00 o                         
  -1   7   7         29.30         31.31         2.99 o                         
   0   7   7         93.94         75.78         3.95 o                         
   1   7   7        121.59        114.64         4.93 o                         
   2   7   7         36.58         32.45         3.18 o                         
   3   7   7          0.28         -1.29         1.29 o                         
   4   7   7          1.11         -1.54         1.54 o                         
   5   7   7        142.04        174.98         7.83 o                         
   6   7   7         54.37         32.69        15.34 o                         
  -3   8   7         36.51         37.01         3.73 o                         
  -2   8   7         19.43         16.36         2.70 o                         
  -1   8   7          2.56         -1.76         1.76 o                         
   0   8   7         38.65         39.24         3.60 o                         
   1   8   7         91.22        104.66         6.19 o                         
   2   8   7          7.34          9.13         2.16 o                         
   3   8   7          0.45         -0.09         2.52 o                         
 -10   0   8        160.11        184.96        10.91 o                         
  -9   0   8         24.19         32.06         4.58 o                         
  -8   0   8         93.15         88.86         5.46 o                         
  -7   0   8          8.56          9.47         1.71 o                         
  -6   0   8       1132.79       1086.33        15.86 o                         
  -5   0   8       1036.89       1066.18        14.73 o                         
  -4   0   8        152.30        140.40         4.29 o                         
  -3   0   8       1712.51       1718.14        20.23 o                         
  -2   0   8       1777.55       1634.26        18.50 o                         
   0   0   8       4738.43       4456.53        66.29 o                         
   1   0   8        242.35        196.97         4.09 o                         
   2   0   8       3934.84       3746.66        41.39 o                         
   3   0   8        129.99        126.95         4.12 o                         
   4   0   8          0.11          2.80         0.98 o                         
   5   0   8         19.53         26.01         2.51 o                         
   6   0   8        812.52        835.28        14.78 o                         
   7   0   8        989.64       1024.18        18.76 o                         
   8   0   8         25.79         21.93         3.32 o                         
   9   0   8         20.36         20.54         4.50 o                         
  10   0   8        470.58        489.41        20.52 o                         
 -10   1   8          0.52          1.76         1.55 o                         
  -9   1   8        151.01        158.20         7.25 o                         
  -8   1   8        166.67        169.84         4.76 o                         
  -7   1   8          9.85          7.84         1.03 o                         
  -6   1   8        174.75        178.65         4.07 o                         
  -5   1   8         51.38         56.04         2.16 o                         
  -4   1   8        223.81        243.11         4.55 o                         
  -3   1   8          1.16          1.05         0.35 o                         
  -2   1   8        746.92        737.82         7.39 o                         
  -1   1   8        401.15        365.39         7.01 o                         
   0   1   8        807.41        768.33         7.73 o                         
   1   1   8        171.70        158.18         2.24 o                         
   2   1   8       3113.94       3179.40        22.95 o                         
   3   1   8       2318.07       2384.30        19.16 o                         
   4   1   8         67.28         70.11         2.37 o                         
   5   1   8        230.70        211.01         4.52 o                         
   6   1   8        446.03        458.37         7.19 o                         
   7   1   8          0.81          0.32         0.76 o                         
   8   1   8         70.40         71.89         4.08 o                         
   9   1   8         71.29         78.78         8.29 o                         
  10   1   8         16.31         13.04         4.74 o                         
 -10   2   8         53.23         45.12         4.59 o                         
  -9   2   8        209.76        200.60         9.50 o                         
  -8   2   8        286.37        312.61         6.45 o                         
  -7   2   8        438.61        412.81         7.21 o                         
  -6   2   8          0.59          0.26         0.70 o                         
  -5   2   8         45.31         35.02         1.75 o                         
  -4   2   8        572.24        624.50         8.41 o                         
  -3   2   8       2362.40       2499.09        21.65 o                         
  -2   2   8       4121.35       4220.76        42.27 o                         
  -1   2   8          1.50          2.73         0.51 o                         
   0   2   8        381.75        358.25         4.62 o                         
   1   2   8       1225.68       1302.42        11.63 o                         
   2   2   8        831.65        917.80         9.34 o                         
   3   2   8       3780.83       3809.44        29.18 o                         
   4   2   8        829.27        813.34         9.58 o                         
   5   2   8         17.33         16.91         1.50 o                         
   6   2   8        328.89        317.73         6.32 o                         
   7   2   8        240.21        215.23         5.26 o                         
   8   2   8        243.33        252.33         6.32 o                         
   9   2   8         13.36         16.69         2.79 o                         
  10   2   8         20.61         22.01         3.58 o                         
 -10   3   8         32.92         38.70         4.65 o                         
  -9   3   8          9.34          9.87         2.55 o                         
  -8   3   8         28.22         23.16         2.64 o                         
  -7   3   8        831.31        755.02        12.22 o                         
  -6   3   8        124.24        101.43         3.84 o                         
  -5   3   8        213.32        212.02         5.18 o                         
  -4   3   8         60.71         48.79         2.40 o                         
  -3   3   8         92.08        101.97         2.93 o                         
  -2   3   8         42.99         39.77         1.66 o                         
  -1   3   8         93.56        103.35         2.52 o                         
   0   3   8          8.73         12.67         1.11 o                         
   1   3   8        216.68        244.50         4.88 o                         
   2   3   8        315.46        273.10         4.65 o                         
   3   3   8         30.25         39.45         2.05 o                         
   4   3   8        185.56        204.02         4.62 o                         
   5   3   8        442.45        480.29         8.15 o                         
   6   3   8        623.83        634.39        10.11 o                         
   7   3   8         88.85         82.52         4.07 o                         
   8   3   8          2.41          1.85         1.50 o                         
   9   3   8         19.10         11.98         2.96 o                         
  -9   4   8        143.89        143.99        11.06 o                         
  -8   4   8         75.92         76.26         5.62 o                         
  -7   4   8         38.33         34.45         2.82 o                         
  -6   4   8        123.77        128.26         5.12 o                         
  -5   4   8         25.58         29.93         2.16 o                         
  -4   4   8        126.46        139.66         3.92 o                         
  -3   4   8          0.30          0.10         0.47 o                         
  -2   4   8         38.83         40.22         2.16 o                         
  -1   4   8        224.63        225.17         4.58 o                         
   0   4   8          1.31         -0.10         0.60 o                         
   1   4   8       1322.94       1346.62        17.12 o                         
   2   4   8          1.40          1.87         0.74 o                         
   3   4   8          4.19          3.65         0.93 o                         
   4   4   8        185.14        206.22         4.79 o                         
   5   4   8          0.15         -0.78         0.78 o                         
   6   4   8        121.72        138.39         5.22 o                         
   7   4   8         27.30         24.69         2.76 o                         
   8   4   8          8.78          6.10         2.40 o                         
   9   4   8          0.01         -2.53         2.53 o                         
  -8   5   8         26.69         24.02         3.54 o                         
  -7   5   8        114.83        114.61         6.46 o                         
  -6   5   8          2.44         -0.35         1.72 o                         
  -5   5   8         56.75         52.16         3.14 o                         
  -4   5   8          5.29          5.54         1.21 o                         
  -3   5   8         76.82         68.40         4.62 o                         
  -2   5   8        155.05        163.54         4.31 o                         
  -1   5   8         71.91         67.02         3.42 o                         
   0   5   8        112.63        118.60         3.81 o                         
   1   5   8        326.30        317.51         6.63 o                         
   2   5   8         52.77         66.14         3.56 o                         
   3   5   8          5.93          3.51         1.12 o                         
   4   5   8        302.27        300.68         6.47 o                         
   5   5   8        114.53        114.45         4.31 o                         
   6   5   8          5.16          2.33         1.56 o                         
   7   5   8        286.90        310.93        10.87 o                         
   8   5   8          0.00         -1.82         1.91 o                         
  -7   6   8         37.60         41.39         4.39 o                         
  -6   6   8          6.76          3.60         1.87 o                         
  -5   6   8        154.02        165.53         7.08 o                         
  -4   6   8          9.17          6.38         1.64 o                         
  -3   6   8        450.09        445.56         8.63 o                         
  -2   6   8        182.20        172.64         5.02 o                         
  -1   6   8       1169.35       1179.04        15.18 o                         
   0   6   8        415.47        391.45         7.58 o                         
   1   6   8        276.65        242.21         6.16 o                         
   2   6   8         11.34          4.83         1.24 o                         
   3   6   8          0.05          0.38         1.17 o                         
   4   6   8        123.43        135.17         5.38 o                         
   5   6   8         33.55         31.40         2.98 o                         
   6   6   8          2.47          1.17         1.52 o                         
   7   6   8         28.02         31.29         4.53 o                         
  -6   7   8        105.65        121.85         8.66 o                         
  -5   7   8         50.38         56.57         5.11 o                         
  -4   7   8          8.86         10.54         2.16 o                         
  -3   7   8          3.11         -0.39         2.32 o                         
  -2   7   8          0.21          0.60         1.53 o                         
  -1   7   8         31.35         28.14         2.66 o                         
   0   7   8        132.42        136.02         6.10 o                         
   1   7   8          0.56         -1.22         1.22 o                         
   2   7   8         16.77         17.01         2.21 o                         
   3   7   8          2.00          1.32         1.50 o                         
   4   7   8         21.01         31.59         3.82 o                         
   5   7   8          0.00          1.95         1.62 o                         
  -3   8   8          0.11         -2.02         2.02 o                         
  -2   8   8          9.49          2.44         2.20 o                         
  -1   8   8          2.51          0.06         1.68 o                         
   0   8   8          0.50         -0.45         1.80 o                         
   1   8   8         22.20         21.17         2.93 o                         
   2   8   8         16.08          9.99         2.49 o                         
   3   8   8         70.00         87.11         6.13 o                         
 -10   1   9          0.84         -1.15         1.99 o                         
  -9   1   9          6.25          8.14         1.99 o                         
  -8   1   9        975.00        979.65        13.08 o                         
  -7   1   9        244.04        236.04         4.91 o                         
  -6   1   9        259.08        254.27         5.05 o                         
  -5   1   9         32.58         36.65         1.89 o                         
  -4   1   9         75.35         81.99         2.25 o                         
  -3   1   9       5385.36       5360.67        40.42 o                         
  -2   1   9        145.94        119.83         2.32 o                         
  -1   1   9        240.69        229.06         3.47 o                         
   0   1   9       5544.86       5465.61        52.71 o                         
   1   1   9        714.84        739.93         8.85 o                         
   2   1   9       2277.31       2276.70        17.73 o                         
   3   1   9        121.15        115.11         2.56 o                         
   4   1   9        666.21        680.44         8.15 o                         
   5   1   9        212.06        236.31         4.89 o                         
   6   1   9        588.71        646.26         8.86 o                         
   7   1   9          2.64          1.71         0.91 o                         
   8   1   9          6.16          1.93         1.42 o                         
   9   1   9         25.42         27.87         3.61 o                         
  10   1   9         36.01         39.47         5.29 o                         
 -10   2   9          0.22          2.73         1.86 o                         
  -9   2   9          2.10          2.02         2.29 o                         
  -8   2   9          0.07          0.24         0.88 o                         
  -7   2   9        469.43        467.95         7.70 o                         
  -6   2   9        190.88        185.14         4.21 o                         
  -5   2   9         48.86         48.51         2.92 o                         
  -4   2   9        504.79        541.49         8.05 o                         
  -3   2   9         15.88         17.50         1.42 o                         
  -2   2   9        953.51       1027.30        10.25 o                         
  -1   2   9         91.76         92.48         2.15 o                         
   0   2   9         69.06         71.24         1.71 o                         
   1   2   9        153.55        184.84         3.12 o                         
   2   2   9        168.39        222.44         3.87 o                         
   3   2   9        393.11        398.80         5.57 o                         
   4   2   9         45.34         41.25         2.21 o                         
   5   2   9        552.51        623.89         8.63 o                         
   6   2   9        182.11        210.66         4.95 o                         
   7   2   9        378.03        367.45         7.37 o                         
   8   2   9          7.24          5.80         1.32 o                         
   9   2   9         32.93         26.77         3.64 o                         
  10   2   9         11.91         12.72         3.46 o                         
 -10   3   9         74.04         70.70         6.12 o                         
  -9   3   9          7.80          4.36         2.27 o                         
  -8   3   9         63.11         59.07         4.20 o                         
  -7   3   9        414.50        364.39        13.45 o                         
  -6   3   9        356.96        349.63         7.14 o                         
  -5   3   9         15.97         13.15         1.49 o                         
  -4   3   9         71.07         71.62         2.92 o                         
  -3   3   9        284.71        258.65         4.95 o                         
  -2   3   9        555.76        682.43         8.20 o                         
  -1   3   9        891.97        899.88        11.77 o                         
   0   3   9         61.16         71.81         2.58 o                         
   1   3   9        209.99        202.34         4.03 o                         
   2   3   9        454.70        473.24         6.24 o                         
   3   3   9        192.00        211.82         4.56 o                         
   4   3   9         72.84         57.31         3.06 o                         
   5   3   9         94.30         97.60         3.80 o                         
   6   3   9        117.82        199.85         6.57 o                         
   7   3   9         14.33         15.46         1.85 o                         
   8   3   9        130.13        122.13         6.10 o                         
   9   3   9          2.28          0.89         2.16 o                         
  -9   4   9          0.98         -0.92         1.97 o                         
  -8   4   9         21.42         18.20         3.00 o                         
  -7   4   9          7.93          7.30         1.60 o                         
  -6   4   9        114.91        106.47         4.52 o                         
  -5   4   9        159.32        149.99         4.21 o                         
  -4   4   9          9.13          8.98         1.35 o                         
  -3   4   9        272.86        276.27         5.84 o                         
  -2   4   9         41.90         44.50         2.11 o                         
  -1   4   9          0.88          2.16         0.68 o                         
   0   4   9         25.61         16.53         1.38 o                         
   1   4   9        333.70        334.46         6.98 o                         
   2   4   9         81.14         56.58         2.49 o                         
   3   4   9        188.76        204.03         4.55 o                         
   4   4   9        130.27        121.61         3.82 o                         
   5   4   9        154.78        150.34         4.53 o                         
   6   4   9          0.51          0.65         1.24 o                         
   7   4   9          4.63          6.96         2.24 o                         
   8   4   9         53.85         51.19         5.29 o                         
   9   4   9         22.85         23.52         3.68 o                         
  -8   5   9         73.36         59.58         5.41 o                         
  -7   5   9         35.42         38.11         3.70 o                         
  -6   5   9        237.25        263.60         9.21 o                         
  -5   5   9        132.79        134.28         5.64 o                         
  -4   5   9         84.00         76.57         3.70 o                         
  -3   5   9        966.92        940.45        12.94 o                         
  -2   5   9         19.86         22.24         1.89 o                         
  -1   5   9         23.46         21.31         1.82 o                         
   0   5   9         50.48         51.41         2.65 o                         
   1   5   9        177.70        189.16         5.31 o                         
   2   5   9          5.80          5.09         1.21 o                         
   3   5   9        397.62        380.06         7.82 o                         
   4   5   9         80.84         77.75         3.91 o                         
   5   5   9         14.93         11.19         2.15 o                         
   6   5   9         38.25         39.57         3.90 o                         
   7   5   9         78.36         81.51         8.66 o                         
   8   5   9          5.88          9.22         2.76 o                         
  -7   6   9          1.53          2.31         2.60 o                         
  -6   6   9         44.80         51.06         4.03 o                         
  -5   6   9         46.33         48.08         4.27 o                         
  -4   6   9         97.70         85.98         7.29 o                         
  -3   6   9         26.14         28.72         2.42 o                         
  -2   6   9          3.56          2.73         1.01 o                         
  -1   6   9        944.25        959.25        13.34 o                         
   0   6   9        437.70        432.72         8.14 o                         
   1   6   9          0.64         -0.12         0.90 o                         
   2   6   9         56.46         40.82         2.91 o                         
   3   6   9        198.15        218.86         6.28 o                         
   4   6   9         90.54         90.57         4.39 o                         
   5   6   9          0.02         -1.90         1.90 o                         
   6   6   9         85.67        103.37         6.75 o                         
   7   6   9          3.75         -0.35         2.32 o                         
  -6   7   9         55.25         71.56         7.06 o                         
  -5   7   9         35.15         37.80         3.98 o                         
  -4   7   9         37.57         32.44         3.35 o                         
  -3   7   9          8.23          5.22         1.76 o                         
  -2   7   9          8.35          4.01         1.65 o                         
  -1   7   9        224.36        235.37         6.99 o                         
   0   7   9        101.31        108.96         5.64 o                         
   1   7   9         88.81         83.27         5.37 o                         
   2   7   9         11.22          9.57         1.72 o                         
   3   7   9         16.89         18.03         2.83 o                         
   4   7   9        156.43        169.09         8.20 o                         
   5   7   9         18.36         18.28         3.01 o                         
  -3   8   9          1.27         -0.65         1.84 o                         
  -2   8   9         14.00         10.49         2.68 o                         
  -1   8   9         16.52          8.66         2.35 o                         
   0   8   9         20.21         16.05         2.64 o                         
   1   8   9         73.22         74.61         6.52 o                         
   2   8   9        173.21        187.58         7.02 o                         
   3   8   9         27.16         33.61         3.63 o                         
 -10   0  10          0.63          1.22         2.36 o                         
  -9   0  10        355.59        367.09        13.66 o                         
  -8   0  10          1.09         -0.99         1.35 o                         
  -7   0  10        488.45        472.76         9.95 o                         
  -6   0  10       3044.63       2852.85        32.96 o                         
  -5   0  10        540.43        555.80        10.62 o                         
  -4   0  10        733.81        779.76        11.55 o                         
  -3   0  10       2590.42       2649.79        29.61 o                         
  -2   0  10        340.13        295.94         5.48 o                         
  -1   0  10       4075.62       4090.11       110.40 o                         
   0   0  10       3096.85       2970.34        39.54 o                         
   1   0  10        378.10        327.24         7.16 o                         
   2   0  10        818.01        747.54        12.38 o                         
   3   0  10        118.88        117.68         4.10 o                         
   4   0  10       2889.19       2883.59        36.37 o                         
   5   0  10        667.58        699.94        12.54 o                         
   6   0  10        721.73        728.89        13.77 o                         
   7   0  10        339.95        343.04         9.86 o                         
   8   0  10          0.34         -1.39         1.39 o                         
   9   0  10        206.43        202.68        12.37 o                         
  10   0  10        146.72        149.79        12.03 o                         
 -10   1  10          9.59         12.45         2.60 o                         
  -9   1  10         83.55         83.24         5.61 o                         
  -8   1  10          0.11         -0.80         0.80 o                         
  -7   1  10        325.42        314.57         5.76 o                         
  -6   1  10        393.49        399.65         6.27 o                         
  -5   1  10         13.62         11.45         1.13 o                         
  -4   1  10        819.56        863.01         9.07 o                         
  -3   1  10         47.39         68.51         1.86 o                         
  -2   1  10        386.67        365.33         4.69 o                         
  -1   1  10        155.87        157.80         2.81 o                         
   0   1  10          0.81          2.34         0.41 o                         
   1   1  10         95.55         83.22         1.71 o                         
   2   1  10       4431.65       4493.94        33.55 o                         
   3   1  10         65.06         59.87         1.95 o                         
   4   1  10        135.78        133.12         3.20 o                         
   5   1  10        284.28        294.30         6.20 o                         
   6   1  10          2.95          2.66         0.92 o                         
   7   1  10        225.19        233.13         5.70 o                         
   8   1  10         27.21         21.64         1.95 o                         
   9   1  10          3.52          5.20         2.23 o                         
  10   1  10         29.27         31.72         4.67 o                         
 -10   2  10         32.29         37.05         4.56 o                         
  -9   2  10        275.64        266.08         7.37 o                         
  -8   2  10        681.03        618.56         9.58 o                         
  -7   2  10          4.22          4.85         1.21 o                         
  -6   2  10        347.74        371.88         6.60 o                         
  -5   2  10        180.81        176.45         4.61 o                         
  -4   2  10        179.52        157.17         3.93 o                         
  -3   2  10       1203.89       1201.78        14.36 o                         
  -2   2  10         21.46         24.43         1.06 o                         
  -1   2  10        162.41        166.66         3.04 o                         
   0   2  10       1437.31       1452.46        16.50 o                         
   1   2  10       2803.80       2895.24        32.50 o                         
   2   2  10       1169.91       1199.41        11.47 o                         
   3   2  10       4359.94       4639.72        36.07 o                         
   4   2  10        461.09        466.53         6.70 o                         
   5   2  10        149.78        139.22         3.75 o                         
   6   2  10         21.74         17.20         1.70 o                         
   7   2  10        467.93        470.01         8.36 o                         
   8   2  10        331.36        347.55         8.04 o                         
   9   2  10         11.35         15.43         3.83 o                         
  10   2  10          0.51         -0.10         2.18 o                         
 -10   3  10         17.30         14.86         3.76 o                         
  -9   3  10         82.78         77.65         5.70 o                         
  -8   3  10         59.06         57.03         4.47 o                         
  -7   3  10         14.79          9.19         1.58 o                         
  -6   3  10         26.27         27.95         2.17 o                         
  -5   3  10        331.63        333.72         6.58 o                         
  -4   3  10        229.11        229.63         5.11 o                         
  -3   3  10          2.94          4.73         0.83 o                         
  -2   3  10        902.69        954.44        12.39 o                         
  -1   3  10        430.86        441.59         6.60 o                         
   0   3  10         83.17        107.23         2.78 o                         
   1   3  10        697.47        762.44        10.18 o                         
   2   3  10        695.87        717.78         8.11 o                         
   3   3  10        520.66        532.45         7.74 o                         
   4   3  10         83.83         76.63         3.71 o                         
   5   3  10       1072.88       1068.09        13.36 o                         
   6   3  10        787.72        777.06        11.47 o                         
   7   3  10        261.30        269.82         6.71 o                         
   8   3  10          1.20          0.47         1.59 o                         
   9   3  10          0.97         -1.77         1.77 o                         
  -9   4  10         85.63         79.34         6.39 o                         
  -8   4  10         15.88         16.61         2.77 o                         
  -7   4  10         21.00         19.53         2.20 o                         
  -6   4  10        189.06        169.94         5.52 o                         
  -5   4  10        214.80        184.87         5.03 o                         
  -4   4  10        319.41        325.65         5.90 o                         
  -3   4  10        258.30        265.20         5.65 o                         
  -2   4  10        428.55        423.85         6.33 o                         
  -1   4  10         43.06         41.93         2.00 o                         
   0   4  10        119.03        100.63         2.95 o                         
   1   4  10        389.45        369.38         7.35 o                         
   2   4  10        109.86        116.59         3.41 o                         
   3   4  10       1080.66       1079.18        12.15 o                         
   4   4  10          4.45          2.42         0.91 o                         
   5   4  10         61.77         51.15         2.99 o                         
   6   4  10        120.25        124.90         5.21 o                         
   7   4  10         51.80         52.00         4.45 o                         
   8   4  10        134.04        135.93         8.66 o                         
   9   4  10          9.08          5.04         3.55 o                         
  -8   5  10         23.76         17.02         3.08 o                         
  -7   5  10          1.85          4.27         1.92 o                         
  -6   5  10          4.68          2.54         1.62 o                         
  -5   5  10         91.31         81.70         3.51 o                         
  -4   5  10         54.10         47.66         3.01 o                         
  -3   5  10       1115.58       1144.86        14.58 o                         
  -2   5  10        213.50        205.79         4.61 o                         
  -1   5  10        147.62        133.95         3.87 o                         
   0   5  10         26.81         19.19         1.78 o                         
   1   5  10        270.88        272.44         6.08 o                         
   2   5  10          0.10          0.41         0.68 o                         
   3   5  10        272.97        255.87         5.62 o                         
   4   5  10         12.40         12.32         1.65 o                         
   5   5  10         23.31         25.30         2.18 o                         
   6   5  10         18.22         16.08         2.55 o                         
   7   5  10        147.82        174.91         8.51 o                         
   8   5  10          1.77          2.59         2.43 o                         
  -7   6  10        148.62        179.17         8.75 o                         
  -6   6  10        106.27        120.94         7.19 o                         
  -5   6  10          3.97         -1.40         2.03 o                         
  -4   6  10         65.21         57.39         4.76 o                         
  -3   6  10        515.89        503.86         8.98 o                         
  -2   6  10         77.86         71.91         3.38 o                         
  -1   6  10        122.39        127.28         5.38 o                         
   0   6  10        533.53        558.72         9.34 o                         
   1   6  10        432.27        410.33         7.70 o                         
   2   6  10        188.18        165.63         5.02 o                         
   3   6  10          0.01          1.61         1.15 o                         
   4   6  10        184.07        190.39         6.83 o                         
   5   6  10         23.78         35.17         3.51 o                         
   6   6  10          0.76         -0.09         1.82 o                         
   7   6  10        154.46        170.39         8.53 o                         
  -5   7  10          3.18          6.19         2.27 o                         
  -4   7  10          2.14         -1.79         2.25 o                         
  -3   7  10          1.45         -1.99         1.99 o                         
  -2   7  10        146.16        147.72        10.02 o                         
  -1   7  10        494.10        491.45        11.15 o                         
   0   7  10        315.20        315.45         8.03 o                         
   1   7  10          7.78          6.62         1.77 o                         
   2   7  10          3.77          0.30         1.31 o                         
   3   7  10         42.86         51.30         4.77 o                         
   4   7  10          9.11         10.97         2.20 o                         
   5   7  10         11.59         10.58         2.55 o                         
  -3   8  10         12.65          7.81         2.52 o                         
  -2   8  10          7.03          7.80         2.33 o                         
  -1   8  10          8.94          7.42         2.03 o                         
   0   8  10          0.44         -1.91         1.91 o                         
   1   8  10          2.86          3.51         1.94 o                         
   2   8  10         10.44          0.47         2.63 o                         
 -10   1  11         31.07         30.60         4.01 o                         
  -9   1  11         74.41         70.94         4.91 o                         
  -8   1  11          1.96          3.46         1.05 o                         
  -7   1  11       1236.75       1213.70        13.15 o                         
  -6   1  11          0.15          1.61         0.62 o                         
  -5   1  11        157.09        167.75         3.48 o                         
  -4   1  11         83.62         88.41         2.18 o                         
  -3   1  11         11.56          7.93         0.74 o                         
  -2   1  11       1197.38       1262.80        12.01 o                         
  -1   1  11         49.09         54.22         1.56 o                         
   0   1  11        748.39        766.55         8.52 o                         
   1   1  11        332.55        314.51         4.33 o                         
   2   1  11         32.79         32.32         1.40 o                         
   3   1  11        394.89        428.79         5.47 o                         
   4   1  11        347.86        378.12         5.74 o                         
   5   1  11         16.04         16.19         1.54 o                         
   6   1  11        394.86        422.86         7.28 o                         
   7   1  11         17.16         15.65         1.60 o                         
   8   1  11         18.22         14.61         2.00 o                         
   9   1  11         22.94         19.03         3.12 o                         
  10   1  11          0.49         -1.18         2.48 o                         
 -10   2  11         23.96         24.11         3.37 o                         
  -9   2  11          1.03          3.21         1.39 o                         
  -8   2  11         84.41         92.42         3.55 o                         
  -7   2  11        258.00        240.32         5.08 o                         
  -6   2  11          3.91          5.81         1.07 o                         
  -5   2  11        480.17        469.65         7.49 o                         
  -4   2  11         63.52         81.13         2.78 o                         
  -3   2  11       1228.48       1386.71        17.01 o                         
  -2   2  11          1.55          0.69         0.48 o                         
  -1   2  11        867.19        890.33         9.63 o                         
   0   2  11        188.44        216.33         4.24 o                         
   1   2  11         32.83         36.21         1.88 o                         
   2   2  11       1166.58       1242.56        11.69 o                         
   3   2  11          4.65          4.53         0.75 o                         
   4   2  11        997.46       1019.42        11.11 o                         
   5   2  11        926.78        945.62        11.18 o                         
   6   2  11       1086.97       1110.55        13.12 o                         
   7   2  11         41.95         44.00         3.02 o                         
   8   2  11         71.17         74.18         4.22 o                         
   9   2  11          1.83         -1.27         1.90 o                         
  10   2  11          1.04         -0.47         2.44 o                         
 -10   3  11         15.86         13.63         3.20 o                         
  -9   3  11         27.38         27.34         3.47 o                         
  -8   3  11          8.22          7.61         2.37 o                         
  -7   3  11        104.19         99.99         4.56 o                         
  -6   3  11        375.93        409.15         7.78 o                         
  -5   3  11          0.00         -0.28         0.69 o                         
  -4   3  11        247.38        232.68         4.90 o                         
  -3   3  11         73.38         73.44         2.60 o                         
  -2   3  11          2.33          3.14         0.71 o                         
  -1   3  11        131.00        148.57         3.47 o                         
   0   3  11          2.35          3.93         0.74 o                         
   1   3  11         24.34         22.87         1.54 o                         
   2   3  11         27.09         33.89         1.74 o                         
   3   3  11        418.23        488.60         7.35 o                         
   4   3  11        171.07        186.86         5.10 o                         
   5   3  11        101.33        102.55         4.09 o                         
   6   3  11        491.48        503.42         9.05 o                         
   7   3  11         18.23         20.01         1.93 o                         
   8   3  11        268.07        268.64         9.64 o                         
   9   3  11         77.11         74.08         6.33 o                         
  -9   4  11        133.87        155.79         8.16 o                         
  -8   4  11         56.49         52.09         5.10 o                         
  -7   4  11          5.23          0.61         2.05 o                         
  -6   4  11          4.41          3.14         1.28 o                         
  -5   4  11        828.41        761.71        11.14 o                         
  -4   4  11        336.29        329.09         6.10 o                         
  -3   4  11         61.22         61.19         2.94 o                         
  -2   4  11          7.74          7.24         1.10 o                         
  -1   4  11       1298.81       1321.40        13.26 o                         
   0   4  11          0.12         -0.10         0.45 o                         
   1   4  11        365.53        334.71         6.58 o                         
   2   4  11        169.66        153.23         3.66 o                         
   3   4  11        224.10        224.90         4.79 o                         
   4   4  11        253.59        257.05         5.67 o                         
   5   4  11         17.75         15.08         2.10 o                         
   6   4  11         27.42         23.05         2.33 o                         
   7   4  11        123.30        128.64         7.01 o                         
   8   4  11          1.11          1.38         2.45 o                         
   9   4  11          0.19         -2.15         2.16 o                         
  -8   5  11         18.45         13.74         2.85 o                         
  -7   5  11        175.67        183.91         8.50 o                         
  -6   5  11         40.96         38.59         3.47 o                         
  -5   5  11         22.53         17.82         1.87 o                         
  -4   5  11         92.42         89.70         4.56 o                         
  -3   5  11        706.28        734.68        11.53 o                         
  -2   5  11          0.91          1.09         0.70 o                         
  -1   5  11         61.50         64.02         2.87 o                         
   0   5  11        222.61        238.26         5.22 o                         
   1   5  11        834.13        837.80        11.64 o                         
   2   5  11        443.01        384.60         7.07 o                         
   3   5  11         11.90          4.57         1.40 o                         
   4   5  11        121.63        131.42         4.26 o                         
   5   5  11        111.97        113.89         6.24 o                         
   6   5  11         54.55         52.84         4.31 o                         
   7   5  11         12.09         18.33         3.37 o                         
   8   5  11         24.34         17.24         3.36 o                         
  -7   6  11        107.14        118.58        10.20 o                         
  -6   6  11          6.50          9.68         2.40 o                         
  -5   6  11         24.31         17.71         3.86 o                         
  -4   6  11        446.64        448.19        11.43 o                         
  -3   6  11          0.08         -1.33         1.33 o                         
  -2   6  11        321.54        332.98         7.10 o                         
  -1   6  11         95.85         89.04         3.76 o                         
   0   6  11         40.40         35.45         2.56 o                         
   1   6  11          8.48          9.81         1.43 o                         
   2   6  11          0.84          0.15         0.80 o                         
   3   6  11         80.29         85.70         4.08 o                         
   4   6  11          2.39         -1.47         1.47 o                         
   5   6  11         97.43        106.95         6.22 o                         
   6   6  11        201.27        244.63        10.28 o                         
   7   6  11         21.22         28.08         6.02 o                         
  -5   7  11          0.83          0.56         2.49 o                         
  -4   7  11          1.25          3.57         2.48 o                         
  -3   7  11          0.15         -0.26         1.75 o                         
  -2   7  11         42.10         46.59         3.34 o                         
  -1   7  11        555.90        584.06        11.18 o                         
   0   7  11         58.16         61.00         3.80 o                         
   1   7  11          3.44          3.89         1.61 o                         
   2   7  11         18.57         17.58         2.08 o                         
   3   7  11         45.63         43.53         4.68 o                         
   4   7  11         73.06         73.69         5.28 o                         
   5   7  11         83.24         93.41         7.19 o                         
  -2   8  11         94.23         97.37         6.58 o                         
  -1   8  11          2.87          1.18         2.09 o                         
   0   8  11         73.02         89.89         5.45 o                         
   1   8  11         35.11         30.44         3.07 o                         
   2   8  11        137.94        162.07         6.54 o                         
 -10   0  12        191.56        218.09        10.62 o                         
  -9   0  12         12.58         20.19         3.43 o                         
  -8   0  12          0.25         -1.04         1.04 o                         
  -7   0  12        428.86        423.15         9.28 o                         
  -6   0  12       3075.72       2943.76        33.80 o                         
  -5   0  12          0.31          0.98         0.75 o                         
  -4   0  12          5.73          2.83         0.79 o                         
  -3   0  12       1690.49       1781.80        22.78 o                         
  -2   0  12        670.32        709.00        13.19 o                         
  -1   0  12       5464.19       5535.53       147.35 o                         
   0   0  12         54.28         73.90         4.07 o                         
   1   0  12         20.13         13.80         1.49 o                         
   2   0  12       4139.24       4002.49        47.04 o                         
   3   0  12         50.89         68.04         5.12 o                         
   4   0  12        124.91        151.80         6.02 o                         
   5   0  12         86.17         82.11         5.60 o                         
   6   0  12         49.70        114.13         7.10 o                         
   7   0  12          0.74          0.62         1.41 o                         
   8   0  12          1.02          2.30         1.83 o                         
   9   0  12        121.75        124.17        10.48 o                         
  10   0  12          2.89          4.76         3.19 o                         
 -10   1  12          4.91          5.96         2.24 o                         
  -9   1  12         11.17         11.87         1.80 o                         
  -8   1  12         20.56         19.82         1.91 o                         
  -7   1  12       1186.75       1166.30        13.22 o                         
  -6   1  12         54.61         52.28         2.52 o                         
  -5   1  12        168.58        177.86         3.56 o                         
  -4   1  12        803.04        817.31         8.85 o                         
  -3   1  12        427.24        421.14         5.58 o                         
  -2   1  12       5547.34       5806.00        47.01 o                         
  -1   1  12       1353.53       1335.18        17.52 o                         
   0   1  12        793.63        790.95         8.83 o                         
   1   1  12        424.82        460.96         5.80 o                         
   2   1  12         16.45         27.45         1.30 o                         
   3   1  12        687.72        692.98         7.53 o                         
   4   1  12        137.73        126.75         3.13 o                         
   5   1  12         38.94         45.56         2.40 o                         
   6   1  12         20.71         18.37         1.67 o                         
   7   1  12        309.41        318.06         6.49 o                         
   8   1  12        101.22         93.70         5.50 o                         
   9   1  12         13.52          9.72         2.60 o                         
  10   1  12          0.02         -2.49         2.49 o                         
 -10   2  12          5.54          4.11         1.51 o                         
  -9   2  12          7.64          6.40         1.55 o                         
  -8   2  12         67.06         69.31         3.01 o                         
  -7   2  12        217.74        208.92         5.39 o                         
  -6   2  12        746.37        704.72        10.16 o                         
  -5   2  12        438.94        433.89         7.13 o                         
  -4   2  12         50.13         50.65         2.28 o                         
  -3   2  12         22.66         18.72         1.44 o                         
  -2   2  12        271.83        292.61         6.08 o                         
  -1   2  12       1170.45       1226.35        11.27 o                         
   0   2  12        938.36       1033.51        11.13 o                         
   1   2  12       1009.86       1046.16        13.10 o                         
   2   2  12       1861.06       1957.20        15.85 o                         
   3   2  12         78.85         86.80         2.56 o                         
   4   2  12         12.91         21.47         1.56 o                         
   5   2  12         30.98         28.29         1.89 o                         
   6   2  12       1445.89       1459.51        15.81 o                         
   7   2  12         22.97         20.77         2.01 o                         
   8   2  12        382.89        385.29         9.08 o                         
   9   2  12         28.20         27.57         3.14 o                         
  10   2  12         57.04         60.80         6.79 o                         
 -10   3  12         24.96         24.01         3.69 o                         
  -9   3  12         42.07         35.28         4.23 o                         
  -8   3  12        116.84        116.42         5.86 o                         
  -7   3  12         81.56         79.74         4.10 o                         
  -6   3  12         53.71         32.09         2.34 o                         
  -5   3  12        533.79        496.52         8.26 o                         
  -4   3  12         13.40          6.71         1.06 o                         
  -3   3  12          3.53          4.14         0.79 o                         
  -2   3  12        187.27        186.21         3.96 o                         
  -1   3  12        837.04        843.08        10.03 o                         
   0   3  12        399.72        418.73         6.56 o                         
   1   3  12        331.40        318.36         4.38 o                         
   2   3  12         90.92         99.61         2.79 o                         
   3   3  12        347.95        498.49         7.46 o                         
   4   3  12        637.00        640.08        10.41 o                         
   5   3  12         13.52         16.43         1.82 o                         
   6   3  12         89.58         96.69         4.11 o                         
   7   3  12        111.28        102.45         4.46 o                         
   8   3  12         55.46         44.29         4.13 o                         
   9   3  12        101.58         98.92         6.93 o                         
  -9   4  12         64.21         57.57         5.66 o                         
  -8   4  12          4.55          4.89         2.36 o                         
  -7   4  12         94.15         87.51         4.76 o                         
  -6   4  12         43.19         41.65         3.01 o                         
  -5   4  12        220.59        201.93         5.28 o                         
  -4   4  12        537.46        541.16         8.08 o                         
  -3   4  12        119.88        117.49         4.35 o                         
  -2   4  12        102.63         86.55         3.34 o                         
  -1   4  12        337.05        297.01         5.82 o                         
   0   4  12         15.69         16.67         1.25 o                         
   1   4  12        155.08        153.66         3.43 o                         
   2   4  12        235.82        212.54         4.48 o                         
   3   4  12        597.45        645.35         9.11 o                         
   4   4  12         85.75         87.65         3.53 o                         
   5   4  12         12.41          6.62         1.37 o                         
   6   4  12         10.60          6.31         1.55 o                         
   7   4  12          2.64          1.54         1.80 o                         
   8   4  12         53.83         63.28         6.44 o                         
   9   4  12          3.54         -2.43         2.47 o                         
  -8   5  12        164.53        166.99        11.29 o                         
  -7   5  12          0.06         -1.71         1.71 o                         
  -6   5  12         53.78         55.75         3.91 o                         
  -5   5  12          4.54          3.08         1.11 o                         
  -4   5  12         80.42         75.71         4.32 o                         
  -3   5  12       1658.57       1662.14        20.61 o                         
  -2   5  12         10.03         11.05         1.67 o                         
  -1   5  12         35.44         34.50         2.12 o                         
   0   5  12         44.17         43.37         2.52 o                         
   1   5  12        177.48        157.63         4.05 o                         
   2   5  12       1421.63       1336.77        14.64 o                         
   3   5  12         43.71         43.83         2.46 o                         
   4   5  12         17.41         12.80         1.57 o                         
   5   5  12          4.87          4.15         1.40 o                         
   6   5  12          0.60         -0.51         1.54 o                         
   7   5  12         20.72         11.73         2.80 o                         
   8   5  12         27.65         25.15         3.71 o                         
  -7   6  12          2.36          1.71         1.85 o                         
  -6   6  12          0.39          0.54         2.02 o                         
  -5   6  12          0.84         -1.55         1.55 o                         
  -4   6  12        472.62        498.50        13.80 o                         
  -3   6  12         49.66         57.80         3.47 o                         
  -2   6  12        110.27        118.71         4.24 o                         
  -1   6  12         59.01         50.90         2.86 o                         
   0   6  12         48.97         45.22         3.07 o                         
   1   6  12          0.20         -0.13         0.97 o                         
   2   6  12        250.69        240.62         5.65 o                         
   3   6  12         35.30         38.54         2.74 o                         
   4   6  12          2.39          1.50         1.23 o                         
   5   6  12         28.39         26.41         3.33 o                         
   6   6  12          0.25          1.19         1.82 o                         
   7   6  12          5.59         11.19         3.61 o                         
  -5   7  12         14.11         12.86         3.26 o                         
  -4   7  12         12.23         10.75         2.69 o                         
  -3   7  12         29.13         21.47         4.21 o                         
  -2   7  12          7.86          3.51         1.60 o                         
  -1   7  12         75.52         86.34         5.70 o                         
   0   7  12        168.12        170.28         5.89 o                         
   1   7  12          0.32         -0.54         1.41 o                         
   2   7  12          7.22         10.15         1.90 o                         
   3   7  12          8.15          4.79         1.86 o                         
   4   7  12         69.03         88.64         5.43 o                         
   5   7  12         56.97         52.20         8.59 o                         
  -2   8  12         38.89         43.09         4.97 o                         
  -1   8  12         19.54         19.08         2.78 o                         
   0   8  12         33.96         22.38         3.39 o                         
   1   8  12         22.87         16.11         2.37 o                         
   2   8  12         40.55         42.13         3.30 o                         
 -10   1  13         84.62        100.46         6.49 o                         
  -9   1  13         56.08         59.13         3.85 o                         
  -8   1  13          0.22         -0.94         0.94 o                         
  -7   1  13        501.92        479.00         7.67 o                         
  -6   1  13         52.52         51.92         2.41 o                         
  -5   1  13         41.93         35.95         1.72 o                         
  -4   1  13        175.30        176.16         3.34 o                         
  -3   1  13         44.37         40.47         1.54 o                         
  -2   1  13        435.77        513.37         6.47 o                         
  -1   1  13       1109.22       1089.87        16.50 o                         
   0   1  13          0.05          0.26         0.39 o                         
   1   1  13       1118.68       1137.97        11.37 o                         
   2   1  13        223.80        244.63         4.11 o                         
   3   1  13        265.66        303.60         4.78 o                         
   4   1  13          7.56          8.19         0.94 o                         
   5   1  13         14.34         10.47         1.30 o                         
   6   1  13          1.82          0.30         0.92 o                         
   7   1  13         38.94         44.05         2.78 o                         
   8   1  13          5.75          5.55         1.47 o                         
   9   1  13         10.99          6.94         2.68 o                         
  10   1  13          3.44          3.51         3.19 o                         
 -10   2  13          7.96          9.50         2.46 o                         
  -9   2  13          9.85          7.38         2.49 o                         
  -8   2  13         14.66         11.86         1.62 o                         
  -7   2  13          8.61         12.40         1.54 o                         
  -6   2  13          4.42          4.40         1.06 o                         
  -5   2  13        170.18        175.21         4.26 o                         
  -4   2  13          1.51          1.46         0.64 o                         
  -3   2  13        661.86        718.03         8.57 o                         
  -2   2  13        596.64        624.61         7.77 o                         
  -1   2  13        181.89        220.25         3.56 o                         
   0   2  13        394.83        427.62         9.03 o                         
   1   2  13       2291.01       2438.76        28.03 o                         
   2   2  13        486.46        475.18         5.66 o                         
   3   2  13        311.09        323.76         5.53 o                         
   4   2  13          3.87          4.78         0.94 o                         
   5   2  13         20.81         23.31         1.83 o                         
   6   2  13        465.32        473.06         7.87 o                         
   7   2  13        124.32        118.66         5.17 o                         
   8   2  13          1.75         -1.47         1.47 o                         
   9   2  13         13.17          7.17         2.63 o                         
  -9   3  13         68.37         78.06         5.83 o                         
  -8   3  13        197.41        208.63         7.11 o                         
  -7   3  13         36.28         35.54         2.76 o                         
  -6   3  13        498.71        447.71         8.15 o                         
  -5   3  13         29.44         35.91         2.38 o                         
  -4   3  13        288.81        303.31         5.59 o                         
  -3   3  13        150.98        157.44         3.62 o                         
  -2   3  13        370.03        403.23         6.02 o                         
  -1   3  13        490.88        530.38         7.38 o                         
   0   3  13        104.12         99.44         3.43 o                         
   1   3  13         39.31         46.95         2.62 o                         
   2   3  13         14.10          9.78         1.02 o                         
   3   3  13        965.16        974.58        11.55 o                         
   4   3  13        598.63        616.93         9.94 o                         
   5   3  13         70.46         77.91         3.67 o                         
   6   3  13         23.27         22.61         2.27 o                         
   7   3  13         81.32         72.37         3.85 o                         
   8   3  13         30.89         23.49         3.15 o                         
   9   3  13          5.11         -2.37         2.37 o                         
  -9   4  13        121.41        130.62         8.88 o                         
  -8   4  13          3.91          3.88         1.86 o                         
  -7   4  13         48.72         52.93         3.64 o                         
  -6   4  13        409.24        372.21         8.11 o                         
  -5   4  13         32.01         25.69         1.99 o                         
  -4   4  13         45.75         43.58         2.57 o                         
  -3   4  13       1452.63       1400.12        17.38 o                         
  -2   4  13        190.42        178.47         4.42 o                         
  -1   4  13        503.88        481.76         7.71 o                         
   0   4  13         38.85         43.33         1.85 o                         
   1   4  13          3.02          3.22         0.70 o                         
   2   4  13         74.40         63.11         2.55 o                         
   3   4  13        817.38        785.67        10.27 o                         
   4   4  13          8.22          3.89         1.03 o                         
   5   4  13        124.33        123.33         4.70 o                         
   6   4  13         94.39         86.84         4.84 o                         
   7   4  13         76.44         78.28         6.62 o                         
   8   4  13         29.29         31.48         4.60 o                         
  -8   5  13          8.20          6.47         2.48 o                         
  -7   5  13          3.78          5.54         4.31 o                         
  -6   5  13          9.23          2.86         1.57 o                         
  -5   5  13         11.97         11.34         1.73 o                         
  -4   5  13          1.05         -0.63         1.40 o                         
  -3   5  13         96.39        103.92         4.68 o                         
  -2   5  13          8.92          8.78         1.32 o                         
  -1   5  13         99.86         90.02         5.64 o                         
   0   5  13         58.37         46.24         2.58 o                         
   1   5  13        146.04        135.38         3.57 o                         
   2   5  13         43.27         66.84         2.91 o                         
   3   5  13        422.86        398.14         7.61 o                         
   4   5  13         22.40         23.02         2.12 o                         
   5   5  13         36.66         37.21         2.94 o                         
   6   5  13          8.02          6.33         2.15 o                         
   7   5  13         24.31         30.17         5.27 o                         
   8   5  13         36.13         25.94         6.82 o                         
  -7   6  13          0.02         -2.18         2.18 o                         
  -6   6  13        147.78        148.48        10.14 o                         
  -5   6  13        278.49        301.38        10.50 o                         
  -4   6  13          0.00         -0.19         2.08 o                         
  -3   6  13         83.48         71.02         4.71 o                         
  -2   6  13        305.94        317.50         7.65 o                         
  -1   6  13         78.48         90.30         3.68 o                         
   0   6  13         14.91         18.56         1.92 o                         
   1   6  13         64.61         53.78         2.57 o                         
   2   6  13         27.09         27.76         1.99 o                         
   3   6  13        279.45        294.05         7.10 o                         
   4   6  13        184.09        184.97         6.29 o                         
   5   6  13         45.13         40.59         4.09 o                         
   6   6  13         14.61         21.37         3.15 o                         
  -5   7  13        170.84        191.65         8.80 o                         
  -4   7  13         11.65          7.59         3.69 o                         
  -3   7  13          8.24          7.59         2.51 o                         
  -2   7  13          0.33          1.14         2.62 o                         
  -1   7  13        190.38        210.38         6.51 o                         
   0   7  13          6.13          7.22         1.49 o                         
   1   7  13          0.01         -1.46         1.46 o                         
   2   7  13         56.46         53.73         3.91 o                         
   3   7  13        173.66        199.69         6.73 o                         
   4   7  13        152.30        162.84         7.68 o                         
   5   7  13         23.78         20.71         5.29 o                         
  -2   8  13          8.68          5.36         4.37 o                         
  -1   8  13          0.49         -0.49         1.83 o                         
   0   8  13         36.67         39.70         3.88 o                         
   1   8  13        125.78        104.78         5.47 o                         
 -10   0  14          0.85          0.68         2.25 o                         
  -9   0  14        132.06        124.71        13.09 o                         
  -8   0  14          5.26          4.70         1.50 o                         
  -7   0  14        783.52        744.90        13.02 o                         
  -6   0  14        117.01        109.92         4.31 o                         
  -5   0  14       2914.31       2784.09        33.08 o                         
  -4   0  14         29.98         36.61         2.31 o                         
  -3   0  14       1149.90       1247.07        18.39 o                         
  -2   0  14        293.34        335.46        11.44 o                         
  -1   0  14        364.25        422.55        11.94 o                         
   0   0  14       3108.84       3173.58        38.30 o                         
   1   0  14       1130.11        965.00        15.32 o                         
   2   0  14        297.11        293.30         7.30 o                         
   3   0  14        532.89        551.12         9.38 o                         
   4   0  14       2890.04       2982.94        75.53 o                         
   5   0  14          2.13          1.95         1.15 o                         
   6   0  14         15.06         19.85         2.43 o                         
   7   0  14         46.50         67.73         4.80 o                         
   8   0  14        306.60        306.24        10.86 o                         
   9   0  14         17.06         15.70         3.90 o                         
  10   0  14         17.19         12.79         4.79 o                         
 -10   1  14        280.49        324.13        10.47 o                         
  -9   1  14        439.21        471.59        10.07 o                         
  -8   1  14          4.51          4.08         1.14 o                         
  -7   1  14          9.22          9.34         1.42 o                         
  -6   1  14        187.97        182.81         3.82 o                         
  -5   1  14        797.06        792.59         9.17 o                         
  -4   1  14          1.26          1.12         0.43 o                         
  -3   1  14        217.63        207.64         3.21 o                         
  -2   1  14         36.81         39.51         2.74 o                         
  -1   1  14         89.39         83.27         1.87 o                         
   0   1  14       1726.63       1804.82        19.07 o                         
   1   1  14       1526.20       1517.49        16.49 o                         
   2   1  14        574.76        582.12         7.68 o                         
   3   1  14          7.40          7.64         0.88 o                         
   4   1  14         31.72         38.51         1.92 o                         
   5   1  14        139.64        140.33         3.63 o                         
   6   1  14        240.29        238.99         5.70 o                         
   7   1  14          1.41          0.79         1.09 o                         
   8   1  14        474.22        474.94         9.78 o                         
   9   1  14          9.16          9.68         2.50 o                         
  10   1  14        109.62        104.42         8.78 o                         
 -10   2  14        134.68        151.38         7.98 o                         
  -9   2  14          6.60          8.48         2.81 o                         
  -8   2  14         33.71         41.41         3.01 o                         
  -7   2  14        179.29        191.29         5.15 o                         
  -6   2  14         60.16         58.48         2.97 o                         
  -5   2  14         11.28         12.63         1.39 o                         
  -4   2  14         81.01         84.09         3.42 o                         
  -3   2  14          9.66         18.15         1.37 o                         
  -2   2  14         54.37         55.97         2.37 o                         
  -1   2  14        320.42        349.17         5.00 o                         
   0   2  14        228.25        237.16         4.76 o                         
   1   2  14        173.10        184.93         4.01 o                         
   2   2  14       1837.03       2019.30        16.28 o                         
   3   2  14       1026.96       1092.23        11.66 o                         
   4   2  14         32.22         40.36         2.48 o                         
   5   2  14         29.15         34.51         2.14 o                         
   6   2  14        277.54        282.84         5.93 o                         
   7   2  14       1663.34       1631.04        18.02 o                         
   8   2  14         97.11        105.35         5.35 o                         
   9   2  14          3.57          0.10         2.11 o                         
  -9   3  14        116.55        115.55         7.02 o                         
  -8   3  14         79.92         74.92         4.60 o                         
  -7   3  14        441.37        408.99         8.44 o                         
  -6   3  14        554.10        474.08         8.40 o                         
  -5   3  14        307.62        309.02         6.23 o                         
  -4   3  14          2.14          0.12         0.53 o                         
  -3   3  14        188.51        183.10         4.63 o                         
  -2   3  14          7.61          3.35         0.68 o                         
  -1   3  14        310.99        311.47         5.43 o                         
   0   3  14          0.24          0.21         0.57 o                         
   1   3  14        531.99        538.48         7.75 o                         
   2   3  14        154.15        149.39         3.26 o                         
   3   3  14        195.69        219.68         4.84 o                         
   4   3  14        184.93        176.10         4.86 o                         
   5   3  14        171.05        188.88         5.21 o                         
   6   3  14          0.01         -0.89         0.89 o                         
   7   3  14        315.24        307.73         8.06 o                         
   8   3  14          6.74          7.83         2.04 o                         
   9   3  14          0.16         -1.64         2.20 o                         
  -9   4  14         69.29         52.16         5.05 o                         
  -8   4  14         68.01         56.83         6.19 o                         
  -7   4  14          2.38         -0.51         1.64 o                         
  -6   4  14          0.46          0.54         0.99 o                         
  -5   4  14         48.46         38.41         2.48 o                         
  -4   4  14        521.12        514.21         9.04 o                         
  -3   4  14         85.70         89.76         4.06 o                         
  -2   4  14         18.59         15.33         1.44 o                         
  -1   4  14       1110.79       1105.78        13.70 o                         
   0   4  14         37.09         34.83         1.99 o                         
   1   4  14         38.99         34.32         1.94 o                         
   2   4  14         65.47         64.98         3.07 o                         
   3   4  14        128.60        131.81         3.77 o                         
   4   4  14        327.89        299.63         6.12 o                         
   5   4  14        306.65        321.77         7.52 o                         
   6   4  14         77.12         73.94         4.68 o                         
   7   4  14         25.47         23.55         3.52 o                         
   8   4  14          0.09         -2.13         3.16 o                         
  -8   5  14         92.31        105.46         6.97 o                         
  -7   5  14        111.68        105.70         5.93 o                         
  -6   5  14         10.07         11.77         1.92 o                         
  -5   5  14          3.30          2.27         1.47 o                         
  -4   5  14         32.72         29.08         2.83 o                         
  -3   5  14         90.91         78.64         4.77 o                         
  -2   5  14        746.43        750.92        11.12 o                         
  -1   5  14         66.96         69.74         3.70 o                         
   0   5  14          0.57          0.09         0.68 o                         
   1   5  14        324.90        359.17         6.02 o                         
   2   5  14         20.82         23.44         1.79 o                         
   3   5  14          5.99         10.92         1.48 o                         
   4   5  14        252.97        253.10         5.94 o                         
   5   5  14         26.61         25.47         2.56 o                         
   6   5  14          0.38         -1.53         1.53 o                         
   7   5  14        138.53        157.96         8.79 o                         
  -7   6  14         32.98         29.86         4.56 o                         
  -6   6  14         57.67         58.21         5.36 o                         
  -5   6  14          0.95          0.92         2.68 o                         
  -4   6  14          0.05          0.52         1.79 o                         
  -3   6  14          2.59         -0.74         1.59 o                         
  -2   6  14          9.55         11.29         1.75 o                         
  -1   6  14         34.51         32.55         2.73 o                         
   0   6  14         15.87         18.28         1.87 o                         
   1   6  14        112.51         86.98         3.08 o                         
   2   6  14         79.00         75.44         3.83 o                         
   3   6  14         21.88         16.43         2.93 o                         
   4   6  14          2.99          2.97         1.51 o                         
   5   6  14          7.54          4.04         1.76 o                         
   6   6  14         62.17         78.92         6.95 o                         
  -5   7  14         52.63         62.41         5.27 o                         
  -4   7  14          0.24         -1.79         1.79 o                         
  -3   7  14         87.19         78.39         6.04 o                         
  -2   7  14         69.00         70.45         5.94 o                         
  -1   7  14          7.49          5.64         1.85 o                         
   0   7  14        506.03        515.07         9.73 o                         
   1   7  14         52.62         57.08         3.38 o                         
   2   7  14         96.33         94.65         5.61 o                         
   3   7  14         30.18         42.06         4.27 o                         
   4   7  14        157.63        170.78        12.98 o                         
   5   7  14          5.59          3.70         4.22 o                         
  -1   8  14         38.65         38.61         6.05 o                         
   0   8  14          4.37          4.07         2.03 o                         
   1   8  14         19.36         16.57         2.46 o                         
 -10   1  15         16.89         23.99         3.33 o                         
  -9   1  15         15.28         10.80         1.74 o                         
  -8   1  15         65.66         65.35         3.14 o                         
  -7   1  15         39.86         38.55         2.40 o                         
  -6   1  15          0.06          0.18         0.60 o                         
  -5   1  15         15.15         15.85         1.29 o                         
  -4   1  15        149.00        130.74         2.99 o                         
  -3   1  15         27.51         43.67         1.51 o                         
  -2   1  15         32.39         25.46         1.99 o                         
  -1   1  15       2543.13       2625.04        25.82 o                         
   0   1  15          0.26         -0.06         0.39 o                         
   1   1  15         67.59         69.57         2.06 o                         
   2   1  15        186.31        186.20         3.85 o                         
   3   1  15        265.80        299.02         4.74 o                         
   4   1  15        326.91        324.43         6.68 o                         
   5   1  15          9.95          9.45         1.21 o                         
   6   1  15        278.04        287.88         5.81 o                         
   7   1  15         73.03         67.96         3.39 o                         
   8   1  15        274.75        263.88         6.99 o                         
   9   1  15         72.82         72.56         6.24 o                         
 -10   2  15          8.51          9.78         3.75 o                         
  -9   2  15         81.69         87.60         5.68 o                         
  -8   2  15          1.15         -1.03         1.03 o                         
  -7   2  15        104.45         99.86         3.91 o                         
  -6   2  15          0.00         -0.63         0.63 o                         
  -5   2  15         71.61         70.86         2.92 o                         
  -4   2  15          3.15          2.53         0.71 o                         
  -3   2  15          0.03         -0.13         0.30 o                         
  -2   2  15         15.00          7.45         0.88 o                         
  -1   2  15         33.27         32.64         1.50 o                         
   0   2  15        158.29        153.13         3.44 o                         
   1   2  15        125.61        140.18         3.46 o                         
   2   2  15          0.13          1.75         0.50 o                         
   3   2  15         99.24        101.21         2.90 o                         
   4   2  15         12.63         13.16         1.33 o                         
   5   2  15         73.90         76.88         3.75 o                         
   6   2  15        202.79        191.24         4.83 o                         
   7   2  15        475.22        488.80         8.66 o                         
   8   2  15         67.03         60.04         4.63 o                         
   9   2  15          4.87          3.02         2.15 o                         
  -9   3  15          0.25          2.32         1.93 o                         
  -8   3  15        349.79        345.10         8.58 o                         
  -7   3  15        104.52        114.44         4.76 o                         
  -6   3  15         48.86         44.13         2.78 o                         
  -5   3  15          7.32          4.03         0.98 o                         
  -4   3  15       1411.93       1352.29        14.34 o                         
  -3   3  15        124.81        127.41         3.90 o                         
  -2   3  15         59.53         72.48         2.40 o                         
  -1   3  15        274.26        294.85         6.08 o                         
   0   3  15        482.12        527.10         9.17 o                         
   1   3  15        238.33        237.83         4.85 o                         
   2   3  15        166.44        157.21         3.39 o                         
   3   3  15        150.57        182.42         4.26 o                         
   4   3  15        429.83        440.29         9.65 o                         
   5   3  15        969.86        981.90        13.57 o                         
   6   3  15         72.81         77.84         3.58 o                         
   7   3  15         30.13         32.15         2.93 o                         
   8   3  15         99.74         73.68         7.85 o                         
   9   3  15         28.01         25.30         4.39 o                         
  -9   4  15        100.79         80.58         6.16 o                         
  -8   4  15        165.22        184.59         8.13 o                         
  -7   4  15        148.07        141.33         5.62 o                         
  -6   4  15        187.29        148.91         4.82 o                         
  -5   4  15         64.15         68.68         3.23 o                         
  -4   4  15          3.85          2.86         1.01 o                         
  -3   4  15        106.78         94.19         3.62 o                         
  -2   4  15        334.88        311.29         6.01 o                         
  -1   4  15          1.72          1.33         0.65 o                         
   0   4  15         14.77         17.83         1.91 o                         
   1   4  15        106.01         99.65         3.76 o                         
   2   4  15        149.94        148.84         3.76 o                         
   3   4  15         36.52         34.05         2.11 o                         
   4   4  15        134.54        111.85         4.24 o                         
   5   4  15        498.64        502.09         9.36 o                         
   6   4  15         10.75          6.34         1.77 o                         
   7   4  15          0.05         -0.42         4.08 o                         
   8   4  15          8.28          3.78         2.79 o                         
  -8   5  15         98.79        108.74         6.73 o                         
  -7   5  15          0.44          0.65         1.55 o                         
  -6   5  15          0.70          0.08         1.57 o                         
  -5   5  15         85.89         63.16         3.96 o                         
  -4   5  15        120.97        112.86         5.57 o                         
  -3   5  15          6.08          4.96         1.23 o                         
  -2   5  15       1633.73       1631.63        18.63 o                         
  -1   5  15         44.42         36.54         2.70 o                         
   0   5  15        164.28        146.13         3.57 o                         
   1   5  15        184.99        159.72         3.51 o                         
   2   5  15        214.66        206.92         4.50 o                         
   3   5  15         44.32         61.13         2.96 o                         
   4   5  15         14.56         13.59         1.57 o                         
   5   5  15         31.65         36.26         3.18 o                         
   6   5  15         11.17          5.11         2.93 o                         
   7   5  15         53.20         56.92         5.27 o                         
  -7   6  15          5.67          4.77         3.05 o                         
  -6   6  15        328.09        353.95        11.77 o                         
  -5   6  15          3.19          3.54         2.14 o                         
  -4   6  15         91.35         95.81         6.09 o                         
  -3   6  15         18.91         16.79         2.53 o                         
  -2   6  15         26.55         21.54         2.29 o                         
  -1   6  15        155.45        149.25         6.65 o                         
   0   6  15         15.71         19.39         1.72 o                         
   1   6  15          9.80         12.53         1.22 o                         
   2   6  15        178.42        173.64         4.57 o                         
   3   6  15          7.60          5.06         1.44 o                         
   4   6  15          8.84          3.76         1.63 o                         
   5   6  15          7.42          6.67         2.23 o                         
   6   6  15        218.23        275.64        13.38 o                         
  -5   7  15          4.59          7.25         2.77 o                         
  -4   7  15         31.70         31.52         4.51 o                         
  -3   7  15          3.39          0.80         2.04 o                         
  -2   7  15        133.19        141.63        10.25 o                         
  -1   7  15          0.10         -0.36         1.49 o                         
   0   7  15        428.15        448.95         8.89 o                         
   1   7  15         29.16         22.07         1.97 o                         
   2   7  15          0.20          1.66         1.71 o                         
   3   7  15          5.40          4.61         2.78 o                         
   4   7  15          9.65          5.02         2.82 o                         
  -1   8  15         72.02         74.12         5.77 o                         
   0   8  15        274.17        274.17         8.57 o                         
 -10   0  16         58.32         51.89         6.29 o                         
  -9   0  16          4.92          5.87         2.08 o                         
  -8   0  16        218.22        224.94         7.34 o                         
  -7   0  16         30.67         32.08         2.73 o                         
  -6   0  16       3294.64       3139.23        40.90 o                         
  -5   0  16        829.90        817.01        13.83 o                         
  -4   0  16        267.41        279.96         6.69 o                         
  -3   0  16       2340.60       2348.19        38.18 o                         
  -2   0  16        592.34        581.02        16.95 o                         
  -1   0  16       6155.15       6456.19        95.49 o                         
   0   0  16       1552.05       1657.76        22.08 o                         
   1   0  16         50.68         38.65         3.73 o                         
   2   0  16          0.90          2.97         1.02 o                         
   3   0  16         51.60         34.73         2.65 o                         
   4   0  16       1073.67       1080.27        16.16 o                         
   5   0  16         66.56         73.46         5.29 o                         
   6   0  16         75.33         77.56         4.85 o                         
   7   0  16          8.35          9.06         2.54 o                         
   8   0  16        105.65        101.32         6.37 o                         
   9   0  16        114.36        114.34        19.71 o                         
 -10   1  16         34.18         42.00         4.04 o                         
  -9   1  16         59.26         60.34         4.10 o                         
  -8   1  16         31.62         30.16         2.21 o                         
  -7   1  16         95.48         90.84         3.23 o                         
  -6   1  16          4.13          6.02         0.95 o                         
  -5   1  16        366.77        361.18         5.53 o                         
  -4   1  16        123.42        145.36         3.04 o                         
  -3   1  16         14.45         12.57         1.31 o                         
  -2   1  16         61.11         64.65         2.55 o                         
  -1   1  16       1241.21       1310.19        15.84 o                         
   0   1  16         24.74         32.28         1.85 o                         
   1   1  16          0.12          0.36         0.38 o                         
   2   1  16        371.73        426.35         6.34 o                         
   3   1  16       1173.01       1195.76        12.89 o                         
   4   1  16         91.51        108.11         3.09 o                         
   5   1  16        285.02        283.07         5.25 o                         
   6   1  16         39.51         36.65         2.32 o                         
   7   1  16        344.24        347.42         6.75 o                         
   8   1  16        535.50        548.97        13.62 o                         
   9   1  16         15.38         19.44         3.38 o                         
 -10   2  16          5.28          9.69         2.61 o                         
  -9   2  16          7.49          5.60         1.98 o                         
  -8   2  16          8.54          7.41         1.47 o                         
  -7   2  16        126.56        123.94         4.18 o                         
  -6   2  16        297.50        303.48         6.13 o                         
  -5   2  16        495.27        491.44         7.59 o                         
  -4   2  16         60.64         52.03         2.36 o                         
  -3   2  16        166.52        177.71         3.40 o                         
  -2   2  16        158.17        141.59         3.61 o                         
  -1   2  16          3.05          0.31         0.45 o                         
   0   2  16         44.29         54.29         2.73 o                         
   1   2  16          0.55         -0.50         0.50 o                         
   2   2  16         37.38         34.26         1.66 o                         
   3   2  16       1111.05       1186.56        14.01 o                         
   4   2  16          1.45          2.66         0.75 o                         
   5   2  16         61.10         61.83         2.85 o                         
   6   2  16          9.42          8.84         1.25 o                         
   7   2  16        253.77        262.20         6.18 o                         
   8   2  16          4.88          3.20         2.00 o                         
   9   2  16          5.45          8.12         2.29 o                         
  -9   3  16          0.66         -1.41         2.20 o                         
  -8   3  16          3.07          4.55         1.50 o                         
  -7   3  16         88.09        108.32         4.56 o                         
  -6   3  16        142.61        158.57         4.60 o                         
  -5   3  16         29.49         33.20         2.16 o                         
  -4   3  16          3.33          0.80         0.73 o                         
  -3   3  16        990.26        963.97        13.30 o                         
  -2   3  16         56.64         73.91         2.75 o                         
  -1   3  16        260.03        243.60         5.54 o                         
   0   3  16        329.41        364.10         7.41 o                         
   1   3  16          8.89         14.96         1.51 o                         
   2   3  16          1.74          1.15         0.65 o                         
   3   3  16        627.44        644.26         8.78 o                         
   4   3  16       1165.18       1191.08        15.16 o                         
   5   3  16        223.94        222.92         5.69 o                         
   6   3  16        184.11        184.99         5.12 o                         
   7   3  16        106.54        101.80         4.91 o                         
   8   3  16          8.02          7.92         3.64 o                         
   9   3  16        140.84        134.36         8.96 o                         
  -9   4  16         74.02         72.53         5.93 o                         
  -8   4  16         44.99         41.56         4.08 o                         
  -7   4  16        275.46        249.56         7.30 o                         
  -6   4  16         45.22         36.01         2.56 o                         
  -5   4  16         67.28         58.52         2.98 o                         
  -4   4  16        352.03        323.77         7.19 o                         
  -3   4  16         35.11         30.12         2.27 o                         
  -2   4  16       2937.42       2898.75        27.09 o                         
  -1   4  16        863.45        904.79        11.85 o                         
   0   4  16          7.89          5.59         1.16 o                         
   1   4  16          2.14          0.37         0.79 o                         
   2   4  16         75.85         72.39         3.36 o                         
   3   4  16        537.54        511.11         7.87 o                         
   4   4  16        148.77        159.01         4.39 o                         
   5   4  16        242.97        252.18         6.49 o                         
   6   4  16          0.06         -1.40         1.40 o                         
   7   4  16          0.65         -1.95         1.95 o                         
   8   4  16         91.78         75.88         7.15 o                         
  -8   5  16          4.29          7.22         2.49 o                         
  -7   5  16         39.53         33.98         3.21 o                         
  -6   5  16         18.15         17.68         2.31 o                         
  -5   5  16         20.66         18.57         2.95 o                         
  -4   5  16         15.88         14.68         2.09 o                         
  -3   5  16         97.04        106.04         4.71 o                         
  -2   5  16         47.30         43.65         2.67 o                         
  -1   5  16        126.82        116.27         3.99 o                         
   0   5  16        110.43        115.36         4.42 o                         
   1   5  16          1.09          1.99         1.50 o                         
   2   5  16         66.98         63.70         2.82 o                         
   3   5  16        555.51        491.78         8.17 o                         
   4   5  16         67.12         65.04         3.29 o                         
   5   5  16         10.69          9.81         1.95 o                         
   6   5  16          1.22          2.00         1.84 o                         
   7   5  16         30.04         27.52         3.71 o                         
  -6   6  16         34.86         33.43         4.14 o                         
  -5   6  16         17.60          9.48         3.28 o                         
  -4   6  16          0.80          0.71         1.67 o                         
  -3   6  16          3.75          3.73         1.58 o                         
  -2   6  16         12.67          9.05         1.39 o                         
  -1   6  16        214.03        216.34         6.27 o                         
   0   6  16          8.85          9.59         1.95 o                         
   1   6  16         24.76         26.57         1.44 o                         
   2   6  16         21.18         19.16         1.45 o                         
   3   6  16          0.01         -0.87         0.87 o                         
   4   6  16         43.39         43.61         3.21 o                         
   5   6  16        278.71        318.14        10.21 o                         
   6   6  16         52.39         67.94         6.73 o                         
  -5   7  16          0.15         -0.70         2.79 o                         
  -4   7  16         16.92         13.53         3.68 o                         
  -3   7  16         21.64         20.33         3.84 o                         
  -2   7  16        155.22        158.44        10.10 o                         
  -1   7  16          0.01          0.53         2.38 o                         
   0   7  16        136.89        134.07         6.80 o                         
   1   7  16          3.74          3.33         2.18 o                         
   2   7  16          0.36         -0.97         1.58 o                         
   3   7  16         31.89         42.84         2.69 o                         
   4   7  16         20.09         16.39         2.30 o                         
 -10   1  17         15.73         16.73         3.01 o                         
  -9   1  17         58.56         69.27         4.55 o                         
  -8   1  17         21.05         16.82         1.87 o                         
  -7   1  17        682.49        657.65         9.89 o                         
  -6   1  17        250.20        230.09         4.65 o                         
  -5   1  17       1552.00       1467.17        14.39 o                         
  -4   1  17        552.23        501.98         6.24 o                         
  -3   1  17         19.10         28.59         1.76 o                         
  -2   1  17         89.13        114.08         3.38 o                         
  -1   1  17         44.75         41.04         2.09 o                         
   0   1  17        542.95        571.24         8.63 o                         
   1   1  17          6.56         13.23         1.52 o                         
   2   1  17       2046.25       2109.61        20.02 o                         
   3   1  17        255.02        236.38         4.64 o                         
   4   1  17        251.11        285.36         4.98 o                         
   5   1  17         11.36         10.48         1.22 o                         
   6   1  17         76.61         85.25         3.43 o                         
   7   1  17        272.91        285.70         6.64 o                         
   8   1  17         63.68         65.08         4.11 o                         
   9   1  17        196.65        217.74         9.28 o                         
 -10   2  17          2.35          6.00         2.22 o                         
  -9   2  17         37.93         40.53         3.95 o                         
  -8   2  17          0.02         -1.21         1.21 o                         
  -7   2  17        165.02        157.94         4.62 o                         
  -6   2  17        376.63        367.20         6.81 o                         
  -5   2  17          5.50          3.68         0.86 o                         
  -4   2  17          2.80          2.38         0.67 o                         
  -3   2  17         20.09         25.48         1.40 o                         
  -2   2  17         15.13         18.19         1.46 o                         
  -1   2  17         95.85        115.53         3.03 o                         
   0   2  17        756.79        750.41         9.14 o                         
   1   2  17         35.42         37.22         1.98 o                         
   2   2  17        102.40        125.87         2.76 o                         
   3   2  17        301.50        341.32         5.41 o                         
   4   2  17          0.33         -0.62         0.62 o                         
   5   2  17          5.47          4.46         1.11 o                         
   6   2  17          4.69          0.91         1.25 o                         
   7   2  17        332.63        347.59         7.75 o                         
   8   2  17         10.66         10.62         3.05 o                         
   9   2  17          0.29          1.96         2.76 o                         
  -9   3  17         42.28         41.44         4.36 o                         
  -8   3  17          0.70         -1.02         1.58 o                         
  -7   3  17        157.04        155.59         4.97 o                         
  -6   3  17        368.12        340.54         6.93 o                         
  -5   3  17         26.91         19.08         1.71 o                         
  -4   3  17        262.98        252.70         5.03 o                         
  -3   3  17        126.51        125.67         3.93 o                         
  -2   3  17       1738.86       1802.82        17.39 o                         
  -1   3  17        439.68        423.37         7.57 o                         
   0   3  17        227.20        219.77         5.61 o                         
   1   3  17         11.81         11.69         1.39 o                         
   2   3  17         26.95         20.28         1.59 o                         
   3   3  17       1429.16       1471.65        15.25 o                         
   4   3  17       1135.26       1153.26        14.79 o                         
   5   3  17          0.10          0.65         0.87 o                         
   6   3  17        129.41        130.50         4.38 o                         
   7   3  17        229.04        225.02         6.91 o                         
   8   3  17        137.82        128.34         7.07 o                         
   9   3  17        393.50        409.12        15.17 o                         
  -8   4  17         46.84         49.08         4.59 o                         
  -7   4  17          7.37          6.15         1.68 o                         
  -6   4  17         23.78         24.48         2.17 o                         
  -5   4  17        258.18        229.84         5.49 o                         
  -4   4  17        527.63        518.67         9.42 o                         
  -3   4  17        120.56        136.51         4.24 o                         
  -2   4  17        285.93        281.59         5.63 o                         
  -1   4  17          6.40          4.79         0.81 o                         
   0   4  17          4.18          4.96         1.19 o                         
   1   4  17         40.83         50.43         3.12 o                         
   2   4  17         33.96         33.69         2.53 o                         
   3   4  17          0.60          2.84         0.96 o                         
   4   4  17        684.40        691.14        10.01 o                         
   5   4  17          0.00         -1.03         1.15 o                         
   6   4  17        255.56        257.38         8.27 o                         
   7   4  17         12.94         11.26         4.51 o                         
   8   4  17         13.56          3.61         3.35 o                         
  -8   5  17         53.51         48.72         4.80 o                         
  -7   5  17         70.79         67.36         4.48 o                         
  -6   5  17          4.37          3.70         1.64 o                         
  -5   5  17        107.56        104.92         4.92 o                         
  -4   5  17        731.63        686.00        14.09 o                         
  -3   5  17         84.61         75.75         3.92 o                         
  -2   5  17        273.51        257.66         5.95 o                         
  -1   5  17        185.06        177.88         5.32 o                         
   0   5  17        163.14        171.79         7.51 o                         
   1   5  17          0.01         -1.01         1.01 o                         
   2   5  17          0.11          0.45         0.92 o                         
   3   5  17        267.76        250.72         5.34 o                         
   4   5  17         59.44         57.06         3.17 o                         
   5   5  17          6.56          3.16         1.83 o                         
   6   5  17          2.81          3.27         2.05 o                         
   7   5  17         15.66         14.99         3.30 o                         
  -6   6  17         32.51         36.67         4.24 o                         
  -5   6  17         90.49         97.47         6.29 o                         
  -4   6  17         81.03         73.89         5.25 o                         
  -3   6  17          0.49          0.37         1.82 o                         
  -2   6  17         10.11          7.88         1.65 o                         
  -1   6  17         52.94         45.37         2.99 o                         
   0   6  17          6.11          3.51         1.49 o                         
   1   6  17         12.54         12.51         1.92 o                         
   2   6  17         70.00         74.99         4.44 o                         
   3   6  17         23.15         23.87         2.78 o                         
   4   6  17          3.88         -0.01         1.45 o                         
   5   6  17          0.16          0.82         2.02 o                         
   6   6  17         76.18         68.69         5.47 o                         
  -4   7  17          1.54         -3.88         3.88 o                         
  -3   7  17          2.54          3.69         2.20 o                         
  -2   7  17          1.94          3.53         2.17 o                         
  -1   7  17        101.69         96.81         5.11 o                         
   0   7  17         13.17         11.17         1.27 o                         
   1   7  17          8.92          8.50         2.97 o                         
   2   7  17         16.22         19.14         2.89 o                         
   3   7  17          2.15         -2.28         2.28 o                         
   4   7  17         42.27         30.09         3.23 o                         
 -10   0  18        232.48        244.80        11.61 o                         
  -9   0  18        321.43        330.93        10.51 o                         
  -8   0  18        774.91        820.86        15.82 o                         
  -7   0  18         27.24         30.89         2.92 o                         
  -6   0  18       3200.83       3023.90        44.21 o                         
  -5   0  18        299.92        293.85         7.61 o                         
  -4   0  18        229.35        237.08         7.51 o                         
  -3   0  18        164.74        151.64         4.84 o                         
  -2   0  18        258.69        270.91         8.21 o                         
  -1   0  18        425.43        525.03        13.88 o                         
   0   0  18        974.34       1095.91        16.13 o                         
   1   0  18         30.45         34.87         3.18 o                         
   2   0  18         99.95        129.03         4.97 o                         
   3   0  18        240.98        200.37         6.83 o                         
   4   0  18         71.31         65.61         3.83 o                         
   5   0  18         41.05         42.98         3.42 o                         
   6   0  18          5.51         21.49         2.47 o                         
   7   0  18         33.49         37.83         3.44 o                         
   8   0  18         17.34         12.79         3.96 o                         
   9   0  18        128.81        129.50        10.65 o                         
 -10   1  18          0.71         -2.25         2.25 o                         
  -9   1  18          3.28          0.94         1.39 o                         
  -8   1  18         61.06         58.23         3.32 o                         
  -7   1  18        120.65        111.23         3.71 o                         
  -6   1  18         35.50         31.37         2.03 o                         
  -5   1  18        559.47        544.25         7.12 o                         
  -4   1  18        123.35        118.59         3.47 o                         
  -3   1  18        143.49        154.61         3.89 o                         
  -2   1  18        462.78        530.14         8.50 o                         
  -1   1  18          1.19          1.77         0.60 o                         
   0   1  18        618.13        698.69         9.43 o                         
   1   1  18        182.01        192.07         3.70 o                         
   2   1  18          2.12          3.26         0.71 o                         
   3   1  18        302.85        332.59         6.00 o                         
   4   1  18         15.64         12.80         1.26 o                         
   5   1  18        455.71        493.08         7.49 o                         
   6   1  18          3.18          1.50         1.12 o                         
   7   1  18         45.20         42.60         2.81 o                         
   8   1  18         80.51         86.33         4.71 o                         
   9   1  18        222.93        201.50        10.01 o                         
  -9   2  18         51.30         60.30         4.68 o                         
  -8   2  18         60.13         67.92         3.94 o                         
  -7   2  18          4.20          1.51         0.97 o                         
  -6   2  18        713.37        711.70        10.10 o                         
  -5   2  18        679.87        661.90         8.88 o                         
  -4   2  18        195.25        227.29         4.37 o                         
  -3   2  18        104.11         96.71         2.41 o                         
  -2   2  18         13.92         13.30         1.40 o                         
  -1   2  18        501.70        502.53         9.01 o                         
   0   2  18         60.32         51.31         2.25 o                         
   1   2  18        919.63        953.90        11.05 o                         
   2   2  18        893.38        887.89        10.85 o                         
   3   2  18          8.52          8.17         1.05 o                         
   4   2  18         85.28         84.36         4.28 o                         
   5   2  18         12.58         11.20         1.34 o                         
   6   2  18          5.62          3.15         1.30 o                         
   7   2  18        302.67        337.28         8.01 o                         
   8   2  18        280.83        271.39        10.57 o                         
   9   2  18        105.05        114.33        11.17 o                         
  -9   3  18          6.30          7.44         3.23 o                         
  -8   3  18         70.01         71.74         4.92 o                         
  -7   3  18        124.79        115.25         4.34 o                         
  -6   3  18        130.08        135.02         4.00 o                         
  -5   3  18        256.64        228.99         4.93 o                         
  -4   3  18        182.83        177.11         4.57 o                         
  -3   3  18         89.20         86.14         3.27 o                         
  -2   3  18         78.34         95.52         2.84 o                         
  -1   3  18        243.96        236.88         5.20 o                         
   0   3  18        587.31        534.56         9.70 o                         
   1   3  18         61.43         67.58         2.99 o                         
   2   3  18         40.94         54.85         2.99 o                         
   3   3  18        328.01        376.66         6.21 o                         
   4   3  18          6.51          1.96         1.03 o                         
   5   3  18         33.20         30.60         2.67 o                         
   6   3  18         61.01         67.78         3.46 o                         
   7   3  18        162.84        152.82         5.87 o                         
   8   3  18         41.78         35.29         3.94 o                         
  -8   4  18         31.24         30.01         3.67 o                         
  -7   4  18          0.75          0.16         1.25 o                         
  -6   4  18         38.09         28.66         2.25 o                         
  -5   4  18        242.26        204.53         5.57 o                         
  -4   4  18          5.13          4.56         1.23 o                         
  -3   4  18          2.01          1.39         0.83 o                         
  -2   4  18          9.19          5.33         1.03 o                         
  -1   4  18        221.71        223.33         6.35 o                         
   0   4  18        409.82        421.50         8.19 o                         
   1   4  18          0.73         -0.71         0.91 o                         
   2   4  18          1.32          1.59         0.88 o                         
   3   4  18        265.61        228.87         4.76 o                         
   4   4  18        598.86        620.52         9.76 o                         
   5   4  18         20.56         25.83         2.26 o                         
   6   4  18         43.29         35.41         3.69 o                         
   7   4  18         19.68         21.40         3.82 o                         
   8   4  18         77.04         92.78         9.89 o                         
  -7   5  18         19.40         23.92         2.70 o                         
  -6   5  18         52.38         50.66         5.22 o                         
  -5   5  18         48.45         45.81         3.52 o                         
  -4   5  18        256.64        221.97         6.74 o                         
  -3   5  18        449.24        424.16         8.74 o                         
  -2   5  18          7.86          7.18         1.24 o                         
  -1   5  18        114.11        115.12         5.28 o                         
   0   5  18         23.63         24.61         2.42 o                         
   1   5  18        300.77        314.68         7.08 o                         
   2   5  18         42.66         31.47         2.60 o                         
   3   5  18          4.43          0.89         1.21 o                         
   4   5  18          8.08          5.02         1.26 o                         
   5   5  18          0.10         -0.30         1.15 o                         
   6   5  18         51.86         36.15         4.09 o                         
   7   5  18         64.95         61.88         7.27 o                         
  -6   6  18          3.70         -1.87         2.35 o                         
  -5   6  18          1.00          1.10         2.65 o                         
  -4   6  18          8.21          6.15         2.54 o                         
  -3   6  18         28.46         23.98         3.03 o                         
  -2   6  18         55.09         56.70         3.18 o                         
  -1   6  18         11.29         11.15         1.76 o                         
   0   6  18        271.51        277.42         8.88 o                         
   1   6  18        149.43        154.69         5.68 o                         
   2   6  18          0.12         -0.60         1.32 o                         
   3   6  18         35.44         41.08         3.69 o                         
   4   6  18          1.85          1.86         2.10 o                         
   5   6  18          1.07         -1.23         1.89 o                         
   6   6  18         11.57          7.60         3.64 o                         
  -4   7  18         82.94         83.19         6.31 o                         
  -3   7  18         91.32         98.37         6.25 o                         
  -2   7  18         16.06         17.71         3.69 o                         
  -1   7  18        293.96        352.19        10.13 o                         
   0   7  18          5.86          6.49         2.68 o                         
   1   7  18         90.12         84.72         4.86 o                         
   2   7  18        103.18        120.05         7.83 o                         
   3   7  18          0.93         -0.09         2.48 o                         
   4   7  18         87.88        130.37        10.98 o                         
 -10   1  19         26.62         28.57         3.95 o                         
  -9   1  19         20.43         24.10         2.59 o                         
  -8   1  19         42.02         46.42         2.92 o                         
  -7   1  19          2.86          3.30         1.07 o                         
  -6   1  19          5.27          5.73         0.93 o                         
  -5   1  19         28.94         28.51         1.65 o                         
  -4   1  19        324.04        305.68         6.24 o                         
  -3   1  19        252.90        233.20         5.59 o                         
  -2   1  19        150.12        164.03         4.11 o                         
  -1   1  19        158.14        162.39         4.14 o                         
   0   1  19       1573.22       1597.01        18.25 o                         
   1   1  19        930.58        895.05        10.07 o                         
   2   1  19         33.85         35.63         1.96 o                         
   3   1  19        145.78        172.22         4.20 o                         
   4   1  19         13.35         10.03         1.34 o                         
   5   1  19          7.67          4.77         0.93 o                         
   6   1  19        414.43        406.15         7.11 o                         
   7   1  19          5.28          4.32         1.33 o                         
   8   1  19         58.59         52.65         4.12 o                         
   9   1  19         18.83         18.94         3.55 o                         
  -9   2  19          0.03         -0.24         2.17 o                         
  -8   2  19         65.57         72.43         3.83 o                         
  -7   2  19        153.05        141.55         4.51 o                         
  -6   2  19         39.88         38.17         2.43 o                         
  -5   2  19        421.54        408.28         6.42 o                         
  -4   2  19        146.37        160.28         3.82 o                         
  -3   2  19          0.30          0.47         0.60 o                         
  -2   2  19         63.14         60.16         2.59 o                         
  -1   2  19        173.08        181.86         3.98 o                         
   0   2  19        209.80        245.14         4.89 o                         
   1   2  19         11.83         16.23         1.40 o                         
   2   2  19        400.63        419.59         6.36 o                         
   3   2  19          0.04         -0.42         0.60 o                         
   4   2  19          7.89          6.31         1.17 o                         
   5   2  19         33.04         30.30         2.04 o                         
   6   2  19        138.31        140.75         4.48 o                         
   7   2  19          7.87          8.12         1.68 o                         
   8   2  19        119.83        119.77         7.37 o                         
   9   2  19          1.14         -1.17         3.57 o                         
  -9   3  19          0.01         -1.46         1.46 o                         
  -8   3  19         18.38         16.48         2.35 o                         
  -7   3  19        211.42        206.54         5.68 o                         
  -6   3  19        401.90        401.67         7.14 o                         
  -5   3  19        348.88        287.61         5.79 o                         
  -4   3  19         23.81         25.84         2.16 o                         
  -3   3  19        238.95        208.12         4.21 o                         
  -2   3  19         27.98         23.42         1.73 o                         
  -1   3  19          1.29          1.55         0.70 o                         
   0   3  19        865.94        810.47        12.19 o                         
   1   3  19          2.21         -0.15         0.63 o                         
   2   3  19          5.37          6.12         0.95 o                         
   3   3  19         87.12         99.52         3.87 o                         
   4   3  19          5.23          5.83         1.28 o                         
   5   3  19        357.97        358.52         7.77 o                         
   6   3  19         30.71         27.48         2.90 o                         
   7   3  19        300.17        313.26         8.37 o                         
   8   3  19         39.18         43.81         4.26 o                         
  -8   4  19         30.27         37.15         3.75 o                         
  -7   4  19        142.37        136.37         7.81 o                         
  -6   4  19         26.96         32.30         2.46 o                         
  -5   4  19         12.23          4.66         1.70 o                         
  -4   4  19          2.18          1.40         0.83 o                         
  -3   4  19        483.96        491.40         8.22 o                         
  -2   4  19        954.34        871.57        11.74 o                         
  -1   4  19       1928.15       2016.32        23.26 o                         
   0   4  19         33.70         42.50         2.75 o                         
   1   4  19         11.58          5.50         1.05 o                         
   2   4  19        242.00        220.22         5.48 o                         
   3   4  19        598.89        557.20         9.24 o                         
   4   4  19         23.26         14.99         2.09 o                         
   5   4  19         39.00         31.34         2.55 o                         
   6   4  19          2.20         -0.41         1.47 o                         
   7   4  19          2.70          0.95         2.58 o                         
   8   4  19          6.17          0.95         3.07 o                         
  -7   5  19          8.04          6.23         2.64 o                         
  -6   5  19          0.17         -1.60         1.60 o                         
  -5   5  19          8.86         13.57         2.07 o                         
  -4   5  19        179.03        167.42         7.41 o                         
  -3   5  19         15.11         10.86         1.59 o                         
  -2   5  19          0.48         -0.01         0.75 o                         
  -1   5  19          0.06         -1.08         1.09 o                         
   0   5  19        992.50       1002.54        15.11 o                         
   1   5  19         81.38         82.06         4.68 o                         
   2   5  19         12.06          5.60         1.34 o                         
   3   5  19          0.14         -1.37         1.37 o                         
   4   5  19          0.94         -0.86         0.86 o                         
   5   5  19         30.74         27.73         2.64 o                         
   6   5  19         45.53         37.38         4.29 o                         
   7   5  19        374.90        424.94        14.40 o                         
  -6   6  19         10.22          2.45         2.30 o                         
  -5   6  19         31.06         33.22         3.77 o                         
  -4   6  19         86.89         70.38         8.92 o                         
  -3   6  19         85.84         78.23         4.74 o                         
  -2   6  19          1.56          0.34         1.51 o                         
  -1   6  19          2.63          2.58         1.73 o                         
   0   6  19         54.68         55.67         4.35 o                         
   1   6  19          1.78          3.19         1.26 o                         
   2   6  19         22.32         17.35         2.30 o                         
   3   6  19         24.18         25.40         3.25 o                         
   4   6  19         16.02         18.81         3.01 o                         
   5   6  19         27.41         25.48         3.83 o                         
  -4   7  19          0.37          1.75         2.28 o                         
  -3   7  19        166.10        160.71        12.24 o                         
  -2   7  19        176.01        194.25         7.60 o                         
  -1   7  19          0.59          2.11         2.09 o                         
   0   7  19         58.41         75.22         6.04 o                         
   1   7  19          0.74          3.57         2.30 o                         
   2   7  19          4.17          1.39         2.32 o                         
   3   7  19          0.04         -1.48         3.44 o                         
 -10   0  20         17.69         20.68         3.68 o                         
  -9   0  20         29.55         27.11         3.42 o                         
  -8   0  20          0.53         -1.08         1.08 o                         
  -7   0  20        148.45        140.38         5.85 o                         
  -6   0  20         55.72         53.57         3.44 o                         
  -5   0  20       1405.40       1320.80        25.97 o                         
  -4   0  20         57.47         52.31         3.45 o                         
  -3   0  20        895.18        869.72        20.24 o                         
  -2   0  20        889.55        864.21        17.43 o                         
  -1   0  20        555.70        688.23        22.81 o                         
   0   0  20        432.08        547.16        19.51 o                         
   1   0  20         53.41         47.43         3.36 o                         
   2   0  20         73.47         78.25         4.15 o                         
   3   0  20        113.00        135.26         6.08 o                         
   4   0  20       3417.72       3549.02        49.58 o                         
   5   0  20        167.92        169.49         5.06 o                         
   6   0  20        659.52        698.22        15.77 o                         
   7   0  20        167.08        174.69         6.22 o                         
   8   0  20         10.10          8.26         2.32 o                         
   9   0  20       1096.35       1195.28        29.47 o                         
  -9   1  20         59.87         66.45         3.90 o                         
  -8   1  20         15.47         13.94         1.83 o                         
  -7   1  20        129.86        116.95         3.56 o                         
  -6   1  20        241.76        238.29         5.36 o                         
  -5   1  20        178.29        191.35         5.11 o                         
  -4   1  20       2641.44       2572.06        28.99 o                         
  -3   1  20         23.03         22.23         1.56 o                         
  -2   1  20        141.63        147.60         3.89 o                         
  -1   1  20        328.77        337.30         6.30 o                         
   0   1  20         68.62         89.34         2.99 o                         
   1   1  20        114.34        139.55         3.21 o                         
   2   1  20         12.57         13.51         1.24 o                         
   3   1  20        116.53        119.53         3.51 o                         
   4   1  20          4.97          3.57         0.92 o                         
   5   1  20         19.31         17.57         1.53 o                         
   6   1  20          4.27          4.72         1.13 o                         
   7   1  20         41.25         45.58         2.89 o                         
   8   1  20        106.98        108.32         5.78 o                         
   9   1  20        154.75        156.80        10.11 o                         
  -9   2  20         79.60         79.56         5.68 o                         
  -8   2  20         12.43         14.00         2.00 o                         
  -7   2  20         54.81         46.63         2.83 o                         
  -6   2  20        104.42         97.88         3.43 o                         
  -5   2  20        167.20        193.91         4.43 o                         
  -4   2  20          0.51         -0.02         0.49 o                         
  -3   2  20        139.17        136.94         2.73 o                         
  -2   2  20         12.80         11.00         1.08 o                         
  -1   2  20          4.67          3.02         0.74 o                         
   0   2  20        519.07        510.36         7.56 o                         
   1   2  20        695.67        704.02         9.19 o                         
   2   2  20        120.93        102.55         3.38 o                         
   3   2  20        105.55        100.24         3.22 o                         
   4   2  20          7.14          6.28         0.90 o                         
   5   2  20         45.46         41.27         2.41 o                         
   6   2  20         30.08         31.51         2.52 o                         
   7   2  20        116.74        115.32         5.49 o                         
   8   2  20         12.57          7.36         3.91 o                         
   9   2  20        105.58        113.99         8.39 o                         
  -9   3  20         65.06         54.32         4.86 o                         
  -8   3  20         30.98         37.98         3.21 o                         
  -7   3  20         37.72         32.23         2.49 o                         
  -6   3  20        370.22        338.37         6.48 o                         
  -5   3  20          0.14          0.11         0.84 o                         
  -4   3  20        190.72        183.34         5.19 o                         
  -3   3  20         67.90         62.84         2.79 o                         
  -2   3  20        112.79        101.32         3.33 o                         
  -1   3  20        476.24        453.37         8.23 o                         
   0   3  20       1160.93       1179.44        15.68 o                         
   1   3  20         24.66         23.77         2.02 o                         
   2   3  20        216.93        222.48         4.97 o                         
   3   3  20         29.54         26.02         2.17 o                         
   4   3  20        237.69        237.59         5.72 o                         
   5   3  20         12.22         22.15         2.19 o                         
   6   3  20        226.01        235.46         6.34 o                         
   7   3  20          1.23         -1.01         1.82 o                         
   8   3  20          0.30         -1.97         1.97 o                         
  -8   4  20          0.30         -0.65         1.77 o                         
  -7   4  20         22.33         27.90         2.45 o                         
  -6   4  20        264.97        259.38         9.40 o                         
  -5   4  20         20.48         14.82         1.90 o                         
  -4   4  20          0.91          0.15         0.85 o                         
  -3   4  20          1.84         -0.20         0.80 o                         
  -2   4  20        738.80        720.44        11.54 o                         
  -1   4  20        720.08        664.60        11.20 o                         
   0   4  20        840.26        821.81        12.20 o                         
   1   4  20         13.67          9.44         1.47 o                         
   2   4  20          7.86          6.62         1.15 o                         
   3   4  20          3.74          0.26         1.01 o                         
   4   4  20         68.16         59.65         2.97 o                         
   5   4  20       1079.09       1052.73        16.59 o                         
   6   4  20          0.02         -1.67         1.69 o                         
   7   4  20         35.97         32.33         4.44 o                         
  -7   5  20         31.97         26.42         3.20 o                         
  -6   5  20          0.02         -0.98         1.66 o                         
  -5   5  20          0.46          1.13         1.28 o                         
  -4   5  20         73.08         71.64         4.25 o                         
  -3   5  20         92.51         90.52         4.63 o                         
  -2   5  20          3.64          2.52         0.98 o                         
  -1   5  20        361.68        342.34         8.34 o                         
   0   5  20        140.99        149.67         5.31 o                         
   1   5  20         76.06         70.74         3.43 o                         
   2   5  20         42.63         33.18         2.73 o                         
   3   5  20         26.86         20.92         2.34 o                         
   4   5  20         27.37         23.25         2.68 o                         
   5   5  20          2.31         -0.38         2.83 o                         
   6   5  20        112.82        118.72         6.59 o                         
  -6   6  20         23.15         21.88         3.44 o                         
  -5   6  20          4.70          4.18         2.03 o                         
  -4   6  20         47.36         51.43         5.82 o                         
  -3   6  20          2.91          0.97         1.47 o                         
  -2   6  20        190.19        202.87         6.06 o                         
  -1   6  20         43.55         47.26         4.21 o                         
   0   6  20        226.05        259.91         8.43 o                         
   1   6  20         56.62         60.32         5.80 o                         
   2   6  20        170.00        182.46         6.50 o                         
   3   6  20         36.32         37.43         4.78 o                         
   4   6  20          2.94          2.49         1.95 o                         
   5   6  20          5.41          5.58         3.74 o                         
  -4   7  20          1.63         -0.77         4.21 o                         
  -3   7  20          2.54          1.99         1.76 o                         
  -2   7  20        110.16        112.94         4.63 o                         
  -1   7  20         61.84         68.17         5.88 o                         
   0   7  20        114.63        130.01         7.75 o                         
   1   7  20         65.27         66.79         6.54 o                         
   2   7  20          0.30         -0.04         1.82 o                         
   3   7  20        141.68        152.43         8.00 o                         
  -9   1  21         97.50        103.36         4.65 o                         
  -8   1  21        153.40        159.47         4.94 o                         
  -7   1  21         20.02         19.14         1.73 o                         
  -6   1  21        364.99        332.70         5.74 o                         
  -5   1  21          8.69          6.66         1.31 o                         
  -4   1  21       1767.52       1723.17        22.96 o                         
  -3   1  21        373.34        345.45         6.10 o                         
  -2   1  21         76.92         77.57         2.90 o                         
  -1   1  21          2.27          4.03         0.83 o                         
   0   1  21         10.92         10.50         1.06 o                         
   1   1  21          0.61          0.12         0.45 o                         
   2   1  21         97.94        102.36         3.01 o                         
   3   1  21        129.36        138.54         3.90 o                         
   4   1  21        252.73        253.36         5.67 o                         
   5   1  21         25.79         27.21         2.11 o                         
   6   1  21         10.45          5.46         1.25 o                         
   7   1  21         29.96         27.31         2.49 o                         
   8   1  21        503.76        527.17        13.44 o                         
   9   1  21         52.69         47.72         6.34 o                         
  -9   2  21        137.64        170.10         9.60 o                         
  -8   2  21          0.27         -0.40         1.17 o                         
  -7   2  21          7.15          4.65         1.29 o                         
  -6   2  21         43.32         35.39         2.15 o                         
  -5   2  21       1198.65       1066.23        12.16 o                         
  -4   2  21       1437.64       1384.46        18.12 o                         
  -3   2  21          0.49          0.50         0.60 o                         
  -2   2  21        304.62        296.46         6.14 o                         
  -1   2  21        181.76        205.92         3.58 o                         
   0   2  21        227.80        235.40         5.25 o                         
   1   2  21        259.05        273.81         5.70 o                         
   2   2  21         57.32         65.51         2.89 o                         
   3   2  21         13.38         14.64         1.50 o                         
   4   2  21         58.41         62.82         3.12 o                         
   5   2  21         75.79         74.01         3.23 o                         
   6   2  21         56.62         61.23         3.39 o                         
   7   2  21        145.16        140.52         5.35 o                         
   8   2  21         88.94         89.45         5.71 o                         
  -9   3  21        125.41        137.50         7.31 o                         
  -8   3  21         28.45         32.29         2.60 o                         
  -7   3  21         20.11         14.89         2.44 o                         
  -6   3  21          1.82          3.36         1.07 o                         
  -5   3  21        112.74        129.21         3.70 o                         
  -4   3  21         14.34         16.27         1.92 o                         
  -3   3  21        354.76        369.58         6.40 o                         
  -2   3  21         59.80         58.68         3.66 o                         
  -1   3  21        220.65        243.08         5.29 o                         
   0   3  21        466.96        455.95         8.08 o                         
   1   3  21        270.15        275.18         5.64 o                         
   2   3  21         32.54         29.91         2.07 o                         
   3   3  21         77.79        101.69         4.51 o                         
   4   3  21         70.55         66.10         4.59 o                         
   5   3  21        173.77        162.00         4.96 o                         
   6   3  21         11.58         11.41         2.05 o                         
   7   3  21         80.51         72.61         4.46 o                         
   8   3  21         44.55         47.03         4.57 o                         
  -8   4  21         22.40         24.71         3.99 o                         
  -7   4  21          6.24          5.04         1.43 o                         
  -6   4  21         39.04         27.31         2.86 o                         
  -5   4  21        138.92        139.22         4.85 o                         
  -4   4  21          5.97          1.99         1.24 o                         
  -3   4  21         60.58         59.42         3.07 o                         
  -2   4  21        116.88         99.22         4.13 o                         
  -1   4  21          4.47          7.27         1.39 o                         
   0   4  21        741.31        753.09        11.60 o                         
   1   4  21        203.53        208.83         5.60 o                         
   2   4  21         20.25         17.92         1.84 o                         
   3   4  21        192.48        195.04         5.23 o                         
   4   4  21         69.33         77.48         4.09 o                         
   5   4  21        941.59        892.87        18.95 o                         
   6   4  21         30.27         35.93         4.67 o                         
   7   4  21          0.00         -0.16         1.97 o                         
  -7   5  21         11.56          9.78         2.23 o                         
  -6   5  21         10.51          9.88         2.24 o                         
  -5   5  21         15.69          9.77         1.75 o                         
  -4   5  21         36.16         41.92         3.39 o                         
  -3   5  21        285.53        261.11         8.07 o                         
  -2   5  21          2.60          2.19         1.19 o                         
  -1   5  21         14.13         12.24         1.95 o                         
   0   5  21         93.37         91.22         4.69 o                         
   1   5  21         28.58         28.13         2.67 o                         
   2   5  21         32.80         39.26         3.17 o                         
   3   5  21        164.61        155.50         5.92 o                         
   4   5  21          3.62          1.74         1.54 o                         
   5   5  21         93.41         85.02         5.11 o                         
   6   5  21         65.46         61.33         5.58 o                         
  -6   6  21        112.93        101.89         6.85 o                         
  -5   6  21          1.29         -0.53         2.08 o                         
  -4   6  21         92.62         90.81         6.22 o                         
  -3   6  21         30.48         28.67         3.04 o                         
  -2   6  21          0.00         -1.13         1.53 o                         
  -1   6  21         31.55         35.13         3.63 o                         
   0   6  21          2.47          2.37         1.75 o                         
   1   6  21         81.99         67.00         4.73 o                         
   2   6  21         96.24         92.42         5.00 o                         
   3   6  21          2.44          1.83         2.78 o                         
   4   6  21         10.62          2.89         2.30 o                         
   5   6  21          8.47          2.42         4.20 o                         
  -3   7  21         27.47         29.11         3.62 o                         
  -2   7  21         37.87         47.68         5.82 o                         
  -1   7  21          1.37          4.61         2.48 o                         
   0   7  21          9.79          8.72         2.79 o                         
   1   7  21          5.14          1.42         3.30 o                         
   2   7  21         26.30         26.73         3.29 o                         
  -9   0  22         31.59         41.66         4.05 o                         
  -8   0  22         89.00         75.81         4.50 o                         
  -7   0  22         70.52         66.39         3.94 o                         
  -6   0  22        106.14         94.24         5.74 o                         
  -5   0  22          0.00          0.93         1.08 o                         
  -4   0  22          0.07         -0.81         0.96 o                         
  -3   0  22         96.26        100.35         5.52 o                         
  -2   0  22        409.07        435.91        12.65 o                         
  -1   0  22         32.45         20.95         1.99 o                         
   0   0  22       1451.29       1626.46        31.20 o                         
   1   0  22         19.06         21.86         2.38 o                         
   2   0  22        407.54        400.62         9.97 o                         
   3   0  22         16.26         17.28         2.57 o                         
   4   0  22         13.29          6.53         1.77 o                         
   5   0  22        206.99        216.25         5.62 o                         
   6   0  22        235.17        243.70         7.12 o                         
   7   0  22         91.06         88.85         5.10 o                         
   8   0  22         47.46         50.72         6.57 o                         
   9   0  22        179.73        174.45        10.08 o                         
  -9   1  22         20.88         18.99         2.33 o                         
  -8   1  22         90.10         98.70         3.83 o                         
  -7   1  22        184.99        182.59         4.70 o                         
  -6   1  22         20.01         25.84         2.23 o                         
  -5   1  22        723.87        661.02        10.81 o                         
  -4   1  22          0.00         -0.76         0.96 o                         
  -3   1  22        324.00        339.02         6.25 o                         
  -2   1  22       1261.76       1229.10        18.89 o                         
  -1   1  22         54.92         58.55         2.48 o                         
   0   1  22         22.39         20.97         1.31 o                         
   1   1  22        163.30        184.53         4.22 o                         
   2   1  22         72.36         74.82         2.81 o                         
   3   1  22        227.04        240.44         5.08 o                         
   4   1  22          2.47          0.72         0.80 o                         
   5   1  22          0.43          3.78         1.19 o                         
   6   1  22         21.63         14.89         1.47 o                         
   7   1  22          2.36         -0.09         1.23 o                         
   8   1  22        232.66        265.84         9.36 o                         
  -9   2  22         28.83         38.84         4.02 o                         
  -8   2  22         78.44         87.82         6.09 o                         
  -7   2  22          0.71          0.50         0.93 o                         
  -6   2  22         85.69         77.11         3.01 o                         
  -5   2  22        611.92        585.38        10.97 o                         
  -4   2  22       1657.01       1609.07        19.14 o                         
  -3   2  22        889.26        829.28        11.75 o                         
  -2   2  22         13.29         18.41         1.78 o                         
  -1   2  22         62.66         49.81         1.75 o                         
   0   2  22        268.82        256.04         5.58 o                         
   1   2  22        147.04        154.90         3.67 o                         
   2   2  22         65.00         58.86         3.22 o                         
   3   2  22        313.14        311.80         5.94 o                         
   4   2  22         27.47         28.67         2.11 o                         
   5   2  22         16.18         13.84         1.70 o                         
   6   2  22         35.31         35.93         2.72 o                         
   7   2  22          1.38         -0.04         1.64 o                         
   8   2  22          2.57          4.76         2.22 o                         
  -8   3  22          1.10          0.19         1.30 o                         
  -7   3  22          0.40         -0.32         1.26 o                         
  -6   3  22         30.13         22.79         1.99 o                         
  -5   3  22        130.13        128.05         3.86 o                         
  -4   3  22        176.12        181.03         5.44 o                         
  -3   3  22         54.64         51.09         2.20 o                         
  -2   3  22          1.89          1.49         0.67 o                         
  -1   3  22        148.08        152.33         5.60 o                         
   0   3  22        710.94        684.96        10.72 o                         
   1   3  22        226.24        233.35         5.30 o                         
   2   3  22        122.05        106.11         3.59 o                         
   3   3  22          0.03          0.99         1.03 o                         
   4   3  22         59.36         59.63         4.08 o                         
   5   3  22        300.88        280.96         6.44 o                         
   6   3  22         20.61         23.90         2.36 o                         
   7   3  22          0.86          1.71         1.72 o                         
   8   3  22         43.94         39.68         4.07 o                         
  -8   4  22          1.10         -1.81         1.81 o                         
  -7   4  22         67.73         66.13         3.47 o                         
  -6   4  22          0.01         -1.15         1.23 o                         
  -5   4  22         63.89         68.33         3.60 o                         
  -4   4  22         28.26         28.49         2.28 o                         
  -3   4  22          0.98          0.00         1.21 o                         
  -2   4  22        131.12        121.98         5.28 o                         
  -1   4  22        225.12        245.99         6.43 o                         
   0   4  22        126.27        120.68         4.53 o                         
   1   4  22          0.03          0.79         0.98 o                         
   2   4  22         93.36        101.81         4.19 o                         
   3   4  22         85.02         81.18         3.91 o                         
   4   4  22        430.03        393.59         8.53 o                         
   5   4  22        194.90        183.22         5.98 o                         
   6   4  22          0.35         -1.82         2.86 o                         
   7   4  22         63.05         60.23         5.65 o                         
  -7   5  22         11.75         11.52         2.49 o                         
  -6   5  22         23.43         25.81         2.94 o                         
  -5   5  22         41.11         33.58         3.84 o                         
  -4   5  22         72.92         80.13         4.39 o                         
  -3   5  22          6.18          5.34         1.81 o                         
  -2   5  22         68.46         56.59         4.58 o                         
  -1   5  22        247.88        243.47         7.23 o                         
   0   5  22          4.26          4.72         1.43 o                         
   1   5  22        305.51        300.76         8.69 o                         
   2   5  22         50.23         53.59         4.01 o                         
   3   5  22          0.80          1.31         1.65 o                         
   4   5  22         12.68          7.18         2.02 o                         
   5   5  22         14.37          9.23         2.20 o                         
   6   5  22         99.23         87.13         9.25 o                         
  -5   6  22        101.25        111.74         6.37 o                         
  -4   6  22        116.55        124.62         6.48 o                         
  -3   6  22         56.13         41.77         4.75 o                         
  -2   6  22         10.38          5.69         2.28 o                         
  -1   6  22         11.31         14.39         2.43 o                         
   0   6  22         72.61         81.71         5.58 o                         
   1   6  22         57.69         64.81         4.71 o                         
   2   6  22        503.86        531.30        11.70 o                         
   3   6  22        138.61        143.01        11.25 o                         
   4   6  22         26.71         20.43         3.70 o                         
   5   6  22         15.71          3.09         3.66 o                         
  -3   7  22         10.23         15.16         5.21 o                         
  -2   7  22         14.98         15.80         3.01 o                         
  -1   7  22          7.88          6.51         2.72 o                         
   0   7  22         85.33        100.11         7.24 o                         
   1   7  22         81.11         72.13         5.92 o                         
   2   7  22         70.26         69.06         5.99 o                         
  -9   1  23          0.23         -1.32         1.32 o                         
  -8   1  23         56.81         66.10         3.33 o                         
  -7   1  23          4.90          3.55         1.03 o                         
  -6   1  23         10.81          4.55         1.24 o                         
  -5   1  23        290.01        284.90         6.38 o                         
  -4   1  23        334.35        290.33         6.77 o                         
  -3   1  23        567.46        560.90         8.10 o                         
  -2   1  23         52.62         54.68         2.30 o                         
  -1   1  23          5.70         13.59         1.44 o                         
   0   1  23        420.44        445.98         6.80 o                         
   1   1  23         16.52         21.09         1.64 o                         
   2   1  23          0.10          0.43         0.53 o                         
   3   1  23         27.71         25.82         1.82 o                         
   4   1  23         33.80         35.91         2.30 o                         
   5   1  23         18.66         20.66         1.94 o                         
   6   1  23         89.95         84.27         3.90 o                         
   7   1  23          1.34          0.58         1.23 o                         
   8   1  23          7.34          7.18         2.19 o                         
  -9   2  23        179.25        222.92         7.98 o                         
  -8   2  23         21.68         26.49         2.27 o                         
  -7   2  23          1.15         -1.02         1.02 o                         
  -6   2  23        154.63        158.11         5.38 o                         
  -5   2  23         80.01         78.91         4.11 o                         
  -4   2  23          8.60         17.90         1.67 o                         
  -3   2  23        132.56        122.64         3.78 o                         
  -2   2  23         12.12         11.35         1.37 o                         
  -1   2  23         41.59         40.35         1.61 o                         
   0   2  23        359.15        380.24         7.54 o                         
   1   2  23         20.93         27.89         2.10 o                         
   2   2  23        127.98        134.64         3.94 o                         
   3   2  23          4.02          3.02         0.85 o                         
   4   2  23         51.43         49.77         2.75 o                         
   5   2  23         52.58         51.48         3.20 o                         
   6   2  23         55.73         46.79         3.32 o                         
   7   2  23        176.82        182.44         6.10 o                         
   8   2  23        139.64        138.73         7.63 o                         
  -8   3  23          0.06          0.31         1.60 o                         
  -7   3  23         37.06         33.72         2.66 o                         
  -6   3  23        235.64        225.26         5.15 o                         
  -5   3  23         52.98         58.89         3.08 o                         
  -4   3  23        373.40        338.71         7.00 o                         
  -3   3  23        228.86        222.73         4.35 o                         
  -2   3  23         19.75         15.89         1.39 o                         
  -1   3  23       1447.28       1335.56        16.47 o                         
   0   3  23          9.11          3.93         0.93 o                         
   1   3  23         24.28         13.83         1.52 o                         
   2   3  23         41.97         33.75         2.17 o                         
   3   3  23        384.12        378.37         8.68 o                         
   4   3  23        767.04        753.03        13.57 o                         
   5   3  23          4.13          4.70         1.60 o                         
   6   3  23         58.23         52.96         3.61 o                         
   7   3  23         10.86         12.09         3.47 o                         
   8   3  23          6.15          5.32         2.97 o                         
  -8   4  23         38.13         35.87         3.77 o                         
  -7   4  23          8.92          9.67         1.95 o                         
  -6   4  23          1.80         -0.28         1.27 o                         
  -5   4  23         17.70         15.71         1.92 o                         
  -4   4  23          0.74         -0.17         0.94 o                         
  -3   4  23         18.53         21.55         2.01 o                         
  -2   4  23         80.04         74.55         3.72 o                         
  -1   4  23         47.54         42.69         3.16 o                         
   0   4  23          0.01         -0.75         0.84 o                         
   1   4  23         56.26         63.11         4.17 o                         
   2   4  23        129.02        127.24         6.01 o                         
   3   4  23         43.54         38.98         3.30 o                         
   4   4  23         25.01         20.25         2.59 o                         
   5   4  23        119.21        125.51         6.12 o                         
   6   4  23        141.67        123.40         6.58 o                         
   7   4  23          0.42         -2.46         2.46 o                         
  -7   5  23         69.29         54.85         5.45 o                         
  -6   5  23         41.50         48.48         3.87 o                         
  -5   5  23          6.91          3.69         1.54 o                         
  -4   5  23          0.02          0.55         1.23 o                         
  -3   5  23          7.33          7.52         1.82 o                         
  -2   5  23          5.89          1.12         1.90 o                         
  -1   5  23        190.94        173.70         6.19 o                         
   0   5  23        180.95        193.71         6.21 o                         
   1   5  23          3.00          2.46         1.77 o                         
   2   5  23        222.55        215.85         6.71 o                         
   3   5  23          5.14          1.75         1.65 o                         
   4   5  23         58.94         61.74         5.32 o                         
   5   5  23         41.37         31.18         3.68 o                         
   6   5  23         13.96         11.90         3.20 o                         
  -5   6  23        119.81        130.38         7.20 o                         
  -4   6  23          0.01         -1.65         1.65 o                         
  -3   6  23         47.51         40.39         7.06 o                         
  -2   6  23        143.44        128.48         9.64 o                         
  -1   6  23          2.51         -0.94         1.98 o                         
   0   6  23        139.96        161.31         9.96 o                         
   1   6  23        117.04        120.89         7.07 o                         
   2   6  23         30.96         30.18         2.78 o                         
   3   6  23          0.79         -0.12         2.22 o                         
   4   6  23         26.18         30.54         4.11 o                         
  -2   7  23         62.42         58.33         5.83 o                         
  -1   7  23        105.05        111.51         7.23 o                         
   0   7  23         57.87         76.73         6.25 o                         
   1   7  23         31.12         35.48         4.22 o                         
  -9   0  24          0.16          2.70         1.74 o                         
  -8   0  24         48.28         35.57         4.79 o                         
  -7   0  24          2.70          3.20         1.64 o                         
  -6   0  24        154.84        116.49         5.71 o                         
  -5   0  24        164.84        158.31         5.97 o                         
  -4   0  24         36.86         39.44         4.78 o                         
  -3   0  24        214.10        291.52         9.81 o                         
  -2   0  24         27.07         20.85         2.98 o                         
  -1   0  24       1933.02       2078.33        42.72 o                         
   0   0  24        192.16        205.32         5.68 o                         
   1   0  24          1.69          1.82         1.38 o                         
   2   0  24         27.86         22.91         2.64 o                         
   3   0  24         10.51          9.44         1.96 o                         
   4   0  24        538.62        569.01        14.15 o                         
   5   0  24        317.57        333.31        10.99 o                         
   6   0  24         80.53         89.11         3.83 o                         
   7   0  24          6.68          4.12         1.72 o                         
   8   0  24          4.71         13.14         4.42 o                         
  -9   1  24          0.22         -0.19         1.66 o                         
  -8   1  24        181.68        202.19         5.73 o                         
  -7   1  24          5.39          4.55         1.19 o                         
  -6   1  24         94.73         94.37         3.78 o                         
  -5   1  24         17.26         11.56         1.48 o                         
  -4   1  24        132.63        129.00         3.54 o                         
  -3   1  24        432.70        398.39         8.78 o                         
  -2   1  24        697.37        677.92        10.17 o                         
  -1   1  24        139.77        135.96         3.64 o                         
   0   1  24         10.79          5.63         0.80 o                         
   1   1  24         29.34         34.00         2.72 o                         
   2   1  24        252.25        247.36         5.53 o                         
   3   1  24         83.93         88.69         3.68 o                         
   4   1  24         52.40         51.20         2.70 o                         
   5   1  24        347.71        355.42         7.15 o                         
   6   1  24         12.04         10.27         1.80 o                         
   7   1  24         49.34         48.40         2.77 o                         
   8   1  24         10.72         11.76         2.13 o                         
  -9   2  24         60.68         75.23         4.17 o                         
  -8   2  24          1.74          4.36         1.36 o                         
  -7   2  24         64.00         65.55         4.10 o                         
  -6   2  24         44.03         46.63         4.57 o                         
  -5   2  24        163.27        156.16         5.69 o                         
  -4   2  24        919.01        767.84        10.63 o                         
  -3   2  24       1570.27       1567.45        18.90 o                         
  -2   2  24         10.77          8.99         1.33 o                         
  -1   2  24        152.39        160.87         4.09 o                         
   0   2  24          5.25          6.51         1.03 o                         
   1   2  24        859.09        917.98        12.28 o                         
   2   2  24          5.49          3.82         1.26 o                         
   3   2  24         56.94         47.34         2.44 o                         
   4   2  24         46.49         50.22         2.81 o                         
   5   2  24          1.81          0.89         1.10 o                         
   6   2  24          3.04          2.42         1.35 o                         
   7   2  24          2.92         -1.11         1.66 o                         
   8   2  24         11.91          8.13         3.60 o                         
  -8   3  24         40.88         50.71         4.16 o                         
  -7   3  24         33.97         34.76         2.53 o                         
  -6   3  24         91.23         85.31         3.20 o                         
  -5   3  24          4.08          0.79         0.88 o                         
  -4   3  24         99.85         94.65         3.29 o                         
  -3   3  24          2.90          0.93         0.62 o                         
  -2   3  24         49.78         43.74         2.32 o                         
  -1   3  24        286.70        273.07         6.58 o                         
   0   3  24        371.50        336.33         7.28 o                         
   1   3  24        220.42        203.20         4.93 o                         
   2   3  24         41.22         38.86         2.55 o                         
   3   3  24        155.16        144.73         5.54 o                         
   4   3  24        147.76        148.26         5.81 o                         
   5   3  24         16.79         17.57         2.49 o                         
   6   3  24          0.01          6.16         1.91 o                         
   7   3  24        154.21        147.60        11.89 o                         
  -7   4  24        125.47        149.84         6.42 o                         
  -6   4  24         23.34         26.07         2.59 o                         
  -5   4  24         29.56         26.29         2.35 o                         
  -4   4  24          7.86          8.04         1.56 o                         
  -3   4  24        108.53        110.85         6.50 o                         
  -2   4  24         25.86         22.10         2.18 o                         
  -1   4  24         31.79         26.52         2.42 o                         
   0   4  24        181.99        179.79         5.24 o                         
   1   4  24          0.64          0.07         0.84 o                         
   2   4  24         45.34         54.60         3.76 o                         
   3   4  24          0.26          0.20         1.26 o                         
   4   4  24        146.33        141.01         6.34 o                         
   5   4  24          0.52         -0.25         1.65 o                         
   6   4  24         56.98         49.04         4.14 o                         
   7   4  24         28.29         19.04         3.49 o                         
  -6   5  24          0.01         -1.03         1.68 o                         
  -5   5  24          0.01         -1.23         1.23 o                         
  -4   5  24        218.00        220.46         6.66 o                         
  -3   5  24          1.85          2.44         1.43 o                         
  -2   5  24         34.59         25.15         2.67 o                         
  -1   5  24          4.28          1.20         1.39 o                         
   0   5  24         18.29         16.03         2.34 o                         
   1   5  24        724.59        749.03        12.85 o                         
   2   5  24         88.69         86.32         4.37 o                         
   3   5  24         75.14         84.35         4.91 o                         
   4   5  24          5.32          4.26         3.65 o                         
   5   5  24        113.30         99.89         5.94 o                         
   6   5  24         76.36         77.00         9.64 o                         
  -5   6  24         88.22         96.24         8.53 o                         
  -4   6  24          0.20          0.77         2.46 o                         
  -3   6  24         31.11         35.74         4.75 o                         
  -2   6  24        117.25        118.24         6.08 o                         
  -1   6  24          7.14          6.62         2.34 o                         
   0   6  24         24.00         43.45         4.66 o                         
   1   6  24          6.01          3.84         2.08 o                         
   2   6  24         82.62        102.42         4.88 o                         
   3   6  24         15.51         18.02         3.15 o                         
   4   6  24        103.24        104.80         7.97 o                         
  -1   7  24          0.04          7.64         3.10 o                         
   0   7  24          0.28         -2.70         2.70 o                         
   1   7  24         34.50         43.04        10.01 o                         
  -9   1  25         85.67         84.99         4.90 o                         
  -8   1  25         23.16         21.47         2.66 o                         
  -7   1  25          3.74          3.78         1.19 o                         
  -6   1  25          0.05         -1.11         1.11 o                         
  -5   1  25        461.31        442.98         9.29 o                         
  -4   1  25         13.05          7.21         0.94 o                         
  -3   1  25        742.97        710.13        13.85 o                         
  -2   1  25        331.43        319.75         6.65 o                         
  -1   1  25        234.04        214.88         4.75 o                         
   0   1  25        783.31        836.68        12.25 o                         
   1   1  25        127.10        127.11         4.26 o                         
   2   1  25          0.36         -0.52         0.73 o                         
   3   1  25          4.85          4.89         1.17 o                         
   4   1  25         16.87         15.70         1.65 o                         
   5   1  25         40.07         34.57         2.42 o                         
   6   1  25         14.71         11.46         1.88 o                         
   7   1  25          2.16         -1.47         1.73 o                         
   8   1  25        124.28        129.22         5.58 o                         
  -8   2  25          9.94         11.44         2.32 o                         
  -7   2  25         80.97         79.02         4.62 o                         
  -6   2  25          3.82          3.82         1.37 o                         
  -5   2  25         83.94         79.99         3.15 o                         
  -4   2  25         10.58         26.71         1.96 o                         
  -3   2  25       2081.39       2003.71        23.05 o                         
  -2   2  25        241.68        205.46         5.23 o                         
  -1   2  25         28.64         30.99         1.87 o                         
   0   2  25         49.86         44.26         3.30 o                         
   1   2  25        153.52        167.11         4.51 o                         
   2   2  25         27.11         24.10         2.17 o                         
   3   2  25          8.72          9.22         1.48 o                         
   4   2  25         28.07         27.88         2.27 o                         
   5   2  25          0.00         -1.00         1.00 o                         
   6   2  25        166.64        171.23         6.71 o                         
   7   2  25          5.32          1.48         1.83 o                         
   8   2  25          7.43          9.97         3.66 o                         
  -8   3  25         21.35         25.87         2.56 o                         
  -7   3  25        115.97        142.86         5.34 o                         
  -6   3  25         46.85         44.26         3.18 o                         
  -5   3  25        150.40        149.30         6.56 o                         
  -4   3  25        655.15        639.45        12.80 o                         
  -3   3  25         83.74         79.79         2.34 o                         
  -2   3  25          9.77         14.96         1.35 o                         
  -1   3  25         60.37         77.29         3.54 o                         
   0   3  25        413.25        407.76         8.29 o                         
   1   3  25         81.96         73.74         3.15 o                         
   2   3  25        105.93        110.56         4.01 o                         
   3   3  25         21.71         24.45         2.56 o                         
   4   3  25        126.25        129.46         5.59 o                         
   5   3  25         66.46         71.42         5.02 o                         
   6   3  25          6.05          8.80         2.99 o                         
   7   3  25         53.29         52.76         5.66 o                         
  -7   4  25         28.68         31.48         2.97 o                         
  -6   4  25          0.60         -0.23         1.18 o                         
  -5   4  25          5.40          0.19         1.04 o                         
  -4   4  25          3.45          5.55         1.37 o                         
  -3   4  25          8.72         10.16         1.35 o                         
  -2   4  25        149.09        134.78         5.08 o                         
  -1   4  25          3.26          0.68         1.02 o                         
   0   4  25         42.27         32.23         2.56 o                         
   1   4  25         17.20         20.38         2.03 o                         
   2   4  25          0.57         -0.94         0.94 o                         
   3   4  25         45.42         38.85         3.29 o                         
   4   4  25        179.90        177.48         7.21 o                         
   5   4  25         14.61         15.62         2.91 o                         
   6   4  25        214.91        205.99        11.50 o                         
  -6   5  25         45.07         45.05         3.90 o                         
  -5   5  25        224.16        235.34         7.05 o                         
  -4   5  25          0.07         -1.90         1.99 o                         
  -3   5  25          7.27          8.82         2.12 o                         
  -2   5  25          1.12          1.24         1.34 o                         
  -1   5  25         47.72         37.97         3.63 o                         
   0   5  25         14.17         18.36         2.25 o                         
   1   5  25        302.41        311.73         7.98 o                         
   2   5  25         84.75         67.72         4.00 o                         
   3   5  25         25.43         24.59         3.77 o                         
   4   5  25         86.70         94.82         6.66 o                         
   5   5  25        130.83        153.61        10.75 o                         
  -4   6  25         19.65         25.72         4.37 o                         
  -3   6  25        257.77        279.19        11.13 o                         
  -2   6  25         10.87          6.59         1.97 o                         
  -1   6  25          0.00          1.25         1.77 o                         
   0   6  25        158.86        185.58         9.24 o                         
   1   6  25         27.27         23.81         3.33 o                         
   2   6  25          0.56         -1.48         2.85 o                         
   3   6  25         26.12         34.70         3.95 o                         
   4   6  25          0.20         -2.68         2.68 o                         
  -9   0  26         46.51         43.79         5.10 o                         
  -8   0  26         98.96        102.35         6.62 o                         
  -7   0  26         68.75         64.98         5.63 o                         
  -6   0  26        113.22        112.30         6.06 o                         
  -5   0  26          0.06         -1.07         1.86 o                         
  -4   0  26        127.72        111.22         6.46 o                         
  -3   0  26          0.45         -1.04         1.12 o                         
  -2   0  26       1021.07       1024.13        24.67 o                         
  -1   0  26       2527.04       2417.87        99.45 o                         
   0   0  26         49.04         77.20         5.21 o                         
   1   0  26        271.10        265.89         9.32 o                         
   2   0  26        504.47        485.26        11.75 o                         
   3   0  26         26.14         20.88         2.80 o                         
   4   0  26        214.60        229.12         8.65 o                         
   5   0  26         31.76         32.59         5.85 o                         
   6   0  26        148.60        138.47         8.42 o                         
   7   0  26          1.01          2.28         2.36 o                         
   8   0  26         24.48         28.57         3.80 o                         
  -9   1  26          1.21         -0.91         1.62 o                         
  -8   1  26         12.06          7.32         2.07 o                         
  -7   1  26         25.89         27.71         2.82 o                         
  -6   1  26         29.16         30.81         2.32 o                         
  -5   1  26        113.42        106.89         4.95 o                         
  -4   1  26        563.84        526.20        11.42 o                         
  -3   1  26          2.99         -0.78         0.93 o                         
  -2   1  26        362.88        335.65         6.74 o                         
  -1   1  26        164.17        175.31         4.25 o                         
   0   1  26        501.54        515.38         7.18 o                         
   1   1  26        420.81        421.84         7.60 o                         
   2   1  26        236.26        246.46         5.81 o                         
   3   1  26         17.52         18.43         1.84 o                         
   4   1  26         23.26         22.75         2.23 o                         
   5   1  26         99.14         91.67         4.01 o                         
   6   1  26          9.31          9.40         1.99 o                         
   7   1  26          2.41          1.13         1.54 o                         
   8   1  26          6.14          0.48         2.33 o                         
  -8   2  26          0.36         -0.19         1.31 o                         
  -7   2  26         15.22         16.84         2.22 o                         
  -6   2  26          1.04          1.58         1.56 o                         
  -5   2  26        179.60        176.41         4.47 o                         
  -4   2  26          0.05         -0.68         1.05 o                         
  -3   2  26        165.49        142.77         5.19 o                         
  -2   2  26          8.10          7.04         1.35 o                         
  -1   2  26        307.56        294.68         5.84 o                         
   0   2  26        354.35        357.01         8.05 o                         
   1   2  26       2155.90       2136.06        22.69 o                         
   2   2  26        264.47        274.34         5.43 o                         
   3   2  26          7.61          5.78         1.11 o                         
   4   2  26          6.40          4.10         1.21 o                         
   5   2  26         24.17         25.46         2.80 o                         
   6   2  26        193.16        192.91         7.61 o                         
   7   2  26          3.96         -2.33         2.33 o                         
  -8   3  26         96.94        115.32        10.90 o                         
  -7   3  26         15.39         19.29         2.43 o                         
  -6   3  26          6.79          6.68         1.77 o                         
  -5   3  26         29.93         26.02         3.08 o                         
  -4   3  26          6.65          4.04         1.74 o                         
  -3   3  26        104.73        106.28         3.78 o                         
  -2   3  26        600.04        607.07         9.23 o                         
  -1   3  26         11.21          8.97         1.33 o                         
   0   3  26        144.59        149.77         5.13 o                         
   1   3  26         81.75         69.67         3.72 o                         
   2   3  26        102.92         93.11         3.92 o                         
   3   3  26          9.40          3.26         1.37 o                         
   4   3  26         78.14         74.29         4.47 o                         
   5   3  26        152.75        143.54         6.94 o                         
   6   3  26         20.70         20.44         3.85 o                         
   7   3  26          6.67          4.80         4.17 o                         
  -7   4  26          8.40         11.57         2.48 o                         
  -6   4  26          0.17          0.50         1.11 o                         
  -5   4  26          5.05         11.08         1.58 o                         
  -4   4  26          8.43          7.58         1.57 o                         
  -3   4  26         26.85         24.74         2.09 o                         
  -2   4  26         46.23         42.02         3.21 o                         
  -1   4  26         70.26         55.41         3.39 o                         
   0   4  26        135.37        123.91         5.52 o                         
   1   4  26          3.98          1.55         1.29 o                         
   2   4  26        247.84        247.97         6.03 o                         
   3   4  26          1.82          0.42         1.38 o                         
   4   4  26         18.52         13.75         2.43 o                         
   5   4  26        150.52        139.67         7.47 o                         
   6   4  26        215.95        205.83        10.12 o                         
  -6   5  26          9.53          7.81         2.10 o                         
  -5   5  26         19.72         16.16         2.83 o                         
  -4   5  26          1.38         -0.20         1.61 o                         
  -3   5  26        132.90        134.65         6.15 o                         
  -2   5  26         29.38         23.42         2.55 o                         
  -1   5  26          2.99          3.48         1.37 o                         
   0   5  26          8.73          1.30         2.48 o                         
   1   5  26         73.68         76.18         5.01 o                         
   2   5  26         28.77         36.30         3.00 o                         
   3   5  26         46.91         45.16         3.67 o                         
   4   5  26          0.24         -0.76         2.73 o                         
   5   5  26          2.51         -0.88         2.72 o                         
  -4   6  26        246.61        293.70        11.61 o                         
  -3   6  26          0.73         -2.06         2.06 o                         
  -2   6  26         24.22         23.03         3.11 o                         
  -1   6  26         67.55         61.44         5.07 o                         
   0   6  26         23.48         21.10         3.37 o                         
   1   6  26         89.26        117.00         6.71 o                         
   2   6  26        270.51        277.28        10.14 o                         
   3   6  26        100.95        108.40         6.34 o                         
  -8   1  27         15.89         12.34         2.12 o                         
  -7   1  27        120.22        133.30         4.62 o                         
  -6   1  27         74.62         64.25         3.08 o                         
  -5   1  27         11.95         12.75         1.30 o                         
  -4   1  27        171.65        157.78         5.77 o                         
  -3   1  27         10.11         12.62         1.85 o                         
  -2   1  27        210.22        228.32         7.06 o                         
  -1   1  27        775.27        770.37        10.91 o                         
   0   1  27        164.46        179.94         3.77 o                         
   1   1  27         45.70         45.19         2.63 o                         
   2   1  27         68.79         69.09         3.10 o                         
   3   1  27         48.58         48.08         2.85 o                         
   4   1  27         96.37         88.81         4.81 o                         
   5   1  27         60.42         60.69         4.97 o                         
   6   1  27        260.80        259.95         8.12 o                         
   7   1  27        104.87         94.60         8.24 o                         
  -8   2  27        121.91        129.64         6.47 o                         
  -7   2  27         20.73         22.19         2.64 o                         
  -6   2  27          0.00          0.45         1.87 o                         
  -5   2  27         71.04         60.22         2.80 o                         
  -4   2  27        437.31        428.11         7.14 o                         
  -3   2  27          4.36          0.31         1.09 o                         
  -2   2  27        432.63        420.29         8.10 o                         
  -1   2  27          7.62          8.29         1.05 o                         
   0   2  27        363.00        365.97         7.10 o                         
   1   2  27        769.74        786.43        10.83 o                         
   2   2  27         18.45         15.91         1.46 o                         
   3   2  27          2.36         -0.78         0.82 o                         
   4   2  27         28.45         28.42         2.23 o                         
   5   2  27         98.95         89.44         4.29 o                         
   6   2  27        180.55        172.12         7.12 o                         
   7   2  27         61.37         55.85         5.37 o                         
  -8   3  27        101.77        119.66         7.00 o                         
  -7   3  27         51.43         57.97         4.47 o                         
  -6   3  27         26.65         22.79         2.89 o                         
  -5   3  27          0.69         -0.99         0.99 o                         
  -4   3  27        114.61        109.86         6.54 o                         
  -3   3  27        303.49        305.09         6.54 o                         
  -2   3  27        775.43        743.21        11.70 o                         
  -1   3  27        134.61        139.57         4.18 o                         
   0   3  27        266.01        284.28         6.85 o                         
   1   3  27          1.26          3.54         0.95 o                         
   2   3  27          8.13          8.22         1.45 o                         
   3   3  27        295.52        278.42         7.39 o                         
   4   3  27          7.58          8.01         2.25 o                         
   5   3  27        175.21        148.64         8.42 o                         
   6   3  27         25.18         23.73         3.09 o                         
   7   3  27         65.12         75.72         9.47 o                         
  -7   4  27         47.34         58.17         3.48 o                         
  -6   4  27        101.73        122.17         8.31 o                         
  -5   4  27         10.45          8.39         1.78 o                         
  -4   4  27          0.40         -0.05         1.36 o                         
  -3   4  27          3.89          2.75         1.56 o                         
  -2   4  27         20.80         15.40         1.82 o                         
  -1   4  27         39.62         36.51         3.04 o                         
   0   4  27        280.62        254.95         6.49 o                         
   1   4  27         93.11         86.63         4.24 o                         
   2   4  27          9.88          8.30         1.47 o                         
   3   4  27          0.58         -0.82         1.73 o                         
   4   4  27          0.00         -1.89         1.89 o                         
   5   4  27          5.22          5.00         2.28 o                         
   6   4  27         34.03         35.30         6.10 o                         
  -6   5  27          0.35         -1.45         1.68 o                         
  -5   5  27          4.07          2.32         1.99 o                         
  -4   5  27         20.51         30.80         2.88 o                         
  -3   5  27         23.99         30.95         3.89 o                         
  -2   5  27         33.97         37.41         3.02 o                         
  -1   5  27          0.26          0.45         1.42 o                         
   0   5  27        164.69        152.81         5.77 o                         
   1   5  27         42.20         41.17         3.66 o                         
   2   5  27         80.37         91.08         4.45 o                         
   3   5  27         11.28         14.71         2.55 o                         
   4   5  27         14.80         19.19         4.14 o                         
   5   5  27          6.03         -1.46         2.31 o                         
  -4   6  27          0.06         -2.72         2.72 o                         
  -3   6  27          3.27          3.17         2.75 o                         
  -2   6  27         69.08         69.18         5.18 o                         
  -1   6  27          7.98          9.98         2.48 o                         
   0   6  27          9.74          5.33         2.02 o                         
   1   6  27          1.53          4.04         1.87 o                         
   2   6  27          8.79          7.95         2.67 o                         
   3   6  27        314.71        300.63        12.02 o                         
  -8   0  28         25.42         22.09         3.30 o                         
  -7   0  28        575.35        625.94        15.56 o                         
  -6   0  28          1.22         -1.42         1.42 o                         
  -5   0  28          6.02          1.86         1.70 o                         
  -4   0  28        127.21        117.57         6.57 o                         
  -3   0  28        266.08        287.95        10.29 o                         
  -2   0  28        124.10         86.77         5.52 o                         
  -1   0  28        511.38        510.17        12.77 o                         
   0   0  28        467.08        492.29        12.82 o                         
   1   0  28       1367.64       1343.88        22.30 o                         
   2   0  28          5.84          5.04         2.49 o                         
   3   0  28         41.96         35.09         4.46 o                         
   4   0  28        106.39        110.11         6.31 o                         
   5   0  28         42.17         36.19         4.38 o                         
   6   0  28          3.67         -0.41         1.93 o                         
   7   0  28         28.72         25.27         5.01 o                         
  -8   1  28         86.10         94.63         6.11 o                         
  -7   1  28         33.26         36.01         2.76 o                         
  -6   1  28          8.72         14.16         1.87 o                         
  -5   1  28         20.86         28.01         3.01 o                         
  -4   1  28          1.28          0.87         1.15 o                         
  -3   1  28        357.54        334.11         7.81 o                         
  -2   1  28         23.96         35.56         3.05 o                         
  -1   1  28        345.89        335.44         6.33 o                         
   0   1  28        952.81        949.18        15.90 o                         
   1   1  28         44.07         49.58         2.46 o                         
   2   1  28         87.20         93.84         3.66 o                         
   3   1  28         10.73         13.95         1.67 o                         
   4   1  28          0.45          0.58         1.06 o                         
   5   1  28          0.10         -1.22         1.22 o                         
   6   1  28        126.13        133.17         5.92 o                         
   7   1  28          8.47          4.57         2.60 o                         
  -8   2  28          6.43          8.97         2.18 o                         
  -7   2  28         91.88         84.95         5.66 o                         
  -6   2  28         21.15         25.65         2.66 o                         
  -5   2  28        136.28        113.89         3.55 o                         
  -4   2  28         23.11         25.10         2.02 o                         
  -3   2  28        761.93        736.26        11.74 o                         
  -2   2  28         53.49         62.27         2.88 o                         
  -1   2  28        118.54        110.08         3.27 o                         
   0   2  28        279.60        277.69         5.06 o                         
   1   2  28         59.50         61.53         3.43 o                         
   2   2  28       1024.10       1034.24        14.30 o                         
   3   2  28          0.01         -0.54         0.82 o                         
   4   2  28          1.29         -0.95         0.95 o                         
   5   2  28         77.23         79.53         4.04 o                         
   6   2  28        192.58        179.61         6.79 o                         
   7   2  28         59.63         49.74         5.13 o                         
  -7   3  28         18.12         15.75         2.37 o                         
  -6   3  28          0.02         -0.77         1.85 o                         
  -5   3  28          9.79          7.16         2.16 o                         
  -4   3  28          0.76          0.65         0.89 o                         
  -3   3  28        932.95        911.89        14.99 o                         
  -2   3  28         25.31         24.58         2.72 o                         
  -1   3  28        405.04        396.17         7.15 o                         
   0   3  28        337.21        334.71         7.01 o                         
   1   3  28          0.23         -0.82         0.85 o                         
   2   3  28          1.91          2.34         1.12 o                         
   3   3  28          0.19         -1.18         1.18 o                         
   4   3  28         13.61         11.42         2.15 o                         
   5   3  28         84.14         68.61         6.09 o                         
   6   3  28         17.60         11.73         3.14 o                         
  -6   4  28         26.10         20.92         3.00 o                         
  -5   4  28          0.48          2.80         1.60 o                         
  -4   4  28         18.58         22.59         2.17 o                         
  -3   4  28        250.59        262.48         5.39 o                         
  -2   4  28          0.00          0.10         1.11 o                         
  -1   4  28         49.90         38.94         3.24 o                         
   0   4  28         27.85         25.98         2.26 o                         
   1   4  28         84.03         76.62         3.89 o                         
   2   4  28         33.42         31.92         2.44 o                         
   3   4  28         32.39         29.02         3.13 o                         
   4   4  28          4.43          5.90         2.41 o                         
   5   4  28          0.21         -0.62         2.23 o                         
   6   4  28         10.35          9.91         3.73 o                         
  -5   5  28          5.97          1.97         1.90 o                         
  -4   5  28        251.57        275.04        15.26 o                         
  -3   5  28         76.10         87.82         5.15 o                         
  -2   5  28          4.00          5.04         1.62 o                         
  -1   5  28        118.20        109.03         5.13 o                         
   0   5  28          0.35         -0.91         1.48 o                         
   1   5  28         17.53         11.03         2.44 o                         
   2   5  28         35.33         42.89         3.10 o                         
   3   5  28         21.95         17.78         3.04 o                         
   4   5  28         29.35         26.19         4.35 o                         
  -3   6  28         83.17         89.36         6.76 o                         
  -2   6  28          7.72          7.86         2.43 o                         
  -1   6  28         36.12         47.83         4.39 o                         
   0   6  28          7.63          3.67         2.52 o                         
   1   6  28         40.03         47.25         4.25 o                         
   2   6  28         31.95         28.94         3.83 o                         
  -8   1  29        259.93        319.55         8.36 o                         
  -7   1  29         31.33         27.37         2.34 o                         
  -6   1  29         28.26         24.81         3.51 o                         
  -5   1  29          1.45          0.90         1.37 o                         
  -4   1  29         66.25         54.69         3.75 o                         
  -3   1  29        261.17        242.02         6.82 o                         
  -2   1  29        219.46        207.83         7.32 o                         
  -1   1  29        207.87        212.92         5.05 o                         
   0   1  29         38.95         48.55         2.85 o                         
   1   1  29        135.60        138.50         3.75 o                         
   2   1  29        187.64        190.97         5.79 o                         
   3   1  29        672.16        695.49        11.29 o                         
   4   1  29        100.69        106.21         4.61 o                         
   5   1  29         15.58         15.73         2.29 o                         
   6   1  29         50.71         44.62         3.91 o                         
   7   1  29          4.28          2.89         2.37 o                         
  -8   2  29         15.39         15.84         2.86 o                         
  -7   2  29         26.56         27.12         3.47 o                         
  -6   2  29         19.62         16.29         2.14 o                         
  -5   2  29         24.84         22.54         2.00 o                         
  -4   2  29        112.74        125.65         4.34 o                         
  -3   2  29        122.82        115.14         4.57 o                         
  -2   2  29         43.76         45.22         2.93 o                         
  -1   2  29        168.23        154.50         3.91 o                         
   0   2  29        628.54        641.84         8.49 o                         
   1   2  29        194.38        200.87         6.05 o                         
   2   2  29        101.08        106.92         4.09 o                         
   3   2  29         41.93         42.63         3.53 o                         
   4   2  29          6.07          5.57         1.34 o                         
   5   2  29         19.18         15.91         2.16 o                         
   6   2  29         20.12         16.23         2.60 o                         
   7   2  29         37.63         30.98         3.77 o                         
  -7   3  29          0.51         -1.53         1.53 o                         
  -6   3  29         30.05         38.47         3.59 o                         
  -5   3  29          0.60         -0.97         1.12 o                         
  -4   3  29         38.84         40.10         3.02 o                         
  -3   3  29        405.06        417.88         7.96 o                         
  -2   3  29        257.46        234.15         7.32 o                         
  -1   3  29         19.49         19.52         2.01 o                         
   0   3  29        184.49        186.05         4.90 o                         
   1   3  29         72.27         69.83         3.84 o                         
   2   3  29        202.02        201.51         5.68 o                         
   3   3  29         41.20         44.68         3.36 o                         
   4   3  29         13.52         13.28         2.38 o                         
   5   3  29         74.16         85.96        10.88 o                         
   6   3  29          0.30         -3.04         3.30 o                         
  -6   4  29        271.57        331.44        10.63 o                         
  -5   4  29         70.52         84.83         4.95 o                         
  -4   4  29        102.88        122.28         5.46 o                         
  -3   4  29        115.88        125.33         3.47 o                         
  -2   4  29         31.18         32.43         2.94 o                         
  -1   4  29          3.91          3.20         1.11 o                         
   0   4  29         82.49         81.39         3.76 o                         
   1   4  29         56.79         52.91         3.60 o                         
   2   4  29        193.95        181.85         5.91 o                         
   3   4  29          6.92          5.69         2.33 o                         
   4   4  29          1.12          1.94         1.80 o                         
   5   4  29         68.09         56.50         4.90 o                         
  -5   5  29         53.45         61.78         4.59 o                         
  -4   5  29         21.67         22.90         3.62 o                         
  -3   5  29         12.02         11.16         2.07 o                         
  -2   5  29         30.15         28.75         4.14 o                         
  -1   5  29         30.96         32.87         2.80 o                         
   0   5  29          5.02         -1.76         1.76 o                         
   1   5  29        187.19        200.15         6.95 o                         
   2   5  29          8.76          2.75         1.62 o                         
   3   5  29         33.68         33.65         4.19 o                         
   4   5  29          2.58         -2.26         2.29 o                         
  -2   6  29         35.60         39.92         3.65 o                         
  -1   6  29         15.95          7.24         2.54 o                         
   0   6  29         93.09        113.68         6.89 o                         
   1   6  29         14.65         15.46         2.97 o                         
  -8   0  30         60.71         73.90         5.53 o                         
  -7   0  30        522.23        620.35        20.20 o                         
  -6   0  30          0.26          0.67         2.21 o                         
  -5   0  30          1.35          1.00         1.43 o                         
  -4   0  30        101.78         99.89         7.16 o                         
  -3   0  30        153.85        158.29         7.66 o                         
  -2   0  30        289.16        273.43         9.95 o                         
  -1   0  30        145.62        139.14         5.51 o                         
   0   0  30        457.76        497.69        12.91 o                         
   1   0  30       1639.27       1656.78        30.76 o                         
   2   0  30         34.90         26.97         3.25 o                         
   3   0  30        596.33        615.15        15.05 o                         
   4   0  30         30.28         29.10         4.00 o                         
   5   0  30          0.47         -0.81         1.80 o                         
   6   0  30         23.40         25.92         4.50 o                         
   7   0  30          0.92         -6.01         6.11 o                         
  -8   1  30          1.29         -1.21         1.56 o                         
  -7   1  30         32.93         33.53         2.81 o                         
  -6   1  30          1.69         -0.14         1.37 o                         
  -5   1  30          7.11          4.44         1.50 o                         
  -4   1  30         40.84         39.77         3.16 o                         
  -3   1  30        109.86         93.29         4.31 o                         
  -2   1  30         17.22         16.31         2.36 o                         
  -1   1  30         50.12         52.65         2.38 o                         
   0   1  30        550.28        537.65         9.42 o                         
   1   1  30        101.62        103.24         4.04 o                         
   2   1  30         52.29         50.75         2.91 o                         
   3   1  30        316.77        325.68         7.27 o                         
   4   1  30          0.04         -1.48         1.48 o                         
   5   1  30         20.67         19.95         2.38 o                         
   6   1  30          2.24          0.14         2.27 o                         
   7   1  30          2.14          5.29         3.16 o                         
  -7   2  30          2.35         -0.07         1.38 o                         
  -6   2  30         19.17         15.03         2.47 o                         
  -5   2  30        218.10        212.10         6.05 o                         
  -4   2  30        280.12        252.84         5.01 o                         
  -3   2  30         14.87         15.30         1.52 o                         
  -2   2  30        185.65        179.06         4.88 o                         
  -1   2  30         13.28         13.71         1.18 o                         
   0   2  30         41.73         42.60         2.38 o                         
   1   2  30        176.80        183.57         5.04 o                         
   2   2  30         96.03         97.26         4.51 o                         
   3   2  30          3.44          1.39         1.02 o                         
   4   2  30        138.50        141.25         6.08 o                         
   5   2  30          0.18         -1.22         1.22 o                         
   6   2  30         20.20         10.50         2.30 o                         
  -7   3  30          7.71         11.58         2.32 o                         
  -6   3  30         14.30         17.89         2.60 o                         
  -5   3  30         53.61         51.43         4.44 o                         
  -4   3  30          9.15          9.20         1.16 o                         
  -3   3  30        102.90        103.60         4.12 o                         
  -2   3  30        162.04        182.85         7.98 o                         
  -1   3  30         33.45         30.05         3.86 o                         
   0   3  30          1.23         -0.88         0.88 o                         
   1   3  30         17.17         19.40         2.14 o                         
   2   3  30        252.68        244.48         6.46 o                         
   3   3  30         33.58         28.06         2.66 o                         
   4   3  30          3.57         -0.79         2.23 o                         
   5   3  30         18.55         19.04         3.11 o                         
   6   3  30         35.29         37.25         4.73 o                         
  -6   4  30        305.88        337.35        10.39 o                         
  -5   4  30          1.54          0.05         1.66 o                         
  -4   4  30          0.13          1.06         3.03 o                         
  -3   4  30          3.23          3.32         1.44 o                         
  -2   4  30         17.66         21.57         2.29 o                         
  -1   4  30        218.82        213.47         6.04 o                         
   0   4  30         28.02         26.41         2.41 o                         
   1   4  30          2.40          2.16         1.16 o                         
   2   4  30          0.00         -0.39         1.34 o                         
   3   4  30          0.86         -0.04         3.63 o                         
   4   4  30          4.48          7.61         3.68 o                         
   5   4  30         11.25          8.80         2.78 o                         
  -4   5  30         16.40         17.14         2.45 o                         
  -3   5  30         40.77         46.01         4.21 o                         
  -2   5  30         23.40         26.33         2.54 o                         
  -1   5  30         16.16         15.70         3.06 o                         
   0   5  30         14.10         12.52         2.12 o                         
   1   5  30         90.20         88.69         4.70 o                         
   2   5  30          0.22         -1.55         1.55 o                         
   3   5  30         64.29         61.54         5.37 o                         
  -1   6  30         10.25         11.17         2.71 o                         
   0   6  30         17.69         15.50         3.12 o                         
  -7   1  31          0.52         -1.78         1.78 o                         
  -6   1  31         50.01         54.04         4.13 o                         
  -5   1  31         59.19         67.25         4.32 o                         
  -4   1  31         33.32         34.57         2.94 o                         
  -3   1  31        292.10        248.29         6.84 o                         
  -2   1  31          2.62          0.23         0.95 o                         
  -1   1  31         94.66         90.26         3.48 o                         
   0   1  31         40.08         45.40         2.69 o                         
   1   1  31         27.47         26.89         2.21 o                         
   2   1  31        393.29        405.70         7.89 o                         
   3   1  31        213.07        219.42         5.94 o                         
   4   1  31          0.24         -1.21         1.21 o                         
   5   1  31          7.94          5.30         2.05 o                         
   6   1  31          8.18          6.84         2.73 o                         
  -7   2  31         16.82         14.95         2.30 o                         
  -6   2  31          0.07         -0.12         1.59 o                         
  -5   2  31          1.98          0.94         1.26 o                         
  -4   2  31          1.07          0.91         1.12 o                         
  -3   2  31         22.92         20.50         1.76 o                         
  -2   2  31         40.96         37.75         2.36 o                         
  -1   2  31        268.41        254.67         4.75 o                         
   0   2  31         25.39         26.47         2.77 o                         
   1   2  31        138.84        135.58         5.00 o                         
   2   2  31        355.43        361.21         8.43 o                         
   3   2  31          5.05          2.33         1.45 o                         
   4   2  31        233.86        228.45         6.73 o                         
   5   2  31         15.47         12.78         2.17 o                         
   6   2  31         44.48         33.02         3.60 o                         
  -7   3  31        215.53        242.16        18.86 o                         
  -6   3  31         36.13         33.44         3.52 o                         
  -5   3  31        132.04        142.93         5.72 o                         
  -4   3  31         18.96         23.30         2.46 o                         
  -3   3  31          5.83          4.78         1.65 o                         
  -2   3  31        455.33        457.58        11.93 o                         
  -1   3  31         88.15         89.49         4.82 o                         
   0   3  31        148.29        141.22         5.86 o                         
   1   3  31         86.81         78.74         4.64 o                         
   2   3  31         29.49         26.32         2.79 o                         
   3   3  31         27.91         31.08         3.21 o                         
   4   3  31          7.69          5.83         2.23 o                         
   5   3  31          9.27         10.80         2.48 o                         
  -6   4  31         35.37         37.94         3.98 o                         
  -5   4  31         19.41         13.95         2.79 o                         
  -4   4  31         44.41         55.34         4.18 o                         
  -3   4  31        197.64        190.14         6.11 o                         
  -2   4  31          6.37         11.01         1.46 o                         
  -1   4  31        490.03        505.36         9.67 o                         
   0   4  31         34.96         34.79         2.83 o                         
   1   4  31         56.92         51.48         3.65 o                         
   2   4  31          0.08         -0.90         1.43 o                         
   3   4  31          5.45          6.33         1.95 o                         
   4   4  31         61.03         52.45         4.43 o                         
   5   4  31          3.35         -0.96         6.66 o                         
  -4   5  31         19.30         26.61         2.98 o                         
  -3   5  31         19.64         19.56         2.83 o                         
  -2   5  31          1.02         -1.35         1.97 o                         
  -1   5  31         56.44         63.98         4.71 o                         
   0   5  31          0.06         -1.46         1.46 o                         
   1   5  31         48.66         71.40         4.12 o                         
   2   5  31        171.26        170.39         6.21 o                         
   3   5  31          0.53         -2.27         2.27 o                         
  -7   0  32         30.21         27.83         4.47 o                         
  -6   0  32        370.43        450.84        16.73 o                         
  -5   0  32          7.95          6.60         2.31 o                         
  -4   0  32         30.41         41.40         4.76 o                         
  -3   0  32          7.69          6.32         2.04 o                         
  -2   0  32         86.54         75.13         7.80 o                         
  -1   0  32        297.99        298.08        14.69 o                         
   0   0  32        337.55        366.99        14.49 o                         
   1   0  32       1885.31       1959.73        30.29 o                         
   2   0  32         39.66         43.82         4.16 o                         
   3   0  32          1.21         -1.91         1.91 o                         
   4   0  32         50.09         43.34         5.04 o                         
   5   0  32          7.35          4.31         2.47 o                         
   6   0  32          9.79          9.26         4.14 o                         
  -7   1  32         59.90         63.38         4.43 o                         
  -6   1  32          5.10          3.63         1.56 o                         
  -5   1  32          2.34         -0.86         1.04 o                         
  -4   1  32          1.66         -1.02         1.02 o                         
  -3   1  32         78.12         62.97         3.82 o                         
  -2   1  32         21.39         18.16         2.15 o                         
  -1   1  32          8.01         11.35         1.27 o                         
   0   1  32         37.15         37.37         2.97 o                         
   1   1  32        375.50        383.45         7.60 o                         
   2   1  32       2068.11       2133.51        23.79 o                         
   3   1  32         11.64         10.62         1.58 o                         
   4   1  32         26.68         27.94         4.01 o                         
   5   1  32          2.43          3.17         2.45 o                         
   6   1  32         20.44         19.36         3.16 o                         
  -7   2  32          0.00         -1.51         2.55 o                         
  -6   2  32          0.06         -2.18         2.18 o                         
  -5   2  32          8.21          4.78         1.80 o                         
  -4   2  32         33.52         30.47         2.98 o                         
  -3   2  32        208.15        211.28         6.71 o                         
  -2   2  32        406.57        393.38         6.95 o                         
  -1   2  32          7.65          6.95         0.90 o                         
   0   2  32          0.36         -1.07         1.07 o                         
   1   2  32        302.83        298.42         8.26 o                         
   2   2  32         20.67         18.27         2.92 o                         
   3   2  32          0.07         -0.70         0.99 o                         
   4   2  32         30.94         25.66         2.32 o                         
   5   2  32          8.04          6.55         2.36 o                         
   6   2  32          0.27         -2.04         2.04 o                         
  -6   3  32        125.47        140.93         5.78 o                         
  -5   3  32          0.03         -0.55         1.72 o                         
  -4   3  32         11.07          9.98         1.65 o                         
  -3   3  32          9.63         10.28         1.70 o                         
  -2   3  32        137.79        128.79         5.81 o                         
  -1   3  32          0.42         -1.04         1.04 o                         
   0   3  32          4.14          2.03         0.99 o                         
   1   3  32         27.31         23.88         2.89 o                         
   2   3  32         24.59         21.63         2.51 o                         
   3   3  32        212.58        195.19         7.00 o                         
   4   3  32          0.05         -0.68         2.78 o                         
   5   3  32         66.24         60.37         5.23 o                         
  -5   4  32          7.67          8.86         2.07 o                         
  -4   4  32         52.15         66.52         6.73 o                         
  -3   4  32         15.67         12.96         2.23 o                         
  -2   4  32        264.06        293.36        10.93 o                         
  -1   4  32        288.02        280.81         6.47 o                         
   0   4  32         76.39         79.90         3.61 o                         
   1   4  32         16.41         18.68         2.43 o                         
   2   4  32          6.81          0.00         1.63 o                         
   3   4  32         22.79         16.37         3.38 o                         
   4   4  32         11.86         11.44         2.68 o                         
  -3   5  32         32.83         36.84         5.64 o                         
  -2   5  32         34.51         45.37         3.73 o                         
  -1   5  32          6.21         10.83         2.58 o                         
   0   5  32        109.23        119.18         6.49 o                         
   1   5  32         78.07         75.43         5.59 o                         
   2   5  32         31.56         45.65         4.65 o                         
  -7   1  33         95.70        127.17         6.59 o                         
  -6   1  33        189.46        225.44         7.24 o                         
  -5   1  33         38.93         41.23         3.49 o                         
  -4   1  33          0.20          0.52         1.06 o                         
  -3   1  33         46.12         43.62         3.35 o                         
  -2   1  33          4.30          4.65         2.05 o                         
  -1   1  33         15.51         19.25         1.71 o                         
   0   1  33         46.78         49.76         2.87 o                         
   1   1  33        260.35        272.61         6.01 o                         
   2   1  33        477.42        504.91        10.04 o                         
   3   1  33         37.23         37.23         2.81 o                         
   4   1  33         29.92         32.64         2.87 o                         
   5   1  33         38.58         40.51         5.53 o                         
   6   1  33         17.26         12.50         2.91 o                         
  -7   2  33         84.24        104.87        17.35 o                         
  -6   2  33          2.12          1.23         1.72 o                         
  -5   2  33          4.28          1.23         1.10 o                         
  -4   2  33          6.53          3.36         1.51 o                         
  -3   2  33        120.13        134.48         5.52 o                         
  -2   2  33          2.07          1.78         0.82 o                         
  -1   2  33          0.90         -0.02         0.60 o                         
   0   2  33         11.78         13.23         2.60 o                         
   1   2  33        217.76        215.53         7.64 o                         
   2   2  33          0.00         -1.10         1.10 o                         
   3   2  33         38.30         35.11         3.42 o                         
   4   2  33        134.27        126.97         5.22 o                         
   5   2  33          1.94         -1.68         1.68 o                         
  -6   3  33          1.36          4.66         2.31 o                         
  -5   3  33         32.71         27.84         2.92 o                         
  -4   3  33         89.79         95.76         3.58 o                         
  -3   3  33        198.82        219.64         5.49 o                         
  -2   3  33        352.19        353.38         9.76 o                         
  -1   3  33          3.83          1.69         1.53 o                         
   0   3  33         17.67         15.90         1.88 o                         
   1   3  33          0.22         -1.30         1.30 o                         
   2   3  33          8.30          6.80         1.57 o                         
   3   3  33        488.00        462.27        11.20 o                         
   4   3  33         54.52         57.09         4.99 o                         
   5   3  33          0.29         -2.18         2.30 o                         
  -5   4  33         74.25         93.03         7.23 o                         
  -4   4  33         68.00         72.44         5.20 o                         
  -3   4  33         16.61         22.47         2.47 o                         
  -2   4  33          0.36          2.59         1.80 o                         
  -1   4  33        196.69        215.55         5.63 o                         
   0   4  33        145.58        147.02         5.14 o                         
   1   4  33         89.59         88.86         4.67 o                         
   2   4  33          0.00          0.90         1.59 o                         
   3   4  33        233.24        246.87         8.33 o                         
   4   4  33         22.41         12.24         2.82 o                         
  -3   5  33          0.59         -1.98         1.98 o                         
  -2   5  33         13.57         15.32         2.84 o                         
  -1   5  33         37.73         54.93         3.95 o                         
   0   5  33         28.15         36.59         3.04 o                         
   1   5  33         17.70         18.59         2.50 o                         
   2   5  33          8.02         12.99         3.44 o                         
  -7   0  34         50.94         49.64         5.91 o                         
  -6   0  34          9.95          9.57         4.03 o                         
  -5   0  34          1.98         -1.90         1.90 o                         
  -4   0  34        170.53        190.24         9.06 o                         
  -3   0  34          0.22         -1.13         1.13 o                         
  -2   0  34        412.51        438.09        13.59 o                         
  -1   0  34        155.70        146.68        12.27 o                         
   0   0  34          3.34          8.59         4.26 o                         
   1   0  34         19.24         14.58         2.37 o                         
   2   0  34        237.12        232.06         8.85 o                         
   3   0  34        408.97        392.79        12.35 o                         
   4   0  34        644.21        661.54        18.21 o                         
   5   0  34        106.61        103.73         8.26 o                         
   6   0  34          0.58         -2.82         2.82 o                         
  -7   1  34         12.90         13.26         2.21 o                         
  -6   1  34        249.42        273.15         8.39 o                         
  -5   1  34         12.58         13.07         2.23 o                         
  -4   1  34         12.81          8.50         1.66 o                         
  -3   1  34         50.16         45.96         3.42 o                         
  -2   1  34          9.77          6.40         1.50 o                         
  -1   1  34         88.47         81.20         3.10 o                         
   0   1  34          0.08         -0.94         0.94 o                         
   1   1  34          0.18         -0.83         1.08 o                         
   2   1  34         71.11         73.85         3.93 o                         
   3   1  34        103.74        108.99         4.49 o                         
   4   1  34         51.46         43.47         3.67 o                         
   5   1  34         69.30         67.30         4.56 o                         
  -6   2  34          0.44          1.97         2.07 o                         
  -5   2  34          0.82         -0.12         1.25 o                         
  -4   2  34          2.28          1.13         1.19 o                         
  -3   2  34          1.53         -0.25         1.07 o                         
  -2   2  34          2.90         -0.41         0.85 o                         
  -1   2  34          2.22          3.19         0.68 o                         
   0   2  34         79.51         80.58         4.56 o                         
   1   2  34         59.31         56.11         3.45 o                         
   2   2  34        182.07        183.07         7.57 o                         
   3   2  34          0.10         -1.44         1.44 o                         
   4   2  34         33.40         35.62         2.94 o                         
   5   2  34        119.84        118.09         7.26 o                         
  -5   3  34         83.23         76.81         3.97 o                         
  -4   3  34         12.85         14.88         1.84 o                         
  -3   3  34        161.32        146.71         6.16 o                         
  -2   3  34        110.98        112.75         5.58 o                         
  -1   3  34        210.90        205.05         7.21 o                         
   0   3  34          0.36         -1.06         1.06 o                         
   1   3  34         29.59         22.58         2.63 o                         
   2   3  34          4.87          0.90         1.71 o                         
   3   3  34         44.12         47.56         3.70 o                         
   4   3  34          0.92         -1.70         1.70 o                         
  -4   4  34        112.22        128.15         8.29 o                         
  -3   4  34        101.84        119.59         6.64 o                         
  -2   4  34        273.62        270.71         9.12 o                         
  -1   4  34          1.98         -0.83         1.58 o                         
   0   4  34          0.08          1.15         1.30 o                         
   1   4  34          0.01         -0.23         1.57 o                         
   2   4  34         38.52         34.14         3.92 o                         
   3   4  34          0.94         -1.30         1.78 o                         
  -2   5  34        145.68        164.73         6.81 o                         
  -1   5  34          6.21         10.20         2.47 o                         
   0   5  34        100.84        103.51         6.51 o                         
   1   5  34         41.20         38.76         4.20 o                         
  -6   1  35         17.90         13.18         2.22 o                         
  -5   1  35          1.61          1.40         1.38 o                         
  -4   1  35         31.63         33.43         3.08 o                         
  -3   1  35         67.20         63.71         4.18 o                         
  -2   1  35         37.59         35.79         2.93 o                         
  -1   1  35         69.02         74.72         3.16 o                         
   0   1  35          8.28          8.38         1.98 o                         
   1   1  35          2.33          1.08         2.10 o                         
   2   1  35         61.13         58.25         3.57 o                         
   3   1  35        720.54        749.13        12.73 o                         
   4   1  35          3.91          4.63         2.30 o                         
   5   1  35        202.00        190.42         7.56 o                         
  -6   2  35         68.13         70.11         4.99 o                         
  -5   2  35          2.45          2.08         1.44 o                         
  -4   2  35          1.61         -0.80         1.13 o                         
  -3   2  35          0.01         -0.92         0.92 o                         
  -2   2  35         21.22         19.37         1.45 o                         
  -1   2  35         70.84         73.86         2.88 o                         
   0   2  35         23.72         22.94         3.88 o                         
   1   2  35          1.23         -1.12         1.12 o                         
   2   2  35          0.68         -0.48         1.65 o                         
   3   2  35          3.24          2.45         1.95 o                         
   4   2  35        174.52        177.01         5.72 o                         
   5   2  35         12.88          2.30         3.21 o                         
  -5   3  35         43.37         44.68         2.86 o                         
  -4   3  35         60.99         60.23         3.01 o                         
  -3   3  35         12.20         13.74         1.91 o                         
  -2   3  35        367.28        425.98        10.21 o                         
  -1   3  35         39.67         44.71         3.19 o                         
   0   3  35         70.50         63.16         5.58 o                         
   1   3  35         47.63         47.01         3.55 o                         
   2   3  35         16.71         14.99         3.16 o                         
   3   3  35         60.19         58.25         4.96 o                         
   4   3  35          7.12          2.53         4.63 o                         
  -4   4  35         58.52         56.90         5.01 o                         
  -3   4  35         10.56         10.27         2.50 o                         
  -2   4  35        164.00        171.47        10.28 o                         
  -1   4  35         44.84         37.50         3.95 o                         
   0   4  35        182.44        157.03         5.75 o                         
   1   4  35         11.54          5.99         1.98 o                         
   2   4  35         84.14         82.19         6.01 o                         
   3   4  35          3.64          0.82         3.50 o                         
  -6   0  36         34.00         40.24         5.29 o                         
  -5   0  36        234.04        284.13        11.84 o                         
  -4   0  36        135.39        168.31        13.50 o                         
  -3   0  36          6.14         17.52         3.53 o                         
  -2   0  36        297.42        274.88        10.54 o                         
  -1   0  36          0.73         -0.48         1.71 o                         
   0   0  36          6.54         14.36         5.39 o                         
   1   0  36          8.37          6.29         2.43 o                         
   2   0  36         36.05         26.30         4.25 o                         
   3   0  36       3035.05       3095.57        83.09 o                         
   4   0  36        394.64        409.24        13.94 o                         
   5   0  36         90.23         84.23         9.07 o                         
  -6   1  36          5.33          2.09         1.83 o                         
  -5   1  36         68.99         74.83         5.03 o                         
  -4   1  36         42.18         44.02         3.38 o                         
  -3   1  36          3.11          4.54         1.43 o                         
  -2   1  36          9.02          5.54         1.42 o                         
  -1   1  36         39.30         37.51         3.21 o                         
   0   1  36         38.81         40.61         2.43 o                         
   1   1  36         34.95         29.19         2.96 o                         
   2   1  36          2.78          2.61         1.60 o                         
   3   1  36        256.35        271.08         7.32 o                         
   4   1  36          5.63          6.45         2.29 o                         
   5   1  36          0.84         -2.12         2.12 o                         
  -5   2  36        179.03        174.96         5.65 o                         
  -4   2  36         66.88         76.06         4.28 o                         
  -3   2  36         25.30         29.52         2.63 o                         
  -2   2  36         30.36         34.55         2.88 o                         
  -1   2  36         58.96         55.92         1.99 o                         
   0   2  36         24.67         23.21         2.79 o                         
   1   2  36         21.26         24.46         2.19 o                         
   2   2  36          0.66          1.00         1.51 o                         
   3   2  36          0.70          3.72         1.69 o                         
   4   2  36          5.65          7.47         2.16 o                         
  -5   3  36         23.56         34.14         4.76 o                         
  -4   3  36         43.49         45.32         2.85 o                         
  -3   3  36         18.79         27.26         2.42 o                         
  -2   3  36        151.75        186.78         7.69 o                         
  -1   3  36         49.36         54.75         4.93 o                         
   0   3  36         37.28         36.80         3.78 o                         
   1   3  36         99.33         91.99         4.46 o                         
   2   3  36          0.39         -2.22         2.22 o                         
   3   3  36          0.20         -1.82         1.95 o                         
  -3   4  36         11.02         11.83         2.45 o                         
  -2   4  36         24.05         18.89         3.50 o                         
  -1   4  36        284.68        280.14         8.86 o                         
   0   4  36         26.41         24.43         2.74 o                         
   1   4  36         72.05         71.81         4.97 o                         
   2   4  36        213.18        213.14        16.55 o                         
  -5   1  37        100.12        109.52         5.72 o                         
  -4   1  37         16.02          9.74         2.17 o                         
  -3   1  37         92.71         78.98         5.20 o                         
  -2   1  37          1.67         -1.22         1.22 o                         
  -1   1  37         20.79         20.02         2.91 o                         
   0   1  37        188.93        187.44         4.93 o                         
   1   1  37          0.29         -0.34         1.25 o                         
   2   1  37         90.01         77.29         4.01 o                         
   3   1  37         93.68         99.90         4.47 o                         
   4   1  37        141.87        138.73         6.93 o                         
  -5   2  37        249.15        278.84         8.75 o                         
  -4   2  37         53.29         47.30         3.83 o                         
  -3   2  37          1.83         -0.08         1.38 o                         
  -2   2  37         71.32         70.44         5.45 o                         
  -1   2  37          0.52          1.55         1.27 o                         
   0   2  37          8.14          9.09         1.75 o                         
   1   2  37          0.70          1.03         1.71 o                         
   2   2  37          7.47          8.15         2.07 o                         
   3   2  37         41.00         39.23         4.02 o                         
   4   2  37        147.46        135.68         7.68 o                         
  -4   3  37          8.86          5.30         2.19 o                         
  -3   3  37         63.21         53.34         3.01 o                         
  -2   3  37        149.45        162.16         5.56 o                         
  -1   3  37        282.22        313.45         7.33 o                         
   0   3  37          1.49          2.07         2.80 o                         
   1   3  37         75.82         68.80         4.05 o                         
   2   3  37         42.88         35.07         5.02 o                         
   3   3  37         45.26         45.42         4.71 o                         
  -2   4  37          3.16         -1.78         1.78 o                         
  -1   4  37        253.50        228.38         8.81 o                         
   0   4  37        158.13        165.38         8.01 o                         
   1   4  37         12.41         11.47         3.60 o                         
  -5   0  38         84.35        105.58         8.94 o                         
  -4   0  38         12.69         23.37         3.95 o                         
  -3   0  38          0.33         -1.71         1.71 o                         
  -2   0  38        287.98        233.27        11.75 o                         
  -1   0  38         84.59         75.75         5.51 o                         
   0   0  38         63.25         73.50         8.79 o                         
   1   0  38          1.73          1.43         1.82 o                         
   2   0  38         26.26         28.11         3.29 o                         
   3   0  38        583.41        582.02        19.21 o                         
   4   0  38         11.78         11.31         3.40 o                         
  -5   1  38         14.02         16.81         2.56 o                         
  -4   1  38         50.40         60.38         4.18 o                         
  -3   1  38         49.98         51.06         3.82 o                         
  -2   1  38          2.13          0.65         1.64 o                         
  -1   1  38          0.62          0.80         1.44 o                         
   0   1  38         60.98         59.85         4.53 o                         
   1   1  38         78.71         79.01         3.86 o                         
   2   1  38          0.04         -1.28         1.36 o                         
   3   1  38         33.61         24.05         2.79 o                         
   4   1  38        334.49        330.77        10.31 o                         
  -4   2  38        187.15        193.28         7.22 o                         
  -3   2  38         45.44         52.49         3.50 o                         
  -2   2  38         32.58         33.45         2.22 o                         
  -1   2  38          7.89          9.14         1.78 o                         
   0   2  38        231.06        241.33         8.11 o                         
   1   2  38          2.30          0.25         2.25 o                         
   2   2  38         17.65         14.10         2.67 o                         
   3   2  38          0.82          1.21         1.89 o                         
  -3   3  38          0.73          0.37         1.30 o                         
  -2   3  38          0.90          2.35         1.63 o                         
  -1   3  38         82.47         93.14         7.84 o                         
   0   3  38         26.43         29.58         3.38 o                         
   1   3  38         20.37         18.37         3.52 o                         
   2   3  38          3.43          3.24         2.79 o                         
  -4   1  39         12.41         16.54         2.25 o                         
  -3   1  39          0.00         -1.27         1.27 o                         
  -2   1  39         95.72        119.77         5.44 o                         
  -1   1  39          1.85          0.00         1.76 o                         
   0   1  39         18.88         20.96         2.25 o                         
   1   1  39         41.51         33.86         3.28 o                         
   2   1  39        146.41        142.49         4.94 o                         
   3   1  39          0.25         -1.70         1.70 o                         
  -4   2  39         26.46         20.22         3.31 o                         
  -3   2  39          8.63          2.49         1.95 o                         
  -2   2  39         14.32         12.03         1.53 o                         
  -1   2  39         67.88         73.82         4.34 o                         
   0   2  39        100.87        117.78         6.09 o                         
   1   2  39         41.21         46.51         4.78 o                         
   2   2  39          4.92          0.75         2.53 o                         
  -2   3  39          0.71         -1.04         1.04 o                         
  -1   3  39         17.61         17.11         2.91 o                         
   0   3  39         32.85         31.78         4.00 o                         
   1   3  39         11.24          8.96         3.73 o                         
  -4   0  40        116.22        133.35         9.06 o                         
  -3   0  40        189.99        211.36         9.91 o                         
  -2   0  40        270.79        296.41        11.50 o                         
  -1   0  40        101.13         77.86         6.69 o                         
   0   0  40         57.15         55.59         4.22 o                         
   1   0  40         31.40         39.12         4.93 o                         
   2   0  40          0.04         -1.99         3.74 o                         
   3   0  40         29.06         18.83         3.96 o                         
  -4   1  40        245.27        283.79         8.49 o                         
  -3   1  40         31.87         35.57         3.77 o                         
  -2   1  40          4.66          3.67         1.40 o                         
  -1   1  40         72.34         68.20         5.80 o                         
   0   1  40         83.97         81.16         4.26 o                         
   1   1  40          6.38          6.11         2.26 o                         
   2   1  40         42.42         41.46         3.25 o                         
  -3   2  40         17.20         15.06         2.91 o                         
  -2   2  40         22.71         30.38         2.52 o                         
  -1   2  40         91.29        100.59         4.88 o                         
   0   2  40          1.60          2.25         1.47 o                         
   1   2  40         30.65         30.22         4.00 o                         
   2   2  40          1.87         -1.90         1.90 o                         
  -3   1  41         59.86         65.86         4.20 o                         
  -2   1  41          0.61          2.44         1.60 o                         
  -1   1  41          4.18         -1.24         1.52 o                         
   0   1  41         19.44         18.07         2.33 o                         
   1   1  41          0.57         -1.22         1.22 o                         
  -2   2  41          0.80         -1.06         1.06 o                         
  -1   2  41          1.84          2.98         4.11 o                         
   0   2  41         97.14        103.69         5.15 o                         
  -2   0  42        201.12        217.29        12.92 o                         
  -1   0  42          4.73          3.08         2.50 o                         
   0   0  42         25.16         26.57         4.12 o                         
   1   0  42         22.47         31.66         4.62 o                         
  -2   1  42         63.88         68.75        11.23 o                         
  -1   1  42          9.57          2.97         1.64 o                         
   0   1  42          0.00          0.30         1.48 o                         
                                                                                
