# Supplementary material for: 4-Styryl­quino­lines from cyclo­condensation reactions between (2-amino­phen­yl)chalcones and 1,3-diketones: crystal structures and regiochemistry
Source: Acta Crystallogr C Struct Chem. 2020 Aug 13;76(Pt 9):883–90. doi: 10.1107/S2053229620010803 (PMC7474186; doi:10.1107/S2053229620010803)
Supplement: Supplementary file 3 [file c-76-00883-IIsup3.hkl]

data_II                                                                         
_shelx_title ' 64cg'                                                            
_shelx_refln_list_code          4                                               
_shelx_F_calc_maximum      131.21                                               
_exptl_crystal_F_000       744.00                                               
_reflns_d_resolution_high  0.7689                                               
                                                                                
loop_                                                                           
 _space_group_symop_operation_xyz                                               
 'x, y, z'                                                                      
 '-x, y+1/2, -z+1/2'                                                            
 '-x, -y, -z'                                                                   
 'x, -y-1/2, z-1/2'                                                             
                                                                                
_cell_length_a     8.0849                                                       
_cell_length_b     6.6692                                                       
_cell_length_c    31.1063                                                       
_cell_angle_alpha  90.000                                                       
_cell_angle_beta   95.005                                                       
_cell_angle_gamma  90.000                                                       
                                                                                
_shelx_F_squared_multiplier     1.000                                           
                                                                                
loop_                                                                           
 _refln_index_h                                                                 
 _refln_index_k                                                                 
 _refln_index_l                                                                 
 _refln_F_squared_calc                                                          
 _refln_F_squared_meas                                                          
 _refln_F_squared_sigma                                                         
 _refln_observed_status                                                         
   1   0   0        750.24        710.13        10.16 o                         
   2   0   0       2278.01       2185.32        27.73 o                         
   3   0   0        534.73        472.23         9.04 o                         
   4   0   0        175.40        215.23         7.49 o                         
   5   0   0        470.79        568.00        14.08 o                         
   6   0   0       4207.47       4181.39        48.33 o                         
   7   0   0       3638.15       3692.15        45.30 o                         
   8   0   0       1217.84       1173.78        22.12 o                         
   9   0   0       1057.46       1041.85        21.67 o                         
  10   0   0        169.36        128.10        10.53 o                         
   1   1   0        536.60        526.14         8.11 o                         
   2   1   0        263.74        318.16         3.70 o                         
   3   1   0          9.98         12.27         1.32 o                         
   4   1   0       1712.61       1692.46        14.27 o                         
   5   1   0         12.18         28.31         2.20 o                         
   6   1   0          2.49          2.69         2.45 o                         
   7   1   0         46.74         35.78         3.75 o                         
   8   1   0        263.92        251.11        10.14 o                         
   9   1   0          2.92          0.66         3.82 o                         
  10   1   0         78.60         73.14         6.06 o                         
   0   2   0       9954.16       9387.01        71.52 o                         
   2   2   0        365.10        295.61         4.47 o                         
   3   2   0         22.90         17.52         1.37 o                         
   4   2   0         91.56        118.77         5.62 o                         
   5   2   0        768.48        775.85         8.32 o                         
   6   2   0       1564.16       1563.49        14.50 o                         
   7   2   0       2282.53       2276.79        20.37 o                         
   8   2   0       1508.74       1608.10        18.08 o                         
   9   2   0          8.52          0.81         3.47 o                         
  10   2   0         64.08         66.28         6.28 o                         
   1   3   0       2030.40       2213.95        14.72 o                         
   2   3   0        496.04        499.19         7.34 o                         
   3   3   0       1729.65       1595.99        13.77 o                         
   4   3   0       2352.71       2276.60        19.08 o                         
   5   3   0       1845.45       1788.03        15.94 o                         
   6   3   0         77.89         76.83         5.38 o                         
   7   3   0        450.40        428.45         9.72 o                         
   8   3   0         51.62         40.42         4.49 o                         
   9   3   0         11.33         12.30         4.11 o                         
   0   4   0       2868.62       2698.10        25.94 o                         
   1   4   0       2873.07       2895.02        18.81 o                         
   2   4   0        921.21        930.51        10.36 o                         
   3   4   0          2.37          2.55         2.02 o                         
   4   4   0        684.75        722.18         9.74 o                         
   5   4   0        285.79        276.69         6.55 o                         
   6   4   0        950.90        984.62        12.03 o                         
   7   4   0        656.11        692.41        10.75 o                         
   8   4   0         94.86        114.98         6.36 o                         
   9   4   0          1.97          8.40         4.88 o                         
   1   5   0        131.85        129.24         4.36 o                         
   2   5   0         84.56         78.83         3.94 o                         
   3   5   0       3268.44       3240.96        24.23 o                         
   4   5   0        338.18        335.10         7.58 o                         
   5   5   0         65.00         93.58         5.22 o                         
   6   5   0        291.15        299.76        11.52 o                         
   7   5   0          1.47         -2.07         3.39 o                         
   8   5   0         35.34         53.16         5.16 o                         
   0   6   0        180.35        181.06         7.21 o                         
   1   6   0         41.09         23.95         2.69 o                         
   2   6   0         20.65         15.16         2.84 o                         
   3   6   0        142.29        164.35         5.83 o                         
   4   6   0         40.54         42.91         3.99 o                         
   5   6   0        121.78        138.74         6.29 o                         
   6   6   0        248.29        231.48         8.06 o                         
   7   6   0          0.90          1.16         4.43 o                         
   1   7   0          0.72         -2.38         2.82 o                         
   2   7   0        428.85        397.24         9.28 o                         
   3   7   0        132.00        146.24         6.58 o                         
   4   7   0        199.62        232.41         7.98 o                         
   5   7   0        360.16        366.16        10.38 o                         
   6   7   0          9.49          9.04         6.05 o                         
   0   8   0        101.42         57.18         8.34 o                         
   1   8   0         42.02         40.25         4.71 o                         
   2   8   0          0.07         -3.85         3.85 o                         
   3   8   0          2.14         -4.24         4.24 o                         
   4   8   0         39.76         39.44         6.02 o                         
 -10   1   1        135.93        165.71         7.96 o                         
  -9   1   1        926.50        969.13        14.53 o                         
  -8   1   1          4.42         -2.50         3.13 o                         
  -7   1   1       1309.03       1247.11        18.07 o                         
  -6   1   1       2996.06       2977.65        26.33 o                         
  -5   1   1       3208.31       3072.96        23.22 o                         
  -4   1   1       4487.96       4279.56        29.68 o                         
  -3   1   1       8494.45       8495.54        56.04 o                         
  -2   1   1      11287.08      11374.33        95.13 o                         
  -1   1   1       6914.69       7025.96        46.35 o                         
   0   1   1       8083.62       8059.79       171.84 o                         
   1   1   1        736.28        741.32         6.43 o                         
   2   1   1       6640.47       6308.55        41.72 o                         
   3   1   1       3628.44       3448.12        22.85 o                         
   4   1   1       2531.48       2337.30        20.53 o                         
   5   1   1       1729.93       1734.10        15.04 o                         
   6   1   1         31.02         48.24         3.35 o                         
   7   1   1        323.11        364.20         8.30 o                         
   8   1   1        163.89        174.63         7.09 o                         
   9   1   1        866.01        874.21        15.09 o                         
  10   1   1        848.78        883.64        15.43 o                         
 -10   2   1          4.77         -2.43         4.15 o                         
  -9   2   1         71.37         54.25         4.81 o                         
  -8   2   1       1327.23       1220.87        15.32 o                         
  -7   2   1          4.61          7.01         2.43 o                         
  -6   2   1        123.91         88.61         3.94 o                         
  -5   2   1          5.05          1.29         1.46 o                         
  -4   2   1        431.90        479.21         5.86 o                         
  -3   2   1         65.86         65.77         3.70 o                         
  -2   2   1         11.38          9.26         1.23 o                         
  -1   2   1       4071.46       4386.29        27.86 o                         
   0   2   1        623.66        623.61         5.55 o                         
   1   2   1       6280.86       6649.17        42.65 o                         
   2   2   1         98.70        113.17         3.07 o                         
   3   2   1        376.22        433.79         5.06 o                         
   4   2   1         20.39         13.77         1.56 o                         
   5   2   1         99.61         74.04         3.33 o                         
   6   2   1        103.20         90.14         3.76 o                         
   7   2   1        466.49        401.11         7.24 o                         
   8   2   1         28.56         25.30         3.66 o                         
   9   2   1        161.28        156.10         7.10 o                         
  10   2   1         65.42         52.83         5.33 o                         
  -9   3   1        118.96        113.87         5.74 o                         
  -8   3   1         57.42         53.42         4.63 o                         
  -7   3   1        104.85        117.66         4.98 o                         
  -6   3   1       1690.04       1787.50        15.52 o                         
  -5   3   1       1983.75       2078.68        17.21 o                         
  -4   3   1       1176.60       1076.89        11.68 o                         
  -3   3   1       1981.20       1984.11        16.05 o                         
  -2   3   1        860.58        753.18         9.73 o                         
  -1   3   1        667.84        726.56         6.75 o                         
   0   3   1        747.46        683.83         6.89 o                         
   1   3   1       1248.72       1147.88         9.25 o                         
   2   3   1       1269.91       1066.02        11.04 o                         
   3   3   1       2004.28       1972.65        16.14 o                         
   4   3   1       3277.51       3374.26        26.45 o                         
   5   3   1        478.62        509.50         7.77 o                         
   6   3   1        344.98        317.69         5.89 o                         
   7   3   1         54.74         54.19         4.24 o                         
   8   3   1        460.77        442.74        11.64 o                         
   9   3   1          8.16          4.96         3.55 o                         
  -9   4   1        462.85        431.45        12.84 o                         
  -8   4   1        229.62        214.72         8.56 o                         
  -7   4   1        145.40        140.00         5.42 o                         
  -6   4   1        349.73        320.96         6.97 o                         
  -5   4   1         51.30         43.03         3.43 o                         
  -4   4   1         23.04         17.28         2.50 o                         
  -3   4   1        396.20        410.50         7.18 o                         
  -2   4   1        395.47        415.25         6.50 o                         
  -1   4   1       1090.28       1080.68         9.49 o                         
   0   4   1       6844.75       7583.42        43.81 o                         
   1   4   1         16.60          9.98         1.50 o                         
   2   4   1         81.40         77.01         3.50 o                         
   3   4   1         72.80         71.77         3.53 o                         
   4   4   1         64.22         72.85         3.81 o                         
   5   4   1          8.87         11.78         2.73 o                         
   6   4   1        534.44        507.85         9.18 o                         
   7   4   1        321.05        316.80        12.02 o                         
   8   4   1         42.99         32.08         4.74 o                         
   9   4   1          4.76          4.41         4.40 o                         
  -8   5   1         49.72         44.08         4.93 o                         
  -7   5   1        138.61        175.37         7.31 o                         
  -6   5   1          9.40         20.32         3.52 o                         
  -5   5   1        278.58        277.71         7.91 o                         
  -4   5   1        347.25        341.88         7.05 o                         
  -3   5   1       1839.19       1746.34        15.78 o                         
  -2   5   1        699.75        645.20         8.58 o                         
  -1   5   1         55.46         57.06         3.00 o                         
   0   5   1          1.22          1.66         1.66 o                         
   1   5   1        664.13        609.16         7.32 o                         
   2   5   1          5.15         12.52         2.42 o                         
   3   5   1         30.90         27.27         2.98 o                         
   4   5   1        121.00        139.08         5.92 o                         
   5   5   1          6.27          9.10         2.92 o                         
   6   5   1         13.26         11.71         3.09 o                         
   7   5   1          1.49         -2.82         3.06 o                         
   8   5   1        197.37        213.35         7.84 o                         
  -7   6   1        149.96        147.38         7.54 o                         
  -6   6   1         44.91         34.77         4.38 o                         
  -5   6   1          0.18         -2.25         3.06 o                         
  -4   6   1         63.61         82.46         4.79 o                         
  -3   6   1        233.74        271.83         8.79 o                         
  -2   6   1        205.26        204.08         9.00 o                         
  -1   6   1        693.16        738.79         9.36 o                         
   0   6   1        364.84        371.63         6.35 o                         
   1   6   1        369.66        404.92         6.52 o                         
   2   6   1        241.13        249.68         6.33 o                         
   3   6   1        229.07        207.61         6.48 o                         
   4   6   1          1.90          0.36         2.82 o                         
   5   6   1        120.67        120.67         7.17 o                         
   6   6   1        175.30        177.76         8.21 o                         
   7   6   1         64.35         69.50         6.12 o                         
  -6   7   1        260.77        253.32        10.18 o                         
  -5   7   1        482.02        473.05        11.32 o                         
  -4   7   1          6.45          4.00         3.67 o                         
  -3   7   1          2.05         -1.25         3.07 o                         
  -2   7   1          4.48          3.48         3.45 o                         
  -1   7   1        162.26        146.17         5.17 o                         
   0   7   1        601.55        552.40         8.58 o                         
   1   7   1         12.32          8.52         2.92 o                         
   2   7   1         50.31         42.20         4.21 o                         
   3   7   1         19.84         24.96         3.95 o                         
   4   7   1          7.07          6.29         3.76 o                         
   5   7   1         89.08         75.88         5.69 o                         
   6   7   1          7.55         -4.48         4.48 o                         
  -4   8   1          7.64         -6.12         6.12 o                         
  -3   8   1          0.54          1.25         4.18 o                         
  -2   8   1         50.60         58.21         5.23 o                         
  -1   8   1         47.88         30.32         4.35 o                         
   0   8   1        181.39        178.41         7.21 o                         
   1   8   1         61.92         64.49         5.32 o                         
   2   8   1         31.81         34.85         4.63 o                         
   3   8   1          4.79          4.02         4.33 o                         
   4   8   1          0.42        -17.47        18.73 o                         
 -10   0   2        579.66        569.53        18.24 o                         
  -9   0   2       1374.45       1392.86        25.08 o                         
  -8   0   2       1628.13       1675.95        33.93 o                         
  -7   0   2        774.87        797.21        16.36 o                         
  -6   0   2        238.30        254.52         8.67 o                         
  -5   0   2        150.37        171.58         6.85 o                         
  -4   0   2       1946.89       1736.46        21.96 o                         
  -3   0   2       4116.16       4204.25        35.83 o                         
  -2   0   2      11257.13      11463.57       244.61 o                         
   1   0   2        276.05        305.64         5.91 o                         
   3   0   2       2865.79       2881.35        31.79 o                         
   4   0   2       5748.22       5661.41        54.34 o                         
   5   0   2      11105.62      11205.66       121.75 o                         
   6   0   2       2344.09       2226.30        30.02 o                         
   7   0   2       2511.60       2453.13        38.42 o                         
   8   0   2        292.11        267.26        11.36 o                         
   9   0   2          5.24          3.92         5.89 o                         
  10   0   2        335.98        356.82        28.68 o                         
 -10   1   2        174.09        178.78        10.07 o                         
  -9   1   2          0.83         -0.29         3.63 o                         
  -8   1   2        183.93        166.76         8.62 o                         
  -7   1   2         29.44         23.60         3.78 o                         
  -6   1   2       1369.97       1329.77        14.09 o                         
  -5   1   2         28.86         37.03         2.45 o                         
  -4   1   2       1544.31       1592.71        13.72 o                         
  -3   1   2        772.11        874.04         8.25 o                         
  -2   1   2         20.88         10.71         0.89 o                         
  -1   1   2       6317.77       6503.60        40.43 o                         
   0   1   2        964.79        961.14         7.48 o                         
   1   1   2       9950.42       9813.30       210.39 o                         
   2   1   2        874.40        898.14         9.15 o                         
   3   1   2        151.68        134.28         5.18 o                         
   4   1   2        492.24        533.82         8.77 o                         
   5   1   2        454.47        408.54         6.29 o                         
   6   1   2        129.20        121.35         6.11 o                         
   7   1   2         66.82         72.38         4.43 o                         
   8   1   2         69.39         62.34         4.72 o                         
   9   1   2         33.74         41.80         4.94 o                         
  10   1   2        131.66        105.52         7.16 o                         
 -10   2   2         93.68         94.37         6.03 o                         
  -9   2   2       1706.56       1780.41        21.40 o                         
  -8   2   2       1997.08       1972.06        18.87 o                         
  -7   2   2        228.35        249.95         6.82 o                         
  -6   2   2         22.85         18.14         2.34 o                         
  -5   2   2         92.04         95.07         3.85 o                         
  -4   2   2        280.14        265.19         4.28 o                         
  -3   2   2       9895.40       9992.09        63.38 o                         
  -2   2   2       6538.75       6357.79        39.73 o                         
  -1   2   2       6287.86       6270.83        35.95 o                         
   0   2   2       4262.79       4057.20        24.91 o                         
   1   2   2       1166.61       1213.67         9.54 o                         
   2   2   2        604.14        667.17         8.18 o                         
   3   2   2       5905.92       6096.50        42.88 o                         
   4   2   2       3319.98       3251.86        21.43 o                         
   5   2   2       2041.12       1942.33        15.27 o                         
   6   2   2       2127.39       2167.17        18.69 o                         
   7   2   2        532.28        528.35         8.25 o                         
   8   2   2        322.46        343.87         8.36 o                         
   9   2   2          1.15         -3.39         3.39 o                         
  10   2   2        156.62        186.40         8.18 o                         
  -9   3   2         73.25         70.71         5.43 o                         
  -8   3   2         10.33          9.40         3.37 o                         
  -7   3   2        724.83        707.20        10.74 o                         
  -6   3   2        394.40        343.12         6.05 o                         
  -5   3   2       1161.13       1178.50        11.65 o                         
  -4   3   2         11.83          8.73         1.95 o                         
  -3   3   2          6.46          4.31         1.62 o                         
  -2   3   2          3.95          2.70         1.44 o                         
  -1   3   2          4.10          6.77         1.21 o                         
   0   3   2       2086.39       2238.86        16.29 o                         
   1   3   2       2388.94       2246.61        16.17 o                         
   2   3   2       1438.30       1436.43        18.87 o                         
   3   3   2        431.61        420.07         6.83 o                         
   4   3   2         54.75         45.25         2.74 o                         
   5   3   2         56.70         67.68         3.86 o                         
   6   3   2        242.01        215.66         5.16 o                         
   7   3   2        577.33        520.15         8.71 o                         
   8   3   2         33.01         29.09         3.84 o                         
   9   3   2        549.94        486.10        10.21 o                         
  -9   4   2        106.35        135.05         8.07 o                         
  -8   4   2        178.73        198.91         7.38 o                         
  -7   4   2        147.54        140.77         6.23 o                         
  -6   4   2         84.11         73.80         3.97 o                         
  -5   4   2       1029.44       1103.49        12.72 o                         
  -4   4   2         31.70         23.33         2.91 o                         
  -3   4   2       1199.96       1199.41        12.55 o                         
  -2   4   2       1515.52       1468.71        12.81 o                         
  -1   4   2       1459.28       1428.44        12.35 o                         
   0   4   2         49.30         84.75         3.03 o                         
   1   4   2          3.82          9.62         1.61 o                         
   2   4   2         10.30         15.23         2.19 o                         
   3   4   2        459.18        450.35         7.36 o                         
   4   4   2       2359.83       2292.40        20.58 o                         
   5   4   2       2816.70       2895.51        23.81 o                         
   6   4   2          8.00         12.62         2.86 o                         
   7   4   2        446.32        506.13        10.74 o                         
   8   4   2         12.02         16.12         4.26 o                         
   9   4   2         83.77         73.39         6.44 o                         
  -8   5   2         72.38         88.83         5.93 o                         
  -7   5   2         76.42         83.48         5.81 o                         
  -6   5   2        787.27        806.86        12.81 o                         
  -5   5   2        511.91        508.74         9.75 o                         
  -4   5   2       1555.52       1516.50        15.13 o                         
  -3   5   2         22.68         10.34         2.41 o                         
  -2   5   2         38.74         37.34         2.82 o                         
  -1   5   2        148.34        141.02         4.74 o                         
   0   5   2        299.97        339.69         5.57 o                         
   1   5   2        404.31        374.45         5.72 o                         
   2   5   2       1453.03       1590.37        15.18 o                         
   3   5   2         60.41         67.99         3.99 o                         
   4   5   2        271.60        282.84         7.67 o                         
   5   5   2          0.71          2.86         2.70 o                         
   6   5   2         57.57         45.78         4.15 o                         
   7   5   2        126.25        116.80         6.60 o                         
   8   5   2        425.48        422.40        14.33 o                         
  -7   6   2          2.60          0.65         3.75 o                         
  -6   6   2          0.33          2.22         3.59 o                         
  -5   6   2          0.02         -3.09         3.09 o                         
  -4   6   2         95.13         94.60         4.96 o                         
  -3   6   2        121.29        105.96         4.67 o                         
  -2   6   2        290.98        265.11         6.53 o                         
  -1   6   2        117.36         93.42         3.98 o                         
   0   6   2         13.91         11.56         2.31 o                         
   1   6   2         89.91         69.48         3.65 o                         
   2   6   2          2.96          0.08         2.34 o                         
   3   6   2          0.54          7.12         2.68 o                         
   4   6   2         77.51         85.16         4.73 o                         
   5   6   2         50.76         56.85         5.01 o                         
   6   6   2         29.87         28.60         4.47 o                         
   7   6   2         25.06         36.51         7.52 o                         
  -6   7   2        568.64        611.66        13.07 o                         
  -5   7   2         85.99         90.71         6.28 o                         
  -4   7   2         65.44         63.36         5.31 o                         
  -3   7   2         61.11         53.60         5.06 o                         
  -2   7   2          0.01         -2.91         2.91 o                         
  -1   7   2         60.27         48.82         3.69 o                         
   0   7   2        793.58        800.84        11.60 o                         
   1   7   2         47.79         59.37         4.12 o                         
   2   7   2        451.76        442.92        10.48 o                         
   3   7   2          7.43          9.71         3.42 o                         
   4   7   2        113.22        134.78         6.75 o                         
   5   7   2        126.85        101.90         7.69 o                         
   6   7   2         56.77         48.37         6.00 o                         
  -4   8   2          1.00         -4.54         4.54 o                         
  -3   8   2          8.77         19.56         4.66 o                         
  -2   8   2          0.02         -2.78         3.48 o                         
  -1   8   2         13.14          1.97         3.71 o                         
   0   8   2          0.87          1.01         3.51 o                         
   1   8   2         15.95         17.00         4.10 o                         
   2   8   2         49.86         56.83         5.28 o                         
   3   8   2         21.69         14.28         6.12 o                         
 -10   1   3         20.94         22.52         5.10 o                         
  -9   1   3          4.36          7.33         3.47 o                         
  -8   1   3       1083.55       1053.05        14.19 o                         
  -7   1   3       2048.29       2060.51        20.83 o                         
  -6   1   3       3745.46       3685.25        30.23 o                         
  -5   1   3       4523.90       4647.83        35.65 o                         
  -4   1   3       2476.16       2595.71        19.70 o                         
  -3   1   3        913.90       1028.81         8.88 o                         
  -2   1   3       1062.58       1026.03         8.09 o                         
  -1   1   3       2024.14       2060.18        13.48 o                         
   0   1   3       6420.86       6112.30        36.50 o                         
   3   1   3        487.84        411.82         4.95 o                         
   4   1   3         16.82         15.27         1.87 o                         
   5   1   3        228.99        231.97         6.12 o                         
   6   1   3        475.61        501.30         6.98 o                         
   7   1   3       1159.86       1169.02        14.20 o                         
   8   1   3        934.72        954.17        14.16 o                         
   9   1   3       1342.79       1288.32        18.21 o                         
  10   1   3        305.85        286.18        11.45 o                         
 -10   2   3         16.45         10.20         5.08 o                         
  -9   2   3        359.52        321.99        19.63 o                         
  -8   2   3        643.84        644.54        11.95 o                         
  -7   2   3        218.96        222.85         5.81 o                         
  -6   2   3         18.47          8.78         2.14 o                         
  -5   2   3        379.40        359.46         5.37 o                         
  -4   2   3         18.74         32.21         2.77 o                         
  -3   2   3        513.23        430.91         5.38 o                         
  -2   2   3       1784.09       1785.62        12.80 o                         
  -1   2   3       1251.32       1217.76         8.83 o                         
   0   2   3         50.55         47.02         1.75 o                         
   1   2   3          0.10          0.88         0.79 o                         
   2   2   3        444.46        440.17         5.71 o                         
   3   2   3       4885.06       5103.99        34.67 o                         
   4   2   3         21.65          9.81         1.66 o                         
   5   2   3        250.51        213.70         4.40 o                         
   6   2   3        428.59        398.37         6.86 o                         
   7   2   3        107.14         97.35         4.27 o                         
   8   2   3         71.43         61.84         4.47 o                         
   9   2   3         20.27         14.23         4.26 o                         
  10   2   3        315.12        275.69         9.64 o                         
  -9   3   3        147.16        158.83        10.38 o                         
  -8   3   3        323.68        318.91         8.16 o                         
  -7   3   3        204.46        233.74         7.73 o                         
  -6   3   3       1887.81       1921.50        16.16 o                         
  -5   3   3       1627.04       1622.87        14.43 o                         
  -4   3   3        918.92        955.46        12.33 o                         
  -3   3   3          0.53         23.13         2.20 o                         
  -2   3   3        515.73        532.13         6.62 o                         
  -1   3   3        814.24        799.95         7.50 o                         
   0   3   3        913.97        784.62         7.17 o                         
   1   3   3      11081.62      11352.55        66.66 o                         
   2   3   3       2032.62       1865.60        15.34 o                         
   3   3   3       1269.76       1299.79        14.71 o                         
   4   3   3         29.76         40.64         2.73 o                         
   5   3   3        564.27        562.80         7.61 o                         
   6   3   3         33.13         40.94         2.88 o                         
   7   3   3        367.79        415.58         7.88 o                         
   8   3   3        494.76        538.79        10.31 o                         
   9   3   3        272.06        301.52        15.32 o                         
  -9   4   3        164.50        157.86        13.39 o                         
  -8   4   3         61.88         66.39         6.39 o                         
  -7   4   3          6.01          3.95         2.72 o                         
  -6   4   3          0.55          1.81         2.67 o                         
  -5   4   3         28.73         46.53         3.72 o                         
  -4   4   3       1465.06       1516.82        15.93 o                         
  -3   4   3       1351.29       1403.69        12.85 o                         
  -2   4   3       2085.59       2019.67        17.64 o                         
  -1   4   3        780.08        797.59         9.01 o                         
   0   4   3        638.63        749.17         7.95 o                         
   1   4   3        541.22        611.56         7.68 o                         
   2   4   3       1543.93       1620.65        14.95 o                         
   3   4   3        139.07        126.72         4.26 o                         
   4   4   3       1074.48       1097.68        12.13 o                         
   5   4   3       2779.39       2632.91        22.67 o                         
   6   4   3        420.88        431.29         8.45 o                         
   7   4   3        185.69        188.11         6.25 o                         
   8   4   3          0.57          2.06         3.67 o                         
   9   4   3         15.79         19.50         5.42 o                         
  -8   5   3          3.42         -0.63         5.12 o                         
  -7   5   3        218.21        234.03         8.15 o                         
  -6   5   3        334.67        363.67         8.56 o                         
  -5   5   3        187.45        173.32         6.46 o                         
  -4   5   3       1432.75       1445.66        14.63 o                         
  -3   5   3         16.55         12.30         2.63 o                         
  -2   5   3         44.40         46.83         3.19 o                         
  -1   5   3        379.59        382.86         6.32 o                         
   0   5   3        541.03        515.81         6.96 o                         
   1   5   3          6.76          7.67         1.97 o                         
   2   5   3        643.03        648.42         9.00 o                         
   3   5   3        658.73        644.29         9.20 o                         
   4   5   3        183.53        212.81         6.50 o                         
   5   5   3        168.87        146.23         5.88 o                         
   6   5   3         47.90         39.19         3.87 o                         
   7   5   3         28.90         38.40         4.42 o                         
   8   5   3         59.14         71.79         5.15 o                         
  -7   6   3        294.80        279.73         8.89 o                         
  -6   6   3         90.89        120.82         6.49 o                         
  -5   6   3          5.05          6.79         3.31 o                         
  -4   6   3         13.93         24.95         3.36 o                         
  -3   6   3        496.59        550.86         9.14 o                         
  -2   6   3        155.68        163.53         5.82 o                         
  -1   6   3        220.46        212.79         5.53 o                         
   0   6   3         38.13         43.33         2.87 o                         
   1   6   3        314.05        302.58         6.79 o                         
   2   6   3         46.49         45.94         3.44 o                         
   3   6   3        449.38        450.43         8.32 o                         
   4   6   3       1046.61       1011.58        13.73 o                         
   5   6   3         69.55         95.26         5.83 o                         
   6   6   3        265.00        314.84         9.75 o                         
   7   6   3          0.67         -0.73         4.33 o                         
  -6   7   3         23.75         19.64         4.70 o                         
  -5   7   3          1.66          4.60         4.09 o                         
  -4   7   3        105.59        101.07         6.41 o                         
  -3   7   3        101.15        108.15         6.10 o                         
  -2   7   3         10.39          2.95         3.01 o                         
  -1   7   3          0.26         -2.41         2.41 o                         
   0   7   3         30.65         44.22         3.82 o                         
   1   7   3          2.91          9.43         2.62 o                         
   2   7   3          9.19         19.08         3.67 o                         
   3   7   3         18.88         25.64         3.95 o                         
   4   7   3          0.44         -2.88         3.13 o                         
   5   7   3         40.41         32.43         5.30 o                         
   6   7   3          4.65         -1.34         6.19 o                         
  -4   8   3          1.00         -2.73         5.22 o                         
  -3   8   3         54.47         58.70         6.64 o                         
  -2   8   3         47.74         55.59         6.63 o                         
  -1   8   3        177.11        165.52         6.32 o                         
   0   8   3         54.35         42.47         4.36 o                         
   1   8   3         61.45         60.55         5.39 o                         
   2   8   3        152.82        145.11         6.89 o                         
   3   8   3          5.45          5.63         4.26 o                         
 -10   0   4        292.62        342.50        16.54 o                         
  -9   0   4        558.85        611.69        16.02 o                         
  -8   0   4         85.17         95.00         7.11 o                         
  -7   0   4        327.89        372.10        10.88 o                         
  -6   0   4       2084.33       1920.18        26.36 o                         
  -5   0   4       4800.74       4650.04        51.00 o                         
  -4   0   4       6956.22       6658.74        61.09 o                         
  -3   0   4      11036.76      10845.38        87.80 o                         
  -2   0   4       2092.24       1960.62        18.92 o                         
  -1   0   4        154.70        160.66         2.87 o                         
   0   0   4          4.68          6.33         0.91 o                         
   1   0   4       6400.49       6829.63       109.98 o                         
   3   0   4       2387.41       2141.11        20.92 o                         
   4   0   4       9034.95       8947.08        82.79 o                         
   5   0   4       2094.26       1984.28        25.22 o                         
   6   0   4         25.40         11.48         4.10 o                         
   7   0   4          3.94          6.82         4.04 o                         
   8   0   4         30.28         40.48         5.73 o                         
   9   0   4        976.42       1011.40        25.13 o                         
  10   0   4         71.51         78.79         9.50 o                         
 -10   1   4          8.87          3.87         3.78 o                         
  -9   1   4         72.41         59.83         4.57 o                         
  -8   1   4        349.67        330.15         8.50 o                         
  -7   1   4         99.55        120.18         5.63 o                         
  -6   1   4        258.26        252.00         5.37 o                         
  -5   1   4          1.24         -0.71         1.59 o                         
  -4   1   4       2855.15       3208.85        23.52 o                         
  -3   1   4        428.04        435.16         5.21 o                         
  -2   1   4       2780.98       2951.64        21.86 o                         
  -1   1   4        271.79        265.76         3.14 o                         
   0   1   4         16.32         20.07         1.04 o                         
   2   1   4       6061.32       6374.08        39.05 o                         
   3   1   4         32.41         31.35         1.54 o                         
   4   1   4          5.31          2.47         1.37 o                         
   5   1   4         22.49         16.84         2.05 o                         
   6   1   4         15.33         19.87         2.24 o                         
   7   1   4        346.03        338.51         8.20 o                         
   8   1   4         32.60         24.12         3.86 o                         
   9   1   4        133.97        123.35         7.37 o                         
  10   1   4         36.61         35.71         5.15 o                         
 -10   2   4        157.33        168.98        13.07 o                         
  -9   2   4         58.52         66.98         4.86 o                         
  -8   2   4         21.26         12.24         2.77 o                         
  -7   2   4         24.58         31.09         2.86 o                         
  -6   2   4       1389.09       1427.76        13.81 o                         
  -5   2   4       1936.24       1835.46        17.20 o                         
  -4   2   4       6989.91       7214.27        47.61 o                         
  -3   2   4       3001.51       2818.49        21.12 o                         
  -2   2   4       3544.29       3379.21        21.91 o                         
  -1   2   4         47.68         44.46         2.06 o                         
   0   2   4          7.24         13.28         0.97 o                         
   1   2   4       5218.91       5234.34        30.78 o                         
   2   2   4       7227.58       7278.15        41.99 o                         
   3   2   4       7473.48       7406.24        48.32 o                         
   4   2   4       5148.67       4960.19        34.83 o                         
   5   2   4       1397.41       1390.27        12.77 o                         
   6   2   4        836.30        853.10        10.24 o                         
   7   2   4          4.90          1.60         2.34 o                         
   8   2   4        136.50        154.42         6.49 o                         
   9   2   4        100.86        113.25         6.53 o                         
  10   2   4        482.80        497.70        12.97 o                         
  -9   3   4         61.56         56.60         5.34 o                         
  -8   3   4        244.68        213.23         7.46 o                         
  -7   3   4        848.85        827.89        10.85 o                         
  -6   3   4        685.95        639.22         8.52 o                         
  -5   3   4        196.18        256.87         4.98 o                         
  -4   3   4        314.85        330.22         6.42 o                         
  -3   3   4        405.06        435.73         6.49 o                         
  -2   3   4       1153.01       1178.39        10.82 o                         
  -1   3   4        955.37        923.54         8.48 o                         
   0   3   4         93.79         62.20         3.35 o                         
   1   3   4       3749.41       4042.49        26.39 o                         
   2   3   4       2989.31       3353.84        24.21 o                         
   3   3   4         88.28        100.37         3.72 o                         
   4   3   4        277.30        261.22         5.95 o                         
   5   3   4        439.99        383.32         6.25 o                         
   6   3   4         57.40         72.93         3.53 o                         
   7   3   4        150.60        119.73         5.00 o                         
   8   3   4        191.98        164.47         6.69 o                         
   9   3   4        108.96        104.30         7.73 o                         
  -9   4   4         64.91         60.69         7.45 o                         
  -8   4   4        160.70        161.63         8.02 o                         
  -7   4   4         73.07         87.62         5.00 o                         
  -6   4   4         95.82         87.87         4.61 o                         
  -5   4   4        614.08        690.85        10.43 o                         
  -4   4   4        588.47        575.03         8.73 o                         
  -3   4   4       1046.22        971.41        10.28 o                         
  -2   4   4        666.64        620.31         7.15 o                         
  -1   4   4         44.51         27.56         2.09 o                         
   0   4   4          0.34          3.51         1.39 o                         
   1   4   4         56.91         51.04         2.63 o                         
   2   4   4        259.07        207.78         5.06 o                         
   3   4   4       1106.20       1098.07        12.51 o                         
   4   4   4       1442.38       1414.61        14.90 o                         
   5   4   4        106.98        103.77         4.67 o                         
   6   4   4         33.72         52.22         4.05 o                         
   7   4   4          4.63         -2.54         2.59 o                         
   8   4   4         46.36         50.68         5.48 o                         
   9   4   4         79.14         77.27         7.12 o                         
  -8   5   4          4.92          2.24         3.92 o                         
  -7   5   4        210.80        214.89         9.05 o                         
  -6   5   4        152.96        145.43         6.08 o                         
  -5   5   4        178.00        161.67         7.18 o                         
  -4   5   4         79.23        106.29         4.50 o                         
  -3   5   4       1492.08       1550.87        14.35 o                         
  -2   5   4        668.23        678.92         8.84 o                         
  -1   5   4       1105.37       1145.75        11.57 o                         
   0   5   4        763.59        786.14         8.77 o                         
   1   5   4       1221.71       1266.81        12.35 o                         
   2   5   4       1482.80       1610.17        15.30 o                         
   3   5   4          3.67          5.89         2.39 o                         
   4   5   4          0.74         -1.16         2.72 o                         
   5   5   4        178.08        154.00         6.37 o                         
   6   5   4        365.35        339.68         8.31 o                         
   7   5   4         28.48         28.47         4.19 o                         
   8   5   4        211.27        199.73         8.78 o                         
  -7   6   4        177.95        186.45         8.91 o                         
  -6   6   4         10.66         12.27         4.06 o                         
  -5   6   4          2.24          1.54         3.15 o                         
  -4   6   4        929.64        927.05        12.87 o                         
  -3   6   4        143.15        144.32         6.58 o                         
  -2   6   4        436.25        491.16         8.35 o                         
  -1   6   4        291.16        272.85         5.97 o                         
   0   6   4          0.01         -1.95         1.95 o                         
   1   6   4          0.22          1.16         2.10 o                         
   2   6   4        158.29        140.51         5.60 o                         
   3   6   4        535.10        465.49         8.72 o                         
   4   6   4          0.89         -1.90         2.84 o                         
   5   6   4         27.50         41.48         4.52 o                         
   6   6   4         17.91          8.24         4.30 o                         
   7   6   4          3.71         -4.73         4.75 o                         
  -6   7   4         10.71          6.79         4.34 o                         
  -5   7   4        128.84        138.62         7.66 o                         
  -4   7   4          0.09         11.06         4.16 o                         
  -3   7   4         69.12         72.15         5.11 o                         
  -2   7   4         51.22         57.16         4.43 o                         
  -1   7   4        190.63        207.58         9.20 o                         
   0   7   4        219.57        231.96         6.57 o                         
   1   7   4         88.51        119.34         4.87 o                         
   2   7   4         67.21         70.54         5.03 o                         
   3   7   4         28.42         40.55         4.24 o                         
   4   7   4        135.71        119.32         6.28 o                         
   5   7   4         14.94          9.51         4.07 o                         
  -3   8   4          0.42         -0.98         5.81 o                         
  -2   8   4          6.16          1.46         3.79 o                         
  -1   8   4          6.94          1.86         3.58 o                         
   0   8   4          0.02         -3.48         3.48 o                         
   1   8   4        107.77        112.92         6.95 o                         
   2   8   4         78.02         55.40         5.66 o                         
   3   8   4          8.39          4.61         4.09 o                         
 -10   1   5        371.24        335.33        10.99 o                         
  -9   1   5        634.49        612.84        16.99 o                         
  -8   1   5       1485.35       1491.80        17.30 o                         
  -7   1   5       5536.32       5579.32        44.18 o                         
  -6   1   5        701.05        729.13        11.10 o                         
  -5   1   5        113.03        103.80         4.09 o                         
  -4   1   5       2616.92       2814.12        26.00 o                         
  -3   1   5       4061.30       4062.44        31.44 o                         
  -2   1   5       8342.83       8222.35        53.71 o                         
   0   1   5       9518.07       9433.37        87.32 o                         
   2   1   5       6364.30       6401.25        41.02 o                         
   3   1   5        510.86        498.54         5.56 o                         
   4   1   5       5252.48       5592.03        39.87 o                         
   5   1   5       2382.15       2340.70        23.91 o                         
   6   1   5        976.36        945.33        10.50 o                         
   7   1   5       1426.82       1395.58        17.24 o                         
   8   1   5       1081.59       1060.74        18.43 o                         
   9   1   5         56.14         52.51         5.07 o                         
  10   1   5          1.58         -3.46         4.62 o                         
 -10   2   5         36.27         31.93         5.52 o                         
  -9   2   5         56.60         41.61         4.10 o                         
  -8   2   5         13.79         13.93         3.35 o                         
  -7   2   5         48.75         56.34         3.48 o                         
  -6   2   5       1221.95       1184.72        11.77 o                         
  -5   2   5        563.75        551.25         7.16 o                         
  -4   2   5       1118.44       1057.31        10.00 o                         
  -3   2   5       2662.66       2921.89        20.52 o                         
  -2   2   5        989.06        997.12         8.51 o                         
  -1   2   5        146.44        173.33         2.80 o                         
   0   2   5         35.96         41.19         1.85 o                         
   1   2   5       1016.01       1091.25         8.53 o                         
   2   2   5          9.41         14.34         1.46 o                         
   3   2   5       3522.43       3592.22        24.71 o                         
   4   2   5         75.21         59.56         2.86 o                         
   5   2   5         19.79         30.26         2.52 o                         
   6   2   5        209.60        186.57         6.30 o                         
   7   2   5         18.93         11.49         2.78 o                         
   8   2   5        132.28        116.21         5.00 o                         
   9   2   5         60.52         44.38         5.30 o                         
  -9   3   5        968.40        960.80        26.87 o                         
  -8   3   5        410.16        458.18         9.98 o                         
  -7   3   5        274.80        288.83         7.99 o                         
  -6   3   5       1320.91       1250.66        13.85 o                         
  -5   3   5        644.06        648.54         9.81 o                         
  -4   3   5        173.76        171.44         4.91 o                         
  -3   3   5       2245.76       2351.61        17.99 o                         
  -2   3   5       4029.96       3997.06        24.69 o                         
  -1   3   5       3977.31       3817.12        24.85 o                         
   0   3   5       4631.94       4569.85        34.24 o                         
   1   3   5       4434.16       4543.52        28.34 o                         
   2   3   5          8.05         22.19         1.80 o                         
   3   3   5         48.58         49.41         2.96 o                         
   4   3   5        408.24        357.23         6.23 o                         
   5   3   5        385.26        412.68         7.07 o                         
   6   3   5       1466.32       1501.23        14.28 o                         
   7   3   5        990.00       1050.16        14.13 o                         
   8   3   5         72.04         99.71         5.64 o                         
   9   3   5        143.28        134.74         6.30 o                         
  -9   4   5          0.38          2.79         4.26 o                         
  -8   4   5         51.62         39.22         5.74 o                         
  -7   4   5         45.79         56.57         4.13 o                         
  -6   4   5        353.37        336.88         7.44 o                         
  -5   4   5       2283.87       2271.16        21.75 o                         
  -4   4   5       1622.57       1609.52        15.68 o                         
  -3   4   5        873.62        846.42         9.38 o                         
  -2   4   5          2.92          6.80         1.70 o                         
  -1   4   5          1.65          3.28         1.55 o                         
   0   4   5          5.21         11.24         1.67 o                         
   1   4   5        478.02        412.23         6.18 o                         
   2   4   5       1730.65       1866.89        16.45 o                         
   3   4   5       1310.91       1230.14        12.66 o                         
   4   4   5        724.31        753.73        10.01 o                         
   5   4   5         93.95         97.18         4.65 o                         
   6   4   5          0.79          4.53         2.65 o                         
   7   4   5        316.29        270.42         7.54 o                         
   8   4   5         76.23         68.85         6.27 o                         
   9   4   5         86.02         72.99         8.58 o                         
  -8   5   5          5.44          3.42         4.01 o                         
  -7   5   5         66.02         63.84         5.42 o                         
  -6   5   5        287.46        265.95         7.17 o                         
  -5   5   5          0.51          4.23         2.73 o                         
  -4   5   5         13.32         16.02         2.89 o                         
  -3   5   5       1593.86       1623.29        15.71 o                         
  -2   5   5         30.09         26.91         2.64 o                         
  -1   5   5        296.97        248.19         5.65 o                         
   0   5   5        669.87        653.56         7.93 o                         
   1   5   5        204.68        188.75         5.71 o                         
   2   5   5        135.53        138.01         5.08 o                         
   3   5   5          2.58          0.08         2.25 o                         
   4   5   5        363.35        328.57         7.28 o                         
   5   5   5        255.31        243.34         7.09 o                         
   6   5   5        284.74        305.22         9.61 o                         
   7   5   5        112.09        131.66         6.67 o                         
   8   5   5         10.08          9.09         3.91 o                         
  -7   6   5         60.94         83.02         6.92 o                         
  -6   6   5        233.96        277.32        10.53 o                         
  -5   6   5        251.88        270.86         7.89 o                         
  -4   6   5       2415.16       2417.63        22.23 o                         
  -3   6   5          4.19          7.56         2.91 o                         
  -2   6   5        787.00        776.77         9.62 o                         
  -1   6   5          1.57          0.31         2.08 o                         
   0   6   5         20.29         19.89         2.78 o                         
   1   6   5         19.81         32.60         2.96 o                         
   2   6   5        951.68        982.03        11.71 o                         
   3   6   5          8.53         11.91         3.06 o                         
   4   6   5        667.82        693.97        13.08 o                         
   5   6   5         24.50         42.30         4.31 o                         
   6   6   5          0.09         -3.66         3.66 o                         
   7   6   5          4.11         -0.55         4.34 o                         
  -6   7   5          0.15         -1.24         6.03 o                         
  -5   7   5        336.48        321.80        10.31 o                         
  -4   7   5        468.80        462.91        10.81 o                         
  -3   7   5         18.09         23.39         3.83 o                         
  -2   7   5          4.51         -0.90         3.05 o                         
  -1   7   5          4.01          2.13         2.37 o                         
   0   7   5         13.45         18.97         3.14 o                         
   1   7   5        375.69        327.88        10.70 o                         
   2   7   5          5.98          3.05         3.30 o                         
   3   7   5         16.01         12.06         3.74 o                         
   4   7   5         18.05         12.30         6.05 o                         
   5   7   5         16.10         15.66         4.77 o                         
  -3   8   5         36.11         30.57         7.09 o                         
  -2   8   5          1.74         -3.76         3.76 o                         
  -1   8   5         14.18          6.63         5.00 o                         
   0   8   5         11.26          5.08         3.41 o                         
   1   8   5        221.79        211.02        10.42 o                         
   2   8   5         62.22         56.97         8.41 o                         
   3   8   5        118.27        131.30         7.55 o                         
 -10   0   6         18.79         19.90         6.27 o                         
  -9   0   6         45.36         71.70         7.49 o                         
  -8   0   6        470.97        451.73        12.57 o                         
  -7   0   6       1243.37       1183.71        19.93 o                         
  -6   0   6       3179.38       3182.91        42.18 o                         
  -5   0   6      16315.73      16327.77       143.73 o                         
  -4   0   6       1346.33       1334.75        14.41 o                         
  -3   0   6       3541.83       3562.35        30.95 o                         
  -2   0   6       2953.38       2972.61        27.52 o                         
  -1   0   6         83.21         83.54         3.11 o                         
   0   0   6       4249.79       4436.21        39.75 o                         
   3   0   6       6072.56       5862.96        50.56 o                         
   4   0   6        900.57        819.22        11.25 o                         
   5   0   6        664.84        715.52        12.93 o                         
   6   0   6          9.53         27.70         4.17 o                         
   7   0   6       1174.34       1192.83        21.66 o                         
   8   0   6        680.40        721.03        17.52 o                         
   9   0   6        757.45        762.82        19.13 o                         
  10   0   6        109.12        113.88        12.92 o                         
 -10   1   6          0.86         -3.33         3.33 o                         
  -9   1   6         75.48         76.09         5.70 o                         
  -8   1   6         95.68         97.27         4.85 o                         
  -7   1   6        583.04        590.08         9.31 o                         
  -6   1   6         25.34         32.39         2.53 o                         
  -5   1   6         19.86         20.91         1.76 o                         
  -4   1   6          2.81          7.63         1.49 o                         
  -3   1   6        102.14         84.41         3.47 o                         
  -2   1   6       1102.19       1189.24        11.29 o                         
  -1   1   6        578.71        629.72         5.69 o                         
   0   1   6         35.04         30.04         1.05 o                         
   1   1   6       4455.34       4523.04        29.29 o                         
   2   1   6        368.82        411.20         5.07 o                         
   3   1   6       3612.93       3669.22        24.61 o                         
   4   1   6        446.03        529.12         6.55 o                         
   5   1   6       1107.06       1085.36        12.79 o                         
   6   1   6        132.07        117.79         4.58 o                         
   7   1   6         16.17         23.76         3.33 o                         
   8   1   6         32.43         30.25         4.37 o                         
   9   1   6          5.29          8.79         4.00 o                         
  10   1   6         46.59         28.08         5.32 o                         
 -10   2   6        143.29        167.77         8.97 o                         
  -9   2   6        283.14        255.79        12.01 o                         
  -8   2   6        176.11        174.60         6.45 o                         
  -7   2   6        197.73        233.05         7.05 o                         
  -6   2   6       2651.49       2659.20        22.65 o                         
  -5   2   6       2897.57       2863.38        24.29 o                         
  -4   2   6       3592.46       3541.70        28.15 o                         
  -3   2   6        227.80        206.27         4.13 o                         
  -2   2   6        236.90        306.23         4.14 o                         
  -1   2   6       2476.15       2527.65        17.36 o                         
   0   2   6        674.81        605.52         6.10 o                         
   1   2   6       3166.49       3183.31        20.04 o                         
   2   2   6        730.82        561.20         6.86 o                         
   3   2   6       2317.36       2350.22        18.43 o                         
   4   2   6       1091.97       1043.88        10.75 o                         
   5   2   6        153.94        158.07         5.03 o                         
   6   2   6        765.45        781.02        11.01 o                         
   7   2   6        805.97        795.17        11.69 o                         
   8   2   6       1309.03       1340.08        15.99 o                         
   9   2   6        321.46        362.54        11.53 o                         
  -9   3   6        136.64        122.30         6.33 o                         
  -8   3   6        281.69        263.14        14.26 o                         
  -7   3   6        480.12        426.20         7.06 o                         
  -6   3   6         50.75         60.53         3.74 o                         
  -5   3   6        920.78        922.53        11.11 o                         
  -4   3   6         36.13         51.49         2.80 o                         
  -3   3   6       1165.59       1218.88        10.30 o                         
  -2   3   6       1659.18       1764.96        13.12 o                         
  -1   3   6        935.60        870.87         8.50 o                         
   0   3   6       1480.83       1605.35        12.10 o                         
   1   3   6        670.43        735.13         7.42 o                         
   2   3   6        451.91        432.97         5.62 o                         
   3   3   6         70.75         97.47         4.30 o                         
   4   3   6       1714.92       1794.70        15.71 o                         
   5   3   6        131.17        115.42         4.39 o                         
   6   3   6         91.81         76.16         4.78 o                         
   7   3   6        492.64        489.63         8.85 o                         
   8   3   6         55.93         42.25         4.27 o                         
   9   3   6          6.95          1.93         3.11 o                         
  -9   4   6         17.45         32.78         5.73 o                         
  -8   4   6         89.74        108.14         5.00 o                         
  -7   4   6        190.13        208.97         6.59 o                         
  -6   4   6        176.00        190.37         6.42 o                         
  -5   4   6        813.34        854.81        11.75 o                         
  -4   4   6       2774.65       2701.00        23.73 o                         
  -3   4   6         76.98         63.85         3.03 o                         
  -2   4   6         14.73         20.18         1.97 o                         
  -1   4   6         21.71          9.44         1.70 o                         
   0   4   6        993.10        986.09         9.72 o                         
   1   4   6        672.64        634.88         8.44 o                         
   2   4   6       1013.86        959.97         9.98 o                         
   3   4   6        955.41        967.99        11.54 o                         
   4   4   6         26.49         20.85         2.89 o                         
   5   4   6        730.35        767.18        12.45 o                         
   6   4   6         10.36          7.30         2.82 o                         
   7   4   6        489.53        496.80         9.74 o                         
   8   4   6          4.68          2.62         4.75 o                         
   9   4   6        348.19        366.04        15.23 o                         
  -8   5   6        228.33        250.84         9.01 o                         
  -7   5   6        324.41        307.89        10.35 o                         
  -6   5   6          0.18         -3.05         3.05 o                         
  -5   5   6          1.23          4.61         2.68 o                         
  -4   5   6        744.59        794.79        10.29 o                         
  -3   5   6        443.61        441.19         7.62 o                         
  -2   5   6       1417.38       1455.15        13.60 o                         
  -1   5   6        347.54        361.27         6.19 o                         
   0   5   6        378.36        373.52         6.52 o                         
   1   5   6         79.91         74.09         3.68 o                         
   2   5   6        349.21        337.77         7.01 o                         
   3   5   6          4.64          3.27         2.33 o                         
   4   5   6        736.09        736.13        13.23 o                         
   5   5   6        533.62        527.33         9.96 o                         
   6   5   6        318.72        323.31         8.48 o                         
   7   5   6          3.61         -0.46         3.68 o                         
   8   5   6          8.12         -3.03         3.71 o                         
  -7   6   6         72.77         86.78         6.46 o                         
  -6   6   6          0.83         14.85         4.14 o                         
  -5   6   6        329.22        321.45         8.20 o                         
  -4   6   6         69.98         89.68         4.80 o                         
  -3   6   6        117.07        150.56         5.78 o                         
  -2   6   6        405.40        399.56         6.96 o                         
  -1   6   6         40.08         48.84         3.26 o                         
   0   6   6         13.82         22.65         2.88 o                         
   1   6   6        859.77        776.18        10.11 o                         
   2   6   6          7.60          4.45         2.56 o                         
   3   6   6          4.29          7.99         2.93 o                         
   4   6   6          4.74          2.46         3.08 o                         
   5   6   6          1.08          3.01         4.04 o                         
   6   6   6          4.08          0.64         3.58 o                         
   7   6   6         27.92         24.28         5.05 o                         
  -6   7   6          6.36          1.46         4.64 o                         
  -5   7   6        182.34        170.74         8.00 o                         
  -4   7   6        171.47        186.77         8.84 o                         
  -3   7   6        341.90        363.72         9.00 o                         
  -2   7   6         63.45         78.81         5.24 o                         
  -1   7   6        204.50        212.19         6.18 o                         
   0   7   6          4.06          5.21         2.93 o                         
   1   7   6         78.51         83.19         4.50 o                         
   2   7   6          9.62          6.37         3.19 o                         
   3   7   6          1.24          2.12         3.21 o                         
   4   7   6         24.46         12.49         4.56 o                         
   5   7   6         32.04         33.95         5.50 o                         
  -3   8   6          7.44         -2.54         4.72 o                         
  -2   8   6          4.11         -1.28         5.00 o                         
  -1   8   6          2.96          4.38         3.41 o                         
   0   8   6          1.58         -0.30         3.28 o                         
   1   8   6          0.52         -5.28         5.28 o                         
   2   8   6         45.16         36.91         5.07 o                         
   3   8   6         94.52        109.37         7.66 o                         
 -10   1   7        725.76        728.06        15.60 o                         
  -9   1   7        265.02        270.29         6.79 o                         
  -8   1   7        763.48        782.44        11.49 o                         
  -7   1   7        434.12        473.46         8.88 o                         
  -6   1   7        567.20        547.85         9.14 o                         
  -5   1   7       2876.50       2785.30        20.64 o                         
  -4   1   7       6213.85       6174.06        45.23 o                         
  -3   1   7       2759.50       2603.43        19.56 o                         
  -2   1   7       9737.54       9858.90        71.22 o                         
  -1   1   7       7456.87       7284.65        47.41 o                         
   0   1   7       2556.66       2596.85        16.17 o                         
   1   1   7      12260.17      12521.90        89.17 o                         
   2   1   7       5460.10       5397.63        38.59 o                         
   3   1   7       3080.88       2939.95        20.60 o                         
   4   1   7      13191.05      13204.76        80.17 o                         
   5   1   7       2241.70       2143.99        16.74 o                         
   6   1   7       3100.50       3025.88        24.67 o                         
   7   1   7        264.71        242.41         7.06 o                         
   8   1   7          9.90         19.06         4.03 o                         
   9   1   7         78.21        101.70         9.91 o                         
  10   1   7         64.72         78.87         6.64 o                         
 -10   2   7         42.45         36.02         5.55 o                         
  -9   2   7         68.02         63.26         6.45 o                         
  -8   2   7        151.34        161.35         6.12 o                         
  -7   2   7        503.27        441.99         9.32 o                         
  -6   2   7       1066.54       1076.86        13.11 o                         
  -5   2   7         72.11         62.64         2.89 o                         
  -4   2   7        311.12        320.34         5.16 o                         
  -3   2   7       1794.82       2075.54        16.56 o                         
  -2   2   7        927.48       1071.94         9.34 o                         
  -1   2   7       1634.42       1748.19        12.42 o                         
   0   2   7       2064.06       2072.17        14.99 o                         
   1   2   7         72.67         54.60         2.78 o                         
   2   2   7        533.54        441.26         5.87 o                         
   3   2   7       6415.28       6623.95        40.95 o                         
   4   2   7         28.17         31.54         2.22 o                         
   5   2   7       1032.39       1035.04        11.45 o                         
   6   2   7        189.60        162.94         5.34 o                         
   7   2   7        109.59        102.66         5.97 o                         
   8   2   7        101.18         80.81         4.29 o                         
   9   2   7         75.58         69.93         6.75 o                         
  -9   3   7        106.60        114.05         6.05 o                         
  -8   3   7        155.24        157.85         7.22 o                         
  -7   3   7         36.73         24.21         2.64 o                         
  -6   3   7         23.54         18.31         2.79 o                         
  -5   3   7        484.17        505.82         8.35 o                         
  -4   3   7       3103.62       3190.60        24.79 o                         
  -3   3   7       5122.11       5237.84        32.39 o                         
  -2   3   7       1882.57       1968.78        14.27 o                         
  -1   3   7       2461.39       2356.13        18.55 o                         
   0   3   7          6.34          5.82         1.45 o                         
   1   3   7       1451.60       1607.89        11.95 o                         
   2   3   7        370.61        306.02         4.68 o                         
   3   3   7       3788.36       3785.43        25.90 o                         
   4   3   7        229.27        214.88         4.97 o                         
   5   3   7       5711.47       5794.51        41.77 o                         
   6   3   7       2004.27       2071.35        19.71 o                         
   7   3   7          6.63          3.24         2.74 o                         
   8   3   7         31.65         28.79         4.22 o                         
   9   3   7        113.82        126.78         5.82 o                         
  -9   4   7         18.14         17.20         4.63 o                         
  -8   4   7        141.22        140.56         6.33 o                         
  -7   4   7        562.65        512.93        10.21 o                         
  -6   4   7         26.25         33.73         3.53 o                         
  -5   4   7        580.19        523.52         8.83 o                         
  -4   4   7        174.33        173.11         6.50 o                         
  -3   4   7        126.08        138.99         4.36 o                         
  -2   4   7        307.81        322.37         5.21 o                         
  -1   4   7       1666.26       1705.34        14.32 o                         
   0   4   7       1118.55       1072.34        10.86 o                         
   1   4   7       1232.70       1233.95        12.36 o                         
   2   4   7        687.86        717.81         8.11 o                         
   3   4   7        826.77        854.20        10.41 o                         
   4   4   7         70.47         55.94         3.67 o                         
   5   4   7        264.24        261.56         6.74 o                         
   6   4   7        171.15        174.17         7.04 o                         
   7   4   7        298.64        274.24         8.13 o                         
   8   4   7        124.69        110.87         6.81 o                         
  -8   5   7        221.97        205.94         7.68 o                         
  -7   5   7          5.16          8.70         3.69 o                         
  -6   5   7        116.96        115.83         5.45 o                         
  -5   5   7        344.09        350.73         7.54 o                         
  -4   5   7         93.91         93.45         4.82 o                         
  -3   5   7          6.29          6.80         2.36 o                         
  -2   5   7       1942.74       1882.86        16.23 o                         
  -1   5   7         12.82         18.36         2.29 o                         
   0   5   7        120.61        102.15         4.79 o                         
   1   5   7         28.32         32.88         2.62 o                         
   2   5   7       1008.58       1022.28        10.60 o                         
   3   5   7         35.61         39.61         3.23 o                         
   4   5   7        266.23        270.77         7.18 o                         
   5   5   7        435.19        437.08         8.77 o                         
   6   5   7         43.44         71.16         5.08 o                         
   7   5   7          6.73         -0.11         3.84 o                         
   8   5   7          4.78         -0.33         3.61 o                         
  -7   6   7         53.56         60.48         8.22 o                         
  -6   6   7         55.60         48.68         4.99 o                         
  -5   6   7        295.62        308.41         8.56 o                         
  -4   6   7         18.40         23.40         3.30 o                         
  -3   6   7        314.83        306.85         9.38 o                         
  -2   6   7       1653.61       1740.01        16.23 o                         
  -1   6   7        555.32        585.27         8.91 o                         
   0   6   7        461.81        495.95         8.91 o                         
   1   6   7        677.71        667.33         8.95 o                         
   2   6   7        224.38        227.28         7.73 o                         
   3   6   7        384.28        453.47         8.09 o                         
   4   6   7         25.39         19.24         3.93 o                         
   5   6   7         39.66         35.88         4.78 o                         
   6   6   7        268.56        249.12        10.88 o                         
   7   6   7         52.91         61.07         7.49 o                         
  -6   7   7         45.15         42.72         6.31 o                         
  -5   7   7         21.41         16.42         5.08 o                         
  -4   7   7         56.05         46.53         4.79 o                         
  -3   7   7          3.90          1.63         3.30 o                         
  -2   7   7         30.46         20.50         3.00 o                         
  -1   7   7         49.10         39.14         3.63 o                         
   0   7   7         18.93         15.62         3.16 o                         
   1   7   7          1.44          2.64         2.69 o                         
   2   7   7         38.17         45.94         3.93 o                         
   3   7   7         85.31         80.95         5.21 o                         
   4   7   7          0.08          2.06         4.32 o                         
   5   7   7         56.29         71.97         6.96 o                         
  -3   8   7          4.54          3.53         5.00 o                         
  -2   8   7          5.88          7.08         5.01 o                         
  -1   8   7        214.52        208.38         9.06 o                         
   0   8   7          1.48          0.05         3.66 o                         
   1   8   7          3.07         -4.24         4.24 o                         
   2   8   7        119.95        132.03         7.60 o                         
   3   8   7          0.82         -0.47         3.69 o                         
 -10   0   8        230.90        208.58        16.98 o                         
  -9   0   8        415.81        380.20        10.53 o                         
  -8   0   8       1429.03       1480.60        21.28 o                         
  -7   0   8       2951.61       2836.17        32.37 o                         
  -6   0   8        749.69        746.14        14.87 o                         
  -5   0   8       4257.82       4392.15        39.71 o                         
  -4   0   8         20.71         44.04         2.47 o                         
  -3   0   8       5858.30       6028.11        64.37 o                         
  -2   0   8        929.03        936.83        10.93 o                         
   1   0   8       7109.77       6901.93        61.82 o                         
   2   0   8       8096.37       8251.44        86.42 o                         
   3   0   8        645.05        670.20        10.45 o                         
   4   0   8          5.93          6.27         2.18 o                         
   5   0   8       1025.58        953.83        13.51 o                         
   6   0   8       5266.84       5393.24        56.12 o                         
   7   0   8        656.52        679.51        14.96 o                         
   8   0   8        613.46        618.94        17.10 o                         
   9   0   8        204.45        184.70        12.87 o                         
  10   0   8        521.41        488.01        18.60 o                         
 -10   1   8         24.89         13.53         4.88 o                         
  -9   1   8          0.82         -3.08         3.76 o                         
  -8   1   8        204.46        208.24         5.95 o                         
  -7   1   8         41.56         41.91         2.48 o                         
  -6   1   8         16.05         11.09         1.63 o                         
  -5   1   8        364.68        342.27         5.79 o                         
  -4   1   8       1305.73       1437.14        14.28 o                         
  -3   1   8        257.95        218.36         4.31 o                         
  -2   1   8        191.24        199.56         5.52 o                         
  -1   1   8        468.99        480.46         5.05 o                         
   0   1   8        645.99        646.27         6.14 o                         
   1   1   8         56.10         63.56         2.51 o                         
   2   1   8       2484.47       2781.55        20.86 o                         
   3   1   8       3679.19       3843.43        26.03 o                         
   4   1   8         41.95         70.11         4.02 o                         
   5   1   8        203.90        190.87         4.54 o                         
   6   1   8         32.73         34.93         3.00 o                         
   7   1   8         35.18         46.40         4.07 o                         
   8   1   8          9.08          4.60         3.37 o                         
   9   1   8         12.74         10.82         4.57 o                         
  10   1   8         38.03         25.51         6.75 o                         
 -10   2   8         32.62         36.25         5.55 o                         
  -9   2   8        191.03        197.84         8.86 o                         
  -8   2   8       1306.16       1332.56        18.17 o                         
  -7   2   8       2421.94       2375.46        22.16 o                         
  -6   2   8       2721.87       2752.05        24.63 o                         
  -5   2   8       1165.94       1172.94        11.32 o                         
  -4   2   8         42.19         65.21         3.06 o                         
  -3   2   8       2423.08       2917.22        21.71 o                         
  -2   2   8      11128.02      11497.36        72.27 o                         
  -1   2   8       6021.18       5831.89        38.24 o                         
   0   2   8      13684.83      13357.08        79.72 o                         
   1   2   8        436.41        327.78         4.65 o                         
   2   2   8       3409.67       3573.30        24.59 o                         
   3   2   8       6482.44       6973.61        43.04 o                         
   4   2   8          4.68          6.86         1.82 o                         
   5   2   8       1424.85       1479.07        13.75 o                         
   6   2   8       1827.38       1858.70        19.40 o                         
   7   2   8         93.88        112.93         4.95 o                         
   8   2   8        105.15        104.47         6.86 o                         
   9   2   8        182.89        184.02         8.75 o                         
  -9   3   8          6.72          4.67         3.80 o                         
  -8   3   8        122.72        125.96         5.98 o                         
  -7   3   8        280.85        242.64         6.44 o                         
  -6   3   8          8.90          6.37         2.31 o                         
  -5   3   8       1513.78       1518.93        15.34 o                         
  -4   3   8       1739.79       1724.39        15.08 o                         
  -3   3   8        656.32        686.60         7.91 o                         
  -2   3   8        819.86        802.61         8.50 o                         
  -1   3   8        186.37        173.54         3.64 o                         
   0   3   8         56.34         63.53         2.92 o                         
   1   3   8       1428.89       1505.15        11.85 o                         
   2   3   8       1224.59       1252.64        11.30 o                         
   3   3   8       1694.13       1652.03        14.39 o                         
   4   3   8        781.79        731.45         8.88 o                         
   5   3   8        859.05        841.50        10.37 o                         
   6   3   8        378.51        364.15         6.93 o                         
   7   3   8          1.90          0.41         2.90 o                         
   8   3   8          2.52         10.01         3.49 o                         
   9   3   8        145.72        128.86         6.11 o                         
  -9   4   8         32.83         36.90         4.71 o                         
  -8   4   8        371.47        382.56         7.60 o                         
  -7   4   8        277.50        282.65         6.61 o                         
  -6   4   8        153.87        177.31         6.88 o                         
  -5   4   8         21.44         17.20         2.46 o                         
  -4   4   8        886.85        883.73         9.50 o                         
  -3   4   8        128.86        138.11         3.83 o                         
  -2   4   8        717.28        713.29         7.68 o                         
  -1   4   8       2758.19       2662.39        21.03 o                         
   0   4   8       1207.45       1136.02        11.71 o                         
   1   4   8       1183.73       1219.08        12.17 o                         
   2   4   8         53.50         43.95         2.52 o                         
   3   4   8        311.51        334.93         7.93 o                         
   4   4   8         42.05         51.20         3.68 o                         
   5   4   8        112.78        121.58         5.39 o                         
   6   4   8        817.80        835.93        14.05 o                         
   7   4   8        443.82        462.01         9.74 o                         
   8   4   8         19.96         29.87         5.70 o                         
  -8   5   8          0.61          4.54         3.33 o                         
  -7   5   8        127.72        136.90         6.50 o                         
  -6   5   8        221.65        251.24         7.48 o                         
  -5   5   8         61.32         72.07         5.02 o                         
  -4   5   8        608.50        634.45        10.28 o                         
  -3   5   8       1386.94       1374.51        14.35 o                         
  -2   5   8       1850.26       1927.94        16.62 o                         
  -1   5   8        299.67        300.93         6.37 o                         
   0   5   8        254.31        235.36         6.12 o                         
   1   5   8        175.59        170.37         5.21 o                         
   2   5   8        124.53        133.31         4.41 o                         
   3   5   8        296.40        306.53         6.68 o                         
   4   5   8        342.28        377.41         8.26 o                         
   5   5   8        319.87        340.59         8.02 o                         
   6   5   8        107.87        116.86         6.42 o                         
   7   5   8         92.84        113.93         8.07 o                         
   8   5   8         40.68         18.59         4.55 o                         
  -7   6   8        194.61        204.42         8.65 o                         
  -6   6   8         15.78         22.83         4.40 o                         
  -5   6   8         19.81         12.38         3.92 o                         
  -4   6   8        309.98        296.11         8.74 o                         
  -3   6   8        796.20        779.99        11.10 o                         
  -2   6   8        204.58        187.68         5.37 o                         
  -1   6   8        116.08         91.68         5.26 o                         
   0   6   8         58.22         40.47         3.78 o                         
   1   6   8          1.15          4.89         2.08 o                         
   2   6   8          1.64          2.80         2.39 o                         
   3   6   8          1.91          3.78         2.91 o                         
   4   6   8        115.44        118.50         5.70 o                         
   5   6   8         30.78         21.97         4.06 o                         
   6   6   8          2.00          1.99         4.30 o                         
   7   6   8          1.93         -2.58         4.98 o                         
  -5   7   8        166.61        188.10         9.42 o                         
  -4   7   8        186.91        199.98         8.50 o                         
  -3   7   8        651.02        642.37        12.74 o                         
  -2   7   8         19.89         19.22         3.33 o                         
  -1   7   8         39.24         32.68         4.19 o                         
   0   7   8        194.70        181.01         9.01 o                         
   1   7   8         22.53         24.85         3.36 o                         
   2   7   8        148.50        152.20         6.16 o                         
   3   7   8        209.84        224.46         7.65 o                         
   4   7   8        118.50        116.28         7.26 o                         
   5   7   8        109.35        143.54         8.69 o                         
  -3   8   8         45.83         31.69         6.20 o                         
  -2   8   8          2.25          1.02         4.79 o                         
  -1   8   8         37.04         48.69         5.39 o                         
   0   8   8          0.37          0.25         5.07 o                         
   1   8   8         14.58         17.18         4.20 o                         
   2   8   8         26.21         35.18         4.50 o                         
   3   8   8         34.30         35.17         5.54 o                         
 -10   1   9        217.54        267.01        10.22 o                         
  -9   1   9        140.39        166.32         7.68 o                         
  -8   1   9        532.69        489.61         9.93 o                         
  -7   1   9       1446.90       1416.22        15.62 o                         
  -6   1   9        861.71        842.69         9.38 o                         
  -5   1   9       3886.72       3903.59        39.07 o                         
  -4   1   9       5644.53       5640.30        43.47 o                         
  -3   1   9      14981.68      15361.95       104.37 o                         
  -2   1   9        623.89        546.73         6.37 o                         
  -1   1   9        693.50        713.33         6.78 o                         
   0   1   9       9916.00       9868.97        56.53 o                         
   1   1   9       1823.54       1665.61        14.27 o                         
   2   1   9       1101.66        936.35         9.58 o                         
   3   1   9       5122.56       5014.87        34.26 o                         
   4   1   9       5413.21       5419.16        34.65 o                         
   5   1   9        496.15        457.02         6.79 o                         
   6   1   9        362.83        415.40         7.89 o                         
   7   1   9        292.31        314.08         6.38 o                         
   8   1   9        490.06        500.44        21.10 o                         
   9   1   9        556.29        608.11        14.23 o                         
 -10   2   9         84.23         74.40         6.70 o                         
  -9   2   9         22.57         16.87         4.84 o                         
  -8   2   9        197.77        184.86         6.84 o                         
  -7   2   9        276.68        261.88         5.87 o                         
  -6   2   9        723.91        710.23         9.36 o                         
  -5   2   9         76.15         72.36         3.01 o                         
  -4   2   9        970.36       1076.10        10.90 o                         
  -3   2   9       1564.47       1726.39        13.32 o                         
  -2   2   9        100.55        153.73         3.23 o                         
  -1   2   9        204.60        197.88         3.28 o                         
   0   2   9       2358.14       2530.47        18.64 o                         
   1   2   9         99.88         73.75         2.96 o                         
   2   2   9        881.88       1059.93        10.26 o                         
   3   2   9        126.10        118.60         5.45 o                         
   4   2   9        460.56        384.88         5.94 o                         
   5   2   9       1271.74       1305.00        12.81 o                         
   6   2   9        152.31        108.54         6.38 o                         
   7   2   9         68.04         88.70         4.76 o                         
   8   2   9          7.14          3.81         2.79 o                         
   9   2   9         87.16         77.21         7.41 o                         
  -9   3   9         34.58         38.08         4.90 o                         
  -8   3   9          3.36          3.59         3.14 o                         
  -7   3   9       1399.90       1335.67        15.54 o                         
  -6   3   9        284.22        296.05         6.48 o                         
  -5   3   9        397.55        392.35         7.21 o                         
  -4   3   9       1871.84       1735.27        15.16 o                         
  -3   3   9       3283.84       3259.53        24.46 o                         
  -2   3   9        314.52        263.12         4.87 o                         
  -1   3   9       1046.52       1101.62        10.02 o                         
   0   3   9        428.27        416.36         5.89 o                         
   1   3   9       1287.95       1128.96        10.03 o                         
   2   3   9       1072.01       1009.74         9.61 o                         
   3   3   9       3756.95       4028.26        27.72 o                         
   4   3   9        468.49        444.07         6.74 o                         
   5   3   9        185.30        190.47         5.39 o                         
   6   3   9        154.76        244.15         7.20 o                         
   7   3   9        195.84        193.65         6.38 o                         
   8   3   9        309.19        319.89         9.08 o                         
   9   3   9        238.90        267.65         8.91 o                         
  -9   4   9        226.39        200.95         7.47 o                         
  -8   4   9        323.72        311.76         7.52 o                         
  -7   4   9        174.33        166.10         5.50 o                         
  -6   4   9        120.71        107.29         4.50 o                         
  -5   4   9         81.89         78.95         3.73 o                         
  -4   4   9         24.80         29.80         2.62 o                         
  -3   4   9       1776.38       1795.26        15.08 o                         
  -2   4   9        646.47        682.75         8.00 o                         
  -1   4   9       1581.21       1649.48        16.09 o                         
   0   4   9       1811.84       1866.32        15.68 o                         
   1   4   9        268.49        248.80         4.99 o                         
   2   4   9         11.41         15.87         2.10 o                         
   3   4   9         49.36         27.33         2.28 o                         
   4   4   9         33.63         32.18         3.27 o                         
   5   4   9         89.73         77.22         4.61 o                         
   6   4   9        410.52        373.35        10.23 o                         
   7   4   9        259.35        237.09         7.07 o                         
   8   4   9          7.34          9.22         4.91 o                         
  -8   5   9         84.33         87.93         5.41 o                         
  -7   5   9          0.38          1.24         3.20 o                         
  -6   5   9        173.23        189.93         6.53 o                         
  -5   5   9         26.64         29.79         3.77 o                         
  -4   5   9         72.42         67.17         4.18 o                         
  -3   5   9       1270.11       1207.52        12.69 o                         
  -2   5   9         60.73         52.45         3.42 o                         
  -1   5   9         75.85         77.57         4.10 o                         
   0   5   9        371.70        348.85         7.23 o                         
   1   5   9          5.04          4.44         1.77 o                         
   2   5   9         89.77         92.70         3.79 o                         
   3   5   9        780.84        738.01        10.39 o                         
   4   5   9         29.62         38.71         3.84 o                         
   5   5   9        228.92        238.97         7.26 o                         
   6   5   9        109.31         99.53         5.93 o                         
   7   5   9          0.27          0.06         3.80 o                         
   8   5   9          8.87          7.50         6.31 o                         
  -7   6   9          5.85         10.40         5.03 o                         
  -6   6   9         85.33         78.25         7.09 o                         
  -5   6   9          1.18          1.37         3.37 o                         
  -4   6   9        371.36        386.26         9.22 o                         
  -3   6   9         88.48         82.31         4.93 o                         
  -2   6   9       1658.21       1723.96        17.74 o                         
  -1   6   9         49.65         62.57         4.21 o                         
   0   6   9        449.42        462.94         9.08 o                         
   1   6   9         50.59         57.41         4.05 o                         
   2   6   9         49.62         34.73         3.60 o                         
   3   6   9         52.92         56.46         4.19 o                         
   4   6   9         51.21         55.45         4.31 o                         
   5   6   9        119.62        118.22         6.21 o                         
   6   6   9        172.83        149.31         8.70 o                         
  -5   7   9          1.73          0.27         4.63 o                         
  -4   7   9         37.90         49.51         5.62 o                         
  -3   7   9          1.33          1.56         4.42 o                         
  -2   7   9         46.56         45.10         4.47 o                         
  -1   7   9        171.77        177.06         8.78 o                         
   0   7   9          5.66          6.75         3.69 o                         
   1   7   9         18.71         10.61         3.60 o                         
   2   7   9         14.63         11.22         3.14 o                         
   3   7   9          9.50         10.51         3.54 o                         
   4   7   9        204.65        208.80         9.44 o                         
   5   7   9        146.85        161.24        12.15 o                         
  -3   8   9        127.57        140.91        10.25 o                         
  -2   8   9         20.38         19.78         5.44 o                         
  -1   8   9        109.23        114.35         7.35 o                         
   0   8   9         46.42         45.24         5.30 o                         
   1   8   9         14.43         16.03         4.33 o                         
   2   8   9         18.68         20.08         5.98 o                         
   3   8   9          8.22         -3.79         3.79 o                         
 -10   0  10        463.38        433.84        16.32 o                         
  -9   0  10       2509.09       2558.55        46.99 o                         
  -8   0  10       1362.04       1391.23        23.29 o                         
  -7   0  10         95.74        107.48         4.77 o                         
  -6   0  10       3673.39       3698.22        35.10 o                         
  -5   0  10         19.11         17.13         2.18 o                         
  -4   0  10       2541.04       2524.42        25.73 o                         
  -3   0  10      16333.24      16580.54       157.14 o                         
  -2   0  10       8231.82       8010.64       163.18 o                         
  -1   0  10        108.91        103.85         4.72 o                         
   0   0  10       9898.38       9873.32        80.18 o                         
   1   0  10       1082.96       1068.15        13.13 o                         
   2   0  10        570.47        539.63        13.20 o                         
   3   0  10       2287.92       2183.57        24.41 o                         
   4   0  10       7171.88       7232.09        68.45 o                         
   5   0  10       1001.48        937.36        13.87 o                         
   6   0  10       5445.56       5538.41        52.36 o                         
   7   0  10        228.50        209.88        10.55 o                         
   8   0  10         25.80         18.23         5.68 o                         
   9   0  10          0.18         -4.76         6.53 o                         
 -10   1  10         40.59         59.82         6.58 o                         
  -9   1  10         31.31         31.46         4.95 o                         
  -8   1  10          1.92          3.74         3.22 o                         
  -7   1  10       1372.42       1335.32        13.11 o                         
  -6   1  10         55.04         74.10         3.69 o                         
  -5   1  10        314.37        320.29         5.46 o                         
  -4   1  10       1184.82       1280.22        11.37 o                         
  -3   1  10        306.14        306.21         5.73 o                         
  -2   1  10         57.47         56.68         2.64 o                         
  -1   1  10       1881.14       2004.32        15.90 o                         
   0   1  10        126.52        159.74         2.77 o                         
   1   1  10        240.13        227.40         4.16 o                         
   2   1  10       4962.32       5192.66        36.39 o                         
   3   1  10         15.87         13.24         1.63 o                         
   4   1  10        368.89        337.66         5.35 o                         
   5   1  10         63.47         69.13         4.12 o                         
   6   1  10         17.89         21.68         2.58 o                         
   7   1  10         13.89          9.60         2.86 o                         
   8   1  10         23.10         26.02         4.57 o                         
   9   1  10          5.87          0.05         4.46 o                         
 -10   2  10        608.18        622.37        19.17 o                         
  -9   2  10       1590.64       1575.59        20.28 o                         
  -8   2  10       1369.59       1338.20        15.66 o                         
  -7   2  10        119.97        127.21         4.81 o                         
  -6   2  10         46.67         40.30         2.79 o                         
  -5   2  10         11.40         13.78         1.94 o                         
  -4   2  10       3029.13       2940.98        33.17 o                         
  -3   2  10       6092.95       6181.69        48.34 o                         
  -2   2  10       7609.32       7671.35        51.85 o                         
  -1   2  10       8480.43       8455.05        53.72 o                         
   0   2  10        904.81        910.28         9.12 o                         
   1   2  10       3500.67       3681.28        23.02 o                         
   2   2  10         52.50         69.74         2.90 o                         
   3   2  10       7773.03       8147.74        48.11 o                         
   4   2  10        879.09        844.46         9.16 o                         
   5   2  10       3708.20       3805.63        28.10 o                         
   6   2  10        527.44        534.61        11.13 o                         
   7   2  10       1244.52       1254.84        14.57 o                         
   8   2  10        583.52        581.15        10.35 o                         
   9   2  10          6.54         13.64         5.71 o                         
  -9   3  10         41.59         42.67         4.46 o                         
  -8   3  10        345.12        333.55         7.62 o                         
  -7   3  10         11.88         11.79         2.74 o                         
  -6   3  10        314.06        327.09         6.70 o                         
  -5   3  10       1099.98       1056.74        10.68 o                         
  -4   3  10       1079.08       1041.92        10.60 o                         
  -3   3  10         91.63        114.96         3.63 o                         
  -2   3  10        952.48       1054.87        11.48 o                         
  -1   3  10        709.03        732.92         7.82 o                         
   0   3  10       2104.46       2247.51        17.49 o                         
   1   3  10         76.74         47.90         3.17 o                         
   2   3  10        474.60        431.14         6.01 o                         
   3   3  10         11.06          8.42         1.92 o                         
   4   3  10         93.75         87.87         3.66 o                         
   5   3  10        614.85        601.00        10.77 o                         
   6   3  10       1963.17       1838.40        17.82 o                         
   7   3  10        316.11        283.16         9.06 o                         
   8   3  10         45.68         44.08         4.43 o                         
   9   3  10        245.28        199.69         7.27 o                         
  -9   4  10        111.23        130.22         7.01 o                         
  -8   4  10        227.94        240.27         6.48 o                         
  -7   4  10        231.03        230.35         5.82 o                         
  -6   4  10         47.23         39.71         3.24 o                         
  -5   4  10          6.54         12.82         2.40 o                         
  -4   4  10         11.08         13.72         2.36 o                         
  -3   4  10       1770.30       1750.89        14.88 o                         
  -2   4  10        759.87        722.99         8.22 o                         
  -1   4  10       1640.19       1602.24        14.36 o                         
   0   4  10        687.34        700.28         8.79 o                         
   1   4  10          5.37          6.54         2.14 o                         
   2   4  10         18.71         17.91         2.12 o                         
   3   4  10        279.85        287.36         5.45 o                         
   4   4  10        308.06        313.00         6.35 o                         
   5   4  10        601.09        627.03        10.74 o                         
   6   4  10         43.56         65.60         4.60 o                         
   7   4  10        607.87        645.71        10.82 o                         
   8   4  10         29.77         35.07         5.20 o                         
  -8   5  10        319.06        341.42        10.70 o                         
  -7   5  10        279.28        303.16         8.44 o                         
  -6   5  10        244.08        247.44         7.56 o                         
  -5   5  10        569.03        584.42        13.20 o                         
  -4   5  10         33.45         29.80         3.44 o                         
  -3   5  10       2757.62       2754.98        24.82 o                         
  -2   5  10        499.17        510.07         8.23 o                         
  -1   5  10        202.88        200.73         7.46 o                         
   0   5  10       2039.29       2072.39        18.88 o                         
   1   5  10        638.97        615.52         9.16 o                         
   2   5  10         61.08         74.16         3.54 o                         
   3   5  10        803.38        787.20        10.83 o                         
   4   5  10        337.01        346.18         8.12 o                         
   5   5  10          4.64         11.66         3.55 o                         
   6   5  10          0.76          3.13         3.42 o                         
   7   5  10        373.46        357.29        12.81 o                         
  -7   6  10         10.35         26.15         5.99 o                         
  -6   6  10         21.77         18.05         4.47 o                         
  -5   6  10          0.18          3.47         3.44 o                         
  -4   6  10         79.76         90.08         5.33 o                         
  -3   6  10       1098.27       1038.42        12.71 o                         
  -2   6  10       1234.96       1195.74        14.72 o                         
  -1   6  10         75.16        104.92         5.36 o                         
   0   6  10        157.50        148.07         6.43 o                         
   1   6  10          0.39         -1.97         2.66 o                         
   2   6  10        507.13        468.85         7.37 o                         
   3   6  10          0.42         -1.86         2.76 o                         
   4   6  10        146.96        140.37         5.95 o                         
   5   6  10          1.70         -2.36         3.50 o                         
   6   6  10         20.75         18.78         5.09 o                         
  -5   7  10          2.98          8.10         4.92 o                         
  -4   7  10         37.61         41.02         6.10 o                         
  -3   7  10        125.92        117.53         7.70 o                         
  -2   7  10         17.60         15.31         3.62 o                         
  -1   7  10          2.63         -1.56         3.42 o                         
   0   7  10        264.54        265.97         8.99 o                         
   1   7  10        249.68        244.68         8.17 o                         
   2   7  10         81.08         80.73         7.94 o                         
   3   7  10         37.19         47.46         4.70 o                         
   4   7  10         71.23         98.37         7.60 o                         
   5   7  10         32.76         19.03         5.76 o                         
  -3   8  10          1.15         -3.64         6.11 o                         
  -2   8  10          0.68          5.37         5.72 o                         
  -1   8  10         23.10         22.36         5.03 o                         
   0   8  10          0.30         -3.92         3.92 o                         
   1   8  10         59.57         50.97         5.44 o                         
   2   8  10          1.60         -5.36         5.36 o                         
 -10   1  11          0.14          1.74         4.46 o                         
  -9   1  11        266.16        241.66         9.12 o                         
  -8   1  11        519.28        511.90        10.48 o                         
  -7   1  11        359.07        354.72         6.31 o                         
  -6   1  11       3840.56       3761.03        29.02 o                         
  -5   1  11       3036.69       3093.28        24.14 o                         
  -4   1  11        774.86        764.32         8.83 o                         
  -3   1  11          0.87          7.30         1.71 o                         
  -2   1  11       7384.19       7886.78        57.95 o                         
  -1   1  11       1753.62       1650.71        13.21 o                         
   0   1  11      10848.19      10960.77        89.80 o                         
   1   1  11       8048.03       7769.81        53.13 o                         
   2   1  11       4205.10       4166.13        28.99 o                         
   3   1  11        187.64        158.80         3.93 o                         
   4   1  11        433.04        484.14         6.63 o                         
   5   1  11         57.70         59.53         3.26 o                         
   6   1  11       2217.17       2302.00        19.60 o                         
   7   1  11       1240.99       1270.74        17.50 o                         
   8   1  11        962.07       1005.10        16.42 o                         
   9   1  11        138.20        141.50         8.72 o                         
 -10   2  11        163.64        143.88         7.70 o                         
  -9   2  11         46.77         48.23         4.73 o                         
  -8   2  11        185.16        182.48         6.21 o                         
  -7   2  11         56.67         54.06         3.46 o                         
  -6   2  11         30.96         27.62         2.42 o                         
  -5   2  11        265.13        265.41         6.23 o                         
  -4   2  11        507.39        457.24         7.41 o                         
  -3   2  11         54.40         33.26         2.70 o                         
  -2   2  11        732.60        750.67         8.14 o                         
  -1   2  11        103.62         87.71         3.70 o                         
   0   2  11          0.45          0.24         0.99 o                         
   1   2  11        255.93        307.52         4.19 o                         
   2   2  11       2949.16       3056.95        22.74 o                         
   3   2  11        548.23        506.41         6.38 o                         
   4   2  11         28.07         13.70         2.18 o                         
   5   2  11       2174.42       2076.87        20.24 o                         
   6   2  11        231.42        261.80         6.57 o                         
   7   2  11        231.87        194.44         8.37 o                         
   8   2  11          9.00          9.12         3.09 o                         
   9   2  11          2.98          1.68         4.69 o                         
  -9   3  11         43.94         50.23         5.00 o                         
  -8   3  11        565.57        597.58        10.59 o                         
  -7   3  11        672.84        689.87         9.65 o                         
  -6   3  11        708.41        774.87        11.35 o                         
  -5   3  11        464.21        448.70         7.08 o                         
  -4   3  11        807.25        814.84         9.22 o                         
  -3   3  11         14.29         21.16         2.15 o                         
  -2   3  11         46.78         72.52         2.88 o                         
  -1   3  11       1215.58       1156.32        10.53 o                         
   0   3  11       3231.75       3134.35        22.82 o                         
   1   3  11       3661.46       3519.82        24.03 o                         
   2   3  11       2328.33       2379.93        19.64 o                         
   3   3  11        236.51        256.59         5.15 o                         
   4   3  11         13.84         19.80         2.52 o                         
   5   3  11        126.35        117.28         4.62 o                         
   6   3  11         69.33         69.27         4.12 o                         
   7   3  11        715.41        710.04        10.72 o                         
   8   3  11        772.53        809.59        14.59 o                         
   9   3  11         47.04         64.98         5.45 o                         
  -9   4  11        414.01        393.80        12.22 o                         
  -8   4  11          6.27         -3.48         3.49 o                         
  -7   4  11         18.23         28.15         3.53 o                         
  -6   4  11         66.72         82.42         4.27 o                         
  -5   4  11        858.42        830.66        10.51 o                         
  -4   4  11         36.73         42.08         2.94 o                         
  -3   4  11       2174.98       2140.31        17.33 o                         
  -2   4  11        957.69        993.15        11.98 o                         
  -1   4  11        201.99        214.08         4.96 o                         
   0   4  11        528.18        497.55         7.53 o                         
   1   4  11        301.11        286.79         5.88 o                         
   2   4  11        824.16        777.15         8.78 o                         
   3   4  11        774.17        720.89         8.49 o                         
   4   4  11       1199.77       1185.10        13.50 o                         
   5   4  11        299.45        307.50         6.97 o                         
   6   4  11        438.37        411.30         8.19 o                         
   7   4  11        106.94         95.60         5.14 o                         
   8   4  11          1.26         -3.63         3.63 o                         
  -8   5  11         29.98         40.18         3.72 o                         
  -7   5  11         62.08         62.38         4.61 o                         
  -6   5  11        176.16        176.62         6.75 o                         
  -5   5  11        287.12        258.85        12.49 o                         
  -4   5  11         27.90         24.26         2.56 o                         
  -3   5  11        184.61        196.43         5.75 o                         
  -2   5  11        335.55        340.78         7.06 o                         
  -1   5  11        295.04        276.63         6.89 o                         
   0   5  11        376.21        329.81         6.76 o                         
   1   5  11        201.46        177.21         5.84 o                         
   2   5  11        302.96        264.41         5.79 o                         
   3   5  11        103.26        121.79         4.59 o                         
   4   5  11         72.11         63.12         4.37 o                         
   5   5  11          1.09          0.80         3.07 o                         
   6   5  11          0.90          4.66         3.64 o                         
   7   5  11        134.02        141.91         7.99 o                         
  -7   6  11         30.09         27.76         7.28 o                         
  -6   6  11        154.05        163.20         7.69 o                         
  -5   6  11          4.61          3.89         4.00 o                         
  -4   6  11         54.81         66.24         6.32 o                         
  -3   6  11        421.49        438.77         8.31 o                         
  -2   6  11          7.99         12.09         3.19 o                         
  -1   6  11       1658.60       1654.57        18.60 o                         
   0   6  11        396.22        392.93         8.96 o                         
   1   6  11          1.90          1.87         2.85 o                         
   2   6  11         22.87         30.02         3.00 o                         
   3   6  11        574.06        584.23        10.02 o                         
   4   6  11         15.67         29.39         4.01 o                         
   5   6  11         72.16         84.43         6.00 o                         
   6   6  11         58.33         49.41         6.21 o                         
  -5   7  11         31.46         30.18         5.59 o                         
  -4   7  11         45.87         40.23         7.44 o                         
  -3   7  11         95.10         93.46         6.95 o                         
  -2   7  11         68.22         60.99         5.72 o                         
  -1   7  11        831.97        847.00        16.89 o                         
   0   7  11         64.55         53.80         5.00 o                         
   1   7  11         64.06         83.42         5.90 o                         
   2   7  11         15.98         10.88         4.92 o                         
   3   7  11          6.72          9.64         3.59 o                         
   4   7  11        111.95        101.94         7.55 o                         
   5   7  11          3.38          4.29         5.30 o                         
  -3   8  11         47.44         51.20         7.84 o                         
  -2   8  11         62.85         56.51         5.56 o                         
  -1   8  11         40.09         48.59         6.73 o                         
   0   8  11          4.57         -2.63         6.01 o                         
   1   8  11         56.53         39.98         5.80 o                         
   2   8  11          5.66         -7.81         7.81 o                         
 -10   0  12         35.98         37.33         9.59 o                         
  -9   0  12        856.55        836.37        23.67 o                         
  -8   0  12         40.95         64.49         5.84 o                         
  -7   0  12          4.17          2.55         2.29 o                         
  -6   0  12       6900.33       6870.05        64.20 o                         
  -5   0  12       5258.97       5027.64        47.47 o                         
  -4   0  12       7294.09       7383.00        73.54 o                         
  -3   0  12      10106.56      10397.74        92.01 o                         
  -2   0  12       5921.29       5921.28        66.46 o                         
  -1   0  12       3823.12       4047.46        47.33 o                         
   0   0  12         48.83         43.10         2.45 o                         
   1   0  12        825.15        839.77        12.91 o                         
   2   0  12      11870.37      11493.68       102.88 o                         
   3   0  12       4779.37       4482.00        45.87 o                         
   4   0  12       5562.53       5622.99        55.50 o                         
   5   0  12       1962.79       1910.07        24.41 o                         
   6   0  12        464.36        526.08        11.59 o                         
   7   0  12         21.26         15.96         5.29 o                         
   8   0  12        355.84        344.89        24.80 o                         
   9   0  12         89.77        113.42        18.31 o                         
 -10   1  12          9.54         10.36         5.66 o                         
  -9   1  12         53.83         45.40         5.10 o                         
  -8   1  12        194.78        183.98         7.33 o                         
  -7   1  12        315.29        323.29         6.59 o                         
  -6   1  12         80.99         69.55         3.32 o                         
  -5   1  12         85.67         97.87         3.35 o                         
  -4   1  12        459.54        435.60         7.84 o                         
  -3   1  12        318.05        359.35         5.30 o                         
  -2   1  12       7267.63       7926.28        55.13 o                         
  -1   1  12        681.10        754.65         7.58 o                         
   0   1  12        668.87        653.62         6.53 o                         
   1   1  12         57.71         75.79         2.78 o                         
   2   1  12        451.79        409.00         5.80 o                         
   3   1  12        597.09        626.68         7.44 o                         
   4   1  12         22.96         22.11         2.14 o                         
   5   1  12         54.65         49.90         3.16 o                         
   6   1  12          9.96          7.15         2.36 o                         
   7   1  12        764.89        748.52        14.03 o                         
   8   1  12         24.16         15.63         4.29 o                         
   9   1  12          3.31          3.20         4.63 o                         
  -9   2  12        180.36        188.56         7.69 o                         
  -8   2  12         48.03         60.63         4.28 o                         
  -7   2  12        489.92        463.81         7.34 o                         
  -6   2  12       1355.57       1339.35        14.00 o                         
  -5   2  12       2821.30       2822.56        26.30 o                         
  -4   2  12       2942.58       2967.59        24.24 o                         
  -3   2  12       3562.00       3532.44        31.87 o                         
  -2   2  12       1219.67       1150.19        12.03 o                         
  -1   2  12       5308.43       5543.15        35.35 o                         
   0   2  12       1391.58       1502.90        13.49 o                         
   1   2  12       4244.85       4291.07        28.51 o                         
   2   2  12      10374.13      10627.20        65.54 o                         
   3   2  12       2853.91       2768.71        20.94 o                         
   4   2  12       1302.93       1234.32        11.96 o                         
   5   2  12       1366.64       1410.88        13.62 o                         
   6   2  12       1046.69       1057.08        12.33 o                         
   7   2  12         10.99          5.40         3.23 o                         
   8   2  12        424.70        444.74         9.45 o                         
   9   2  12        242.35        237.43        10.43 o                         
  -9   3  12         58.36         63.95         5.93 o                         
  -8   3  12        485.87        461.48         9.69 o                         
  -7   3  12        416.77        418.09         8.73 o                         
  -6   3  12        414.78        344.78         7.82 o                         
  -5   3  12        194.03        182.56         8.30 o                         
  -4   3  12          4.95          1.57         1.60 o                         
  -3   3  12       1264.81       1300.41        12.78 o                         
  -2   3  12       1068.78       1047.61        10.75 o                         
  -1   3  12       4160.06       4241.03        28.32 o                         
   0   3  12        445.11        419.71         6.18 o                         
   1   3  12       2556.40       2579.34        18.96 o                         
   2   3  12        302.82        268.54         5.61 o                         
   3   3  12        539.43        677.19         8.85 o                         
   4   3  12          7.46          7.86         2.21 o                         
   5   3  12        273.29        251.90         7.44 o                         
   6   3  12         98.11         87.59         4.60 o                         
   7   3  12        325.23        264.50         7.69 o                         
   8   3  12          3.20          3.96         3.80 o                         
   9   3  12          4.55         -0.19         5.26 o                         
  -9   4  12        175.61        148.97         8.65 o                         
  -8   4  12          1.02          3.64         3.60 o                         
  -7   4  12         14.03         11.74         3.58 o                         
  -6   4  12        506.12        522.59         7.82 o                         
  -5   4  12       1459.01       1435.00        14.27 o                         
  -4   4  12        335.66        332.15         6.17 o                         
  -3   4  12        317.40        302.12         5.67 o                         
  -2   4  12       2802.15       2686.73        23.51 o                         
  -1   4  12        816.46        784.61         9.52 o                         
   0   4  12         14.98         19.90         2.44 o                         
   1   4  12       1958.91       1944.73        17.15 o                         
   2   4  12        462.73        470.67         6.83 o                         
   3   4  12        297.38        305.80         6.11 o                         
   4   4  12        463.62        485.47         7.81 o                         
   5   4  12        465.12        524.44         9.39 o                         
   6   4  12         73.85         90.42         4.81 o                         
   7   4  12         72.46         68.67         4.75 o                         
   8   4  12         33.78         35.91         4.76 o                         
  -8   5  12         54.89         65.24         6.29 o                         
  -7   5  12        191.73        220.67         8.12 o                         
  -6   5  12         95.82         94.34         5.31 o                         
  -5   5  12         37.52         33.00         4.01 o                         
  -4   5  12         37.38         50.67         3.21 o                         
  -3   5  12        941.81        973.28        10.83 o                         
  -2   5  12        756.91        761.51        10.30 o                         
  -1   5  12        419.11        445.61         8.40 o                         
   0   5  12       1472.40       1487.15        14.78 o                         
   1   5  12        760.93        806.58        10.76 o                         
   2   5  12        491.25        484.02         7.37 o                         
   3   5  12        169.13        158.34         5.16 o                         
   4   5  12         21.02         14.08         3.40 o                         
   5   5  12        162.81        155.41         6.87 o                         
   6   5  12        177.03        154.35         7.81 o                         
   7   5  12        263.90        240.28        10.01 o                         
  -7   6  12         32.20         37.61         5.42 o                         
  -6   6  12         11.15         15.85         4.20 o                         
  -5   6  12         38.73         45.74         6.62 o                         
  -4   6  12        274.88        251.24        12.46 o                         
  -3   6  12          3.65         -2.70         2.70 o                         
  -2   6  12         98.34        123.47         5.53 o                         
  -1   6  12         31.29         23.53         3.51 o                         
   0   6  12         27.04         22.65         3.64 o                         
   1   6  12         88.49         69.31         4.39 o                         
   2   6  12        322.98        280.75         8.82 o                         
   3   6  12        110.27        105.10         5.57 o                         
   4   6  12         61.70         58.51         4.94 o                         
   5   6  12         22.94         29.02         5.40 o                         
   6   6  12         45.36         65.30         6.84 o                         
  -5   7  12          6.23          8.50         7.64 o                         
  -4   7  12          2.20         -2.38         4.96 o                         
  -3   7  12         21.92         27.25         5.33 o                         
  -2   7  12         20.72         22.86         4.03 o                         
  -1   7  12        638.45        687.71        14.21 o                         
   0   7  12        559.85        569.20        12.37 o                         
   1   7  12         83.02         99.39         6.43 o                         
   2   7  12         36.86         48.34         5.50 o                         
   3   7  12          0.03          1.98         3.07 o                         
   4   7  12         16.27         12.23         5.68 o                         
   5   7  12          1.11         -5.06         5.06 o                         
  -2   8  12         11.75         11.80         4.47 o                         
  -1   8  12        100.71         97.25         7.51 o                         
   0   8  12         35.19         34.32         5.74 o                         
   1   8  12          2.00         -1.78         5.69 o                         
   2   8  12          0.04         -5.97         8.03 o                         
 -10   1  13        202.43        178.43         8.38 o                         
  -9   1  13       1316.42       1300.00        19.71 o                         
  -8   1  13       1172.14       1175.70        15.60 o                         
  -7   1  13       4099.66       4158.00        31.23 o                         
  -6   1  13        991.34        997.87        11.90 o                         
  -5   1  13         29.66         27.74         2.58 o                         
  -4   1  13        188.03        180.39         5.22 o                         
  -3   1  13       2036.07       2042.93        17.31 o                         
  -2   1  13       4743.70       4494.57        32.93 o                         
  -1   1  13       7914.03       7873.48        50.00 o                         
   0   1  13       3400.93       3276.71        23.98 o                         
   1   1  13       7076.24       7262.35        53.71 o                         
   2   1  13         44.71         37.44         2.23 o                         
   3   1  13          3.95          7.31         1.70 o                         
   4   1  13       1279.73       1273.73        12.29 o                         
   5   1  13       1816.78       1809.07        17.01 o                         
   6   1  13       1200.34       1219.07        14.04 o                         
   7   1  13        794.60        760.65        11.49 o                         
   8   1  13         91.45         86.68         6.55 o                         
   9   1  13          3.33         -1.20         5.04 o                         
  -9   2  13         82.73         73.21         4.98 o                         
  -8   2  13         45.42         43.75         3.41 o                         
  -7   2  13         41.48         44.58         3.76 o                         
  -6   2  13        654.87        653.06         9.33 o                         
  -5   2  13        639.59        606.70         8.63 o                         
  -4   2  13        643.93        632.76         9.51 o                         
  -3   2  13       1619.97       1743.78        15.29 o                         
  -2   2  13        598.34        642.37         7.66 o                         
  -1   2  13        486.43        509.43         6.10 o                         
   0   2  13         26.46         44.91         2.78 o                         
   1   2  13       2244.39       2314.61        17.42 o                         
   2   2  13         26.63         24.99         2.11 o                         
   3   2  13         39.34         22.77         2.11 o                         
   4   2  13        362.29        362.65         6.20 o                         
   5   2  13        104.72         92.30         4.11 o                         
   6   2  13         91.77         91.21         4.57 o                         
   7   2  13        152.55        144.59         6.71 o                         
   8   2  13        126.78        112.76         8.21 o                         
   9   2  13         27.51         16.02         5.38 o                         
  -9   3  13        466.40        523.34        17.10 o                         
  -8   3  13       1412.46       1426.61        24.94 o                         
  -7   3  13        514.02        518.63        14.01 o                         
  -6   3  13        685.89        586.85        10.40 o                         
  -5   3  13         18.88         23.19         2.96 o                         
  -4   3  13          4.85          2.55         1.78 o                         
  -3   3  13        372.75        334.76         8.89 o                         
  -2   3  13       2208.77       2117.97        18.22 o                         
  -1   3  13       5045.28       5187.52        36.31 o                         
   0   3  13       3614.07       3698.28        26.34 o                         
   1   3  13        981.25        946.46         9.39 o                         
   2   3  13         63.57         67.81         3.78 o                         
   3   3  13        132.57        122.00         5.83 o                         
   4   3  13         22.44         23.13         2.63 o                         
   5   3  13        325.78        370.95         7.10 o                         
   6   3  13        251.64        295.98         7.23 o                         
   7   3  13        837.89        893.58        12.67 o                         
   8   3  13        144.05        158.46         7.27 o                         
  -8   4  13         17.48         17.07         3.66 o                         
  -7   4  13        132.90        145.89         6.88 o                         
  -6   4  13       2050.53       1953.54        22.19 o                         
  -5   4  13        145.07        179.13         4.84 o                         
  -4   4  13        524.08        506.38         7.60 o                         
  -3   4  13        220.83        219.44         5.50 o                         
  -2   4  13        629.86        630.25         9.06 o                         
  -1   4  13         58.23         55.43         3.49 o                         
   0   4  13        118.69        119.61         5.67 o                         
   1   4  13        372.51        377.50         7.08 o                         
   2   4  13       2441.75       2429.65        18.77 o                         
   3   4  13         62.22         69.02         3.99 o                         
   4   4  13         28.64         36.97         3.09 o                         
   5   4  13         31.50         32.19         3.36 o                         
   6   4  13         13.69         14.79         3.38 o                         
   7   4  13          1.11         -3.18         3.18 o                         
   8   4  13        202.91        185.94         9.70 o                         
  -8   5  13        207.18        232.88        10.39 o                         
  -7   5  13        303.43        263.86        16.20 o                         
  -6   5  13         15.04         11.08         3.27 o                         
  -5   5  13         62.48         55.17         3.38 o                         
  -4   5  13        109.22        117.48         4.43 o                         
  -3   5  13          7.08          3.18         2.56 o                         
  -2   5  13        600.37        650.59         9.54 o                         
  -1   5  13       1489.85       1427.84        14.92 o                         
   0   5  13        671.48        679.47        10.00 o                         
   1   5  13         26.20         23.01         3.11 o                         
   2   5  13         17.50          9.85         2.26 o                         
   3   5  13         29.49         26.26         3.08 o                         
   4   5  13          7.82          4.75         3.05 o                         
   5   5  13         45.66         54.34         4.67 o                         
   6   5  13         46.61         50.19         5.31 o                         
   7   5  13         58.22         61.22         5.61 o                         
  -7   6  13        243.34        284.18        10.87 o                         
  -6   6  13        211.29        255.45        17.44 o                         
  -5   6  13        775.86        796.16        18.09 o                         
  -4   6  13        151.98        168.08         7.42 o                         
  -3   6  13        174.50        180.43         7.47 o                         
  -2   6  13        176.96        167.21         6.24 o                         
  -1   6  13        546.89        536.51         9.88 o                         
   0   6  13        340.27        337.14         8.53 o                         
   1   6  13        421.93        469.78         9.35 o                         
   2   6  13        245.58        250.34         7.68 o                         
   3   6  13         37.42         43.19         4.45 o                         
   4   6  13        177.85        187.56         8.92 o                         
   5   6  13          2.62         -1.95         4.27 o                         
   6   6  13        194.86        238.12        10.97 o                         
  -5   7  13         26.52         35.59         7.10 o                         
  -4   7  13          2.61         -0.77         5.00 o                         
  -3   7  13         19.80         26.16         4.81 o                         
  -2   7  13          4.07         12.21         4.39 o                         
  -1   7  13         71.56         65.10         5.47 o                         
   0   7  13        131.39        117.51         6.59 o                         
   1   7  13         13.12          9.81         4.56 o                         
   2   7  13          2.76          3.33         3.70 o                         
   3   7  13          1.21          4.89         6.86 o                         
   4   7  13         40.78         26.00         9.67 o                         
  -2   8  13        150.20        152.40         8.62 o                         
  -1   8  13          0.32          0.05         4.43 o                         
   0   8  13         47.83         38.45         5.91 o                         
   1   8  13          6.20          0.40         5.34 o                         
 -10   0  14         86.84        106.48        11.99 o                         
  -9   0  14         23.85          6.54        10.16 o                         
  -8   0  14        249.97        207.84        13.18 o                         
  -7   0  14       3493.12       3457.16        47.05 o                         
  -6   0  14       5350.66       5382.31        55.43 o                         
  -5   0  14         96.53         92.81         3.86 o                         
  -4   0  14       3895.23       3918.63        41.98 o                         
  -3   0  14        692.87        701.90        10.16 o                         
  -2   0  14         65.66         71.08         4.19 o                         
  -1   0  14       2624.34       2726.85        30.94 o                         
   0   0  14      17216.83      17596.60       187.92 o                         
   1   0  14       5274.79       4859.35        53.39 o                         
   2   0  14       8140.44       7984.97        81.10 o                         
   3   0  14       5072.61       5076.72        50.50 o                         
   4   0  14         93.85        118.79         9.59 o                         
   5   0  14          8.79          8.08         3.45 o                         
   6   0  14        344.19        361.31        10.18 o                         
   7   0  14        430.00        504.13        14.45 o                         
   8   0  14       1993.63       1979.63        43.39 o                         
   9   0  14        478.90        512.14        24.32 o                         
 -10   1  14        230.65        217.97         8.84 o                         
  -9   1  14        103.35        113.74         7.76 o                         
  -8   1  14        287.67        291.66        10.35 o                         
  -7   1  14          7.10         11.02         2.51 o                         
  -6   1  14        264.05        263.05         6.22 o                         
  -5   1  14        112.82        125.62         4.70 o                         
  -4   1  14        326.01        330.58         7.60 o                         
  -3   1  14        149.16        156.16         3.81 o                         
  -2   1  14        520.62        530.16         6.88 o                         
  -1   1  14         15.27         29.69         1.56 o                         
   0   1  14       1251.27       1440.55        12.55 o                         
   1   1  14        577.31        620.51         6.80 o                         
   2   1  14        107.00        103.19         3.65 o                         
   3   1  14        127.47        150.13         4.18 o                         
   4   1  14         83.28         53.92         3.00 o                         
   5   1  14        260.27        244.16         6.08 o                         
   6   1  14          1.73          5.93         2.66 o                         
   7   1  14        111.03        113.08         4.92 o                         
   8   1  14        257.27        259.12         8.18 o                         
   9   1  14         42.43         38.75         6.51 o                         
  -9   2  14         17.92         16.80         3.46 o                         
  -8   2  14         44.47         42.20         3.99 o                         
  -7   2  14       1121.50       1161.90        13.97 o                         
  -6   2  14       1754.90       1759.41        17.92 o                         
  -5   2  14       2948.07       3013.74        26.33 o                         
  -4   2  14        972.54        955.14        13.01 o                         
  -3   2  14        309.74        262.59         4.72 o                         
  -2   2  14          5.70          5.28         1.46 o                         
  -1   2  14         39.08         24.39         1.71 o                         
   0   2  14       4085.94       3997.27        27.84 o                         
   1   2  14       8186.13       8157.18        51.25 o                         
   2   2  14        600.95        502.26         6.78 o                         
   3   2  14        322.90        283.54         5.39 o                         
   4   2  14        550.18        614.04         8.13 o                         
   5   2  14        198.32        216.94         5.93 o                         
   6   2  14          4.59          5.15         2.47 o                         
   7   2  14       2347.31       2343.92        23.16 o                         
   8   2  14        293.19        340.09         9.87 o                         
   9   2  14        236.69        233.92        15.99 o                         
  -9   3  14          6.57          2.25         4.14 o                         
  -8   3  14        219.29        190.91         7.68 o                         
  -7   3  14        545.64        498.73         9.73 o                         
  -6   3  14        451.25        388.18         8.40 o                         
  -5   3  14        160.72        194.56         6.48 o                         
  -4   3  14        330.40        334.69         7.65 o                         
  -3   3  14       1675.91       1721.31        16.84 o                         
  -2   3  14       1099.00       1086.38        10.58 o                         
  -1   3  14        162.95        165.02         4.47 o                         
   0   3  14        263.30        265.15         5.32 o                         
   1   3  14        720.40        698.97         8.03 o                         
   2   3  14        158.63        183.72         4.94 o                         
   3   3  14        568.30        536.68         9.28 o                         
   4   3  14       2910.00       2762.59        22.58 o                         
   5   3  14        279.15        249.51         6.83 o                         
   6   3  14         96.18         78.86         4.24 o                         
   7   3  14        356.46        309.24        11.06 o                         
   8   3  14          4.74          6.30         3.52 o                         
  -8   4  14        161.73        180.71         8.02 o                         
  -7   4  14        295.83        291.31         9.26 o                         
  -6   4  14        752.11        737.89        11.72 o                         
  -5   4  14        464.40        455.75         9.37 o                         
  -4   4  14        218.95        212.85         5.41 o                         
  -3   4  14         73.53         90.95         3.97 o                         
  -2   4  14        890.50        888.23        10.60 o                         
  -1   4  14       2589.67       2610.63        21.30 o                         
   0   4  14        108.01        109.53         4.38 o                         
   1   4  14       2021.25       2009.92        17.81 o                         
   2   4  14       1428.95       1427.53        13.12 o                         
   3   4  14         45.00         47.49         3.53 o                         
   4   4  14        512.73        507.39         8.48 o                         
   5   4  14          0.25         -0.86         2.52 o                         
   6   4  14        185.93        165.02         7.82 o                         
   7   4  14         27.94         43.81         4.94 o                         
   8   4  14        109.14        156.43         7.10 o                         
  -8   5  14        125.02        115.82         7.87 o                         
  -7   5  14        323.14        289.62        12.02 o                         
  -6   5  14          0.01          0.15         2.17 o                         
  -5   5  14        203.42        240.83         8.02 o                         
  -4   5  14        182.30        209.01         6.87 o                         
  -3   5  14        241.95        258.72         6.73 o                         
  -2   5  14         28.13         26.41         3.03 o                         
  -1   5  14        975.55        999.49        11.74 o                         
   0   5  14        220.53        234.48         6.23 o                         
   1   5  14         31.12         30.11         3.26 o                         
   2   5  14        654.54        610.12         9.33 o                         
   3   5  14        378.05        334.03         7.12 o                         
   4   5  14        342.61        351.77         6.97 o                         
   5   5  14        102.10        104.42         6.05 o                         
   6   5  14        136.00        135.69         7.74 o                         
   7   5  14         21.85         21.89         5.08 o                         
  -6   6  14        112.49        128.56         6.98 o                         
  -5   6  14         71.18         74.37         5.88 o                         
  -4   6  14          4.64          3.64         2.73 o                         
  -3   6  14          7.55          1.89         2.93 o                         
  -2   6  14          9.48         11.43         3.21 o                         
  -1   6  14        100.31         99.60         5.20 o                         
   0   6  14        128.78        131.62         5.92 o                         
   1   6  14         15.27          3.54         3.11 o                         
   2   6  14        235.10        222.35         7.37 o                         
   3   6  14          5.20          4.20         2.84 o                         
   4   6  14         12.94          4.56         4.67 o                         
   5   6  14         16.79         14.93         5.47 o                         
   6   6  14         88.96         93.93         8.10 o                         
  -5   7  14          0.56         -0.33         5.38 o                         
  -4   7  14        177.71        213.48        15.62 o                         
  -3   7  14          3.09         -3.93         3.93 o                         
  -2   7  14        610.70        624.38        12.85 o                         
  -1   7  14         70.25         80.47         7.38 o                         
   0   7  14         56.44         51.81         5.31 o                         
   1   7  14         62.11         63.78         6.27 o                         
   2   7  14        169.07        159.38         7.99 o                         
   3   7  14          5.65         10.92         8.60 o                         
   4   7  14        192.84        161.72        12.06 o                         
  -2   8  14          6.76          7.15         5.22 o                         
  -1   8  14         38.16         26.34         5.57 o                         
   0   8  14         12.06          2.69         4.96 o                         
   1   8  14          2.97         -0.70         5.22 o                         
  -9   1  15        678.12        682.48        14.20 o                         
  -8   1  15        542.90        591.61         8.96 o                         
  -7   1  15        413.93        422.39         7.97 o                         
  -6   1  15        641.22        605.28         9.58 o                         
  -5   1  15       1957.40       1943.56        26.01 o                         
  -4   1  15       5497.51       5516.90        53.48 o                         
  -3   1  15       4515.97       4333.70        33.06 o                         
  -2   1  15       6256.72       6214.52        50.26 o                         
  -1   1  15       7601.39       8026.70        54.08 o                         
   0   1  15          6.78         12.16         1.59 o                         
   1   1  15         82.83         74.72         2.75 o                         
   2   1  15       1398.83       1336.10        13.64 o                         
   3   1  15       4201.98       4343.65        36.43 o                         
   4   1  15       5097.56       5109.94        35.54 o                         
   5   1  15       2100.80       2094.02        19.37 o                         
   6   1  15       1213.18       1205.61        17.29 o                         
   7   1  15          7.16          3.79         2.76 o                         
   8   1  15         95.78         71.80         5.53 o                         
   9   1  15         17.35         18.98         6.21 o                         
  -9   2  15         26.84         18.56         4.28 o                         
  -8   2  15        209.76        189.24         6.87 o                         
  -7   2  15          7.05          3.60         3.05 o                         
  -6   2  15        367.55        353.07        10.18 o                         
  -5   2  15        313.32        289.43         6.66 o                         
  -4   2  15          3.02          3.88         2.17 o                         
  -3   2  15         81.56         91.74         3.40 o                         
  -2   2  15        534.08        658.40         7.41 o                         
  -1   2  15       3185.45       3371.65        24.01 o                         
   0   2  15        528.69        487.15         6.62 o                         
   1   2  15        551.94        536.96         6.89 o                         
   2   2  15         68.58         44.98         2.61 o                         
   3   2  15        699.05        722.74         8.88 o                         
   4   2  15         31.34         38.35         2.78 o                         
   5   2  15        246.79        230.19         6.49 o                         
   6   2  15         14.40          9.14         2.83 o                         
   7   2  15        996.48        937.17        12.88 o                         
   8   2  15          2.40         -1.94         3.91 o                         
   9   2  15         82.70         66.65         7.73 o                         
  -9   3  15        214.16        227.94         7.87 o                         
  -8   3  15       1139.29       1062.81        18.73 o                         
  -7   3  15         21.98         14.19         3.36 o                         
  -6   3  15        146.26        183.77         6.36 o                         
  -5   3  15        756.95        753.33        14.43 o                         
  -4   3  15       2513.02       2451.90        27.53 o                         
  -3   3  15        850.30        876.95        10.80 o                         
  -2   3  15       4477.60       4463.92        32.63 o                         
  -1   3  15        241.94        199.20         5.09 o                         
   0   3  15        358.63        387.41         6.19 o                         
   1   3  15         48.28         49.10         3.26 o                         
   2   3  15       1312.99       1291.78        13.31 o                         
   3   3  15        914.12        969.53        12.14 o                         
   4   3  15       3368.22       3479.50        27.10 o                         
   5   3  15        652.72        685.19        10.00 o                         
   6   3  15        272.43        321.24         7.52 o                         
   7   3  15         61.30         69.80         5.48 o                         
   8   3  15          5.94          4.37         3.60 o                         
  -8   4  15        339.49        370.96        13.48 o                         
  -7   4  15        818.75        812.23        14.63 o                         
  -6   4  15         63.25         93.72         5.37 o                         
  -5   4  15        137.06        159.50         7.82 o                         
  -4   4  15         57.99         58.78         3.50 o                         
  -3   4  15         10.99         12.75         2.34 o                         
  -2   4  15         54.37         61.48         3.53 o                         
  -1   4  15       2237.08       2239.54        18.70 o                         
   0   4  15       1498.21       1467.66        17.16 o                         
   1   4  15        795.95        820.24        10.78 o                         
   2   4  15       1139.23       1105.09        12.05 o                         
   3   4  15        150.46        149.75         5.34 o                         
   4   4  15        200.69        202.34         6.83 o                         
   5   4  15         10.00          9.21         2.87 o                         
   6   4  15         46.49         46.72         4.29 o                         
   7   4  15         39.67         36.88         4.72 o                         
   8   4  15        270.81        210.61         8.51 o                         
  -7   5  15         54.44         55.78         5.43 o                         
  -6   5  15         17.36         19.45         3.67 o                         
  -5   5  15         45.42         56.18         3.78 o                         
  -4   5  15          2.69          4.39         2.42 o                         
  -3   5  15        787.29        747.44        10.35 o                         
  -2   5  15        781.19        743.56        13.14 o                         
  -1   5  15         99.96         85.03         4.19 o                         
   0   5  15       1782.39       1727.06        16.54 o                         
   1   5  15        434.40        398.55         7.89 o                         
   2   5  15          0.99          1.98         2.56 o                         
   3   5  15          2.30          6.63         2.57 o                         
   4   5  15        106.59        126.40         5.11 o                         
   5   5  15         55.45         63.53         4.62 o                         
   6   5  15         31.08         46.29         5.87 o                         
   7   5  15          7.73         13.91         5.15 o                         
  -6   6  15         48.24         60.13         5.12 o                         
  -5   6  15         22.17         19.25         4.47 o                         
  -4   6  15         38.60         39.28         3.73 o                         
  -3   6  15        147.18        151.79         6.29 o                         
  -2   6  15        282.53        293.43         8.22 o                         
  -1   6  15        147.61        173.68         6.81 o                         
   0   6  15        572.59        592.57         9.94 o                         
   1   6  15        707.86        684.80        11.15 o                         
   2   6  15        358.80        355.67         8.56 o                         
   3   6  15         74.32         92.52         5.52 o                         
   4   6  15          4.03          2.77         5.26 o                         
   5   6  15         28.14         19.52         5.63 o                         
   6   6  15         95.94         95.43         9.40 o                         
  -5   7  15        152.59        175.07        10.76 o                         
  -4   7  15         16.72          9.14         5.58 o                         
  -3   7  15         15.34          6.08         4.37 o                         
  -2   7  15         69.69         46.84         5.10 o                         
  -1   7  15        241.24        212.72        11.40 o                         
   0   7  15        323.66        303.26         9.66 o                         
   1   7  15        273.12        269.91        11.79 o                         
   2   7  15         65.05         60.67         5.93 o                         
   3   7  15         55.01         61.28         9.13 o                         
   4   7  15          1.03          2.09         3.63 o                         
  -1   8  15         39.51         38.36         6.96 o                         
   0   8  15         78.97         72.15         6.94 o                         
  -9   0  16        465.56        465.48        14.00 o                         
  -8   0  16       1033.48        992.90        34.08 o                         
  -7   0  16       2499.82       2543.18        45.25 o                         
  -6   0  16        267.31        276.05        28.00 o                         
  -5   0  16       4556.91       4528.07        55.20 o                         
  -4   0  16        164.00        215.02         9.84 o                         
  -3   0  16         18.47         21.30         2.19 o                         
  -2   0  16       9888.80      10147.78       112.31 o                         
  -1   0  16      15207.62      16221.48       201.00 o                         
   0   0  16        970.11        860.53        15.44 o                         
   1   0  16       1959.52       1826.53        22.68 o                         
   2   0  16       1088.86       1130.91        22.44 o                         
   3   0  16       1193.75       1177.42        18.92 o                         
   4   0  16       1753.43       1784.55        35.62 o                         
   5   0  16       1073.03       1096.22        18.44 o                         
   6   0  16       1044.81       1048.56        19.92 o                         
   7   0  16        647.02        663.40        15.92 o                         
   8   0  16        920.47        945.11        29.24 o                         
   9   0  16         79.45         58.89        12.09 o                         
  -9   1  16         36.57         28.61         5.02 o                         
  -8   1  16         22.06         17.90         3.02 o                         
  -7   1  16          8.05          8.41         2.78 o                         
  -6   1  16        308.07        300.92         6.95 o                         
  -5   1  16        840.42        863.39        12.99 o                         
  -4   1  16        423.16        402.69         7.76 o                         
  -3   1  16        197.65        182.94         4.19 o                         
  -2   1  16         74.77         79.39         2.84 o                         
  -1   1  16        647.93        732.22         7.86 o                         
   0   1  16        349.76        362.07         6.06 o                         
   1   1  16         13.30          9.68         1.62 o                         
   2   1  16        116.87        177.21         4.30 o                         
   3   1  16        835.37        844.97         9.77 o                         
   4   1  16        571.03        563.22         8.63 o                         
   5   1  16          0.53          0.19         2.40 o                         
   6   1  16        108.20        102.26         4.92 o                         
   7   1  16        147.90        156.93         6.60 o                         
   8   1  16        169.30        179.85         8.39 o                         
   9   1  16          4.14          5.15         7.28 o                         
  -9   2  16        684.55        693.67        15.56 o                         
  -8   2  16        652.09        662.58        11.30 o                         
  -7   2  16       1468.88       1477.46        16.98 o                         
  -6   2  16       2113.83       2135.16        21.17 o                         
  -5   2  16        161.03        158.75         5.42 o                         
  -4   2  16         71.37         73.12         4.26 o                         
  -3   2  16       1509.19       1520.84        14.97 o                         
  -2   2  16       2192.63       2164.51        17.24 o                         
  -1   2  16       3876.15       3584.57        24.62 o                         
   0   2  16       4775.23       4748.02        32.64 o                         
   1   2  16       2729.28       2763.61        20.51 o                         
   2   2  16       1771.75       1831.89        15.53 o                         
   3   2  16        915.83        990.70        11.26 o                         
   4   2  16        176.67        191.17         5.03 o                         
   5   2  16       1090.79       1128.14        12.39 o                         
   6   2  16        809.75        848.77        12.17 o                         
   7   2  16         21.36         25.60         3.78 o                         
   8   2  16        166.49        183.22         8.25 o                         
  -9   3  16          7.65          9.58         3.81 o                         
  -8   3  16         68.46         67.10         5.62 o                         
  -7   3  16          1.58         -1.53         3.22 o                         
  -6   3  16        416.78        433.94         9.68 o                         
  -5   3  16        588.02        624.32        10.25 o                         
  -4   3  16       1136.79       1134.46        15.71 o                         
  -3   3  16        394.04        381.42         6.63 o                         
  -2   3  16         78.24         63.26         2.77 o                         
  -1   3  16         90.45         93.29         3.63 o                         
   0   3  16        225.99        273.23         5.55 o                         
   1   3  16       1471.82       1513.50        13.37 o                         
   2   3  16        165.62        136.51         5.21 o                         
   3   3  16       1856.79       1819.20        17.65 o                         
   4   3  16        152.20        152.13         5.48 o                         
   5   3  16         11.61         10.06         2.75 o                         
   6   3  16          9.41          4.23         2.87 o                         
   7   3  16          5.85          1.09         3.72 o                         
   8   3  16         48.23         41.07         5.42 o                         
  -8   4  16        436.30        462.83        12.25 o                         
  -7   4  16        149.72        167.50         7.79 o                         
  -6   4  16        225.69        233.62         8.10 o                         
  -5   4  16        134.25        128.38         6.24 o                         
  -4   4  16         22.86         18.80         3.05 o                         
  -3   4  16         42.01         48.05         3.38 o                         
  -2   4  16       1488.68       1465.49        14.60 o                         
  -1   4  16         60.06         94.57         3.93 o                         
   0   4  16        251.86        248.49         6.06 o                         
   1   4  16        962.61        944.33        11.24 o                         
   2   4  16        621.45        669.72         9.96 o                         
   3   4  16          1.05         -0.52         2.47 o                         
   4   4  16        976.56        901.72        11.62 o                         
   5   4  16        136.60        146.13         5.60 o                         
   6   4  16        109.32        129.32         7.09 o                         
   7   4  16         87.62        113.55         6.71 o                         
  -7   5  16        244.48        254.17         9.45 o                         
  -6   5  16        118.06        128.40         7.23 o                         
  -5   5  16       1172.91       1217.24        16.57 o                         
  -4   5  16       1197.88       1206.29        14.39 o                         
  -3   5  16         31.63         39.77         3.45 o                         
  -2   5  16        445.80        446.24         8.59 o                         
  -1   5  16        313.84        316.36         6.88 o                         
   0   5  16          1.52          1.76         2.41 o                         
   1   5  16         50.64         43.94         3.62 o                         
   2   5  16       1593.83       1563.85        17.46 o                         
   3   5  16         49.91         71.40         4.23 o                         
   4   5  16        232.13        239.18         6.59 o                         
   5   5  16         45.32         48.42         3.94 o                         
   6   5  16         42.89         44.37         6.24 o                         
   7   5  16          3.58          6.12         5.02 o                         
  -6   6  16          2.80         -2.94         3.34 o                         
  -5   6  16        118.37        109.11         5.45 o                         
  -4   6  16         39.81         34.15         4.37 o                         
  -3   6  16         33.10         34.48         4.04 o                         
  -2   6  16          8.40          6.37         3.29 o                         
  -1   6  16        119.26         98.44         5.51 o                         
   0   6  16         25.34         30.27         3.78 o                         
   1   6  16        152.19        145.58         5.81 o                         
   2   6  16          1.58         -0.04         3.41 o                         
   3   6  16         13.85         15.56         4.13 o                         
   4   6  16          0.28          0.64         4.43 o                         
   5   6  16         50.27         45.24         6.44 o                         
  -4   7  16        198.62        196.42        13.10 o                         
  -3   7  16         81.88         75.60         6.77 o                         
  -2   7  16          4.58          3.53         4.17 o                         
  -1   7  16         48.23         48.33         5.67 o                         
   0   7  16        106.94        130.04         8.36 o                         
   1   7  16          2.80          4.13         4.63 o                         
   2   7  16        214.74        221.51         9.59 o                         
   3   7  16        259.26        261.68        21.26 o                         
   4   7  16          1.66         -2.25         8.50 o                         
  -9   1  17          2.60         -2.95         2.95 o                         
  -8   1  17        333.04        280.98         8.46 o                         
  -7   1  17       1479.77       1446.13        16.71 o                         
  -6   1  17        514.52        533.36         9.11 o                         
  -5   1  17       9598.95       9589.10        77.54 o                         
  -4   1  17       6538.52       6449.40        47.71 o                         
  -3   1  17       2014.06       2095.63        19.41 o                         
  -2   1  17        507.49        562.54         7.15 o                         
  -1   1  17        430.51        480.26         6.13 o                         
   0   1  17        423.77        407.51         6.27 o                         
   1   1  17       2137.67       2011.74        18.45 o                         
   2   1  17       7394.44       7362.50        46.02 o                         
   3   1  17       4551.73       4478.99        31.73 o                         
   4   1  17        849.57        802.99         9.98 o                         
   5   1  17        216.54        224.54         8.07 o                         
   6   1  17         56.21         72.86         4.44 o                         
   7   1  17         33.15         50.63         4.12 o                         
   8   1  17        383.59        418.03        12.14 o                         
   9   1  17        605.11        640.93        31.09 o                         
  -9   2  17        391.29        374.26         9.80 o                         
  -8   2  17        199.08        217.66         7.72 o                         
  -7   2  17          7.49          7.38         3.01 o                         
  -6   2  17        563.61        539.73         9.47 o                         
  -5   2  17          0.67          3.14         2.41 o                         
  -4   2  17        199.32        216.26         6.37 o                         
  -3   2  17        727.73        683.36         9.01 o                         
  -2   2  17        236.10        224.65         4.59 o                         
  -1   2  17       1201.37       1209.99        10.63 o                         
   0   2  17        921.99        885.84         9.29 o                         
   1   2  17        277.22        300.29         5.30 o                         
   2   2  17        321.75        361.50         5.94 o                         
   3   2  17        463.27        464.71         7.41 o                         
   4   2  17         21.96         27.78         2.65 o                         
   5   2  17        384.15        344.28         6.77 o                         
   6   2  17        573.69        530.13         9.03 o                         
   7   2  17         30.54         35.40         4.15 o                         
   8   2  17          5.23         -2.82         3.97 o                         
  -9   3  17         30.40         20.23         4.61 o                         
  -8   3  17          0.26         -3.13         3.13 o                         
  -7   3  17        204.48        244.54         9.15 o                         
  -6   3  17       1978.54       1964.48        22.21 o                         
  -5   3  17       1495.38       1462.48        16.84 o                         
  -4   3  17       2038.30       1998.40        21.38 o                         
  -3   3  17       1392.10       1358.96        13.91 o                         
  -2   3  17        142.17        165.77         5.51 o                         
  -1   3  17         92.15         97.42         3.94 o                         
   0   3  17          6.52          7.52         1.91 o                         
   1   3  17       1043.77       1034.20        10.85 o                         
   2   3  17       1932.92       1956.85        20.83 o                         
   3   3  17       5691.67       5780.14        42.16 o                         
   4   3  17         16.97         21.67         3.02 o                         
   5   3  17         78.44         78.24         4.56 o                         
   6   3  17          3.96          2.71         2.66 o                         
   7   3  17         28.17         28.41         4.95 o                         
   8   3  17          3.17          1.16         4.43 o                         
  -8   4  17        314.59        334.13        13.62 o                         
  -7   4  17        176.46        177.79         7.59 o                         
  -6   4  17         41.41         34.15         4.19 o                         
  -5   4  17        202.65        169.51         6.60 o                         
  -4   4  17       1207.47       1255.96        14.10 o                         
  -3   4  17        196.77        219.90         7.19 o                         
  -2   4  17       2218.53       2208.06        19.58 o                         
  -1   4  17       1861.41       1887.80        16.65 o                         
   0   4  17        266.10        282.87         6.21 o                         
   1   4  17         18.83         16.45         2.72 o                         
   2   4  17         36.15         43.46         3.35 o                         
   3   4  17          2.93          2.98         2.77 o                         
   4   4  17        331.75        306.17         7.87 o                         
   5   4  17        279.90        276.56         9.77 o                         
   6   4  17        455.12        425.32        10.59 o                         
   7   4  17         68.02         63.04         5.48 o                         
  -7   5  17          4.28          5.29         4.56 o                         
  -6   5  17         87.01         83.80         5.95 o                         
  -5   5  17        106.57        105.84         4.67 o                         
  -4   5  17       1182.90       1097.49        15.08 o                         
  -3   5  17        281.50        247.50         6.55 o                         
  -2   5  17          7.27         10.68         2.88 o                         
  -1   5  17        353.70        360.83         7.27 o                         
   0   5  17        125.51        136.58         5.22 o                         
   1   5  17        424.32        404.64         8.14 o                         
   2   5  17        521.97        562.52        10.42 o                         
   3   5  17        259.04        239.18         6.72 o                         
   4   5  17        321.20        337.77         7.61 o                         
   5   5  17         28.08         22.58         3.54 o                         
   6   5  17          9.03         11.02         5.44 o                         
  -6   6  17        121.39        106.93         6.66 o                         
  -5   6  17         28.01         33.99         4.40 o                         
  -4   6  17         36.87         43.07         5.54 o                         
  -3   6  17        174.87        192.50         6.85 o                         
  -2   6  17        296.06        310.13         8.27 o                         
  -1   6  17         72.04         87.52         5.52 o                         
   0   6  17        161.15        166.18         6.62 o                         
   1   6  17        331.76        355.53         8.53 o                         
   2   6  17         96.60         86.67         5.78 o                         
   3   6  17          2.03          1.04         4.26 o                         
   4   6  17        263.72        256.64        11.94 o                         
   5   6  17        156.23        152.19         8.68 o                         
  -4   7  17         13.08         10.09         3.71 o                         
  -3   7  17        130.76        122.27         7.61 o                         
  -2   7  17         67.05         71.05         5.89 o                         
  -1   7  17          6.07          5.66         4.54 o                         
   0   7  17          0.23         -2.51         4.78 o                         
   1   7  17          0.04          3.22         5.48 o                         
   2   7  17          2.13          1.81         6.06 o                         
   3   7  17         28.78         17.34         7.94 o                         
  -9   0  18       1478.53       1516.99        48.53 o                         
  -8   0  18        132.79        153.49        15.12 o                         
  -7   0  18       1651.83       1689.56        44.79 o                         
  -6   0  18       1880.11       1932.58        45.50 o                         
  -5   0  18         27.48         27.60         7.12 o                         
  -4   0  18       2705.76       2732.07        32.56 o                         
  -3   0  18       7613.95       7504.50        68.75 o                         
  -2   0  18       3775.46       3662.48        50.87 o                         
  -1   0  18       1043.93        850.81        16.06 o                         
   0   0  18       2472.61       2581.07        35.75 o                         
   1   0  18         30.16         23.20         3.26 o                         
   2   0  18        159.21        108.83         8.94 o                         
   3   0  18        856.20        833.20        20.47 o                         
   4   0  18        595.14        587.17        12.70 o                         
   5   0  18       2791.28       2853.42        34.84 o                         
   6   0  18       1284.78       1343.08        21.87 o                         
   7   0  18        261.51        254.49        12.63 o                         
   8   0  18          3.75          6.80         5.02 o                         
  -9   1  18         10.45         13.59         3.39 o                         
  -8   1  18        165.64        142.37         6.42 o                         
  -7   1  18         20.46         24.93         3.18 o                         
  -6   1  18        514.71        485.72         8.83 o                         
  -5   1  18        242.47        246.69         7.05 o                         
  -4   1  18        108.05        120.25         3.89 o                         
  -3   1  18        357.97        361.31         5.95 o                         
  -2   1  18         19.91         11.89         1.95 o                         
  -1   1  18        234.76        249.50         4.45 o                         
   0   1  18        990.49       1119.76        10.98 o                         
   1   1  18        758.08        808.12         8.69 o                         
   2   1  18         52.46         91.64         3.41 o                         
   3   1  18        557.80        568.21         8.23 o                         
   4   1  18          0.76          0.15         2.15 o                         
   5   1  18        135.37        142.16         5.44 o                         
   6   1  18          5.73          2.33         2.75 o                         
   7   1  18         13.20         11.90         3.59 o                         
   8   1  18          0.53          0.67         4.71 o                         
  -9   2  18        303.71        302.42         9.18 o                         
  -8   2  18        681.24        703.82        12.66 o                         
  -7   2  18        174.51        180.78         6.41 o                         
  -6   2  18       1171.27       1151.61        14.36 o                         
  -5   2  18        600.10        604.84         9.70 o                         
  -4   2  18       2066.42       2166.37        30.63 o                         
  -3   2  18       2178.96       2155.28        19.70 o                         
  -2   2  18       2955.84       2908.47        22.99 o                         
  -1   2  18        923.39        861.95         8.70 o                         
   0   2  18       1590.88       1593.64        15.18 o                         
   1   2  18        615.77        653.96         7.73 o                         
   2   2  18       1262.96       1244.84        12.27 o                         
   3   2  18       1040.79       1071.05        11.33 o                         
   4   2  18       1800.25       1854.57        22.45 o                         
   5   2  18       1367.24       1457.38        14.31 o                         
   6   2  18        742.93        779.38        10.99 o                         
   7   2  18        128.41        153.65         7.15 o                         
   8   2  18        228.72        216.53        13.64 o                         
  -9   3  18         34.55         28.05         4.75 o                         
  -8   3  18        272.43        279.08         9.06 o                         
  -7   3  18        149.28        156.26         6.98 o                         
  -6   3  18        246.34        289.67         8.41 o                         
  -5   3  18       1072.66        986.13        13.37 o                         
  -4   3  18        174.08        191.30         7.23 o                         
  -3   3  18         52.26         49.96         3.00 o                         
  -2   3  18         21.13         26.71         1.98 o                         
  -1   3  18        270.35        280.62         5.68 o                         
   0   3  18         21.43         23.66         2.79 o                         
   1   3  18       1486.52       1446.62        14.80 o                         
   2   3  18        786.81        750.95         9.37 o                         
   3   3  18        166.54        210.63         6.14 o                         
   4   3  18        362.93        363.30         7.56 o                         
   5   3  18          6.65          5.97         2.85 o                         
   6   3  18        292.80        270.06         8.59 o                         
   7   3  18          4.13         -1.02         3.57 o                         
   8   3  18        115.35         84.54         6.75 o                         
  -8   4  18        416.66        410.28        13.16 o                         
  -7   4  18        489.14        460.42        11.23 o                         
  -6   4  18        195.35        169.01         7.22 o                         
  -5   4  18         50.92         38.16         3.98 o                         
  -4   4  18        789.52        775.99        13.53 o                         
  -3   4  18        526.05        509.08        10.00 o                         
  -2   4  18        116.75        112.31         4.27 o                         
  -1   4  18        106.11        104.14         5.04 o                         
   0   4  18       2596.45       2521.72        21.24 o                         
   1   4  18         50.20         54.49         3.53 o                         
   2   4  18        327.57        325.98         6.94 o                         
   3   4  18       1680.54       1634.05        17.25 o                         
   4   4  18         36.02         47.59         4.07 o                         
   5   4  18         11.69          9.44         3.22 o                         
   6   4  18        131.88        157.01         6.76 o                         
   7   4  18        114.17        133.13         7.50 o                         
  -7   5  18        198.39        206.56         9.76 o                         
  -6   5  18        384.39        415.24        10.54 o                         
  -5   5  18        305.75        306.10         6.54 o                         
  -4   5  18         44.77         48.17         3.89 o                         
  -3   5  18         75.29         74.92         4.42 o                         
  -2   5  18        217.80        228.62         7.81 o                         
  -1   5  18        178.67        181.93         6.25 o                         
   0   5  18        559.60        570.35         9.11 o                         
   1   5  18        142.99        157.60         5.88 o                         
   2   5  18        373.37        411.60         9.59 o                         
   3   5  18        648.83        638.01         9.99 o                         
   4   5  18          2.24          1.11         2.90 o                         
   5   5  18          3.60          4.03         3.23 o                         
   6   5  18        243.69        209.69         8.68 o                         
  -6   6  18         13.30         18.75         7.46 o                         
  -5   6  18          2.99          1.26         3.25 o                         
  -4   6  18          4.85          0.71         4.33 o                         
  -3   6  18         86.89         87.09         5.48 o                         
  -2   6  18         20.49         12.25         3.38 o                         
  -1   6  18        231.25        210.06         8.01 o                         
   0   6  18          4.21          8.60         3.38 o                         
   1   6  18         42.15         35.18         4.04 o                         
   2   6  18         71.40         63.92         5.42 o                         
   3   6  18          3.32         10.04         4.55 o                         
   4   6  18        101.50        110.24         6.14 o                         
   5   6  18          8.39         -4.75         9.58 o                         
  -4   7  18         14.73         12.42         3.92 o                         
  -3   7  18        166.90        177.31         8.89 o                         
  -2   7  18         41.57         40.39         5.25 o                         
  -1   7  18         18.32         18.21         4.50 o                         
   0   7  18         87.75         91.88         6.99 o                         
   1   7  18         43.79         50.22         6.30 o                         
   2   7  18         34.71         39.14         6.43 o                         
   3   7  18        302.38        316.51        26.49 o                         
  -9   1  19        110.38         92.15         7.28 o                         
  -8   1  19        704.96        670.43        10.73 o                         
  -7   1  19       1508.44       1527.55        17.49 o                         
  -6   1  19       1410.75       1433.62        16.64 o                         
  -5   1  19       1716.74       1721.44        18.27 o                         
  -4   1  19          8.15         11.44         2.10 o                         
  -3   1  19        271.22        277.58         4.27 o                         
  -2   1  19       2003.02       2084.20        27.47 o                         
  -1   1  19       3637.10       3626.97        28.84 o                         
   0   1  19       9580.57       9646.53        68.74 o                         
   1   1  19       5350.71       5283.63        51.90 o                         
   2   1  19       1401.48       1376.92        13.17 o                         
   3   1  19        130.01        117.33         4.27 o                         
   4   1  19        145.21        158.19         5.21 o                         
   5   1  19         70.02         86.82         4.68 o                         
   6   1  19       1741.20       1820.76        19.87 o                         
   7   1  19        847.32        944.90        14.16 o                         
   8   1  19        637.43        636.37        12.28 o                         
  -9   2  19        127.71        130.26         7.04 o                         
  -8   2  19         14.94         23.58         4.06 o                         
  -7   2  19        400.68        391.11         8.95 o                         
  -6   2  19          1.95          0.96         2.63 o                         
  -5   2  19         18.12         20.16         3.10 o                         
  -4   2  19        954.04        981.28        13.10 o                         
  -3   2  19        873.74        957.89        11.34 o                         
  -2   2  19        821.64        798.70         8.86 o                         
  -1   2  19         19.65         26.38         1.96 o                         
   0   2  19        221.80        244.32         7.02 o                         
   1   2  19        779.36        812.52         9.15 o                         
   2   2  19        439.63        408.67         6.75 o                         
   3   2  19        286.05        232.99         5.52 o                         
   4   2  19         98.52         64.78         3.59 o                         
   5   2  19        229.73        214.69         6.31 o                         
   6   2  19        309.32        296.88         7.52 o                         
   7   2  19          1.58          3.60         3.65 o                         
   8   2  19          0.39          6.28         5.17 o                         
  -8   3  19        155.81        172.42         7.64 o                         
  -7   3  19        538.41        560.31        12.42 o                         
  -6   3  19       2175.23       2103.14        22.34 o                         
  -5   3  19        123.98        152.64         5.94 o                         
  -4   3  19         57.64         47.44         4.00 o                         
  -3   3  19          3.84          4.83         2.11 o                         
  -2   3  19        331.23        330.66         5.30 o                         
  -1   3  19       1055.38       1012.87        11.10 o                         
   0   3  19       4408.60       4422.44        38.67 o                         
   1   3  19       1472.15       1404.65        15.37 o                         
   2   3  19        718.67        714.58         9.24 o                         
   3   3  19        370.63        388.45         7.30 o                         
   4   3  19          0.52         -2.64         2.64 o                         
   5   3  19         80.68         88.71         4.55 o                         
   6   3  19        198.98        206.37         7.17 o                         
   7   3  19        300.94        348.91        10.86 o                         
   8   3  19        138.81        161.32         8.34 o                         
  -8   4  19          4.70          3.29         4.42 o                         
  -7   4  19         43.72         31.36         4.57 o                         
  -6   4  19         66.10         99.27         6.08 o                         
  -5   4  19        493.09        475.29         9.91 o                         
  -4   4  19        650.09        674.18         9.62 o                         
  -3   4  19       1987.26       1918.02        20.52 o                         
  -2   4  19         16.61         17.48         2.57 o                         
  -1   4  19          8.16          5.10         2.35 o                         
   0   4  19         64.27         83.35         4.15 o                         
   1   4  19        184.92        178.97         5.75 o                         
   2   4  19         39.68         36.34         3.30 o                         
   3   4  19       1338.95       1230.56        14.84 o                         
   4   4  19        905.20        858.96        12.45 o                         
   5   4  19        594.16        548.60        11.48 o                         
   6   4  19          6.92         -1.88         4.16 o                         
   7   4  19         14.95          8.42         4.07 o                         
  -7   5  19          5.19         -0.06         4.37 o                         
  -6   5  19        335.31        344.30        10.40 o                         
  -5   5  19        304.64        276.30         9.93 o                         
  -4   5  19         13.02          7.82         3.17 o                         
  -3   5  19          2.37          2.05         2.73 o                         
  -2   5  19         98.96         99.65         4.99 o                         
  -1   5  19         44.69         46.06         3.79 o                         
   0   5  19        244.19        231.13         7.00 o                         
   1   5  19         16.54         15.41         3.07 o                         
   2   5  19        455.40        429.43         9.52 o                         
   3   5  19          2.42          7.15         2.93 o                         
   4   5  19         11.28         17.09         3.41 o                         
   5   5  19         16.39         12.77         3.74 o                         
   6   5  19        175.34        159.81         7.96 o                         
  -6   6  19         41.55         23.06         5.68 o                         
  -5   6  19        297.59        297.05         8.65 o                         
  -4   6  19        500.87        551.20        11.94 o                         
  -3   6  19        248.33        261.31         8.08 o                         
  -2   6  19        276.95        311.04         8.50 o                         
  -1   6  19          6.47          9.45         3.58 o                         
   0   6  19         34.33         34.55         4.21 o                         
   1   6  19        115.03        103.21         5.73 o                         
   2   6  19        346.24        336.36        11.58 o                         
   3   6  19        155.71        182.27        10.80 o                         
   4   6  19        331.06        344.63        11.39 o                         
   5   6  19         72.84        104.86         8.77 o                         
  -4   7  19         50.93         49.08         5.25 o                         
  -3   7  19          1.41         -4.36         4.36 o                         
  -2   7  19         13.28         15.31         4.60 o                         
  -1   7  19          1.45          2.79         4.13 o                         
   0   7  19          1.96          1.72         4.66 o                         
   1   7  19         10.90          6.25         5.06 o                         
   2   7  19          1.94          4.94         6.59 o                         
   3   7  19         23.98         20.57         5.51 o                         
  -9   0  20        199.51        224.53        31.06 o                         
  -8   0  20          2.04         16.87         7.28 o                         
  -7   0  20        359.02        348.73        19.72 o                         
  -6   0  20       1884.34       1903.04        49.44 o                         
  -5   0  20       8816.34       8585.15       116.80 o                         
  -4   0  20       1758.99       1818.41        19.69 o                         
  -3   0  20      12251.37      12062.56       107.71 o                         
  -2   0  20       2658.25       2642.39        37.00 o                         
  -1   0  20        586.49        690.96        17.11 o                         
   0   0  20          3.15         25.27         4.08 o                         
   1   0  20       2339.90       2225.23        26.05 o                         
   2   0  20       2389.49       2444.21        35.79 o                         
   3   0  20       1134.80       1039.21        17.99 o                         
   4   0  20       6220.32       6292.38        64.25 o                         
   5   0  20       2084.28       2003.80        27.81 o                         
   6   0  20          4.45          8.56         4.49 o                         
   7   0  20         45.01         39.54         6.69 o                         
   8   0  20        346.35        375.44        22.00 o                         
  -9   1  20        201.88        208.13         9.43 o                         
  -8   1  20          5.14          4.32         2.65 o                         
  -7   1  20         63.17         79.82         4.46 o                         
  -6   1  20          0.64         -0.95         2.64 o                         
  -5   1  20        433.96        443.65         8.26 o                         
  -4   1  20       1625.21       1610.51        15.17 o                         
  -3   1  20        197.92        220.45         3.97 o                         
  -2   1  20         20.39         23.49         2.28 o                         
  -1   1  20       1386.75       1392.21        15.28 o                         
   0   1  20         22.27         33.32         2.72 o                         
   1   1  20          1.69          5.05         1.79 o                         
   2   1  20         35.28         37.30         2.60 o                         
   3   1  20        157.33        162.95         6.05 o                         
   4   1  20         56.87         66.73         4.47 o                         
   5   1  20         52.00         43.93         3.80 o                         
   6   1  20          1.98          4.59         3.06 o                         
   7   1  20         27.96         25.44         4.41 o                         
   8   1  20        273.60        260.94        12.75 o                         
  -9   2  20        560.47        601.43        17.72 o                         
  -8   2  20         32.21         28.01         4.29 o                         
  -7   2  20        193.50        205.62         7.13 o                         
  -6   2  20        594.89        564.91        11.46 o                         
  -5   2  20       1048.87       1127.74        14.24 o                         
  -4   2  20       3101.18       2963.16        29.52 o                         
  -3   2  20       4485.87       4336.61        34.73 o                         
  -2   2  20       2249.50       2217.51        17.30 o                         
  -1   2  20        172.17        158.24         3.66 o                         
   0   2  20        468.98        469.37         7.10 o                         
   1   2  20        125.04        108.18         3.83 o                         
   2   2  20       1200.43       1225.17        12.94 o                         
   3   2  20       1667.36       1698.54        15.56 o                         
   4   2  20       1102.73       1122.88        12.16 o                         
   5   2  20        927.58        999.37        12.38 o                         
   6   2  20         25.61         20.79         3.43 o                         
   7   2  20         60.52         66.00         5.56 o                         
   8   2  20         59.00         70.40         5.68 o                         
  -8   3  20        411.65        394.75        10.40 o                         
  -7   3  20         75.80         89.43         7.12 o                         
  -6   3  20        279.62        260.31         7.75 o                         
  -5   3  20          0.46          1.43         2.92 o                         
  -4   3  20         54.67         56.25         3.45 o                         
  -3   3  20        269.72        278.73         6.14 o                         
  -2   3  20       1797.71       1805.24        14.77 o                         
  -1   3  20        418.23        398.74         6.90 o                         
   0   3  20       4380.14       4321.01        36.89 o                         
   1   3  20        529.81        516.28         8.28 o                         
   2   3  20        180.27        184.98         5.62 o                         
   3   3  20        184.64        180.45         5.62 o                         
   4   3  20        291.90        299.61         7.01 o                         
   5   3  20         30.86         26.76         3.43 o                         
   6   3  20        349.45        308.05         8.73 o                         
   7   3  20        198.32        183.84         8.01 o                         
  -8   4  20         11.61         -0.91         4.22 o                         
  -7   4  20         18.02         15.59         4.13 o                         
  -6   4  20        493.00        483.31        10.98 o                         
  -5   4  20        420.03        381.39         9.32 o                         
  -4   4  20       1169.83       1131.90        13.29 o                         
  -3   4  20        754.68        710.93        10.94 o                         
  -2   4  20        647.19        639.22         9.00 o                         
  -1   4  20       1400.00       1353.17        14.03 o                         
   0   4  20        408.29        404.41         7.48 o                         
   1   4  20        172.10        184.23         6.79 o                         
   2   4  20         26.74         29.35         3.15 o                         
   3   4  20        687.18        763.04        11.55 o                         
   4   4  20        279.09        336.50         8.71 o                         
   5   4  20        711.27        676.15        12.11 o                         
   6   4  20         13.51         10.45         3.85 o                         
   7   4  20          5.40          2.64         4.06 o                         
  -7   5  20        103.65        127.12         8.35 o                         
  -6   5  20        230.32        244.56         9.71 o                         
  -5   5  20         40.54         47.38         5.18 o                         
  -4   5  20         40.74         47.50         4.12 o                         
  -3   5  20        237.07        246.90         7.67 o                         
  -2   5  20        594.85        593.44         9.93 o                         
  -1   5  20        491.04        503.81         9.25 o                         
   0   5  20        110.06        118.61         5.82 o                         
   1   5  20       1114.66       1140.68        14.47 o                         
   2   5  20         28.34         24.86         4.09 o                         
   3   5  20         74.55         65.38         4.27 o                         
   4   5  20        151.39        127.58         7.04 o                         
   5   5  20         99.74         80.54         5.57 o                         
   6   5  20         40.00         42.01         5.70 o                         
  -5   6  20         41.42         39.02         5.29 o                         
  -4   6  20         45.58         54.02         5.15 o                         
  -3   6  20         16.71         10.43         3.78 o                         
  -2   6  20        346.92        322.11         9.43 o                         
  -1   6  20         40.46         34.56         4.34 o                         
   0   6  20          6.22          5.75         3.80 o                         
   1   6  20          1.70         -1.62         3.84 o                         
   2   6  20         36.50         40.47         5.70 o                         
   3   6  20         31.63         23.77         5.51 o                         
   4   6  20         54.83         61.23         4.88 o                         
   5   6  20          1.70          2.08         5.41 o                         
  -3   7  20         69.51         80.04         6.71 o                         
  -2   7  20         18.75         14.04         4.67 o                         
  -1   7  20        522.75        544.37        12.97 o                         
   0   7  20        436.16        486.81        13.68 o                         
   1   7  20          4.62         -5.04         5.04 o                         
   2   7  20        113.89        116.39        10.30 o                         
  -9   1  21       1446.61       1436.18        23.34 o                         
  -8   1  21       2035.21       2032.75        35.90 o                         
  -7   1  21        605.50        641.68        10.87 o                         
  -6   1  21         46.83         62.91         4.71 o                         
  -5   1  21          1.84          6.30         2.51 o                         
  -4   1  21        257.29        251.85         5.44 o                         
  -3   1  21       2939.46       2983.90        23.37 o                         
  -2   1  21       4716.92       4648.89        38.51 o                         
  -1   1  21       3772.45       3619.07        31.61 o                         
   0   1  21       2834.30       2919.45        25.13 o                         
   1   1  21        197.97        183.23         4.52 o                         
   2   1  21         59.64         67.28         3.29 o                         
   3   1  21         41.30         35.84         3.03 o                         
   4   1  21       1308.13       1310.08        14.78 o                         
   5   1  21        432.99        443.21         9.53 o                         
   6   1  21        791.07        827.10        12.60 o                         
   7   1  21        893.48        934.71        15.63 o                         
   8   1  21         16.70         14.40         4.97 o                         
  -9   2  21         41.35         43.54         4.84 o                         
  -8   2  21          4.75          0.97         3.35 o                         
  -7   2  21        330.63        321.87         8.21 o                         
  -6   2  21        731.41        718.22        11.33 o                         
  -5   2  21        150.21        124.90         5.34 o                         
  -4   2  21       2596.66       2480.32        22.56 o                         
  -3   2  21         31.40         20.64         2.58 o                         
  -2   2  21         26.84         30.74         2.22 o                         
  -1   2  21          1.29          2.13         1.85 o                         
   0   2  21        994.80        982.08        11.05 o                         
   1   2  21         42.67         32.79         2.65 o                         
   2   2  21        436.84        420.25         7.04 o                         
   3   2  21         82.57         66.95         3.57 o                         
   4   2  21         17.36          9.13         2.52 o                         
   5   2  21         61.61         55.96         3.79 o                         
   6   2  21         21.22         22.05         3.79 o                         
   7   2  21        150.22        134.61         7.20 o                         
   8   2  21        156.93        130.25         8.00 o                         
  -8   3  21        170.71        159.80         7.36 o                         
  -7   3  21        391.06        378.13         9.92 o                         
  -6   3  21        236.38        254.81         7.75 o                         
  -5   3  21         45.24         40.88         4.00 o                         
  -4   3  21         18.06         30.30         3.05 o                         
  -3   3  21       1281.35       1321.23        14.20 o                         
  -2   3  21       1307.17       1243.49        12.21 o                         
  -1   3  21       3720.62       3721.01        27.50 o                         
   0   3  21         30.37         43.65         2.82 o                         
   1   3  21         20.54         20.62         2.74 o                         
   2   3  21        207.81        201.80         6.58 o                         
   3   3  21         66.27         86.55         4.13 o                         
   4   3  21          5.93          7.80         2.70 o                         
   5   3  21       2342.03       2403.10        21.71 o                         
   6   3  21        206.09        252.67         9.92 o                         
   7   3  21         72.50         83.22         6.18 o                         
  -8   4  21          1.46         -5.76        10.27 o                         
  -7   4  21        256.31        232.91         9.44 o                         
  -6   4  21        726.49        753.11        13.65 o                         
  -5   4  21        945.92        941.53        15.72 o                         
  -4   4  21         97.77        116.57         5.12 o                         
  -3   4  21        388.13        358.38         8.81 o                         
  -2   4  21         16.51         16.87         2.65 o                         
  -1   4  21          1.95          2.24         2.30 o                         
   0   4  21          9.99          5.54         2.45 o                         
   1   4  21        502.65        509.21         9.61 o                         
   2   4  21        135.70        129.99         5.11 o                         
   3   4  21        137.45        121.08         5.59 o                         
   4   4  21        381.87        377.21         8.30 o                         
   5   4  21        226.47        228.68         8.49 o                         
   6   4  21         34.42         25.69         4.37 o                         
   7   4  21         38.72         38.56         5.42 o                         
  -7   5  21          4.43          8.15         4.76 o                         
  -6   5  21        232.29        219.12        11.05 o                         
  -5   5  21         36.01         44.70         4.88 o                         
  -4   5  21         46.98         44.74         4.65 o                         
  -3   5  21         19.35         21.22         3.83 o                         
  -2   5  21        159.48        145.87         5.72 o                         
  -1   5  21        138.41        132.35         5.26 o                         
   0   5  21         37.26         32.03         3.58 o                         
   1   5  21          6.18          6.80         2.97 o                         
   2   5  21        209.90        212.14         7.62 o                         
   3   5  21         80.61         73.46         5.90 o                         
   4   5  21          0.95         -0.01         3.49 o                         
   5   5  21        264.54        261.36        12.42 o                         
   6   5  21         62.31         85.88         7.45 o                         
  -5   6  21        388.22        414.83        12.35 o                         
  -4   6  21         84.34         94.10         6.46 o                         
  -3   6  21        173.98        170.10         7.61 o                         
  -2   6  21          9.38          3.69         3.70 o                         
  -1   6  21          2.46          4.71         3.63 o                         
   0   6  21        339.59        359.65        10.67 o                         
   1   6  21         91.20         86.14         5.93 o                         
   2   6  21         46.08         37.66         5.78 o                         
   3   6  21        180.14        181.50         9.62 o                         
   4   6  21         16.79         11.88         5.09 o                         
  -3   7  21          7.96         17.28         5.17 o                         
  -2   7  21         29.79         29.72         5.29 o                         
  -1   7  21         32.20         16.89         5.60 o                         
   0   7  21          8.33         13.59         5.58 o                         
   1   7  21         33.84         22.46         7.05 o                         
   2   7  21         41.79         55.08         9.70 o                         
  -9   0  22         65.85         57.30         9.09 o                         
  -8   0  22        401.66        381.56        15.31 o                         
  -7   0  22       2355.33       2372.24        52.73 o                         
  -6   0  22       2121.49       2091.66        39.63 o                         
  -5   0  22       1996.51       2039.77        37.42 o                         
  -4   0  22        112.23        116.25         4.75 o                         
  -3   0  22        944.27        905.26        15.08 o                         
  -2   0  22         65.56         76.26         5.11 o                         
  -1   0  22       3177.46       3017.15        37.35 o                         
   0   0  22       7469.32       7578.82        83.19 o                         
   1   0  22       3883.74       3898.90        40.78 o                         
   2   0  22       3601.78       3663.66        45.40 o                         
   3   0  22        632.28        614.76        13.34 o                         
   4   0  22        260.26        269.68         9.82 o                         
   5   0  22        136.10        136.61        11.47 o                         
   6   0  22        202.09        219.58        12.07 o                         
   7   0  22        590.35        595.62        19.04 o                         
   8   0  22        368.11        419.31        16.70 o                         
  -9   1  22        104.20         92.68         7.30 o                         
  -8   1  22        121.56        144.13         8.96 o                         
  -7   1  22         13.29          9.62         3.64 o                         
  -6   1  22         26.08         25.55         3.20 o                         
  -5   1  22          1.03          2.95         2.34 o                         
  -4   1  22        191.73        185.98         5.33 o                         
  -3   1  22          3.13          4.14         1.72 o                         
  -2   1  22       1522.99       1485.38        16.21 o                         
  -1   1  22          2.21          5.16         2.38 o                         
   0   1  22          0.89          1.98         1.94 o                         
   1   1  22         25.59         36.48         2.64 o                         
   2   1  22         14.52         14.41         2.32 o                         
   3   1  22          4.65          1.13         2.10 o                         
   4   1  22          2.07          0.60         2.60 o                         
   5   1  22         36.67         34.33         3.80 o                         
   6   1  22         46.37         39.45         4.25 o                         
   7   1  22         24.35         25.12         4.70 o                         
   8   1  22          0.36          0.29         4.48 o                         
  -8   2  22        774.59        786.96        13.93 o                         
  -7   2  22        804.63        775.98        13.16 o                         
  -6   2  22       2059.53       2012.42        21.07 o                         
  -5   2  22       1145.76       1184.22        14.76 o                         
  -4   2  22       5081.46       4938.99        39.27 o                         
  -3   2  22         83.37         97.86         4.36 o                         
  -2   2  22        160.34        168.36         4.22 o                         
  -1   2  22        774.56        744.44         9.33 o                         
   0   2  22       1855.93       1846.39        17.14 o                         
   1   2  22       1644.34       1577.97        15.31 o                         
   2   2  22       2714.22       2694.57        27.47 o                         
   3   2  22       1435.88       1491.02        14.62 o                         
   4   2  22         28.82         24.27         2.96 o                         
   5   2  22        103.14        104.43         4.79 o                         
   6   2  22         89.80         94.40         5.73 o                         
   7   2  22        478.43        537.80        12.83 o                         
  -8   3  22        288.77        308.36         9.84 o                         
  -7   3  22          0.35          2.74         3.69 o                         
  -6   3  22        321.62        314.78         8.93 o                         
  -5   3  22         14.11         13.69         3.49 o                         
  -4   3  22        156.64        195.41         5.94 o                         
  -3   3  22        341.73        373.93         6.49 o                         
  -2   3  22        866.32        875.63         9.61 o                         
  -1   3  22       1047.04        963.96         9.86 o                         
   0   3  22        224.21        215.39         7.22 o                         
   1   3  22        327.22        334.02         6.79 o                         
   2   3  22         80.61         78.31         3.88 o                         
   3   3  22        797.09        756.63        10.18 o                         
   4   3  22        282.99        247.75         6.47 o                         
   5   3  22        382.79        349.26         9.05 o                         
   6   3  22        266.11        224.67         7.65 o                         
   7   3  22         83.30         66.64         5.85 o                         
  -7   4  22         77.50         60.80         5.86 o                         
  -6   4  22        220.18        220.11         8.30 o                         
  -5   4  22        693.21        691.23        14.10 o                         
  -4   4  22        246.55        236.98         5.79 o                         
  -3   4  22        173.04        173.47         7.60 o                         
  -2   4  22          5.10          2.62         2.41 o                         
  -1   4  22        913.08        921.77        11.27 o                         
   0   4  22        460.67        448.59         8.33 o                         
   1   4  22        443.86        450.22         9.16 o                         
   2   4  22        510.93        524.97        10.72 o                         
   3   4  22         63.97         67.37         4.48 o                         
   4   4  22       1576.13       1479.86        17.85 o                         
   5   4  22        341.45        319.79         8.76 o                         
   6   4  22         24.49         14.49         4.45 o                         
  -6   5  22         16.73         29.00         4.96 o                         
  -5   5  22          5.32         13.86         5.00 o                         
  -4   5  22         19.06         27.34         4.04 o                         
  -3   5  22       1191.96       1220.43        16.70 o                         
  -2   5  22        386.01        421.03         8.95 o                         
  -1   5  22        275.36        281.35         9.16 o                         
   0   5  22          3.63          8.40         2.94 o                         
   1   5  22         17.66         24.41         3.55 o                         
   2   5  22        124.34        118.90         6.84 o                         
   3   5  22        181.88        169.46         8.09 o                         
   4   5  22        355.98        342.58         9.65 o                         
   5   5  22         51.92         51.11         5.52 o                         
  -5   6  22          7.51         17.49         3.51 o                         
  -4   6  22        322.53        315.43         9.64 o                         
  -3   6  22        152.89        133.32         7.12 o                         
  -2   6  22         71.02         72.02         5.67 o                         
  -1   6  22         11.47          9.84         3.69 o                         
   0   6  22         44.52         37.93         4.89 o                         
   1   6  22        161.71        169.53         7.89 o                         
   2   6  22         13.62         12.98         5.93 o                         
   3   6  22         28.30         26.51         7.52 o                         
   4   6  22         59.88         63.57         6.17 o                         
  -2   7  22         87.46         74.76         6.59 o                         
  -1   7  22        149.32        163.73         9.86 o                         
   0   7  22         37.17         46.12         6.72 o                         
   1   7  22         31.91         32.29         6.44 o                         
  -9   1  23        650.97        686.86        20.40 o                         
  -8   1  23        186.10        182.44         8.93 o                         
  -7   1  23          0.66          5.96         2.65 o                         
  -6   1  23        726.22        692.98        10.84 o                         
  -5   1  23        234.33        251.84         6.73 o                         
  -4   1  23       1300.54       1318.63        13.48 o                         
  -3   1  23       5131.79       5076.20        39.33 o                         
  -2   1  23       3241.57       3202.65        33.27 o                         
  -1   1  23       2360.08       2375.35        23.34 o                         
   0   1  23        248.19        278.11         7.10 o                         
   1   1  23        175.31        158.16         4.56 o                         
   2   1  23       1258.61       1248.62        12.51 o                         
   3   1  23       1421.42       1405.80        13.56 o                         
   4   1  23       1596.17       1625.69        16.63 o                         
   5   1  23        542.64        555.86        10.22 o                         
   6   1  23        535.88        542.69        11.74 o                         
   7   1  23        207.96        197.34         8.53 o                         
   8   1  23         31.05         25.97        12.94 o                         
  -8   2  23        147.07        138.50         8.11 o                         
  -7   2  23        359.55        348.01         9.33 o                         
  -6   2  23        154.64        167.61         6.34 o                         
  -5   2  23         28.88         28.65         3.40 o                         
  -4   2  23          0.05          4.27         2.41 o                         
  -3   2  23        126.07        123.41         4.50 o                         
  -2   2  23        302.49        298.57         6.43 o                         
  -1   2  23        229.96        217.02         5.21 o                         
   0   2  23        397.49        385.53         8.80 o                         
   1   2  23        409.53        375.44         6.90 o                         
   2   2  23        502.37        482.90         7.62 o                         
   3   2  23         10.08          8.35         2.60 o                         
   4   2  23        162.09        157.36         5.52 o                         
   5   2  23         96.80         98.26         4.69 o                         
   6   2  23         33.86         38.51         4.60 o                         
   7   2  23        215.18        191.76         8.24 o                         
  -8   3  23        109.86        106.67         6.58 o                         
  -7   3  23         70.69         62.98         5.45 o                         
  -6   3  23         43.74         37.07         4.42 o                         
  -5   3  23        367.48        369.16         9.22 o                         
  -4   3  23       1427.67       1321.02        15.19 o                         
  -3   3  23        606.27        625.72         8.42 o                         
  -2   3  23       1871.08       1710.76        14.93 o                         
  -1   3  23         10.43         13.01         2.05 o                         
   0   3  23        130.17        125.86         4.94 o                         
   1   3  23          6.85         10.29         2.51 o                         
   2   3  23        197.83        183.15         6.12 o                         
   3   3  23        217.39        235.34         7.22 o                         
   4   3  23       1350.24       1389.11        14.61 o                         
   5   3  23        482.48        525.03        10.34 o                         
   6   3  23         53.62         66.39         5.16 o                         
   7   3  23         47.80         43.81         5.78 o                         
  -7   4  23        241.00        237.87         9.72 o                         
  -6   4  23        184.57        210.68         8.42 o                         
  -5   4  23         40.01         45.41         5.16 o                         
  -4   4  23          2.40          2.20         2.58 o                         
  -3   4  23         71.16         93.19         4.81 o                         
  -2   4  23        113.56        128.36         4.94 o                         
  -1   4  23       1065.22       1038.23        12.18 o                         
   0   4  23       1004.48       1036.77        12.40 o                         
   1   4  23        674.68        675.59        12.46 o                         
   2   4  23        431.07        437.28        12.47 o                         
   3   4  23          2.07          5.52         3.20 o                         
   4   4  23          1.35          0.52         3.17 o                         
   5   4  23         17.86          9.44         3.95 o                         
   6   4  23          3.36          9.85         4.03 o                         
  -6   5  23         23.08         28.53         4.85 o                         
  -5   5  23         76.26         90.46         7.31 o                         
  -4   5  23        207.07        228.29         8.26 o                         
  -3   5  23        480.91        444.91        12.06 o                         
  -2   5  23         66.63         67.78         4.79 o                         
  -1   5  23        318.80        289.12         7.26 o                         
   0   5  23         90.22        104.10         5.19 o                         
   1   5  23         82.77         72.89         5.53 o                         
   2   5  23        106.11        102.05         6.41 o                         
   3   5  23         10.10         14.08         4.45 o                         
   4   5  23         30.92         39.15         4.61 o                         
   5   5  23         19.52         36.34         5.18 o                         
  -5   6  23         36.04         36.63         3.80 o                         
  -4   6  23         93.81         79.00         6.06 o                         
  -3   6  23        180.71        183.61         8.11 o                         
  -2   6  23         64.15         68.72         6.09 o                         
  -1   6  23        200.91        201.82         7.93 o                         
   0   6  23         45.14         45.51         6.22 o                         
   1   6  23        445.75        477.76        13.25 o                         
   2   6  23          8.62         11.44         5.40 o                         
   3   6  23         30.33         24.80         5.73 o                         
   4   6  23         15.10          6.74         5.64 o                         
  -2   7  23          4.74          2.55         4.67 o                         
  -1   7  23          0.40         -0.34         4.75 o                         
   0   7  23         57.23         67.48         8.09 o                         
   1   7  23         13.50          5.93         5.96 o                         
  -8   0  24       1908.03       1885.78        39.88 o                         
  -7   0  24       1135.80       1102.98        32.39 o                         
  -6   0  24       1012.23       1060.63        26.27 o                         
  -5   0  24         39.02         42.02         6.55 o                         
  -4   0  24        182.06        193.83         5.83 o                         
  -3   0  24        220.83        316.48        14.54 o                         
  -2   0  24       1235.12       1306.67        21.44 o                         
  -1   0  24       8452.26       8384.78       100.98 o                         
   0   0  24       4022.89       4047.13        66.44 o                         
   1   0  24       1430.78       1409.20        26.68 o                         
   2   0  24        818.93        798.63        14.46 o                         
   3   0  24         47.98         65.04         5.94 o                         
   4   0  24       1138.63       1175.93        22.88 o                         
   5   0  24         17.06         20.39         6.56 o                         
   6   0  24        591.65        620.33        20.97 o                         
   7   0  24        220.58        245.15        14.03 o                         
  -8   1  24         97.62        105.80         7.96 o                         
  -7   1  24         50.47         45.79         3.37 o                         
  -6   1  24        164.18        159.44         7.32 o                         
  -5   1  24        563.98        611.07        10.07 o                         
  -4   1  24        893.04        875.57         9.92 o                         
  -3   1  24        910.76        851.05        11.84 o                         
  -2   1  24        890.55        897.32        12.15 o                         
  -1   1  24          0.02          0.95         2.31 o                         
   0   1  24         25.43         17.85         2.59 o                         
   1   1  24        189.46        194.87        10.29 o                         
   2   1  24        385.42        361.56         6.71 o                         
   3   1  24        194.66        199.30         6.07 o                         
   4   1  24          0.71         -1.90         2.52 o                         
   5   1  24        244.62        219.13         7.72 o                         
   6   1  24          0.07          7.81         3.90 o                         
   7   1  24         17.04         13.48         5.01 o                         
  -8   2  24        543.43        537.30        12.12 o                         
  -7   2  24       1213.19       1201.31        21.54 o                         
  -6   2  24        166.32        164.45         6.37 o                         
  -5   2  24        322.19        332.33         8.98 o                         
  -4   2  24        424.96        364.53         7.15 o                         
  -3   2  24       1458.83       1486.07        15.62 o                         
  -2   2  24       1643.84       1657.42        16.31 o                         
  -1   2  24       3355.65       3322.94        28.59 o                         
   0   2  24       1865.66       1792.60        18.38 o                         
   1   2  24       4861.08       4896.51        36.33 o                         
   2   2  24        198.89        217.49         5.63 o                         
   3   2  24          1.33          2.68         2.41 o                         
   4   2  24        424.69        432.11         7.92 o                         
   5   2  24        265.15        287.11         7.55 o                         
   6   2  24        177.78        195.85         7.45 o                         
   7   2  24        637.57        676.63        13.58 o                         
  -8   3  24          0.21          2.56         3.96 o                         
  -7   3  24        174.99        196.76         8.00 o                         
  -6   3  24        352.05        404.09        10.93 o                         
  -5   3  24        395.33        444.57        10.49 o                         
  -4   3  24        609.24        646.04         9.73 o                         
  -3   3  24        203.79        212.73         6.69 o                         
  -2   3  24        648.48        639.00         8.07 o                         
  -1   3  24          0.38          1.03         1.92 o                         
   0   3  24        741.96        728.01         9.69 o                         
   1   3  24         10.26          3.62         2.52 o                         
   2   3  24        389.27        363.37         7.05 o                         
   3   3  24        142.85        129.59         5.22 o                         
   4   3  24        179.85        162.59         5.76 o                         
   5   3  24          8.46          5.13         3.36 o                         
   6   3  24         41.47         40.59         4.62 o                         
   7   3  24         41.25         35.25         6.14 o                         
  -7   4  24        296.29        302.18        10.88 o                         
  -6   4  24        129.76        111.04         7.12 o                         
  -5   4  24        116.32        104.40         7.00 o                         
  -4   4  24        179.69        165.06         5.14 o                         
  -3   4  24        217.60        220.85         6.71 o                         
  -2   4  24        611.80        579.11         9.11 o                         
  -1   4  24        205.75        193.53         5.76 o                         
   0   4  24        262.09        275.82         7.56 o                         
   1   4  24        264.91        275.69        10.22 o                         
   2   4  24        267.49        318.10         9.12 o                         
   3   4  24          6.49          9.90         3.47 o                         
   4   4  24         15.69         15.79         3.97 o                         
   5   4  24        273.10        266.23         8.86 o                         
   6   4  24         12.61         13.48         4.42 o                         
  -6   5  24        145.94        174.66        10.05 o                         
  -5   5  24        470.34        473.28        19.22 o                         
  -4   5  24        718.81        807.09        15.31 o                         
  -3   5  24        533.49        541.23        13.01 o                         
  -2   5  24         61.86         65.24         4.76 o                         
  -1   5  24         10.31          9.61         3.21 o                         
   0   5  24         33.86         34.66         4.19 o                         
   1   5  24        682.96        640.01        13.33 o                         
   2   5  24        122.62        128.20         7.18 o                         
   3   5  24        254.70        263.51        10.68 o                         
   4   5  24         34.87         39.61         4.54 o                         
   5   5  24        208.48        198.81         8.95 o                         
  -4   6  24         57.98         47.91         7.36 o                         
  -3   6  24         77.44         66.24         6.96 o                         
  -2   6  24         70.88         71.07         7.30 o                         
  -1   6  24          3.50         11.42         5.06 o                         
   0   6  24        261.96        273.72         9.45 o                         
   1   6  24        112.45        111.84         8.66 o                         
   2   6  24        131.10        127.98         8.80 o                         
   3   6  24         22.60         22.71         6.80 o                         
  -8   1  25         80.82         69.15         6.73 o                         
  -7   1  25        334.57        314.08         9.36 o                         
  -6   1  25       2058.63       2016.18        23.56 o                         
  -5   1  25       4377.52       4283.53        36.79 o                         
  -4   1  25       1863.67       1897.07        19.78 o                         
  -3   1  25       1805.01       1739.04        17.98 o                         
  -2   1  25        292.78        272.30         6.89 o                         
  -1   1  25          4.81         12.50         2.84 o                         
   0   1  25        162.33        154.41         5.89 o                         
   1   1  25       3231.02       3215.68        26.70 o                         
   2   1  25       1924.66       1909.29        16.87 o                         
   3   1  25       1233.17       1256.66        13.02 o                         
   4   1  25        155.62        164.01         5.79 o                         
   5   1  25        142.75        137.26         6.50 o                         
   6   1  25          0.67         -3.66         3.66 o                         
   7   1  25         35.28         48.83         5.90 o                         
  -8   2  25        495.98        518.72        11.35 o                         
  -7   2  25        244.15        238.01         8.90 o                         
  -6   2  25          1.52          3.00         2.95 o                         
  -5   2  25        155.57        160.25         6.44 o                         
  -4   2  25        549.55        501.42         8.43 o                         
  -3   2  25        421.20        398.01         8.01 o                         
  -2   2  25        744.91        734.35         9.89 o                         
  -1   2  25        360.06        373.78         7.40 o                         
   0   2  25        330.28        315.35         6.23 o                         
   1   2  25        642.25        628.39         9.45 o                         
   2   2  25        339.76        335.49         6.74 o                         
   3   2  25        111.88        109.10         5.12 o                         
   4   2  25         59.56         47.46         3.58 o                         
   5   2  25        236.14        204.31         7.36 o                         
   6   2  25        149.69        147.43         6.57 o                         
   7   2  25         50.20         30.81         5.51 o                         
  -7   3  25        318.71        362.58        10.29 o                         
  -6   3  25        698.24        707.67        13.00 o                         
  -5   3  25       1443.47       1371.19        19.34 o                         
  -4   3  25       2128.39       2031.19        27.57 o                         
  -3   3  25         17.87         25.27         2.75 o                         
  -2   3  25       1083.46       1024.31        14.08 o                         
  -1   3  25         44.83         47.37         2.90 o                         
   0   3  25         15.18         13.90         2.55 o                         
   1   3  25        852.06        853.70        11.25 o                         
   2   3  25       1456.88       1504.13        15.77 o                         
   3   3  25        215.48        233.61         6.46 o                         
   4   3  25        132.33        147.68         5.98 o                         
   5   3  25         25.56         28.39         4.41 o                         
   6   3  25         38.50         31.71         5.46 o                         
  -7   4  25        128.18        122.62         7.52 o                         
  -6   4  25        121.16        138.27         7.47 o                         
  -5   4  25        140.59        140.65         8.18 o                         
  -4   4  25        142.92        149.17         5.88 o                         
  -3   4  25        211.65        203.89         6.49 o                         
  -2   4  25        486.69        509.62         9.10 o                         
  -1   4  25        918.31        895.95        11.82 o                         
   0   4  25        403.87        411.24         8.17 o                         
   1   4  25         35.38         33.24         3.90 o                         
   2   4  25          8.31          7.87         3.41 o                         
   3   4  25         32.48         21.45         4.45 o                         
   4   4  25         69.06         66.04         5.12 o                         
   5   4  25        149.10        136.74         6.87 o                         
   6   4  25        400.63        335.63        10.65 o                         
  -6   5  25         27.65         32.72         5.99 o                         
  -5   5  25        138.93        123.45        12.52 o                         
  -4   5  25        206.15        186.03         7.04 o                         
  -3   5  25        142.60        122.04         6.65 o                         
  -2   5  25          7.20          9.18         3.43 o                         
  -1   5  25          8.04          7.84         3.39 o                         
   0   5  25         13.11         16.74         3.85 o                         
   1   5  25        365.13        356.19        11.12 o                         
   2   5  25        175.80        178.07         9.54 o                         
   3   5  25         52.86         53.37         6.34 o                         
   4   5  25         36.71         44.33         4.98 o                         
   5   5  25          1.03         -5.60         5.60 o                         
  -4   6  25          3.98          4.18         4.03 o                         
  -3   6  25        100.26        115.68         6.82 o                         
  -2   6  25        203.85        208.38         8.79 o                         
  -1   6  25        264.71        265.77         9.47 o                         
   0   6  25        151.63        165.67         9.25 o                         
   1   6  25         73.00         77.01         7.55 o                         
   2   6  25         14.05         28.49         6.23 o                         
   3   6  25          8.47         -4.96         5.58 o                         
  -8   0  26       1367.72       1405.23        30.51 o                         
  -7   0  26        636.54        665.82        34.45 o                         
  -6   0  26         25.05         24.93         6.10 o                         
  -5   0  26        673.24        673.03        11.14 o                         
  -4   0  26       2426.57       2422.52        30.84 o                         
  -3   0  26       1867.06       1900.92        29.84 o                         
  -2   0  26        232.01        223.87        10.72 o                         
  -1   0  26       6675.39       6608.50        80.47 o                         
   0   0  26        701.54        757.19        17.71 o                         
   1   0  26          4.38          6.38         2.50 o                         
   2   0  26       1230.46       1228.81        19.14 o                         
   3   0  26        964.27        938.00        18.03 o                         
   4   0  26        646.72        664.39        16.42 o                         
   5   0  26        768.48        810.96        18.10 o                         
   6   0  26        795.55        811.49        23.12 o                         
   7   0  26         54.36         53.54         9.25 o                         
  -8   1  26          7.78          7.54         4.50 o                         
  -7   1  26          1.48          4.72         4.13 o                         
  -6   1  26         88.97         96.37         4.65 o                         
  -5   1  26          6.66          5.83         2.24 o                         
  -4   1  26         67.01         71.29         4.02 o                         
  -3   1  26        344.71        372.12         7.58 o                         
  -2   1  26         67.77         61.20         5.07 o                         
  -1   1  26         41.03         43.71         3.74 o                         
   0   1  26        796.08        802.27        12.46 o                         
   1   1  26        284.92        286.72         6.25 o                         
   2   1  26         11.94         20.56         2.69 o                         
   3   1  26          4.06         13.34         2.63 o                         
   4   1  26          5.65          8.05         2.91 o                         
   5   1  26         69.13         62.21         4.62 o                         
   6   1  26         41.36         42.45         4.77 o                         
   7   1  26         15.44         16.98         5.24 o                         
  -8   2  26        405.35        401.76        13.66 o                         
  -7   2  26        517.13        522.62        11.55 o                         
  -6   2  26          0.43          0.05         3.39 o                         
  -5   2  26        698.16        684.89        11.80 o                         
  -4   2  26        641.12        691.10        10.83 o                         
  -3   2  26         51.05         61.77         4.11 o                         
  -2   2  26       1930.19       1870.69        18.09 o                         
  -1   2  26        756.63        758.14        10.70 o                         
   0   2  26       1452.10       1396.70        16.00 o                         
   1   2  26        698.29        682.40         9.73 o                         
   2   2  26       1097.26       1088.04        13.81 o                         
   3   2  26        578.36        596.53         9.63 o                         
   4   2  26        483.00        512.34         8.88 o                         
   5   2  26        597.47        636.71        11.45 o                         
   6   2  26        413.88        452.52        10.61 o                         
   7   2  26         85.16        101.22         7.92 o                         
  -7   3  26        129.76        140.18         7.55 o                         
  -6   3  26        308.84        295.42         9.25 o                         
  -5   3  26        641.66        599.30        11.67 o                         
  -4   3  26          6.05          8.38         2.74 o                         
  -3   3  26        101.08        102.00         4.45 o                         
  -2   3  26        539.69        547.30         7.72 o                         
  -1   3  26        211.43        233.40         5.83 o                         
   0   3  26         29.75         29.09         3.05 o                         
   1   3  26        788.24        743.73        11.14 o                         
   2   3  26        224.01        201.82         5.83 o                         
   3   3  26        171.01        158.57         6.14 o                         
   4   3  26         18.74         14.04         3.30 o                         
   5   3  26        275.30        265.89         9.00 o                         
   6   3  26         12.14          3.10         4.42 o                         
  -6   4  26         10.73          8.58         4.27 o                         
  -5   4  26         39.22         46.98         6.10 o                         
  -4   4  26        118.00        114.29         5.07 o                         
  -3   4  26        186.73        190.41         7.77 o                         
  -2   4  26       1106.10       1069.02        12.97 o                         
  -1   4  26        167.58        172.60         6.25 o                         
   0   4  26        307.38        320.04         7.88 o                         
   1   4  26         21.86         21.78         3.56 o                         
   2   4  26         64.76         73.90         6.10 o                         
   3   4  26         54.10         71.62         5.43 o                         
   4   4  26        224.74        235.41         8.30 o                         
   5   4  26          4.75          7.36         3.87 o                         
  -5   5  26        136.62        158.66         9.19 o                         
  -4   5  26        136.16        157.85         6.69 o                         
  -3   5  26        106.14        130.35         6.54 o                         
  -2   5  26         47.28         56.43         5.35 o                         
  -1   5  26        369.87        370.79         9.54 o                         
   0   5  26        207.82        215.34         8.49 o                         
   1   5  26         31.83         34.45         5.37 o                         
   2   5  26         76.47         87.20         7.75 o                         
   3   5  26        184.04        182.52        10.34 o                         
   4   5  26         16.87         16.13         4.23 o                         
  -4   6  26        134.21        151.80        11.91 o                         
  -3   6  26         15.43         20.18         4.52 o                         
  -2   6  26          1.88          4.28         4.08 o                         
  -1   6  26         39.89         23.87         4.72 o                         
   0   6  26         26.42         30.12         5.17 o                         
   1   6  26          7.34         13.43         5.94 o                         
   2   6  26          5.99         -2.02         5.21 o                         
  -8   1  27        498.07        491.97        14.02 o                         
  -7   1  27       2336.98       2456.11        29.42 o                         
  -6   1  27       1730.59       1702.57        19.42 o                         
  -5   1  27        738.49        779.40         9.42 o                         
  -4   1  27         53.64         63.85         4.58 o                         
  -3   1  27         63.40         62.47         3.90 o                         
  -2   1  27        819.29        786.47        12.03 o                         
  -1   1  27       2545.97       2468.09        25.21 o                         
   0   1  27       2261.81       2230.48        23.81 o                         
   1   1  27       3738.92       3737.12        32.69 o                         
   2   1  27       1069.44       1072.39        12.01 o                         
   3   1  27        533.98        554.79        10.55 o                         
   4   1  27          9.90          7.69         3.09 o                         
   5   1  27        413.31        417.23        10.14 o                         
   6   1  27        694.42        743.98        15.00 o                         
   7   1  27         19.27         31.34         6.07 o                         
  -8   2  27        105.23        108.61         6.52 o                         
  -7   2  27         22.21         24.92         4.23 o                         
  -6   2  27        180.45        193.14         9.04 o                         
  -5   2  27        630.07        614.65         9.58 o                         
  -4   2  27         13.27         17.99         3.32 o                         
  -3   2  27        483.33        532.39         9.23 o                         
  -2   2  27        402.97        399.49         8.25 o                         
  -1   2  27          9.99          8.71         2.64 o                         
   0   2  27        384.49        386.28         8.09 o                         
   1   2  27        911.50        906.58        11.47 o                         
   2   2  27        429.44        416.01         7.78 o                         
   3   2  27        254.20        237.97         7.43 o                         
   4   2  27        102.72         83.98         4.73 o                         
   5   2  27         11.35          4.71         3.54 o                         
   6   2  27         72.23         76.40         6.29 o                         
  -7   3  27        506.67        515.22        12.46 o                         
  -6   3  27        652.17        650.77        15.09 o                         
  -5   3  27        240.76        237.68         8.47 o                         
  -4   3  27         50.95         53.18         3.45 o                         
  -3   3  27         87.51         97.03         4.24 o                         
  -2   3  27        592.48        594.36         8.77 o                         
  -1   3  27        690.45        716.87        10.91 o                         
   0   3  27       3811.61       3703.82        37.63 o                         
   1   3  27        572.18        598.86         9.97 o                         
   2   3  27        241.16        265.69         7.77 o                         
   3   3  27        430.53        424.93         9.29 o                         
   4   3  27          3.45          2.44         3.31 o                         
   5   3  27          9.37          0.57         3.80 o                         
   6   3  27        184.20        204.64         9.99 o                         
  -6   4  27         92.91        113.79         7.67 o                         
  -5   4  27        236.64        243.95        10.66 o                         
  -4   4  27        962.27       1009.20        13.19 o                         
  -3   4  27        178.61        188.97         8.38 o                         
  -2   4  27         51.20         79.35         4.79 o                         
  -1   4  27        107.29        105.07         5.07 o                         
   0   4  27          2.60          3.22         3.06 o                         
   1   4  27        108.95        114.30         6.74 o                         
   2   4  27        623.86        594.74        16.31 o                         
   3   4  27        146.22        126.98         6.86 o                         
   4   4  27        268.28        247.33         8.68 o                         
   5   4  27        181.13        173.64         8.34 o                         
  -5   5  27         55.91         56.14         6.55 o                         
  -4   5  27         30.00         13.57         3.80 o                         
  -3   5  27        178.32        183.08         7.66 o                         
  -2   5  27          0.73          1.22         3.70 o                         
  -1   5  27        167.82        160.78         6.75 o                         
   0   5  27        154.58        153.83         7.59 o                         
   1   5  27          9.36         11.79         5.01 o                         
   2   5  27        207.72        255.63        11.73 o                         
   3   5  27         50.24         46.86         6.37 o                         
   4   5  27          2.52          1.75         4.46 o                         
  -3   6  27        243.56        281.74        12.85 o                         
  -2   6  27        214.90        222.15         9.25 o                         
  -1   6  27         19.02         17.92         4.45 o                         
   0   6  27          2.10          5.09         5.02 o                         
   1   6  27         57.48         58.00         7.58 o                         
   2   6  27         53.29         44.19         8.58 o                         
  -8   0  28         44.31         88.05        11.01 o                         
  -7   0  28        936.27        938.19        21.45 o                         
  -6   0  28        848.12        836.24        27.04 o                         
  -5   0  28       1714.84       1653.79        27.38 o                         
  -4   0  28       2990.10       3052.11        37.70 o                         
  -3   0  28       2708.40       2698.04        39.40 o                         
  -2   0  28         36.65         44.75         5.80 o                         
  -1   0  28        582.56        584.31        16.56 o                         
   0   0  28         24.99         54.12         6.56 o                         
   1   0  28       1701.73       1658.78        29.94 o                         
   2   0  28       1540.78       1561.46        22.86 o                         
   3   0  28       2033.73       2022.90        32.46 o                         
   4   0  28       1030.58       1023.06        20.69 o                         
   5   0  28         68.32         66.67        13.81 o                         
   6   0  28          1.80          6.76         6.92 o                         
  -8   1  28          4.52          4.46         4.38 o                         
  -7   1  28        300.62        333.95        10.81 o                         
  -6   1  28         18.94         15.07         3.06 o                         
  -5   1  28         75.60         82.84         5.30 o                         
  -4   1  28         44.78         54.66         4.70 o                         
  -3   1  28          1.23          4.06         2.49 o                         
  -2   1  28        256.57        232.83        10.11 o                         
  -1   1  28        218.40        223.10        14.88 o                         
   0   1  28        970.31        944.93        14.35 o                         
   1   1  28         17.30         23.93         3.32 o                         
   2   1  28         15.68         18.89         2.91 o                         
   3   1  28         89.14         91.92         4.72 o                         
   4   1  28          6.40          6.99         3.15 o                         
   5   1  28         29.24         23.09         4.13 o                         
   6   1  28         21.20         16.73         5.88 o                         
  -7   2  28        253.59        257.52         9.07 o                         
  -6   2  28        370.54        365.96         9.44 o                         
  -5   2  28        798.40        803.43        11.81 o                         
  -4   2  28        957.20        927.78        12.59 o                         
  -3   2  28       2970.56       2892.26        25.90 o                         
  -2   2  28       1205.39       1177.64        15.70 o                         
  -1   2  28         11.14         13.01         2.74 o                         
   0   2  28        139.53        147.98         6.16 o                         
   1   2  28        143.93        145.00         5.66 o                         
   2   2  28         50.09         55.15         3.84 o                         
   3   2  28       1236.20       1286.37        14.40 o                         
   4   2  28        314.97        333.94         9.38 o                         
   5   2  28        211.14        219.67         8.39 o                         
   6   2  28         76.56         71.83         6.54 o                         
  -7   3  28        131.19        133.03         7.59 o                         
  -6   3  28         86.52         96.27         6.54 o                         
  -5   3  28         15.67         16.95         3.76 o                         
  -4   3  28         88.49         85.87         4.34 o                         
  -3   3  28       1787.50       1753.13        20.96 o                         
  -2   3  28        173.82        189.41         5.74 o                         
  -1   3  28         58.48         63.33         4.07 o                         
   0   3  28       1021.29        987.11        14.64 o                         
   1   3  28        421.99        402.30         8.02 o                         
   2   3  28        108.39        109.20         5.20 o                         
   3   3  28         81.98         78.51         5.66 o                         
   4   3  28         77.06         67.67         4.89 o                         
   5   3  28         27.36         23.72         4.15 o                         
   6   3  28        124.61        134.01        24.68 o                         
  -6   4  28         19.39         12.37         5.17 o                         
  -5   4  28        177.79        178.99         7.69 o                         
  -4   4  28        316.91        289.57         7.56 o                         
  -3   4  28        534.32        537.50        11.56 o                         
  -2   4  28        334.45        294.65         7.61 o                         
  -1   4  28         19.71         19.60         3.91 o                         
   0   4  28         62.56         56.68         4.94 o                         
   1   4  28          2.11         -3.49         3.49 o                         
   2   4  28        147.21        172.96         9.67 o                         
   3   4  28        199.96        216.04         8.95 o                         
   4   4  28        261.37        290.93        11.80 o                         
   5   4  28         32.05         37.61         5.72 o                         
  -5   5  28          0.18         -2.40         4.69 o                         
  -4   5  28        133.51        155.75         7.08 o                         
  -3   5  28          9.01         11.09         3.81 o                         
  -2   5  28        222.27        241.27         8.82 o                         
  -1   5  28        197.88        198.47         8.12 o                         
   0   5  28        328.41        304.44        12.93 o                         
   1   5  28         80.65         79.50         7.61 o                         
   2   5  28         72.88         76.67         7.38 o                         
   3   5  28         21.24          8.02         5.77 o                         
  -2   6  28        115.20        123.40         7.27 o                         
  -1   6  28         14.24         11.34         4.69 o                         
   0   6  28          3.92         -1.02         8.58 o                         
   1   6  28        137.05        163.74        11.02 o                         
  -7   1  29        550.69        536.33        16.79 o                         
  -6   1  29        338.34        324.22        10.14 o                         
  -5   1  29         37.95         35.31         3.33 o                         
  -4   1  29        661.25        665.30        11.02 o                         
  -3   1  29       3032.13       2953.98        26.43 o                         
  -2   1  29        968.84       1003.71        14.35 o                         
  -1   1  29       1533.11       1521.43        18.74 o                         
   0   1  29        907.17        923.09        14.24 o                         
   1   1  29        968.75        979.12        13.43 o                         
   2   1  29        196.76        204.98         5.99 o                         
   3   1  29       1292.79       1313.89        14.64 o                         
   4   1  29        791.70        816.93        12.40 o                         
   5   1  29        495.62        476.06        10.98 o                         
   6   1  29        160.35        187.80         9.11 o                         
  -7   2  29        197.41        189.87         8.99 o                         
  -6   2  29        159.23        177.47         7.25 o                         
  -5   2  29        174.94        185.73         7.05 o                         
  -4   2  29        334.80        367.27         8.21 o                         
  -3   2  29         34.67         34.73         3.27 o                         
  -2   2  29          5.42          3.81         3.04 o                         
  -1   2  29        225.31        230.23         8.78 o                         
   0   2  29        269.21        250.20         7.01 o                         
   1   2  29          4.63          1.98         2.97 o                         
   2   2  29        244.76        219.18         6.79 o                         
   3   2  29         88.43         80.02         4.70 o                         
   4   2  29         16.28         10.64         3.35 o                         
   5   2  29          6.57          7.62         4.09 o                         
   6   2  29          9.27          2.90         4.80 o                         
  -6   3  29        369.85        392.39        10.97 o                         
  -5   3  29         63.98         62.92         5.78 o                         
  -4   3  29        281.16        263.35         8.84 o                         
  -3   3  29        818.37        827.23        12.86 o                         
  -2   3  29       1838.57       1756.40        19.28 o                         
  -1   3  29        112.18        121.60         5.08 o                         
   0   3  29        716.61        697.27        14.01 o                         
   1   3  29         31.78         33.38         3.65 o                         
   2   3  29          0.46         -0.86         3.29 o                         
   3   3  29         18.68         25.33         3.96 o                         
   4   3  29        299.76        298.41        10.55 o                         
   5   3  29        378.37        405.44        10.37 o                         
  -6   4  29        373.03        386.62        15.24 o                         
  -5   4  29        315.99        319.24        11.51 o                         
  -4   4  29        245.46        236.61         6.95 o                         
  -3   4  29        283.89        287.16        10.76 o                         
  -2   4  29         15.95         13.59         3.54 o                         
  -1   4  29          2.39         -0.34         3.19 o                         
   0   4  29        262.24        248.45        11.04 o                         
   1   4  29        322.25        295.92        10.82 o                         
   2   4  29        122.98        129.34         8.34 o                         
   3   4  29         99.80        100.50         7.84 o                         
   4   4  29          7.07          5.32         4.47 o                         
  -4   5  29          6.54         10.73         3.78 o                         
  -3   5  29        101.56         87.91         7.06 o                         
  -2   5  29        206.64        194.05         8.08 o                         
  -1   5  29        292.53        266.59        10.16 o                         
   0   5  29         59.60         68.25         7.00 o                         
   1   5  29         51.67         56.55         6.99 o                         
   2   5  29        132.57        111.65         8.75 o                         
   3   5  29         26.86         25.76         6.13 o                         
  -1   6  29         85.77         85.39         6.29 o                         
   0   6  29        279.74        295.66        14.14 o                         
  -7   0  30        207.62        174.94        12.58 o                         
  -6   0  30       1414.46       1440.10        24.47 o                         
  -5   0  30       1801.28       1796.54        44.09 o                         
  -4   0  30       1179.63       1152.79        18.15 o                         
  -3   0  30          1.79          3.52         4.95 o                         
  -2   0  30        230.95        262.55        23.83 o                         
  -1   0  30        385.38        401.98        15.00 o                         
   0   0  30        395.36        442.87        19.74 o                         
   1   0  30       3117.93       3069.87        54.21 o                         
   2   0  30        890.30        901.58        14.71 o                         
   3   0  30        212.40        218.67         9.47 o                         
   4   0  30         10.71          9.69         5.05 o                         
   5   0  30         10.36         18.34         7.27 o                         
   6   0  30        247.04        262.77        20.43 o                         
  -7   1  30         79.81         89.00         6.47 o                         
  -6   1  30         43.37         47.82         4.26 o                         
  -5   1  30        121.13        133.60         6.22 o                         
  -4   1  30         80.97         91.74         5.36 o                         
  -3   1  30        666.59        625.94        10.36 o                         
  -2   1  30         58.34         70.35         4.81 o                         
  -1   1  30        160.69        168.96        14.24 o                         
   0   1  30        262.03        250.64        11.03 o                         
   1   1  30          3.57          9.34         3.97 o                         
   2   1  30         60.22         66.44         3.94 o                         
   3   1  30        258.08        241.07         7.00 o                         
   4   1  30        125.47        125.75         6.29 o                         
   5   1  30         14.36         11.67         4.46 o                         
   6   1  30         12.63         10.71         5.14 o                         
  -7   2  30        869.26        858.96        14.99 o                         
  -6   2  30        755.63        747.18        11.98 o                         
  -5   2  30       1376.63       1396.94        19.73 o                         
  -4   2  30       1426.28       1328.61        16.86 o                         
  -3   2  30         95.90        107.84         5.54 o                         
  -2   2  30        241.75        236.69         7.71 o                         
  -1   2  30        541.55        529.71        10.75 o                         
   0   2  30        952.37        954.59        13.76 o                         
   1   2  30        160.32        176.35         6.86 o                         
   2   2  30       2258.71       2236.51        21.80 o                         
   3   2  30        593.77        575.80        11.31 o                         
   4   2  30        112.97        122.75         6.75 o                         
   5   2  30         21.70         23.28         4.74 o                         
  -6   3  30         27.04         26.72         5.21 o                         
  -5   3  30         38.66         50.83         5.31 o                         
  -4   3  30        248.34        264.54         9.10 o                         
  -3   3  30        289.37        328.90        10.45 o                         
  -2   3  30          6.95         12.13         3.56 o                         
  -1   3  30         39.91         49.01         3.83 o                         
   0   3  30          9.01         13.35         3.32 o                         
   1   3  30          1.65          4.74         3.04 o                         
   2   3  30        139.65        132.45         6.53 o                         
   3   3  30        448.20        401.53         9.72 o                         
   4   3  30        278.57        267.68         8.84 o                         
   5   3  30          4.70          5.07         4.86 o                         
  -5   4  30        323.81        305.73         9.81 o                         
  -4   4  30        242.52        257.15        12.48 o                         
  -3   4  30         90.05         85.85         7.31 o                         
  -2   4  30         35.13         45.11         4.39 o                         
  -1   4  30         63.65         53.66         6.44 o                         
   0   4  30        279.25        276.48         9.82 o                         
   1   4  30        181.69        175.54         9.97 o                         
   2   4  30        100.76        104.90         7.50 o                         
   3   4  30         89.12         90.80         8.14 o                         
   4   4  30         56.41         65.55         6.10 o                         
  -4   5  30         52.29         59.73         5.59 o                         
  -3   5  30        283.61        291.08        13.86 o                         
  -2   5  30        442.92        475.56        11.52 o                         
  -1   5  30        183.43        188.15         8.45 o                         
   0   5  30          4.78          1.40         4.45 o                         
   1   5  30         25.40         24.21         5.53 o                         
   2   5  30         75.01         69.55         7.62 o                         
  -7   1  31         46.14         61.63         5.40 o                         
  -6   1  31        109.70        100.68         6.21 o                         
  -5   1  31       1337.99       1400.05        20.72 o                         
  -4   1  31       1528.21       1494.18        19.76 o                         
  -3   1  31       1040.42       1103.93        15.25 o                         
  -2   1  31       1302.16       1319.05        17.37 o                         
  -1   1  31        248.92        252.15         7.99 o                         
   0   1  31        112.88        116.28         7.95 o                         
   1   1  31         24.45         29.66         4.39 o                         
   2   1  31       1019.02       1029.68        12.88 o                         
   3   1  31       1278.41       1311.89        15.41 o                         
   4   1  31        751.06        812.64        14.96 o                         
   5   1  31        257.15        284.30        13.43 o                         
  -6   2  31        199.96        208.02         8.94 o                         
  -5   2  31         22.97         20.57         4.14 o                         
  -4   2  31          1.78          3.03         4.06 o                         
  -3   2  31        442.08        428.35        10.79 o                         
  -2   2  31        205.69        197.46         8.62 o                         
  -1   2  31        183.12        178.27         7.21 o                         
   0   2  31        235.46        235.62         7.10 o                         
   1   2  31        181.01        171.61         8.73 o                         
   2   2  31       1196.98       1139.47        15.64 o                         
   3   2  31          0.06         -3.22         3.22 o                         
   4   2  31         87.80         88.86         6.27 o                         
   5   2  31         17.06         15.11         4.74 o                         
  -6   3  31        121.77        125.60         7.41 o                         
  -5   3  31        136.28        157.52         8.16 o                         
  -4   3  31        608.42        648.74        11.84 o                         
  -3   3  31       1204.99       1159.21        17.69 o                         
  -2   3  31         11.95         15.69         4.76 o                         
  -1   3  31        438.32        451.92        13.56 o                         
   0   3  31          4.42          7.84         3.63 o                         
   1   3  31         24.94         28.37         3.93 o                         
   2   3  31        280.71        290.71         9.13 o                         
   3   3  31        372.41        385.92         9.81 o                         
   4   3  31        121.66        146.02         7.31 o                         
  -5   4  31        116.01        126.99         6.37 o                         
  -4   4  31          3.58          5.75         3.54 o                         
  -3   4  31        201.78        188.79         9.26 o                         
  -2   4  31        435.68        455.19        12.45 o                         
  -1   4  31        906.28        907.46        19.33 o                         
   0   4  31        116.55        131.88        10.41 o                         
   1   4  31        387.58        344.15        16.32 o                         
   2   4  31         48.42         40.91         6.57 o                         
   3   4  31          8.11          3.74         5.59 o                         
  -3   5  31        183.96        188.31         8.68 o                         
  -2   5  31         55.66         43.30         5.93 o                         
  -1   5  31         36.79         24.16         5.86 o                         
   0   5  31         21.47         26.67         5.51 o                         
   1   5  31         64.31         61.72         6.74 o                         
   2   5  31         47.51         44.38         6.76 o                         
  -7   0  32        517.12        486.30        31.85 o                         
  -6   0  32       2391.87       2517.05        80.69 o                         
  -5   0  32        208.56        228.25        14.60 o                         
  -4   0  32         10.81         18.07         3.91 o                         
  -3   0  32       1093.80       1104.95        23.96 o                         
  -2   0  32       1950.97       1938.33        34.07 o                         
  -1   0  32       3487.04       3321.80        48.87 o                         
   0   0  32        203.48        241.76        12.97 o                         
   1   0  32       2293.42       2375.61        40.01 o                         
   2   0  32        126.83        125.14         6.38 o                         
   3   0  32        128.90        132.36        10.13 o                         
   4   0  32          4.01         -0.88         6.21 o                         
   5   0  32        418.04        498.90        19.31 o                         
  -7   1  32         31.17         31.60        10.30 o                         
  -6   1  32         45.44         34.87         5.99 o                         
  -5   1  32        115.18        142.88         7.00 o                         
  -4   1  32         71.64         70.06         5.45 o                         
  -3   1  32          1.34         -0.36         2.96 o                         
  -2   1  32         56.01         53.35         5.52 o                         
  -1   1  32         11.73          7.93         3.68 o                         
   0   1  32         29.07         37.87         4.61 o                         
   1   1  32         87.55         95.49         6.74 o                         
   2   1  32       1147.01       1106.37        14.74 o                         
   3   1  32         18.29          9.45         3.65 o                         
   4   1  32          4.43          5.15         4.43 o                         
   5   1  32          9.93          4.67         4.80 o                         
  -6   2  32        408.26        423.09        11.64 o                         
  -5   2  32         42.88         43.35         4.85 o                         
  -4   2  32         14.61         12.00         4.23 o                         
  -3   2  32        705.75        677.37        12.38 o                         
  -2   2  32       1582.92       1533.89        21.96 o                         
  -1   2  32        880.25        894.46        18.01 o                         
   0   2  32       1137.14       1158.11        19.67 o                         
   1   2  32        715.39        691.46        13.09 o                         
   2   2  32        328.85        303.74        11.99 o                         
   3   2  32          1.78          0.25         3.66 o                         
   4   2  32        156.83        175.71         8.70 o                         
   5   2  32        204.84        236.95        10.31 o                         
  -6   3  32        969.74       1023.63        57.83 o                         
  -5   3  32        394.81        411.20        11.01 o                         
  -4   3  32        264.31        275.18        11.53 o                         
  -3   3  32        113.69        127.45         6.29 o                         
  -2   3  32        614.98        608.05        15.66 o                         
  -1   3  32          5.75          1.95         5.70 o                         
   0   3  32         78.04         72.35         6.07 o                         
   1   3  32         91.76        101.47         5.89 o                         
   2   3  32        130.77        114.63         7.04 o                         
   3   3  32         34.82         28.86         5.10 o                         
   4   3  32        201.17        182.80         8.97 o                         
  -4   4  32          0.08          1.07         4.32 o                         
  -3   4  32         75.08         60.26         7.78 o                         
  -2   4  32         24.97         25.46         7.92 o                         
  -1   4  32        880.46        876.82        35.55 o                         
   0   4  32        510.47        501.45        13.03 o                         
   1   4  32        202.78        215.98        16.50 o                         
   2   4  32         67.81         90.89        10.62 o                         
   3   4  32          0.44          4.30         5.29 o                         
  -2   5  32         64.70         62.74         6.36 o                         
  -1   5  32          9.53          3.01         7.88 o                         
   0   5  32        138.49        132.03        11.22 o                         
   1   5  32        227.74        215.71        11.13 o                         
  -6   1  33       1255.60       1221.56        23.64 o                         
  -5   1  33        983.21        969.78        17.58 o                         
  -4   1  33        967.43        967.51        16.29 o                         
  -3   1  33        437.79        445.38        10.01 o                         
  -2   1  33        271.73        254.13         9.43 o                         
  -1   1  33        138.41        132.49         8.84 o                         
   0   1  33        709.56        728.90        19.13 o                         
   1   1  33        898.45        913.02        26.69 o                         
   2   1  33        112.83        120.80         7.70 o                         
   3   1  33        375.41        399.22        10.03 o                         
   4   1  33        257.00        255.06        10.31 o                         
   5   1  33         11.78         12.40         5.22 o                         
  -6   2  33         10.04         10.82         5.17 o                         
  -5   2  33         22.90         24.03         4.55 o                         
  -4   2  33        350.43        367.22        11.42 o                         
  -3   2  33         12.94         15.96         3.66 o                         
  -2   2  33        347.99        365.71        12.18 o                         
  -1   2  33         79.41         94.06         7.49 o                         
   0   2  33         28.13         19.79         5.26 o                         
   1   2  33          0.12          2.12         5.24 o                         
   2   2  33          7.05          9.86         3.91 o                         
   3   2  33         10.95          9.36         4.10 o                         
   4   2  33        300.80        264.50        11.25 o                         
  -5   3  33        318.61        283.18        12.50 o                         
  -4   3  33        475.92        473.06        10.54 o                         
  -3   3  33        178.91        168.96         9.33 o                         
  -2   3  33        440.31        439.39        12.56 o                         
  -1   3  33          5.22          5.39         3.44 o                         
   0   3  33        169.47        207.41         8.92 o                         
   1   3  33        403.57        404.32        12.17 o                         
   2   3  33        662.69        677.69        15.31 o                         
   3   3  33         18.67         10.55         4.80 o                         
   4   3  33         97.75        108.00         7.26 o                         
  -4   4  33        113.67        132.18         7.76 o                         
  -3   4  33        331.08        328.90        14.45 o                         
  -2   4  33        201.17        174.19        11.61 o                         
  -1   4  33        176.03        175.54        15.70 o                         
   0   4  33         44.31         34.19         6.37 o                         
   1   4  33         11.30          7.98         4.18 o                         
   2   4  33          6.08         -1.53         6.16 o                         
  -1   5  33          0.17         -3.95        19.37 o                         
  -6   0  34          9.90         -7.78        10.38 o                         
  -5   0  34        595.69        563.77        24.44 o                         
  -4   0  34       1534.57       1538.56        26.22 o                         
  -3   0  34       1408.99       1412.32        33.88 o                         
  -2   0  34       2690.53       2551.95        48.99 o                         
  -1   0  34        249.88        261.65        20.91 o                         
   0   0  34         33.89         51.13         9.08 o                         
   1   0  34         21.35         20.37         7.80 o                         
   2   0  34         53.93         57.63        10.40 o                         
   3   0  34        259.40        263.43        11.88 o                         
   4   0  34       1393.44       1342.25        43.05 o                         
  -6   1  34         68.73         64.23         6.77 o                         
  -5   1  34        193.39        233.78        12.71 o                         
  -4   1  34          5.38          5.61         4.20 o                         
  -3   1  34          0.80          0.85         3.95 o                         
  -2   1  34          9.93         11.85         4.98 o                         
  -1   1  34          3.58         14.41         4.87 o                         
   0   1  34         36.90         39.17         6.03 o                         
   1   1  34         11.61         22.43         5.64 o                         
   2   1  34         58.12         54.19         5.44 o                         
   3   1  34        226.56        232.85         8.19 o                         
   4   1  34          6.02          3.42         4.01 o                         
  -5   2  34        215.04        215.31         8.64 o                         
  -4   2  34        202.53        197.52         9.01 o                         
  -3   2  34        532.68        535.46        11.13 o                         
  -2   2  34        905.48        945.98        19.28 o                         
  -1   2  34        860.11        867.40        19.77 o                         
   0   2  34         63.17         74.63         7.86 o                         
   1   2  34         76.52         71.72         5.97 o                         
   2   2  34        406.15        430.74        14.29 o                         
   3   2  34         29.11         30.84         5.69 o                         
   4   2  34        390.34        395.36        11.97 o                         
  -5   3  34          3.32          2.09         3.60 o                         
  -4   3  34         10.26          6.79         3.61 o                         
  -3   3  34         29.35         17.40         5.53 o                         
  -2   3  34        249.20        254.57        11.74 o                         
  -1   3  34        586.31        559.27        31.29 o                         
   0   3  34        366.75        357.31        14.98 o                         
   1   3  34        195.25        189.53         9.53 o                         
   2   3  34         18.54         13.65         4.28 o                         
   3   3  34        117.03        110.73         7.98 o                         
  -3   4  34         36.66         24.46         5.25 o                         
  -2   4  34        949.31       1036.15        22.42 o                         
  -1   4  34        625.27        612.14        18.01 o                         
   0   4  34         11.32          9.23         5.67 o                         
   1   4  34         24.24         22.04         4.99 o                         
   2   4  34          5.19         -3.77         7.46 o                         
  -5   1  35        274.82        253.23        10.86 o                         
  -4   1  35        288.09        328.57        14.11 o                         
  -3   1  35         12.78         16.89         4.50 o                         
  -2   1  35        814.29        777.89        17.66 o                         
  -1   1  35       1168.25       1150.85        21.63 o                         
   0   1  35       1265.24       1250.39        22.95 o                         
   1   1  35        612.02        613.21        16.37 o                         
   2   1  35         29.99         39.30         7.34 o                         
   3   1  35        898.46        835.28        15.71 o                         
   4   1  35          7.13          4.86         4.69 o                         
  -5   2  35         21.31         23.62         5.44 o                         
  -4   2  35        621.00        657.67        17.31 o                         
  -3   2  35         70.78         54.94         7.23 o                         
  -2   2  35          1.42          2.97         4.70 o                         
  -1   2  35         93.51        103.08         8.57 o                         
   0   2  35         99.59         93.87        10.82 o                         
   1   2  35        122.87        116.71         9.77 o                         
   2   2  35        130.94        122.87         9.29 o                         
   3   2  35          5.07          2.59         4.08 o                         
  -4   3  35        192.93        209.33        12.01 o                         
  -3   3  35         46.97         56.61         5.94 o                         
  -2   3  35        188.33        188.61         9.39 o                         
  -1   3  35        972.03        940.23        19.23 o                         
   0   3  35        346.56        372.41        17.95 o                         
   1   3  35        189.73        193.50         9.38 o                         
   2   3  35        272.26        257.24        12.82 o                         
   3   3  35          4.06         -1.31        10.89 o                         
  -2   4  35         15.19         13.17         6.65 o                         
  -1   4  35          2.13         -3.79         5.09 o                         
   0   4  35        199.29        174.89        10.91 o                         
   1   4  35        262.88        233.47         9.94 o                         
  -5   0  36        385.90        349.98        23.90 o                         
  -4   0  36       1689.33       1761.92        39.20 o                         
  -3   0  36        879.58        868.62        35.79 o                         
  -2   0  36         18.61          6.94         7.19 o                         
  -1   0  36          7.94          7.00        10.21 o                         
   0   0  36          4.50         24.02         8.41 o                         
   1   0  36        854.33        862.76        50.95 o                         
   2   0  36        260.42        252.34        17.13 o                         
   3   0  36       2603.53       2506.87        40.53 o                         
  -5   1  36         90.52        108.96         6.67 o                         
  -4   1  36          0.53          2.06         4.82 o                         
  -3   1  36        140.28        157.25        14.46 o                         
  -2   1  36        147.90        153.94        10.03 o                         
  -1   1  36         92.83         95.15         7.79 o                         
   0   1  36         75.85         82.71         8.27 o                         
   1   1  36          6.31          0.31         5.78 o                         
   2   1  36          1.03          6.88        11.08 o                         
   3   1  36         71.11         63.67         5.05 o                         
  -4   2  36        856.86        836.95        16.80 o                         
  -3   2  36        453.75        474.87        14.12 o                         
  -2   2  36        424.72        435.83        17.23 o                         
  -1   2  36         37.65         40.91         7.10 o                         
   0   2  36         68.60         54.36         7.18 o                         
   1   2  36        232.68        228.77        13.13 o                         
   2   2  36        518.89        532.49        14.36 o                         
   3   2  36        135.93        159.97         8.41 o                         
  -3   3  36         24.74          9.96         4.73 o                         
  -2   3  36        545.54        568.96        13.98 o                         
  -1   3  36        266.82        228.47        10.49 o                         
   0   3  36         24.61         15.05         5.96 o                         
   1   3  36          6.64          9.40         8.29 o                         
   2   3  36          4.29         -1.34         4.86 o                         
  -4   1  37        312.79        294.30        10.73 o                         
  -3   1  37       1193.36       1141.03        20.23 o                         
  -2   1  37        577.03        546.02        16.94 o                         
  -1   1  37        846.42        849.13        25.65 o                         
   0   1  37        836.40        833.74        25.44 o                         
   1   1  37         65.18         76.45        12.35 o                         
   2   1  37          0.62         -0.58         9.37 o                         
   3   1  37        294.59        280.29        16.38 o                         
  -4   2  37         19.75         16.01         5.13 o                         
  -3   2  37         68.95         69.86         6.57 o                         
  -2   2  37         79.96         74.56         7.39 o                         
  -1   2  37         25.78         22.48         5.90 o                         
   0   2  37         42.68         52.94         7.37 o                         
   1   2  37        108.17         93.39         9.39 o                         
   2   2  37          8.32          4.67         4.90 o                         
  -3   3  37        177.84        181.12        19.95 o                         
  -2   3  37        604.40        588.69        21.21 o                         
  -1   3  37         33.65         30.64         5.83 o                         
   0   3  37        521.67        507.96        16.06 o                         
   1   3  37        124.38        135.76         9.08 o                         
  -4   0  38        433.58        437.58        15.68 o                         
  -3   0  38         14.85          9.53         6.36 o                         
  -2   0  38          2.55         19.47         7.66 o                         
  -1   0  38        237.95        242.26        16.36 o                         
   0   0  38        689.10        717.55        25.44 o                         
   1   0  38        581.93        532.06        38.25 o                         
   2   0  38        617.35        705.01        34.72 o                         
  -4   1  38          9.28          8.05         4.74 o                         
  -3   1  38        227.38        244.58        13.20 o                         
  -2   1  38         41.99         56.84         7.81 o                         
  -1   1  38          7.45          5.07         5.80 o                         
   0   1  38        129.09        114.11         9.64 o                         
   1   1  38          9.60          3.95         6.39 o                         
   2   1  38          7.22          9.77         6.63 o                         
  -3   2  38          0.54         -2.69         4.86 o                         
  -2   2  38          1.61         10.55         5.30 o                         
  -1   2  38        196.64        195.10        11.29 o                         
   0   2  38        794.29        761.57        20.16 o                         
   1   2  38        536.43        538.05        17.87 o                         
  -3   1  39       1065.62       1098.43        20.49 o                         
  -2   1  39        480.50        498.73        17.43 o                         
  -1   1  39         60.35         53.19         9.38 o                         
   0   1  39          6.34         -2.08         6.08 o                         
   1   1  39        153.48        157.29        11.86 o                         
  -2   2  39        169.14        201.32        10.91 o                         
  -1   2  39        101.16         93.98         9.00 o                         
   0   2  39        101.96        100.87         9.45 o                         
  -2   0  40       1032.48       1078.11        40.08 o                         
  -1   0  40       1476.14       1445.08        52.60 o                         
   0   0  40        417.19        511.89        30.12 o                         
  -1   1  40        169.45        163.18        11.63 o                         
   0   1  40          0.85         -0.74        12.47 o                         
                                                                                
