# Supplementary material for: 4-Styryl­quino­lines from cyclo­condensation reactions between (2-amino­phen­yl)chalcones and 1,3-diketones: crystal structures and regiochemistry
Source: Acta Crystallogr C Struct Chem. 2020 Aug 13;76(Pt 9):883–90. doi: 10.1107/S2053229620010803 (PMC7474186; doi:10.1107/S2053229620010803)
Supplement: Supplementary file 4 [file c-76-00883-IIIsup4.hkl]

data_III                                                                        
_shelx_title ' 14f3cg'                                                          
_shelx_refln_list_code          4                                               
_shelx_F_calc_maximum      174.04                                               
_exptl_crystal_F_000       736.00                                               
_reflns_d_resolution_high  0.7693                                               
                                                                                
loop_                                                                           
 _space_group_symop_operation_xyz                                               
 'x, y, z'                                                                      
 '-x, y+1/2, -z+1/2'                                                            
 '-x, -y, -z'                                                                   
 'x, -y-1/2, z-1/2'                                                             
                                                                                
_cell_length_a     8.0822                                                       
_cell_length_b     6.6567                                                       
_cell_length_c    32.1024                                                       
_cell_angle_alpha  90.000                                                       
_cell_angle_beta   90.576                                                       
_cell_angle_gamma  90.000                                                       
                                                                                
_shelx_F_squared_multiplier     1.000                                           
                                                                                
loop_                                                                           
 _refln_index_h                                                                 
 _refln_index_k                                                                 
 _refln_index_l                                                                 
 _refln_F_squared_calc                                                          
 _refln_F_squared_meas                                                          
 _refln_F_squared_sigma                                                         
 _refln_observed_status                                                         
   1   0   0         64.28         70.25         1.13 o                         
   2   0   0        393.59        370.59         3.79 o                         
   3   0   0        124.05        157.31         3.27 o                         
   4   0   0        268.49        340.31         4.66 o                         
   5   0   0       2019.96       2101.30        20.19 o                         
   6   0   0        361.08        350.97         8.42 o                         
   7   0   0        893.00        880.78        12.19 o                         
   8   0   0         76.53         76.18         8.01 o                         
   9   0   0         50.62         63.62         6.58 o                         
  10   0   0          0.71          0.41         3.11 o                         
   1   1   0        199.87        183.35         2.08 o                         
   2   1   0       1635.34       1558.56         7.56 o                         
   3   1   0       1391.27       1336.45        10.06 o                         
   4   1   0       1079.52       1041.30         8.68 o                         
   5   1   0        375.17        416.13         5.74 o                         
   6   1   0        437.21        427.28         5.88 o                         
   7   1   0         70.60         73.60         3.58 o                         
   8   1   0        201.20        178.64         7.93 o                         
   9   1   0         26.82         23.12         2.70 o                         
  10   1   0         10.85         13.20         3.53 o                         
   0   2   0        107.91         94.88         3.06 o                         
   1   2   0       3109.74       3056.22        17.37 o                         
   2   2   0       1535.30       1549.31         9.40 o                         
   3   2   0        890.94        916.78         6.70 o                         
   4   2   0        488.36        507.00         5.39 o                         
   5   2   0         11.99          9.86         1.59 o                         
   6   2   0         14.42         15.95         2.03 o                         
   7   2   0         90.60         84.36         4.44 o                         
   8   2   0          0.77         -0.48         1.56 o                         
   9   2   0        309.37        323.70         7.59 o                         
  10   2   0         12.78         14.18         4.01 o                         
   1   3   0       1941.86       2022.52        13.93 o                         
   2   3   0         42.48         44.76         2.47 o                         
   3   3   0         51.34         73.24         2.47 o                         
   4   3   0         13.86         11.84         1.28 o                         
   5   3   0          8.65         22.20         2.83 o                         
   6   3   0         26.31         31.37         3.08 o                         
   7   3   0         27.54         33.15         3.16 o                         
   8   3   0         51.24         47.07         4.21 o                         
   9   3   0          1.45          1.64         2.81 o                         
   0   4   0        626.35        699.84        12.08 o                         
   1   4   0        263.04        253.47         4.76 o                         
   2   4   0         10.86         16.30         1.83 o                         
   3   4   0          1.25          1.56         1.19 o                         
   4   4   0       1042.29       1040.84         9.30 o                         
   5   4   0        246.49        238.78         3.97 o                         
   6   4   0          4.83          3.63         2.13 o                         
   7   4   0         30.99         24.79         3.16 o                         
   8   4   0        116.08        115.00         6.06 o                         
   9   4   0          4.96         10.87         3.02 o                         
   1   5   0          0.18         -0.96         1.49 o                         
   2   5   0          1.23          0.47         1.46 o                         
   3   5   0       1589.34       1535.46        13.76 o                         
   4   5   0         17.95         16.75         2.09 o                         
   5   5   0         32.73         31.20         2.35 o                         
   6   5   0          0.32          3.19         1.67 o                         
   7   5   0          4.35          4.81         2.24 o                         
   8   5   0         24.37         25.82         4.44 o                         
   0   6   0          2.98         -0.22         2.24 o                         
   1   6   0          2.57          0.32         1.60 o                         
   2   6   0         17.02         11.45         2.21 o                         
   3   6   0        237.44        235.78         5.73 o                         
   4   6   0          4.60          2.99         1.83 o                         
   5   6   0        153.85        137.72         5.80 o                         
   6   6   0        128.49        123.02         8.92 o                         
   7   6   0          0.15          6.66         4.20 o                         
   1   7   0         37.43         38.15         3.27 o                         
   2   7   0        113.45         97.83         5.09 o                         
   3   7   0          2.32          6.28         2.44 o                         
   4   7   0        142.67        167.19         5.81 o                         
   5   7   0         80.43         78.34         4.11 o                         
   6   7   0         40.55         41.64         5.28 o                         
   0   8   0        335.41        295.30        17.69 o                         
   1   8   0         20.43         15.71         3.93 o                         
   2   8   0          5.75          6.15         2.63 o                         
   3   8   0         14.99         14.74         4.68 o                         
 -10   1   1          0.81          0.33         2.31 o                         
  -9   1   1        172.53        170.54         6.02 o                         
  -8   1   1          1.00          1.46         1.78 o                         
  -7   1   1        101.56         91.31         3.91 o                         
  -6   1   1         17.77         16.51         1.72 o                         
  -5   1   1        456.01        495.33         8.21 o                         
  -4   1   1        504.20        531.14         5.56 o                         
  -3   1   1        968.93        981.93         7.65 o                         
  -2   1   1       6363.22       5994.17        45.81 o                         
  -1   1   1       6026.92       5834.37       138.06 o                         
   0   1   1       7005.04       6555.68       179.30 o                         
   1   1   1        162.40        143.29         2.03 o                         
   2   1   1        430.68        379.16         3.44 o                         
   3   1   1       2028.73       2052.33        11.56 o                         
   4   1   1        951.00        995.23         9.38 o                         
   5   1   1          0.63         -0.19         1.17 o                         
   6   1   1        222.91        255.59         4.65 o                         
   7   1   1        196.30        188.01         5.64 o                         
   8   1   1          4.70          5.91         1.97 o                         
   9   1   1         90.95         86.28         4.35 o                         
  10   1   1         70.68         75.55         5.56 o                         
 -10   2   1         19.17         19.76         3.37 o                         
  -9   2   1         33.29         42.13         3.59 o                         
  -8   2   1        233.43        217.36         5.28 o                         
  -7   2   1         13.86         16.92         2.26 o                         
  -6   2   1        142.52        160.80         4.88 o                         
  -5   2   1         23.38         30.72         2.22 o                         
  -4   2   1         31.37         30.30         2.29 o                         
  -3   2   1       1167.04       1162.44         7.67 o                         
  -2   2   1       1045.20       1099.22         7.45 o                         
  -1   2   1       2719.34       2783.72        15.07 o                         
   0   2   1        360.55        322.17         3.90 o                         
   1   2   1       3296.02       3288.82        16.45 o                         
   2   2   1        334.28        358.84         3.70 o                         
   3   2   1         58.74         93.26         2.16 o                         
   4   2   1       1193.23       1219.85         8.39 o                         
   5   2   1       1244.18       1252.11        11.48 o                         
   6   2   1        168.25        161.12         4.28 o                         
   7   2   1         93.10         91.88         4.31 o                         
   8   2   1          0.02         -0.02         2.18 o                         
   9   2   1        196.27        209.25         6.42 o                         
  10   2   1        169.82        160.75         6.01 o                         
  -9   3   1         76.58         80.75         5.30 o                         
  -8   3   1        119.28        108.38         6.41 o                         
  -7   3   1          1.36          1.19         1.88 o                         
  -6   3   1         24.77         25.11         2.79 o                         
  -5   3   1        340.48        364.89         7.77 o                         
  -4   3   1          2.36          6.79         1.08 o                         
  -3   3   1          3.83          3.49         0.97 o                         
  -2   3   1         76.99        103.16         2.81 o                         
  -1   3   1        545.39        574.53         5.87 o                         
   0   3   1        294.22        323.36         4.66 o                         
   1   3   1       1280.73       1239.81        10.01 o                         
   2   3   1       1332.79       1464.72        10.49 o                         
   3   3   1         18.17         19.84         1.66 o                         
   4   3   1       1025.80       1106.01         8.71 o                         
   5   3   1         27.10         19.60         1.82 o                         
   6   3   1        126.37        127.69         4.88 o                         
   7   3   1         37.71         34.64         3.18 o                         
   8   3   1         50.91         58.01         4.56 o                         
   9   3   1        335.08        320.56         8.14 o                         
  -9   4   1          7.93          6.74         3.73 o                         
  -8   4   1         21.57         31.58         5.44 o                         
  -7   4   1          1.62          0.07         1.95 o                         
  -6   4   1         65.29         68.95         4.53 o                         
  -5   4   1         15.03         16.32         1.56 o                         
  -4   4   1        272.76        270.14         4.44 o                         
  -3   4   1         34.85         42.67         4.05 o                         
  -2   4   1        122.26        107.46         3.26 o                         
  -1   4   1          1.21          1.44         1.22 o                         
   0   4   1       2829.98       3160.55        21.01 o                         
   1   4   1        446.89        503.88         7.85 o                         
   2   4   1        162.63        181.35         4.08 o                         
   3   4   1        104.96        123.00         3.45 o                         
   4   4   1        253.08        250.69         4.55 o                         
   5   4   1         10.09         15.41         1.62 o                         
   6   4   1          9.78         13.11         2.59 o                         
   7   4   1          2.43          3.39         2.52 o                         
   8   4   1         56.79         62.92         5.62 o                         
   9   4   1         28.38         30.33         4.65 o                         
  -8   5   1         68.84         90.39         6.63 o                         
  -7   5   1          8.12         11.24         2.75 o                         
  -6   5   1          9.79         19.19         3.57 o                         
  -5   5   1          5.64          8.19         1.67 o                         
  -4   5   1       1475.98       1429.48        13.09 o                         
  -3   5   1        302.78        273.30         5.48 o                         
  -2   5   1          1.06         -0.89         1.41 o                         
  -1   5   1        142.76        138.28         4.28 o                         
   0   5   1        174.20        151.05         4.91 o                         
   1   5   1          2.97          7.11         2.04 o                         
   2   5   1        801.93        814.17        10.73 o                         
   3   5   1        136.99        124.49         4.40 o                         
   4   5   1        266.90        270.66         5.50 o                         
   5   5   1         36.05         34.97         2.49 o                         
   6   5   1        108.97        103.48         2.91 o                         
   7   5   1          4.52          0.81         2.22 o                         
   8   5   1          4.14         12.46         3.40 o                         
  -7   6   1          6.27         12.16         3.73 o                         
  -6   6   1         41.75         42.65         3.07 o                         
  -5   6   1         13.40         14.36         2.00 o                         
  -4   6   1        219.19        222.07         6.28 o                         
  -3   6   1          4.23          4.95         2.03 o                         
  -2   6   1          0.06          1.04         1.65 o                         
  -1   6   1         64.77         63.31         4.20 o                         
   0   6   1          5.17          5.70         1.87 o                         
   1   6   1         17.32         17.34         3.28 o                         
   2   6   1        212.03        202.95         5.90 o                         
   3   6   1        282.58        272.59         6.74 o                         
   4   6   1         19.44         14.31         2.40 o                         
   5   6   1         27.79         31.71         2.79 o                         
   6   6   1         78.51         80.44         5.23 o                         
   7   6   1         43.51         60.15         6.16 o                         
  -6   7   1        137.87        137.29         4.56 o                         
  -5   7   1        377.98        362.53         7.66 o                         
  -4   7   1         87.86         92.38         4.74 o                         
  -3   7   1         15.75         16.68         2.64 o                         
  -2   7   1         10.02         10.22         2.19 o                         
  -1   7   1        177.77        159.87         5.53 o                         
   0   7   1        814.10        763.81        15.39 o                         
   1   7   1          3.60         -0.41         1.88 o                         
   2   7   1         19.63         22.84         2.76 o                         
   3   7   1         55.17         56.46         4.63 o                         
   4   7   1         14.30         26.38         3.73 o                         
   5   7   1        111.86         97.11         5.02 o                         
   6   7   1          8.61         10.66         3.44 o                         
  -3   8   1         11.12         18.57         4.00 o                         
  -2   8   1          1.19         -1.43         2.45 o                         
  -1   8   1        321.93        321.82        10.57 o                         
   0   8   1         31.61         30.77         5.18 o                         
   1   8   1         24.79         25.84         5.40 o                         
   2   8   1          3.11          8.33         3.87 o                         
   3   8   1         11.11         15.22         4.04 o                         
 -10   0   2         17.64         25.83         6.04 o                         
  -9   0   2        229.33        227.70        12.82 o                         
  -8   0   2        122.64        132.42         6.73 o                         
  -7   0   2         93.60         90.26         5.29 o                         
  -6   0   2          0.04          1.90         1.36 o                         
  -5   0   2        648.58        604.45         6.70 o                         
  -4   0   2       1439.18       1519.06        12.12 o                         
  -3   0   2        711.27        659.82         5.82 o                         
  -2   0   2       2031.47       1885.53        18.34 o                         
   1   0   2        776.86        777.68         6.51 o                         
   2   0   2      18843.00      18118.54       239.05 o                         
   3   0   2         94.51        100.19         2.39 o                         
   4   0   2          0.05          1.87         1.31 o                         
   5   0   2       1543.85       1581.72        16.98 o                         
   6   0   2        442.87        475.75        11.17 o                         
   7   0   2         53.00         56.23         3.83 o                         
   8   0   2         64.59         71.06         7.86 o                         
   9   0   2        221.83        217.56         9.92 o                         
  10   0   2         15.38         12.83         5.16 o                         
 -10   1   2         41.76         47.49         6.04 o                         
  -9   1   2         15.86         25.02         3.12 o                         
  -8   1   2         15.16         18.50         2.44 o                         
  -7   1   2        142.56        127.91         3.52 o                         
  -6   1   2         27.64         24.12         1.97 o                         
  -5   1   2       1170.98       1146.93        10.24 o                         
  -4   1   2        385.44        421.25         5.09 o                         
  -3   1   2       3496.78       3498.28        20.33 o                         
  -2   1   2          1.97          4.14         0.86 o                         
  -1   1   2       4660.86       4488.19        42.83 o                         
   0   1   2        404.10        372.00         4.00 o                         
   1   1   2      10994.84      10236.36       296.38 o                         
   2   1   2        491.39        467.65         4.02 o                         
   3   1   2        771.01        781.35         5.86 o                         
   4   1   2       1838.75       1830.03        13.05 o                         
   5   1   2        368.29        343.47         4.66 o                         
   6   1   2         39.82         52.67         3.69 o                         
   7   1   2          0.11         -1.59         1.59 o                         
   8   1   2          1.75          0.70         1.79 o                         
   9   1   2         22.32         25.16         2.93 o                         
  10   1   2         54.62         66.75         4.52 o                         
 -10   2   2          0.83          0.81         2.22 o                         
  -9   2   2         12.14         21.28         2.77 o                         
  -8   2   2        665.38        648.20         9.17 o                         
  -7   2   2         48.60         57.53         4.21 o                         
  -6   2   2         13.52         18.43         2.09 o                         
  -5   2   2          1.03          1.16         1.22 o                         
  -4   2   2        219.19        248.59         4.81 o                         
  -3   2   2       1079.64       1098.16         7.99 o                         
  -2   2   2         35.90         45.05         1.48 o                         
  -1   2   2         13.14         13.23         1.13 o                         
   0   2   2         14.03          6.71         1.05 o                         
   1   2   2         87.72         69.81         2.15 o                         
   2   2   2        629.74        664.15         5.38 o                         
   3   2   2       1577.92       1651.93         9.90 o                         
   4   2   2        226.96        203.98         3.79 o                         
   5   2   2         43.03         59.99         2.98 o                         
   6   2   2         42.79         46.76         2.85 o                         
   7   2   2         56.19         64.48         5.98 o                         
   8   2   2          7.11          8.49         2.98 o                         
   9   2   2        147.87        166.91         7.57 o                         
  10   2   2        116.93        117.58         5.49 o                         
  -9   3   2          2.17          5.22         3.06 o                         
  -8   3   2        113.07        101.08         5.20 o                         
  -7   3   2        167.73        161.93         5.26 o                         
  -6   3   2        328.64        341.84         8.66 o                         
  -5   3   2         10.51         23.52         2.77 o                         
  -4   3   2        773.46        786.41         6.48 o                         
  -3   3   2         87.95        101.84         2.55 o                         
  -2   3   2          2.73          4.69         1.14 o                         
  -1   3   2        191.22        223.68         3.99 o                         
   0   3   2        961.74        990.45         8.19 o                         
   1   3   2        487.28        435.66         5.22 o                         
   2   3   2         44.67         47.95         2.22 o                         
   3   3   2       1338.87       1309.98         9.41 o                         
   4   3   2        681.49        715.38         6.81 o                         
   5   3   2        291.31        308.67         4.01 o                         
   6   3   2          0.43          0.40         1.77 o                         
   7   3   2        171.47        162.32         5.52 o                         
   8   3   2          0.10          1.56         3.11 o                         
   9   3   2        374.93        365.01        21.63 o                         
  -9   4   2        110.04        130.76         6.39 o                         
  -8   4   2        189.98        186.32         6.42 o                         
  -7   4   2          3.30          6.58         2.23 o                         
  -6   4   2         14.33         16.84         2.84 o                         
  -5   4   2       1241.03       1219.09        10.23 o                         
  -4   4   2          9.08         18.65         1.74 o                         
  -3   4   2         31.49         37.99         2.33 o                         
  -2   4   2        222.93        207.61         4.27 o                         
  -1   4   2       1038.75       1002.33         9.74 o                         
   0   4   2       3767.57       3911.73        23.05 o                         
   1   4   2        138.18        162.24         3.68 o                         
   2   4   2        256.48        277.23         4.74 o                         
   3   4   2          8.73         10.48         1.53 o                         
   4   4   2       1731.06       1636.24        13.45 o                         
   5   4   2        169.77        168.30         3.65 o                         
   6   4   2        606.95        610.17         7.58 o                         
   7   4   2          6.97          5.29         2.24 o                         
   8   4   2          1.15          4.64         2.82 o                         
   9   4   2         64.56         73.38         6.60 o                         
  -8   5   2         14.51         20.48         3.72 o                         
  -7   5   2         38.54         47.70         5.36 o                         
  -6   5   2        249.78        228.30        11.79 o                         
  -5   5   2         24.03         25.01         2.06 o                         
  -4   5   2       1271.08       1282.36        12.16 o                         
  -3   5   2        274.05        256.90         5.34 o                         
  -2   5   2         57.03         72.48         3.56 o                         
  -1   5   2         31.05         46.58         3.16 o                         
   0   5   2         26.51         26.22         2.60 o                         
   1   5   2         33.96         47.71         3.20 o                         
   2   5   2        589.37        634.09        10.10 o                         
   3   5   2         65.54         71.52         5.69 o                         
   4   5   2         50.68         44.08         2.84 o                         
   5   5   2         10.69          8.14         1.71 o                         
   6   5   2         81.12         76.91         2.76 o                         
   7   5   2          5.78          6.84         2.62 o                         
   8   5   2         82.07        111.40        11.04 o                         
  -7   6   2         48.15         52.67         6.57 o                         
  -6   6   2         39.36         47.25         4.89 o                         
  -5   6   2         92.68         91.45         5.38 o                         
  -4   6   2          1.54          0.41         1.67 o                         
  -3   6   2         47.69         50.32         3.38 o                         
  -2   6   2         39.18         46.82         3.34 o                         
  -1   6   2         11.10          8.86         2.00 o                         
   0   6   2          0.11          0.04         1.52 o                         
   1   6   2         81.95         82.46         4.32 o                         
   2   6   2         32.60         36.40         3.05 o                         
   3   6   2          6.37          7.88         2.81 o                         
   4   6   2         15.24         18.27         2.43 o                         
   5   6   2          0.45          2.15         1.78 o                         
   6   6   2         26.21         33.79         4.92 o                         
   7   6   2          3.09          4.01         3.82 o                         
  -6   7   2        226.55        186.04        12.23 o                         
  -5   7   2         85.82         85.98         5.09 o                         
  -4   7   2        357.33        352.74         8.95 o                         
  -3   7   2          0.08          2.00         1.99 o                         
  -2   7   2          0.07          0.80         1.76 o                         
  -1   7   2         92.97         93.20         5.83 o                         
   0   7   2        211.64        203.19         6.28 o                         
   1   7   2         14.79         18.65         2.84 o                         
   2   7   2        113.06        102.56         6.32 o                         
   3   7   2         16.36         14.42         2.89 o                         
   4   7   2          9.65          8.52         2.52 o                         
   5   7   2        231.27        244.78         7.09 o                         
   6   7   2          7.35          8.51         3.53 o                         
  -3   8   2         24.47         34.54         4.14 o                         
  -2   8   2         19.91         20.45         3.32 o                         
  -1   8   2         29.94         38.67         4.93 o                         
   0   8   2          0.00          2.05         5.14 o                         
   1   8   2          3.15          0.63         2.87 o                         
   2   8   2          4.88          3.93         3.31 o                         
   3   8   2         21.89         27.32         4.51 o                         
 -10   1   3          0.84          2.80         2.10 o                         
  -9   1   3        378.44        359.24         8.34 o                         
  -8   1   3         39.69         47.71         3.60 o                         
  -7   1   3          8.00         13.23         1.74 o                         
  -6   1   3         28.68         30.82         2.17 o                         
  -5   1   3         24.62         28.32         1.81 o                         
  -4   1   3        530.48        578.41         5.96 o                         
  -3   1   3        116.39        141.81         2.77 o                         
  -2   1   3          0.15          0.29         0.62 o                         
  -1   1   3        240.71        241.56         2.42 o                         
   0   1   3       2737.49       2403.70        13.10 o                         
   1   1   3       5833.91       5247.08       139.85 o                         
   2   1   3      22406.17      22154.19       351.05 o                         
   3   1   3       1563.18       1613.30         9.88 o                         
   4   1   3        910.97        872.84         9.53 o                         
   5   1   3          0.53          1.06         0.94 o                         
   6   1   3        258.61        269.47         7.14 o                         
   7   1   3         21.79         17.87         2.40 o                         
   8   1   3        315.97        330.08         7.07 o                         
   9   1   3        123.11        121.27         4.82 o                         
  10   1   3          4.03          8.07         3.05 o                         
 -10   2   3        130.80        128.42         5.78 o                         
  -9   2   3        115.58        105.48         4.74 o                         
  -8   2   3        685.22        678.11        11.65 o                         
  -7   2   3        466.32        445.67         8.34 o                         
  -6   2   3         89.52         88.20         3.37 o                         
  -5   2   3        346.55        356.60         5.30 o                         
  -4   2   3       3126.33       3067.54        22.26 o                         
  -3   2   3       1582.01       1733.09         8.71 o                         
  -2   2   3         42.95         40.84         1.41 o                         
  -1   2   3        381.23        347.38         3.98 o                         
   0   2   3        674.95        616.13         5.67 o                         
   1   2   3        137.32        150.60         2.66 o                         
   2   2   3        168.16        165.33         2.87 o                         
   3   2   3         56.31         81.39         2.04 o                         
   4   2   3       4182.38       4194.96        24.33 o                         
   5   2   3        725.32        724.23         7.35 o                         
   6   2   3         93.98         78.51         3.72 o                         
   7   2   3          5.20          7.31         2.10 o                         
   8   2   3         47.04         46.01         3.75 o                         
   9   2   3          9.22         12.81         2.64 o                         
  10   2   3         32.73         35.03         3.70 o                         
  -9   3   3         31.78         44.42         4.23 o                         
  -8   3   3         53.30         73.48         4.92 o                         
  -7   3   3         81.54         85.82         4.62 o                         
  -6   3   3         98.90        121.13         4.51 o                         
  -5   3   3         24.18         25.34         2.98 o                         
  -4   3   3          0.57          0.67         0.74 o                         
  -3   3   3         96.79        119.74         2.29 o                         
  -2   3   3         87.42         73.58         2.37 o                         
  -1   3   3       2200.41       2099.93        13.38 o                         
   0   3   3       4721.96       4825.38        25.66 o                         
   1   3   3        490.33        596.50         6.55 o                         
   2   3   3        138.18        152.73         3.32 o                         
   3   3   3         65.79         69.94         2.31 o                         
   4   3   3         40.60         37.54         1.92 o                         
   5   3   3         20.61         28.66         2.47 o                         
   6   3   3        640.33        651.81        10.13 o                         
   7   3   3         37.80         40.53         3.51 o                         
   8   3   3         99.69        103.06         6.85 o                         
   9   3   3         79.75         93.04         7.91 o                         
  -9   4   3         21.48         29.95         3.94 o                         
  -8   4   3          3.28          4.84         2.21 o                         
  -7   4   3         13.16         14.22         2.70 o                         
  -6   4   3        129.77        129.58         5.14 o                         
  -5   4   3        351.80        338.86         7.38 o                         
  -4   4   3         69.72         74.26         2.65 o                         
  -3   4   3         43.59         52.64         2.83 o                         
  -2   4   3        488.45        462.62         5.87 o                         
  -1   4   3         90.11         85.30         3.14 o                         
   0   4   3       1401.11       1518.12        11.90 o                         
   1   4   3        474.49        500.22         6.25 o                         
   2   4   3       1251.98       1312.72        11.10 o                         
   3   4   3         10.57         14.64         1.64 o                         
   4   4   3        173.56        169.39         3.85 o                         
   5   4   3        988.48        925.85         8.83 o                         
   6   4   3         14.11         15.85         1.43 o                         
   7   4   3         32.49         26.33         3.37 o                         
   8   4   3          0.44          3.97         3.29 o                         
   9   4   3         27.83         43.51         6.04 o                         
  -8   5   3         20.14         15.81         3.99 o                         
  -7   5   3         34.25         26.28         3.67 o                         
  -6   5   3          7.53         11.66         3.12 o                         
  -5   5   3         14.96         13.05         1.64 o                         
  -4   5   3        106.78        113.37         3.70 o                         
  -3   5   3         28.47         39.13         2.75 o                         
  -2   5   3          1.07         -1.35         1.38 o                         
  -1   5   3         52.42         53.42         3.04 o                         
   0   5   3        232.56        229.26         5.18 o                         
   1   5   3        875.00        980.17        10.79 o                         
   2   5   3        247.42        264.61         5.55 o                         
   3   5   3        284.57        268.72         5.88 o                         
   4   5   3         14.22         24.48         2.42 o                         
   5   5   3         35.26         33.85         2.44 o                         
   6   5   3        124.58        122.91         3.63 o                         
   7   5   3         58.78         58.04         4.76 o                         
   8   5   3         14.99         25.70         8.98 o                         
  -7   6   3        219.37        241.13        10.25 o                         
  -6   6   3          0.91          4.37         3.29 o                         
  -5   6   3          0.31          2.62         1.50 o                         
  -4   6   3         58.34         55.89         5.06 o                         
  -3   6   3        267.36        289.13         6.58 o                         
  -2   6   3         35.79         43.96         3.29 o                         
  -1   6   3          1.74          0.46         1.59 o                         
   0   6   3         23.43         24.35         2.45 o                         
   1   6   3        151.45        164.72         5.03 o                         
   2   6   3         83.89         71.32         4.17 o                         
   3   6   3        134.15        134.33         8.12 o                         
   4   6   3        979.68        903.78        11.98 o                         
   5   6   3          6.23          2.48         1.71 o                         
   6   6   3         10.12         15.03         2.83 o                         
   7   6   3         24.38         34.78        10.02 o                         
  -6   7   3        160.31        159.65         6.52 o                         
  -5   7   3        271.19        268.96         7.84 o                         
  -4   7   3        192.90        189.01         6.25 o                         
  -3   7   3         75.57         83.11         4.96 o                         
  -2   7   3         30.42         25.55         2.71 o                         
  -1   7   3          2.16          3.13         1.88 o                         
   0   7   3          2.51          1.48         1.85 o                         
   1   7   3         10.20         11.32         2.49 o                         
   2   7   3         23.54         23.90         3.04 o                         
   3   7   3         20.12         29.09         4.28 o                         
   4   7   3          5.46          1.65         3.08 o                         
   5   7   3        121.15        127.24         5.58 o                         
   6   7   3        116.23        117.94         6.09 o                         
  -3   8   3          7.81         10.71         2.99 o                         
  -2   8   3          2.54          2.63         2.40 o                         
  -1   8   3         11.59          8.37         3.43 o                         
   0   8   3         36.07         29.71         5.13 o                         
   1   8   3         93.92         95.32        11.92 o                         
   2   8   3         60.65         47.91         6.20 o                         
   3   8   3         64.49         79.18         8.72 o                         
 -10   0   4          0.14          1.31         2.48 o                         
  -9   0   4         11.69         14.32         3.47 o                         
  -8   0   4         58.68         67.37         5.13 o                         
  -7   0   4        502.01        491.31        10.74 o                         
  -6   0   4         15.45         23.98         2.10 o                         
  -5   0   4       2068.23       2022.40        18.23 o                         
  -4   0   4         33.40         42.43        13.71 o                         
  -2   0   4        767.38        680.87        12.09 o                         
  -1   0   4         25.74         22.35         5.16 o                         
   0   0   4        104.72         98.70         1.98 o                         
   1   0   4       7589.23       7478.58       133.68 o                         
   2   0   4      17127.02      16469.95       348.10 o                         
   3   0   4       3264.56       3276.01        23.99 o                         
   4   0   4        245.15        241.85         5.32 o                         
   5   0   4       1979.12       2089.53        21.30 o                         
   6   0   4         26.66         40.22         3.37 o                         
   7   0   4        397.40        399.72         8.67 o                         
   8   0   4         38.50         46.96         4.01 o                         
   9   0   4        234.17        220.35         6.76 o                         
  10   0   4        134.92        124.81         9.58 o                         
 -10   1   4          8.99         11.69         2.55 o                         
  -9   1   4         62.45         67.43         4.21 o                         
  -8   1   4        395.99        366.73         6.37 o                         
  -7   1   4        503.21        501.14         6.36 o                         
  -6   1   4         36.15         33.06         2.13 o                         
  -5   1   4        350.33        359.82         4.75 o                         
  -4   1   4       1875.37       2062.49        13.24 o                         
  -3   1   4        467.42        456.52         3.95 o                         
  -2   1   4       2596.97       2487.73        14.28 o                         
  -1   1   4        414.63        361.28         3.34 o                         
   0   1   4         97.09         99.85         2.03 o                         
   1   1   4      30290.12      28907.34       260.37 o                         
   2   1   4       9836.11       9875.48       255.54 o                         
   3   1   4         38.12         43.27         1.86 o                         
   4   1   4       1853.71       1818.21        11.39 o                         
   5   1   4         48.09         54.27         1.67 o                         
   6   1   4        188.67        195.22         4.36 o                         
   7   1   4        181.88        167.49         3.93 o                         
   8   1   4         94.13         95.24         4.39 o                         
   9   1   4        100.33         98.90         7.65 o                         
  10   1   4         12.58         11.23         2.46 o                         
 -10   2   4        105.02        104.04         6.52 o                         
  -9   2   4         32.03         34.22         3.07 o                         
  -8   2   4        260.62        258.85         6.55 o                         
  -7   2   4         12.62          5.13         1.93 o                         
  -6   2   4        119.25        110.70         3.91 o                         
  -5   2   4          9.13         18.41         2.00 o                         
  -4   2   4         56.32         63.95         2.38 o                         
  -3   2   4         61.00         50.00         2.63 o                         
  -2   2   4          0.00          1.82         0.84 o                         
  -1   2   4        514.01        504.24         5.28 o                         
   0   2   4        119.64        130.43         2.66 o                         
   1   2   4       1489.91       1464.15        17.53 o                         
   2   2   4        859.28        833.09         8.52 o                         
   3   2   4         30.37         31.80         1.88 o                         
   4   2   4         49.65         39.63         1.81 o                         
   5   2   4         12.64         15.38         1.13 o                         
   6   2   4         11.77         11.15         1.95 o                         
   7   2   4         33.97         32.16         3.44 o                         
   8   2   4         62.61         73.62         4.54 o                         
   9   2   4          1.61          5.86         3.29 o                         
  10   2   4          0.01          3.09         2.58 o                         
  -9   3   4         29.38         30.90         4.45 o                         
  -8   3   4         41.44         45.31         3.94 o                         
  -7   3   4         30.76         36.30         3.62 o                         
  -6   3   4          4.28          7.74         2.04 o                         
  -5   3   4        231.51        243.84         8.98 o                         
  -4   3   4        173.93        182.02         5.50 o                         
  -3   3   4         10.94         10.35         1.09 o                         
  -2   3   4         51.64         46.48         2.16 o                         
  -1   3   4         78.74         63.25         2.30 o                         
   0   3   4        129.60        166.71         3.34 o                         
   1   3   4        827.90        944.76         9.01 o                         
   2   3   4        213.83        276.66         4.67 o                         
   3   3   4        449.83        472.59         5.28 o                         
   4   3   4          6.80          4.01         1.15 o                         
   5   3   4        249.35        261.21         5.35 o                         
   6   3   4        650.16        642.20         6.65 o                         
   7   3   4          1.28         -1.32         1.94 o                         
   8   3   4         51.17         46.17         4.36 o                         
   9   3   4         84.64         80.30         5.96 o                         
  -9   4   4          1.70          7.78         5.74 o                         
  -8   4   4         10.57         23.61         3.61 o                         
  -7   4   4         59.28         62.97         4.27 o                         
  -6   4   4         67.75         70.98         4.39 o                         
  -5   4   4        307.47        295.13         7.72 o                         
  -4   4   4        172.54        173.29         3.27 o                         
  -3   4   4         68.55         76.92         2.84 o                         
  -2   4   4        391.25        389.69         5.45 o                         
  -1   4   4        276.34        308.05         4.87 o                         
   0   4   4         81.58         83.10         2.98 o                         
   1   4   4       1004.88       1027.82         9.44 o                         
   2   4   4        357.26        401.51         6.27 o                         
   3   4   4         81.94         86.39         2.90 o                         
   4   4   4          0.16          0.87         1.16 o                         
   5   4   4        640.66        620.00         7.36 o                         
   6   4   4         66.14         75.18         2.77 o                         
   7   4   4         17.80         16.15         2.92 o                         
   8   4   4        139.65        128.79         5.84 o                         
   9   4   4         81.97         85.23         7.37 o                         
  -8   5   4        150.18        194.27         8.97 o                         
  -7   5   4         44.39         44.77         4.51 o                         
  -6   5   4         69.72         53.69         6.98 o                         
  -5   5   4         64.06         62.30         2.93 o                         
  -4   5   4          3.15          3.09         1.47 o                         
  -3   5   4        806.76        816.47         9.39 o                         
  -2   5   4         30.09         30.67         2.55 o                         
  -1   5   4         17.85         21.47         2.14 o                         
   0   5   4         11.68          9.70         1.76 o                         
   1   5   4        312.41        323.03         5.67 o                         
   2   5   4        321.11        340.21         6.27 o                         
   3   5   4          0.45         -0.44         1.53 o                         
   4   5   4        126.91        144.86         4.77 o                         
   5   5   4        214.29        194.50         4.56 o                         
   6   5   4         26.22         20.46         1.95 o                         
   7   5   4        134.63        130.64         7.81 o                         
   8   5   4         22.63         37.89         4.86 o                         
  -7   6   4         96.35        104.03         7.40 o                         
  -6   6   4          0.71          3.51         2.96 o                         
  -5   6   4         52.30         57.33         3.96 o                         
  -4   6   4        629.60        625.42         8.57 o                         
  -3   6   4        591.22        583.75         9.00 o                         
  -2   6   4       1003.55        979.88        11.57 o                         
  -1   6   4        155.76        143.10         4.51 o                         
   0   6   4          2.86          1.21         1.77 o                         
   1   6   4          0.17         -1.27         1.59 o                         
   2   6   4         60.64         60.68         4.39 o                         
   3   6   4        123.67         98.47         5.05 o                         
   4   6   4         89.88         95.27         4.32 o                         
   5   6   4         21.56         18.29         3.32 o                         
   6   6   4         11.85         17.34         2.18 o                         
   7   6   4          5.78         12.30         5.75 o                         
  -6   7   4          2.14          3.32         3.29 o                         
  -5   7   4         16.90         17.43         3.45 o                         
  -4   7   4         12.14         21.37         2.81 o                         
  -3   7   4         46.86         49.81         3.97 o                         
  -2   7   4         26.51         28.30         2.97 o                         
  -1   7   4         35.48         32.59         3.19 o                         
   0   7   4          3.93          3.30         2.15 o                         
   1   7   4          1.33          0.66         1.80 o                         
   2   7   4         36.01         28.94         3.30 o                         
   3   7   4         23.28         21.38         3.33 o                         
   4   7   4        184.64        166.87         7.77 o                         
   5   7   4         61.49         65.98         4.61 o                         
   6   7   4         16.79         16.67         4.42 o                         
  -3   8   4          0.00          3.69         2.45 o                         
  -2   8   4          5.10          7.86         2.69 o                         
  -1   8   4          0.75          5.30         3.27 o                         
   0   8   4         18.17         13.23         3.84 o                         
   1   8   4         74.36         66.55         7.87 o                         
   2   8   4        107.87         98.66         9.71 o                         
   3   8   4          8.78          4.04         4.00 o                         
 -10   1   5          4.94         10.69         3.04 o                         
  -9   1   5          0.76         -0.38         1.67 o                         
  -8   1   5         13.50         13.66         2.63 o                         
  -7   1   5        492.23        487.97         6.76 o                         
  -6   1   5        133.37        127.98         3.07 o                         
  -5   1   5        714.14        689.82         6.80 o                         
  -4   1   5          0.19          3.23         0.94 o                         
  -3   1   5        238.47        225.30         3.80 o                         
  -2   1   5       1288.69       1192.76         8.56 o                         
  -1   1   5       5562.52       5113.86        33.54 o                         
   0   1   5       2307.13       2246.82        17.36 o                         
   1   1   5       8158.85       7934.48       104.05 o                         
   2   1   5        571.33        536.76         6.16 o                         
   3   1   5          0.47         -0.89         0.89 o                         
   4   1   5        987.55       1097.84         8.92 o                         
   5   1   5        221.54        229.61         3.35 o                         
   6   1   5          3.53          2.54         1.49 o                         
   7   1   5        107.86        113.03         3.48 o                         
   8   1   5         25.35         23.89         2.95 o                         
   9   1   5         51.23         57.70         4.28 o                         
  10   1   5         11.76         15.18         3.70 o                         
 -10   2   5         46.81         48.45         6.14 o                         
  -9   2   5          7.94          9.24         2.06 o                         
  -8   2   5          0.00          3.23         2.21 o                         
  -7   2   5          0.08          1.92         1.56 o                         
  -6   2   5         40.85         50.36         2.84 o                         
  -5   2   5        620.22        591.75         7.59 o                         
  -4   2   5        822.24        872.80         8.09 o                         
  -3   2   5        614.28        687.39         6.31 o                         
  -2   2   5         42.62         43.39         1.56 o                         
  -1   2   5       1224.41       1159.79         9.01 o                         
   0   2   5         57.79         43.61         2.70 o                         
   1   2   5         19.42         23.89         1.94 o                         
   2   2   5       4107.28       4112.24        23.13 o                         
   3   2   5          7.92          2.42         1.21 o                         
   4   2   5       1013.27       1009.45         8.43 o                         
   5   2   5        606.04        643.62         6.17 o                         
   6   2   5         93.47         87.30         2.36 o                         
   7   2   5         19.48         27.32         2.94 o                         
   8   2   5        252.00        229.98         6.64 o                         
   9   2   5         28.75         36.89         4.33 o                         
  10   2   5          5.36         12.11         2.64 o                         
  -9   3   5        106.03         96.84         6.07 o                         
  -8   3   5         46.83         56.25         4.34 o                         
  -7   3   5        484.62        475.09         9.48 o                         
  -6   3   5         96.69         88.82         3.98 o                         
  -5   3   5         51.45         62.22         3.83 o                         
  -4   3   5         75.59         63.21         2.57 o                         
  -3   3   5        207.78        235.41         3.15 o                         
  -2   3   5         68.84         66.19         2.38 o                         
  -1   3   5       1331.05       1300.74        12.02 o                         
   0   3   5        357.61        365.35         5.11 o                         
   1   3   5         36.72         45.92         2.56 o                         
   2   3   5        410.97        440.82         6.29 o                         
   3   3   5          9.32         13.22         1.46 o                         
   4   3   5         36.70         53.37         2.73 o                         
   5   3   5          0.70          0.84         1.06 o                         
   6   3   5        389.98        368.43         4.58 o                         
   7   3   5         24.75         32.42         3.36 o                         
   8   3   5         36.63         43.47         5.73 o                         
   9   3   5          4.54          3.51         2.84 o                         
  -9   4   5          1.01          2.50         2.54 o                         
  -8   4   5          1.88         -1.41         2.36 o                         
  -7   4   5         57.73         55.30         4.10 o                         
  -6   4   5          8.19         10.93         2.44 o                         
  -5   4   5        222.02        220.63         6.80 o                         
  -4   4   5        503.38        489.53         5.37 o                         
  -3   4   5        325.61        317.03         4.73 o                         
  -2   4   5          4.30          3.16         1.33 o                         
  -1   4   5         59.70         59.97         2.74 o                         
   0   4   5        355.13        385.57         5.55 o                         
   1   4   5          0.65          0.49         1.24 o                         
   2   4   5         91.64        121.53         4.04 o                         
   3   4   5        164.57        142.16         3.71 o                         
   4   4   5         13.95         12.94         1.72 o                         
   5   4   5        238.84        246.55         4.65 o                         
   6   4   5         11.13         18.25         1.75 o                         
   7   4   5        184.85        198.54         8.74 o                         
   8   4   5          0.07         -0.37         2.06 o                         
   9   4   5          0.00          0.43         3.15 o                         
  -8   5   5        342.93        363.49        14.02 o                         
  -7   5   5         15.89         14.01         3.28 o                         
  -6   5   5          0.42          2.06         2.43 o                         
  -5   5   5         34.73         33.04         2.14 o                         
  -4   5   5          0.12          0.60         1.27 o                         
  -3   5   5       1343.48       1339.54        12.66 o                         
  -2   5   5        705.94        652.10         8.04 o                         
  -1   5   5        360.80        379.84         6.23 o                         
   0   5   5          3.75          1.60         1.43 o                         
   1   5   5         13.59         11.07         1.87 o                         
   2   5   5          8.36          9.55         1.98 o                         
   3   5   5         27.75         29.68         2.42 o                         
   4   5   5        253.53        236.63         5.79 o                         
   5   5   5         21.75         26.48         2.31 o                         
   6   5   5          1.40          4.11         1.53 o                         
   7   5   5         22.15         24.74         3.48 o                         
   8   5   5          0.82          1.34         3.03 o                         
  -7   6   5         58.39         53.84         7.53 o                         
  -6   6   5         93.91        107.24         8.49 o                         
  -5   6   5         16.09         21.44         2.44 o                         
  -4   6   5       1206.50       1187.61        16.01 o                         
  -3   6   5        100.74         99.22         4.33 o                         
  -2   6   5        443.91        450.95         7.74 o                         
  -1   6   5         14.04         12.06         2.08 o                         
   0   6   5         79.66         90.98         5.50 o                         
   1   6   5         94.75         84.23         5.43 o                         
   2   6   5        742.33        710.50        10.81 o                         
   3   6   5          5.60          5.46         2.24 o                         
   4   6   5        178.69        163.10         5.08 o                         
   5   6   5         11.44         11.64         2.27 o                         
   6   6   5        109.69        105.97         4.61 o                         
   7   6   5          9.72          7.77         1.84 o                         
  -6   7   5         11.19          5.56         4.37 o                         
  -5   7   5        225.33        232.22         7.01 o                         
  -4   7   5        363.48        321.20         7.31 o                         
  -3   7   5         51.05         58.21         5.51 o                         
  -2   7   5         44.63         47.71         3.68 o                         
  -1   7   5         23.75         23.81         3.31 o                         
   0   7   5         25.59         22.55         2.79 o                         
   1   7   5        487.29        461.13        10.34 o                         
   2   7   5          9.10          4.74         2.14 o                         
   3   7   5         28.95         32.81         3.83 o                         
   4   7   5         28.77         32.13         3.42 o                         
   5   7   5          2.31         10.15         2.57 o                         
   6   7   5          9.04         14.19         3.39 o                         
  -3   8   5         17.92         15.87         2.99 o                         
  -2   8   5         58.16         54.59         4.75 o                         
  -1   8   5         12.68          8.57         3.57 o                         
   0   8   5          3.06          7.29         4.14 o                         
   1   8   5         70.41         64.53         8.22 o                         
   2   8   5          0.17          0.94         3.41 o                         
   3   8   5         36.83         32.39         4.12 o                         
 -10   0   6         10.94         12.14         4.72 o                         
  -9   0   6          2.40          5.88         2.55 o                         
  -8   0   6          4.65          3.42         2.45 o                         
  -7   0   6        917.43        908.97        14.43 o                         
  -6   0   6          4.29         12.35         1.45 o                         
  -5   0   6       1571.36       1599.41        19.64 o                         
  -4   0   6        103.10        114.43         3.94 o                         
  -3   0   6       2274.30       2174.63        32.13 o                         
  -2   0   6       5440.83       5123.66        71.39 o                         
  -1   0   6         99.73         91.97         2.95 o                         
   0   0   6       5221.72       5088.16        66.32 o                         
   1   0   6       7404.60       7205.86       301.23 o                         
   2   0   6       4716.80       4582.05        37.13 o                         
   3   0   6         98.15        105.36         3.19 o                         
   4   0   6        358.15        376.48         6.20 o                         
   5   0   6        447.57        450.00         6.92 o                         
   7   0   6         74.21         68.97         4.57 o                         
   8   0   6        175.49        178.55         6.53 o                         
   9   0   6          0.04         -0.18         2.47 o                         
  10   0   6        174.54        168.72         6.43 o                         
 -10   1   6          3.66          9.56         2.30 o                         
  -9   1   6         26.93         27.40         3.96 o                         
  -8   1   6         37.27         40.33         2.65 o                         
  -7   1   6          4.16          6.64         1.45 o                         
  -6   1   6        280.69        305.94        14.29 o                         
  -5   1   6        235.49        216.76         3.47 o                         
  -4   1   6        411.62        426.30         6.97 o                         
  -3   1   6        817.62        854.91        11.68 o                         
  -2   1   6       1508.74       1525.17        13.13 o                         
  -1   1   6         28.74         37.03         1.83 o                         
   0   1   6        344.10        342.67         4.21 o                         
   1   1   6       7566.86       7207.81        67.85 o                         
   2   1   6       4527.76       4355.30        23.76 o                         
   3   1   6       1094.09       1130.28         8.86 o                         
   4   1   6       5083.87       5040.02        28.10 o                         
   5   1   6          8.49         10.63         1.22 o                         
   6   1   6          5.26          3.41         0.95 o                         
   7   1   6        183.08        199.54         4.60 o                         
   8   1   6         12.88         14.66         1.95 o                         
   9   1   6         20.69         24.93         3.12 o                         
  10   1   6         23.28         27.67         3.28 o                         
 -10   2   6          2.63          0.59         3.83 o                         
  -9   2   6        251.54        243.84         6.98 o                         
  -8   2   6        297.08        307.02         7.95 o                         
  -7   2   6        789.78        754.34         9.31 o                         
  -6   2   6          9.60         11.17         3.52 o                         
  -5   2   6          0.00          0.78         1.01 o                         
  -4   2   6        386.13        403.91         5.19 o                         
  -3   2   6        744.42        768.04         6.88 o                         
  -2   2   6        654.11        745.26         6.55 o                         
  -1   2   6        169.00        185.62         3.07 o                         
   0   2   6       2016.16       1988.69        12.90 o                         
   1   2   6        999.95        956.61         7.95 o                         
   2   2   6       2104.65       2243.65        14.83 o                         
   3   2   6         47.50         60.14         2.48 o                         
   4   2   6          0.17          3.23         1.15 o                         
   5   2   6        409.37        409.07         5.28 o                         
   6   2   6        223.39        223.36         3.30 o                         
   7   2   6         22.19         16.62         2.06 o                         
   8   2   6          2.94          6.97         2.39 o                         
   9   2   6          0.01         -2.40         2.40 o                         
  10   2   6          7.95          6.76         2.48 o                         
  -9   3   6         11.00         24.62         3.59 o                         
  -8   3   6          0.41         -0.67         1.83 o                         
  -7   3   6        285.72        255.00         7.01 o                         
  -6   3   6         39.55         63.93         3.89 o                         
  -5   3   6         77.72         74.35         3.80 o                         
  -4   3   6       2265.97       2342.11        18.79 o                         
  -3   3   6         16.11         39.65         2.77 o                         
  -2   3   6        165.00        175.91         3.35 o                         
  -1   3   6          0.89         -0.18         1.09 o                         
   0   3   6         92.21        124.24         3.20 o                         
   1   3   6         16.94         23.51         2.30 o                         
   2   3   6        495.03        498.56         6.30 o                         
   3   3   6        523.87        535.13         6.20 o                         
   4   3   6          0.64          1.19         1.06 o                         
   5   3   6        264.82        270.38         4.18 o                         
   6   3   6         67.91         59.50         2.21 o                         
   7   3   6        147.44        158.08         5.69 o                         
   8   3   6          0.27         -0.29         2.89 o                         
   9   3   6         18.84         23.28         4.10 o                         
  -9   4   6         14.77         14.98         3.49 o                         
  -8   4   6          8.53          9.80         3.08 o                         
  -7   4   6         31.57         28.27         3.87 o                         
  -6   4   6         78.87         93.13         5.47 o                         
  -5   4   6        105.17        103.90         9.32 o                         
  -4   4   6        134.65        119.04         2.84 o                         
  -3   4   6        332.68        324.79         4.78 o                         
  -2   4   6          4.34          6.94         1.39 o                         
  -1   4   6        907.57        931.62         9.34 o                         
   0   4   6        757.19        739.58         7.84 o                         
   1   4   6        576.36        569.70         7.51 o                         
   2   4   6         42.36         46.32         2.96 o                         
   3   4   6        169.32        176.45         3.85 o                         
   4   4   6        131.40        118.25         3.30 o                         
   5   4   6        838.02        813.24         8.16 o                         
   6   4   6          1.16          1.33         1.85 o                         
   7   4   6         32.07         43.79         4.61 o                         
   8   4   6        385.07        368.75        10.87 o                         
   9   4   6         14.06         10.31         3.79 o                         
  -8   5   6         15.18         12.14         3.92 o                         
  -7   5   6        154.45        172.36         7.01 o                         
  -6   5   6          0.91          3.02         2.48 o                         
  -5   5   6         14.67         16.05         1.93 o                         
  -4   5   6        144.41        132.31         3.95 o                         
  -3   5   6       1288.22       1222.42        12.75 o                         
  -2   5   6        199.33        199.82         4.85 o                         
  -1   5   6          0.25          1.04         1.33 o                         
   0   5   6         11.86         11.77         1.79 o                         
   1   5   6        252.24        252.19         5.54 o                         
   2   5   6        345.19        340.94         6.57 o                         
   3   5   6         15.28         17.25         2.20 o                         
   4   5   6        539.90        525.85         7.09 o                         
   5   5   6        178.64        172.01         4.87 o                         
   6   5   6          0.06         -1.58         2.03 o                         
   7   5   6         10.39          9.37         1.40 o                         
   8   5   6         10.73         10.79         4.08 o                         
  -7   6   6          7.11          8.73         3.64 o                         
  -6   6   6          8.73          4.90         4.26 o                         
  -5   6   6         44.57         47.04         3.17 o                         
  -4   6   6         69.57         72.46         3.44 o                         
  -3   6   6       1160.89       1202.59        13.64 o                         
  -2   6   6        224.96        220.17         5.32 o                         
  -1   6   6        169.74        167.91         4.78 o                         
   0   6   6         86.30         87.90         4.34 o                         
   1   6   6        435.85        402.86         7.55 o                         
   2   6   6         17.81         19.30         2.84 o                         
   3   6   6        111.98        108.67         4.89 o                         
   4   6   6          7.80          8.51         1.95 o                         
   5   6   6         10.29         13.50         2.38 o                         
   6   6   6         11.32         11.08         2.26 o                         
   7   6   6          5.55          5.33         1.69 o                         
  -5   7   6        211.25        209.55         9.58 o                         
  -4   7   6        104.03        103.02         4.34 o                         
  -3   7   6         98.39         94.88         4.82 o                         
  -2   7   6         36.27         38.98         3.47 o                         
  -1   7   6          0.50          1.48         1.91 o                         
   0   7   6          1.98          5.55         2.08 o                         
   1   7   6        155.79        149.19         7.14 o                         
   2   7   6          3.85          7.10         2.33 o                         
   3   7   6          8.11         10.02         2.70 o                         
   4   7   6          0.13          1.64         2.18 o                         
   5   7   6          3.01          2.50         2.25 o                         
  -3   8   6         12.76         10.54         3.65 o                         
  -2   8   6          0.69          1.77         2.51 o                         
  -1   8   6          0.22          4.71         3.74 o                         
   0   8   6          7.90          9.15         4.03 o                         
   1   8   6          3.11          5.92         4.00 o                         
   2   8   6          7.34          8.70         4.99 o                         
   3   8   6         42.26         58.83         5.66 o                         
 -10   1   7         12.45         14.33         2.57 o                         
  -9   1   7        113.69        111.73         4.28 o                         
  -8   1   7         77.76         80.31         3.43 o                         
  -7   1   7       1153.51       1156.41        12.01 o                         
  -6   1   7         20.63         21.60         2.00 o                         
  -5   1   7         92.25         89.79         4.24 o                         
  -4   1   7          5.74          6.03         1.69 o                         
  -3   1   7        588.38        662.82         9.69 o                         
  -2   1   7       2063.55       2024.33        36.11 o                         
  -1   1   7       1752.63       1573.50        14.30 o                         
   0   1   7        121.75        130.89         3.19 o                         
   1   1   7      12968.60      12423.16       161.47 o                         
   2   1   7        136.67        128.05         2.73 o                         
   3   1   7        241.00        239.60         3.83 o                         
   4   1   7       1820.96       1759.82        13.00 o                         
   5   1   7        121.53        125.69         2.82 o                         
   6   1   7         79.04         75.10         2.37 o                         
   7   1   7         21.97         26.68         2.40 o                         
   8   1   7        120.23        121.89         4.05 o                         
   9   1   7          0.62          0.87         2.08 o                         
  10   1   7          3.19          0.88         2.06 o                         
 -10   2   7         63.84         82.16         6.22 o                         
  -9   2   7        167.62        176.92         8.64 o                         
  -8   2   7        371.04        359.46        10.62 o                         
  -7   2   7         32.85         49.58         4.30 o                         
  -6   2   7          2.66          3.13         1.65 o                         
  -5   2   7        257.44        280.93         4.79 o                         
  -4   2   7         32.45         43.30         2.47 o                         
  -3   2   7       1598.42       1693.38        12.97 o                         
  -2   2   7       1571.51       1602.24        11.21 o                         
  -1   2   7       2704.71       2569.49        16.61 o                         
   0   2   7        608.09        558.18         8.63 o                         
   1   2   7       1355.69       1371.56        11.08 o                         
   2   2   7         44.27         49.96         3.17 o                         
   3   2   7       2895.31       2842.80        19.79 o                         
   4   2   7          0.02          0.29         1.08 o                         
   5   2   7        320.91        340.60         4.96 o                         
   6   2   7          0.32          0.44         0.96 o                         
   7   2   7          5.55          0.73         1.43 o                         
   8   2   7          8.68          7.77         2.35 o                         
   9   2   7         32.22         34.32         3.71 o                         
  10   2   7          1.30          1.29         3.49 o                         
  -9   3   7          5.31         15.51         6.85 o                         
  -8   3   7         96.13         95.81         5.43 o                         
  -7   3   7         44.54         62.29         4.94 o                         
  -6   3   7         62.41         55.17         3.46 o                         
  -5   3   7        162.68        147.71         3.85 o                         
  -4   3   7        571.24        600.16         7.37 o                         
  -3   3   7         53.06         75.27         2.19 o                         
  -2   3   7        815.12        733.13         7.01 o                         
  -1   3   7          6.84         15.41         1.60 o                         
   0   3   7        252.80        269.27         4.81 o                         
   1   3   7        708.13        784.05         8.68 o                         
   2   3   7        138.72        189.66         3.76 o                         
   3   3   7       1327.64       1324.53        10.68 o                         
   4   3   7        336.68        364.51         5.60 o                         
   5   3   7       1529.01       1475.09        11.25 o                         
   6   3   7         24.72         27.48         2.14 o                         
   7   3   7        171.55        162.93         4.55 o                         
   8   3   7          1.55         -0.03         2.66 o                         
   9   3   7          3.53          1.96         3.32 o                         
  -9   4   7         10.91         18.56         7.66 o                         
  -8   4   7         18.10         12.77         4.27 o                         
  -7   4   7         23.50         33.24         3.62 o                         
  -6   4   7        232.84        209.71         7.19 o                         
  -5   4   7        141.33        113.60         5.36 o                         
  -4   4   7        124.38        130.73         2.83 o                         
  -3   4   7          7.62          7.07         1.36 o                         
  -2   4   7          3.16          5.01         1.47 o                         
  -1   4   7        174.19        177.43         3.88 o                         
   0   4   7         14.92         14.41         1.70 o                         
   1   4   7          6.24          9.61         1.75 o                         
   2   4   7          0.01         -1.28         1.28 o                         
   3   4   7         60.22         66.26         4.59 o                         
   4   4   7        175.97        170.83         3.88 o                         
   5   4   7         42.24         46.35         3.88 o                         
   6   4   7          1.19          2.02         1.44 o                         
   7   4   7          0.78          1.18         1.20 o                         
   8   4   7          9.35         14.74         5.91 o                         
   9   4   7         43.50         39.54         5.25 o                         
  -8   5   7         11.60          4.57         7.22 o                         
  -7   5   7         50.13         48.10         4.55 o                         
  -6   5   7         52.67         63.83         5.15 o                         
  -5   5   7        469.98        462.23        10.48 o                         
  -4   5   7          0.28          0.36         1.28 o                         
  -3   5   7        850.98        806.29         9.48 o                         
  -2   5   7        147.65        152.68         3.98 o                         
  -1   5   7        717.85        702.09         8.00 o                         
   0   5   7         90.35         81.25         3.56 o                         
   1   5   7        171.07        168.89         4.70 o                         
   2   5   7        568.94        597.06         8.49 o                         
   3   5   7        191.23        185.00         4.65 o                         
   4   5   7         11.50         11.99         1.91 o                         
   5   5   7         59.95         60.05         3.70 o                         
   6   5   7        260.07        246.95         5.26 o                         
   7   5   7         34.78         27.37         2.16 o                         
   8   5   7         37.10         30.65         6.77 o                         
  -7   6   7          0.99          4.72         3.42 o                         
  -6   6   7          2.75          8.94         3.48 o                         
  -5   6   7         68.29         70.54         4.32 o                         
  -4   6   7         33.74         38.28         2.76 o                         
  -3   6   7         86.61         96.44         4.13 o                         
  -2   6   7        463.25        474.35         7.54 o                         
  -1   6   7          2.33          1.61         1.65 o                         
   0   6   7         12.55         10.96         2.06 o                         
   1   6   7        163.52        137.54         4.79 o                         
   2   6   7          6.44          5.37         1.90 o                         
   3   6   7        242.44        242.66         6.16 o                         
   4   6   7         40.16         52.99         3.83 o                         
   5   6   7         46.12         40.98         3.43 o                         
   6   6   7         72.94         72.97         5.09 o                         
   7   6   7          5.97          0.17         1.71 o                         
  -5   7   7          0.01          1.81         1.91 o                         
  -4   7   7        163.67        150.23         5.26 o                         
  -3   7   7         14.73         15.90         2.52 o                         
  -2   7   7          7.23          8.51         2.81 o                         
  -1   7   7         33.08         36.29         3.09 o                         
   0   7   7          5.66          7.25         2.16 o                         
   1   7   7          8.79          6.93         2.38 o                         
   2   7   7         30.29         39.48         4.17 o                         
   3   7   7         49.33         39.51         4.07 o                         
   4   7   7          0.00          5.15         2.80 o                         
   5   7   7          3.20          3.97         2.19 o                         
  -3   8   7          6.30         10.31         2.81 o                         
  -2   8   7          0.04         -2.10         2.10 o                         
  -1   8   7         59.31         58.46         6.50 o                         
   0   8   7        151.53        154.72        10.34 o                         
   1   8   7         62.07         63.23         6.85 o                         
   2   8   7         60.33         67.42         9.96 o                         
   3   8   7         11.99         10.88         5.37 o                         
 -10   0   8         46.22         59.84         8.84 o                         
  -9   0   8         28.71         42.66         4.24 o                         
  -8   0   8          8.83         11.40         2.50 o                         
  -7   0   8         48.99         40.53         4.83 o                         
  -6   0   8        533.49        511.05         6.49 o                         
  -5   0   8       4062.86       3962.12        40.51 o                         
  -4   0   8         43.39         38.32         2.71 o                         
  -3   0   8        738.02        826.45        16.51 o                         
  -2   0   8        217.88        198.06         5.01 o                         
  -1   0   8      27181.74      25465.31      1173.96 o                         
   0   0   8       7064.37       6448.09        84.30 o                         
   1   0   8        536.74        514.60         6.45 o                         
   2   0   8       3737.39       3679.41        44.50 o                         
   3   0   8        787.09        789.30        23.41 o                         
   4   0   8        173.10        168.35         4.41 o                         
   5   0   8        256.42        282.07         6.66 o                         
   6   0   8       3157.98       3190.87        27.74 o                         
   7   0   8         67.79         74.61         7.05 o                         
   8   0   8          0.10          8.39         2.72 o                         
   9   0   8         19.40         24.19         7.58 o                         
  10   0   8         17.31         13.11         3.65 o                         
 -10   1   8         10.80         12.68         2.37 o                         
  -9   1   8          0.75         -1.33         2.17 o                         
  -8   1   8          5.98          6.97         1.56 o                         
  -7   1   8        504.95        475.77         6.24 o                         
  -6   1   8         35.84         37.02         1.87 o                         
  -5   1   8        315.35        317.55         7.50 o                         
  -4   1   8         13.44         11.33         1.48 o                         
  -3   1   8         11.56         22.18         3.24 o                         
  -2   1   8        577.27        560.51         8.40 o                         
  -1   1   8          1.25          1.01         1.17 o                         
   0   1   8         34.07         37.00         2.23 o                         
   1   1   8       1464.33       1440.41        11.78 o                         
   2   1   8       6124.69       6079.17        38.07 o                         
   3   1   8          2.81         14.28         1.54 o                         
   4   1   8        441.38        460.31         5.41 o                         
   5   1   8        225.66        211.95         3.52 o                         
   6   1   8         63.29         65.17         2.48 o                         
   7   1   8         12.72          8.16         1.50 o                         
   8   1   8          8.59         11.48         1.99 o                         
   9   1   8         36.22         49.71         3.03 o                         
  10   1   8          0.06         -1.94         2.02 o                         
 -10   2   8         33.21         40.03         5.39 o                         
  -9   2   8          0.44         -1.25         1.65 o                         
  -8   2   8        132.23        117.60         5.49 o                         
  -7   2   8         46.23         42.55         3.74 o                         
  -6   2   8        128.18        133.80         4.90 o                         
  -5   2   8          3.43          1.74         1.34 o                         
  -4   2   8          0.40          0.22         0.94 o                         
  -3   2   8       4645.63       5050.19        35.08 o                         
  -2   2   8       2269.24       2359.12        16.37 o                         
  -1   2   8          0.05          0.37         1.11 o                         
   0   2   8       1045.17       1003.73         8.18 o                         
   1   2   8       2149.47       2288.91        15.67 o                         
   2   2   8       1109.88       1218.17         9.98 o                         
   3   2   8       2859.42       2856.15        17.59 o                         
   4   2   8        160.69        160.42         3.53 o                         
   5   2   8        187.68        205.75         4.64 o                         
   6   2   8         17.09         20.99         2.01 o                         
   7   2   8        245.40        221.81         4.65 o                         
   8   2   8         39.35         35.83         3.65 o                         
   9   2   8          0.16          2.12         2.22 o                         
  -9   3   8        113.63        108.30         5.77 o                         
  -8   3   8         73.11         67.32         7.95 o                         
  -7   3   8         28.57         24.26         3.57 o                         
  -6   3   8        751.65        748.86         9.93 o                         
  -5   3   8         18.55         22.23         3.08 o                         
  -4   3   8         24.27         34.46         2.68 o                         
  -3   3   8          0.00          0.28         0.81 o                         
  -2   3   8         56.79         55.60         2.21 o                         
  -1   3   8        101.08         93.98         3.04 o                         
   0   3   8        283.15        279.47         4.92 o                         
   1   3   8        125.54        139.07         3.57 o                         
   2   3   8        277.69        246.17         4.28 o                         
   3   3   8         65.89         64.69         3.97 o                         
   4   3   8        116.61        126.10         3.38 o                         
   5   3   8        419.70        416.84         5.43 o                         
   6   3   8         91.83         92.07         4.05 o                         
   7   3   8        184.09        189.78         3.29 o                         
   8   3   8          9.85          9.58         3.11 o                         
   9   3   8         52.36         57.00         5.75 o                         
  -9   4   8          2.26          3.02         6.93 o                         
  -8   4   8          2.41          0.59         4.72 o                         
  -7   4   8          7.65          8.64         2.55 o                         
  -6   4   8        235.30        216.58         6.77 o                         
  -5   4   8        467.57        453.29         9.29 o                         
  -4   4   8        139.01        140.52         3.26 o                         
  -3   4   8          0.10         -0.24         1.08 o                         
  -2   4   8        430.03        403.64         5.90 o                         
  -1   4   8        113.92        111.57         3.46 o                         
   0   4   8        724.62        697.38         9.67 o                         
   1   4   8         91.84         94.04         6.24 o                         
   2   4   8        335.20        358.82         6.05 o                         
   3   4   8          8.80         11.57         1.64 o                         
   4   4   8        144.37        161.44         3.86 o                         
   5   4   8        173.15        155.41         3.82 o                         
   6   4   8          0.43          0.94         1.32 o                         
   7   4   8          7.97         10.48         1.46 o                         
   8   4   8         15.81         15.73         3.42 o                         
   9   4   8         65.92         70.40         6.55 o                         
  -8   5   8         13.40         23.58         5.60 o                         
  -7   5   8          3.97          5.72         4.51 o                         
  -6   5   8         36.03         40.62         3.97 o                         
  -5   5   8         57.27         55.06         3.83 o                         
  -4   5   8        130.77        127.66         4.57 o                         
  -3   5   8        130.71        125.46         3.76 o                         
  -2   5   8       1877.64       1883.27        14.07 o                         
  -1   5   8        416.33        399.09         7.73 o                         
   0   5   8         90.76         88.00         4.00 o                         
   1   5   8          1.56          2.15         1.60 o                         
   2   5   8         43.31         38.94         2.96 o                         
   3   5   8        177.75        185.98         4.57 o                         
   4   5   8        114.35        118.73         3.93 o                         
   5   5   8          8.88         11.13         1.88 o                         
   6   5   8          8.12          9.31         1.80 o                         
   7   5   8          2.30          2.41         1.71 o                         
   8   5   8          6.62          6.62         4.60 o                         
  -7   6   8        182.38        208.48         9.32 o                         
  -6   6   8        107.25        116.52        10.51 o                         
  -5   6   8          9.38         10.54         1.94 o                         
  -4   6   8         49.56         56.91         3.78 o                         
  -3   6   8        935.24        933.61        11.10 o                         
  -2   6   8        116.21        114.66         4.01 o                         
  -1   6   8         20.42         18.51         2.21 o                         
   0   6   8          2.95         -1.69         1.78 o                         
   1   6   8         13.42         10.47         2.15 o                         
   2   6   8          0.17          0.08         2.00 o                         
   3   6   8         42.45         48.51         3.40 o                         
   4   6   8         75.89         70.33         4.23 o                         
   5   6   8          0.07          1.68         1.93 o                         
   6   6   8         35.29         27.64         3.32 o                         
   7   6   8          5.32          6.99         1.86 o                         
  -5   7   8          1.97          3.85         4.95 o                         
  -4   7   8         71.24         71.86         3.87 o                         
  -3   7   8        104.86        100.29         4.88 o                         
  -2   7   8        341.87        339.27         7.82 o                         
  -1   7   8         40.80         36.25         3.34 o                         
   0   7   8        292.08        266.03         7.26 o                         
   1   7   8          1.44          0.90         1.99 o                         
   2   7   8         87.33         74.07         5.73 o                         
   3   7   8        100.96        107.26         5.94 o                         
   4   7   8         24.25         25.57         4.95 o                         
   5   7   8          4.08          8.89         2.42 o                         
  -3   8   8         15.18         14.72         3.94 o                         
  -2   8   8         24.76         24.87         4.77 o                         
  -1   8   8          0.02          2.16         3.48 o                         
   0   8   8          2.31          6.56         4.25 o                         
   1   8   8         24.53         27.62         5.15 o                         
   2   8   8         25.21         22.61         5.05 o                         
   3   8   8        118.47         94.23         8.14 o                         
 -10   1   9          0.21          3.04         2.08 o                         
  -9   1   9         24.78         29.97         2.27 o                         
  -8   1   9         77.82         72.95         2.96 o                         
  -7   1   9         18.26         19.05         1.68 o                         
  -6   1   9        955.87        920.97        12.67 o                         
  -5   1   9         69.26         66.54         3.75 o                         
  -4   1   9        247.27        230.21         5.44 o                         
  -3   1   9       4396.27       4377.72        54.97 o                         
  -2   1   9         49.69         69.15         2.70 o                         
  -1   1   9       2701.37       2564.41        19.13 o                         
   0   1   9       6099.52       5889.67        43.70 o                         
   1   1   9       1851.78       1905.69        13.50 o                         
   2   1   9       3515.16       3504.14        21.75 o                         
   3   1   9         13.18         16.58         1.58 o                         
   4   1   9        647.38        658.40         7.19 o                         
   5   1   9         18.03         23.88         1.89 o                         
   6   1   9       2399.18       2472.00        16.19 o                         
   7   1   9        122.16        122.47         3.57 o                         
   8   1   9         31.21         32.93         2.93 o                         
   9   1   9          6.17          6.76         2.07 o                         
  10   1   9          3.80          1.34         2.24 o                         
  -9   2   9          0.62          4.38         1.99 o                         
  -8   2   9        119.63        143.08         6.23 o                         
  -7   2   9        119.91        100.94         4.62 o                         
  -6   2   9        551.00        514.30         7.83 o                         
  -5   2   9          5.81          9.32         2.18 o                         
  -4   2   9          4.80         10.77         1.28 o                         
  -3   2   9        580.08        644.32         7.24 o                         
  -2   2   9        856.13       1027.55         8.81 o                         
  -1   2   9         79.83         87.01         2.83 o                         
   0   2   9         76.89         95.60         2.83 o                         
   1   2   9        183.18        180.56         3.52 o                         
   2   2   9       1172.09       1303.65        10.58 o                         
   3   2   9        277.41        275.75         4.64 o                         
   4   2   9        633.96        663.13         7.64 o                         
   5   2   9        242.41        266.36         4.98 o                         
   6   2   9        379.00        382.80         6.09 o                         
   7   2   9         96.63        111.93         3.73 o                         
   8   2   9          9.56         12.92         2.00 o                         
   9   2   9         10.48          8.96         2.96 o                         
  -9   3   9          8.56         11.13         2.94 o                         
  -8   3   9          5.82          9.56         3.03 o                         
  -7   3   9        500.36        454.95        10.15 o                         
  -6   3   9          4.42         10.78         2.54 o                         
  -5   3   9        299.14        289.74         5.73 o                         
  -4   3   9          0.09         -0.07         1.13 o                         
  -3   3   9        206.70        203.80         4.34 o                         
  -2   3   9         92.17        110.73         3.11 o                         
  -1   3   9        164.97        182.57         3.96 o                         
   0   3   9        755.88        794.26        14.70 o                         
   1   3   9        632.65        680.97         7.58 o                         
   2   3   9        248.23        242.18         5.21 o                         
   3   3   9         14.38         51.64         3.19 o                         
   4   3   9          6.17          9.02         1.54 o                         
   5   3   9        258.35        245.42         4.65 o                         
   7   3   9         29.67         36.77         1.88 o                         
   8   3   9          2.96          1.41         2.61 o                         
   9   3   9        100.82         98.91         6.70 o                         
  -9   4   9         22.72         24.44         4.53 o                         
  -8   4   9          0.05          2.78         7.37 o                         
  -7   4   9          4.96          6.48         3.89 o                         
  -6   4   9         45.10         44.92         4.59 o                         
  -5   4   9        464.18        439.24         6.52 o                         
  -4   4   9        109.15        116.59         2.85 o                         
  -3   4   9        212.11        211.02         4.28 o                         
  -2   4   9         27.33         31.51         2.84 o                         
  -1   4   9        143.28        133.52         4.77 o                         
   0   4   9        200.89        202.83         4.97 o                         
   1   4   9        119.43        117.18         4.22 o                         
   2   4   9         43.23         42.23         2.57 o                         
   3   4   9         24.50         14.92         1.87 o                         
   4   4   9          2.33          1.68         1.43 o                         
   5   4   9         24.12         26.07         2.22 o                         
   6   4   9         89.52         91.03         4.04 o                         
   7   4   9         22.51         17.81         2.54 o                         
   8   4   9         44.37         43.30         5.05 o                         
   9   4   9         71.49         75.78         6.79 o                         
  -7   5   9         44.55         48.83         6.92 o                         
  -6   5   9          2.24          3.15         2.62 o                         
  -5   5   9         33.64         33.33         3.09 o                         
  -4   5   9        322.95        320.32         5.06 o                         
  -3   5   9         76.48         79.73         3.24 o                         
  -2   5   9         50.38         64.42         3.05 o                         
  -1   5   9         68.48         78.43         3.84 o                         
   0   5   9          6.36          3.76         1.81 o                         
   1   5   9        259.96        259.74         5.69 o                         
   2   5   9         46.92         50.70         3.23 o                         
   3   5   9        375.18        326.33         5.78 o                         
   4   5   9        200.97        188.67         4.97 o                         
   5   5   9         18.72         19.83         2.22 o                         
   6   5   9          9.80         10.39         1.97 o                         
   7   5   9         35.46         33.08         3.05 o                         
   8   5   9         46.57         55.76         7.42 o                         
  -7   6   9         66.43         94.77         8.21 o                         
  -6   6   9         30.63         32.15         4.79 o                         
  -5   6   9          0.61          0.22         2.35 o                         
  -4   6   9        179.55        180.88         4.73 o                         
  -3   6   9        837.92        810.34        10.01 o                         
  -2   6   9        711.45        711.07         8.78 o                         
  -1   6   9        168.26        159.45         4.70 o                         
   0   6   9         69.41         67.67         3.86 o                         
   1   6   9         16.24         22.32         2.66 o                         
   2   6   9        118.10        111.26         4.68 o                         
   3   6   9        206.26        228.08         6.42 o                         
   4   6   9          0.31          1.31         1.70 o                         
   5   6   9         12.86         11.61         2.39 o                         
   6   6   9          2.40          3.12         1.99 o                         
   7   6   9          1.23         -0.52         2.09 o                         
  -5   7   9          0.00         -0.39         2.77 o                         
  -4   7   9         88.12         92.68         6.22 o                         
  -3   7   9          2.82         -0.30         1.84 o                         
  -2   7   9        102.17        107.22         7.21 o                         
  -1   7   9        314.35        324.49         7.98 o                         
   0   7   9          0.22          3.78         2.06 o                         
   1   7   9          0.00          2.94         2.16 o                         
   2   7   9          6.08          6.88         5.44 o                         
   3   7   9          1.51          3.68         2.45 o                         
   4   7   9         83.30         69.69         4.98 o                         
   5   7   9        176.42        212.15         9.64 o                         
  -3   8   9         41.61         25.60         4.56 o                         
  -2   8   9         39.84         43.24         7.48 o                         
  -1   8   9         11.09          9.95         3.77 o                         
   0   8   9         13.18         11.79         7.37 o                         
   1   8   9          0.35         -3.00         3.00 o                         
   2   8   9         64.57         74.72         7.54 o                         
   3   8   9          0.03          4.71         4.86 o                         
 -10   0  10        141.13        152.58         6.49 o                         
  -9   0  10         25.93         30.83         3.43 o                         
  -8   0  10         44.50         48.16         4.13 o                         
  -7   0  10          7.41          7.20         1.31 o                         
  -6   0  10       4939.67       4660.33        47.49 o                         
  -5   0  10       3835.01       3730.23        38.46 o                         
  -4   0  10         64.75         66.62         5.01 o                         
  -3   0  10       5241.52       5320.52       124.25 o                         
  -2   0  10        409.79        330.12         6.78 o                         
  -1   0  10       1425.94       1462.28        13.19 o                         
   0   0  10       2623.40       2510.40        19.08 o                         
   1   0  10        335.68        318.86         5.31 o                         
   2   0  10        137.69        156.51         4.20 o                         
   3   0  10        404.17        423.21        26.66 o                         
   4   0  10       1333.36       1386.52        15.29 o                         
   5   0  10         55.81         49.47         3.17 o                         
   6   0  10        245.72        230.46         5.94 o                         
   7   0  10         42.78         45.24         3.37 o                         
   8   0  10        281.67        283.84        10.49 o                         
   9   0  10          4.21          9.99         2.97 o                         
  10   0  10         42.90         48.99         4.92 o                         
 -10   1  10         16.05         25.36         3.69 o                         
  -9   1  10         30.05         28.27         2.16 o                         
  -8   1  10         36.77         39.47         2.41 o                         
  -7   1  10        562.39        532.52         6.15 o                         
  -6   1  10        784.98        798.91        13.35 o                         
  -5   1  10          6.78          8.94         1.96 o                         
  -4   1  10         74.42         93.07         3.14 o                         
  -3   1  10       1922.99       1828.48        57.78 o                         
  -2   1  10        266.24        267.33         7.52 o                         
  -1   1  10       4884.82       4689.59        32.45 o                         
   0   1  10        361.31        403.12         5.27 o                         
   1   1  10        111.19        104.99         2.92 o                         
   2   1  10       2407.32       2486.68        17.69 o                         
   3   1  10        562.29        578.76         6.48 o                         
   4   1  10        414.82        396.22         5.29 o                         
   5   1  10        105.02        106.06         3.89 o                         
   6   1  10         63.26         62.64         2.65 o                         
   7   1  10        253.90        225.79         4.19 o                         
   8   1  10          4.60          4.61         1.87 o                         
   9   1  10          8.75         12.50         2.15 o                         
  10   1  10          2.72          1.57         2.33 o                         
  -9   2  10         65.08         65.20         4.17 o                         
  -8   2  10         57.62         59.77         4.89 o                         
  -7   2  10         70.70         75.30         4.06 o                         
  -6   2  10         26.28         26.35         2.26 o                         
  -5   2  10        178.18        182.79         5.34 o                         
  -4   2  10        451.37        419.44         5.44 o                         
  -3   2  10         69.38         75.60         3.11 o                         
  -2   2  10        707.08        778.59         8.90 o                         
  -1   2  10        255.50        261.71         4.56 o                         
   0   2  10        739.30        715.26         8.20 o                         
   1   2  10       1535.77       1603.35        12.95 o                         
   2   2  10         13.48         14.75         2.00 o                         
   3   2  10       4456.35       4608.70        27.49 o                         
   4   2  10        208.86        206.02         4.36 o                         
   5   2  10        592.26        599.56         7.62 o                         
   6   2  10          1.31          1.08         1.36 o                         
   7   2  10        345.05        330.57         7.18 o                         
   8   2  10         93.70        110.50         4.27 o                         
   9   2  10         11.56         26.72         3.60 o                         
  -9   3  10         20.49         23.19         3.37 o                         
  -8   3  10         36.01         34.64         4.89 o                         
  -7   3  10        300.64        298.87        10.70 o                         
  -6   3  10        625.30        537.32        10.39 o                         
  -5   3  10         48.42         47.65         4.81 o                         
  -4   3  10        210.54        202.27         4.92 o                         
  -3   3  10        447.55        471.17         5.86 o                         
  -2   3  10        363.87        416.17         7.45 o                         
  -1   3  10        536.86        524.15         7.44 o                         
   0   3  10        331.28        362.83         5.76 o                         
   1   3  10       1636.26       1769.49        14.05 o                         
   2   3  10        599.20        619.98         9.22 o                         
   3   3  10        246.25        240.98         4.46 o                         
   4   3  10         36.15         37.99         2.37 o                         
   5   3  10         99.32         91.12         5.30 o                         
   6   3  10       1545.45       1504.08        12.38 o                         
   7   3  10         83.61         87.08         3.93 o                         
   8   3  10         34.59         28.04         2.71 o                         
   9   3  10          0.05          3.83         2.73 o                         
  -8   4  10          2.65         -2.37         3.23 o                         
  -7   4  10         61.79         75.49         7.38 o                         
  -6   4  10        151.47        138.43         6.11 o                         
  -5   4  10        154.67        183.08         4.54 o                         
  -4   4  10        311.06        313.17         6.31 o                         
  -3   4  10         14.73         23.02         2.30 o                         
  -2   4  10        696.87        660.49         9.22 o                         
  -1   4  10         31.06         34.85         2.82 o                         
   0   4  10          1.16         -0.05         1.37 o                         
   1   4  10        261.16        279.54         6.04 o                         
   2   4  10          8.31         10.03         1.72 o                         
   3   4  10         76.82         86.27         4.64 o                         
   4   4  10          1.64          0.81         1.39 o                         
   5   4  10         14.02         14.80         1.99 o                         
   6   4  10        206.79        196.29         4.32 o                         
   7   4  10        169.21        165.61         4.27 o                         
   8   4  10          2.58          2.68         4.72 o                         
  -7   5  10         19.97         17.66         4.37 o                         
  -6   5  10          8.51         11.04         3.10 o                         
  -5   5  10         33.54         32.51         3.06 o                         
  -4   5  10          0.02          0.26         1.15 o                         
  -3   5  10       2949.59       2866.61        19.84 o                         
  -2   5  10         23.05         24.77         2.30 o                         
  -1   5  10          2.53          5.15         1.75 o                         
   0   5  10        716.11        715.88         9.30 o                         
   1   5  10         26.41         23.43         2.40 o                         
   2   5  10          4.90          6.32         1.85 o                         
   3   5  10        112.49         98.49         4.46 o                         
   4   5  10        110.37        108.58         3.80 o                         
   5   5  10          6.49          6.60         1.95 o                         
   6   5  10          5.69          5.60         1.64 o                         
   7   5  10        192.47        186.63         5.05 o                         
   8   5  10          1.18          1.77         4.17 o                         
  -7   6  10         11.60         19.74         7.66 o                         
  -6   6  10         34.97         42.08        10.46 o                         
  -5   6  10          0.01          0.32         4.72 o                         
  -4   6  10        186.48        199.75         4.74 o                         
  -3   6  10        764.10        751.53         9.51 o                         
  -2   6  10        700.36        722.93         9.48 o                         
  -1   6  10        519.62        507.09         9.83 o                         
   0   6  10         59.61         68.17         4.06 o                         
   1   6  10         62.51         62.16         3.91 o                         
   2   6  10        510.97        480.98         9.16 o                         
   3   6  10         18.54         19.91         2.40 o                         
   4   6  10         70.43         73.84         3.88 o                         
   5   6  10         45.72         47.47         3.66 o                         
   6   6  10          2.47          1.35         1.98 o                         
   7   6  10         57.32         63.33         3.87 o                         
  -5   7  10         58.48         60.62         4.84 o                         
  -4   7  10          4.37          2.49         2.26 o                         
  -3   7  10        121.61        115.28         7.35 o                         
  -2   7  10          0.25          0.08         2.20 o                         
  -1   7  10         67.45         65.12         4.97 o                         
   0   7  10         27.75         25.30         3.41 o                         
   1   7  10         62.57         64.92         4.96 o                         
   2   7  10          0.45         -2.10         2.44 o                         
   3   7  10          0.94          0.65         2.39 o                         
   4   7  10          0.22          1.45         2.42 o                         
   5   7  10         26.64         33.83         4.26 o                         
  -3   8  10          9.98          5.59         3.00 o                         
  -2   8  10         13.80         14.64         4.02 o                         
  -1   8  10          7.58         13.36         3.97 o                         
   0   8  10          1.97          3.91         5.45 o                         
   1   8  10         49.83         56.69         6.61 o                         
   2   8  10          2.29          4.21         3.69 o                         
   3   8  10         87.24         96.19         8.67 o                         
 -10   1  11          9.48         13.14         1.95 o                         
  -9   1  11         15.82         22.56         3.79 o                         
  -8   1  11          7.24          9.11         1.41 o                         
  -7   1  11        776.57        776.44         9.51 o                         
  -6   1  11          1.53          0.29         2.80 o                         
  -5   1  11        378.79        402.70         5.98 o                         
  -4   1  11        169.75        139.43         8.25 o                         
  -3   1  11         14.11         24.28         2.36 o                         
  -2   1  11       5711.37       5834.28        55.73 o                         
  -1   1  11         51.75         35.29         2.19 o                         
   0   1  11       1701.34       1700.92        16.80 o                         
   1   1  11        646.95        602.06         6.75 o                         
   2   1  11        397.49        419.41         4.98 o                         
   3   1  11          9.20          7.50         1.34 o                         
   4   1  11        680.65        724.84         7.43 o                         
   5   1  11          4.12          1.56         1.25 o                         
   6   1  11        523.30        512.99         6.48 o                         
   7   1  11         75.82         84.24         3.31 o                         
   8   1  11          0.81          0.47         1.42 o                         
   9   1  11         76.92         74.64         4.48 o                         
  10   1  11         18.37         20.86         2.65 o                         
  -9   2  11          6.95          9.42         5.08 o                         
  -8   2  11         16.75         16.87         4.01 o                         
  -7   2  11          0.35         -0.64         1.97 o                         
  -6   2  11        686.60        669.45         8.51 o                         
  -5   2  11        153.91        142.77         5.40 o                         
  -4   2  11         69.01         72.80         3.54 o                         
  -3   2  11        885.86       1036.55         9.93 o                         
  -2   2  11        191.30        180.70         3.42 o                         
  -1   2  11       1004.29       1003.06         9.86 o                         
   0   2  11        324.63        327.67         5.46 o                         
   1   2  11        779.37        827.29         8.63 o                         
   2   2  11          7.39         29.97         2.39 o                         
   3   2  11       2131.80       2076.62        16.05 o                         
   4   2  11        640.87        647.58         7.93 o                         
   5   2  11        564.51        524.35         7.25 o                         
   6   2  11        397.31        372.37         5.99 o                         
   7   2  11          0.51          1.47         1.40 o                         
   8   2  11          0.64          3.12         1.54 o                         
   9   2  11          1.42          3.12         1.65 o                         
  -9   3  11         11.50         25.62         4.24 o                         
  -8   3  11          6.08          0.79         2.81 o                         
  -7   3  11         40.03         36.37         4.99 o                         
  -6   3  11        374.02        334.91         8.17 o                         
  -5   3  11        397.16        395.35         6.42 o                         
  -4   3  11          0.44          0.93         1.27 o                         
  -3   3  11        154.88        168.93         4.71 o                         
  -2   3  11       1738.80       1805.41        14.08 o                         
  -1   3  11        611.53        583.25         8.00 o                         
   0   3  11        267.95        257.08         6.18 o                         
   1   3  11         13.54         15.63         1.78 o                         
   2   3  11         59.12         49.86         4.09 o                         
   3   3  11       2469.58       2480.94        18.35 o                         
   4   3  11         35.11         46.28         3.32 o                         
   5   3  11        182.24        169.69         4.95 o                         
   6   3  11       1352.96       1360.17        12.82 o                         
   7   3  11         98.56         89.60         4.27 o                         
   8   3  11         11.66         10.68         1.74 o                         
   9   3  11         63.86         55.68         6.75 o                         
  -8   4  11         17.00         18.71         6.04 o                         
  -7   4  11         21.28         21.19         4.42 o                         
  -6   4  11        110.13        102.71         4.59 o                         
  -5   4  11         25.82         19.23         2.20 o                         
  -4   4  11        392.19        370.18         7.00 o                         
  -3   4  11        812.36        771.97         9.93 o                         
  -2   4  11        116.44        123.60         4.67 o                         
  -1   4  11        616.92        585.40         8.04 o                         
   0   4  11        550.75        497.64         7.72 o                         
   1   4  11        149.93        145.86         4.42 o                         
   2   4  11        312.19        305.83         5.43 o                         
   3   4  11          0.07         -0.70         1.29 o                         
   4   4  11        217.05        221.95         4.88 o                         
   5   4  11         88.71         91.37         4.01 o                         
   6   4  11         28.87         26.80         2.33 o                         
   7   4  11         13.94         14.74         1.86 o                         
   8   4  11         13.74         17.02         2.00 o                         
  -7   5  11         18.45         19.75         4.39 o                         
  -6   5  11          8.80          7.53         2.76 o                         
  -5   5  11         76.93         86.56         4.12 o                         
  -4   5  11         81.59         77.84         2.79 o                         
  -3   5  11         57.86         71.82         3.55 o                         
  -2   5  11        823.96        800.59         9.79 o                         
  -1   5  11         73.54         79.46         3.93 o                         
   0   5  11         22.77         30.45         2.90 o                         
   1   5  11         54.82         51.77         3.69 o                         
   2   5  11          0.51         -1.45         1.45 o                         
   3   5  11        102.16         87.28         3.99 o                         
   4   5  11         56.23         57.64         4.44 o                         
   5   5  11         35.25         37.50         2.78 o                         
   6   5  11        282.81        286.64         5.58 o                         
   7   5  11         34.70         30.29         2.97 o                         
   8   5  11          8.91          5.85         1.41 o                         
  -7   6  11          0.82          3.39         3.32 o                         
  -6   6  11         59.42         55.61         6.64 o                         
  -5   6  11        157.18        163.80         7.34 o                         
  -4   6  11          1.97          6.52         1.91 o                         
  -3   6  11         12.11         16.00         2.57 o                         
  -2   6  11         16.57         21.75         2.60 o                         
  -1   6  11       1583.61       1530.76        14.46 o                         
   0   6  11        448.15        453.07         8.26 o                         
   1   6  11         11.76         10.88         2.59 o                         
   2   6  11          8.97         22.71         3.36 o                         
   3   6  11        261.48        251.63         6.07 o                         
   4   6  11         20.97         18.98         2.42 o                         
   5   6  11          0.41          0.30         1.73 o                         
   6   6  11         83.64         87.36         5.02 o                         
   7   6  11          0.98          0.60         2.86 o                         
  -5   7  11         83.55         89.25         3.43 o                         
  -4   7  11          2.67          1.71         2.02 o                         
  -3   7  11          9.76         12.74         3.19 o                         
  -2   7  11         62.41         69.45         4.85 o                         
  -1   7  11        644.84        617.28        12.32 o                         
   0   7  11        131.23        126.87         8.09 o                         
   1   7  11        172.19        167.35         6.67 o                         
   2   7  11         12.77         13.25         3.44 o                         
   3   7  11         16.58         19.64         3.80 o                         
   4   7  11        104.45        113.14         5.71 o                         
   5   7  11         62.73         71.56         5.18 o                         
  -2   8  11          1.37         11.31         9.20 o                         
  -1   8  11          0.42          3.63         3.29 o                         
   0   8  11         12.96         15.32         5.08 o                         
   1   8  11         27.72         31.09         5.30 o                         
   2   8  11         48.04         64.18         8.60 o                         
 -10   0  12        340.59        338.53         8.61 o                         
  -9   0  12        190.43        187.11         6.00 o                         
  -8   0  12          0.25          0.67         1.13 o                         
  -7   0  12        307.84        295.17         7.34 o                         
  -6   0  12        131.05        119.12         4.79 o                         
  -5   0  12        247.14        192.51         9.14 o                         
  -4   0  12        133.92        138.25         7.37 o                         
  -3   0  12       2504.88       2503.27        33.90 o                         
  -2   0  12        208.77        199.54         7.81 o                         
  -1   0  12         30.12         50.26         3.30 o                         
   0   0  12        171.27        165.02         3.95 o                         
   1   0  12        236.09        245.99        10.51 o                         
   2   0  12        832.54        783.41         9.98 o                         
   3   0  12         16.27         41.41         4.36 o                         
   4   0  12         27.78         44.16         3.84 o                         
   5   0  12        379.63        366.53         7.46 o                         
   6   0  12        505.70        573.10        12.59 o                         
   7   0  12        121.36        125.21         5.06 o                         
   8   0  12        705.49        672.80        12.76 o                         
   9   0  12         35.72         38.58         4.73 o                         
  10   0  12        177.67        197.14         8.18 o                         
 -10   1  12         27.30         44.24         2.93 o                         
  -9   1  12         80.54         80.61         3.31 o                         
  -8   1  12          3.80          3.99         1.17 o                         
  -7   1  12        110.02        110.19         3.53 o                         
  -6   1  12         80.25         93.98         9.58 o                         
  -5   1  12         11.33         18.85         2.50 o                         
  -4   1  12        467.05        433.88        14.44 o                         
  -3   1  12       1057.14       1086.87        11.98 o                         
  -2   1  12       6068.12       6377.85        60.85 o                         
  -1   1  12       2591.02       2670.29        18.12 o                         
   0   1  12          0.05          0.24         1.04 o                         
   1   1  12         83.60         62.57         2.30 o                         
   2   1  12        154.74        127.11         3.21 o                         
   3   1  12         99.87         93.15         3.55 o                         
   4   1  12        101.31        109.26         3.56 o                         
   5   1  12          1.63          1.90         1.28 o                         
   6   1  12          0.58         -0.12         1.27 o                         
   7   1  12        325.79        335.31         5.71 o                         
   8   1  12        101.52        113.40         3.42 o                         
   9   1  12         51.05         49.88         3.56 o                         
  -9   2  12          1.14          8.23         5.57 o                         
  -8   2  12          6.93          9.30         2.47 o                         
  -7   2  12        304.24        272.85         7.80 o                         
  -6   2  12         55.22         60.68         4.86 o                         
  -5   2  12         44.38         45.46         2.83 o                         
  -4   2  12         35.88         39.59         2.56 o                         
  -3   2  12         29.18         29.66         1.65 o                         
  -2   2  12        117.92        134.56         3.20 o                         
  -1   2  12       2550.66       2656.36        28.37 o                         
   0   2  12       1554.72       1640.45        14.27 o                         
   1   2  12       1148.74       1158.84        11.92 o                         
   2   2  12       1011.40       1053.00        10.51 o                         
   3   2  12       1216.59       1284.15        11.41 o                         
   4   2  12          7.80         12.27         1.82 o                         
   5   2  12          0.76          3.49         1.48 o                         
   6   2  12        811.72        786.61         8.99 o                         
   7   2  12        803.30        817.26         9.88 o                         
   8   2  12        218.20        223.32         4.62 o                         
   9   2  12          7.71         15.95         3.01 o                         
  -9   3  12         14.43         10.91         3.33 o                         
  -8   3  12         14.70         14.63         3.94 o                         
  -7   3  12        103.31         99.11         6.75 o                         
  -6   3  12        117.35         88.57         4.76 o                         
  -5   3  12        180.91        176.06         4.06 o                         
  -4   3  12         87.92         75.67         3.07 o                         
  -3   3  12        736.30        717.74         7.06 o                         
  -2   3  12        178.07        156.25         3.62 o                         
  -1   3  12        812.09        818.36        11.03 o                         
   0   3  12        523.60        512.84         7.18 o                         
   1   3  12        499.56        517.14         7.50 o                         
   2   3  12        152.78        142.75         3.87 o                         
   3   3  12       1259.95       1459.42        14.52 o                         
   4   3  12         44.66         56.36         4.53 o                         
   5   3  12         89.46         95.94         4.19 o                         
   6   3  12        194.87        217.56         5.76 o                         
   7   3  12         83.77         69.85         2.99 o                         
   8   3  12        208.87        183.59         3.52 o                         
   9   3  12         11.40          6.21         2.93 o                         
  -8   4  12         46.42         47.61         6.25 o                         
  -7   4  12         23.52         36.66         5.83 o                         
  -6   4  12        330.61        298.93         7.15 o                         
  -5   4  12        281.88        255.75         6.57 o                         
  -4   4  12        577.27        559.92         9.09 o                         
  -3   4  12        212.91        211.86         5.58 o                         
  -2   4  12        766.38        717.21        15.16 o                         
  -1   4  12        306.67        281.18         6.27 o                         
   0   4  12         18.34         14.65         1.97 o                         
   1   4  12       1126.83       1072.29        13.53 o                         
   2   4  12          5.99          3.55         1.54 o                         
   3   4  12        351.30        362.38         6.11 o                         
   4   4  12          0.41          5.10         1.69 o                         
   5   4  12         39.08         44.46         2.86 o                         
   6   4  12         78.96         79.40         3.44 o                         
   7   4  12         96.17         92.10         4.30 o                         
   8   4  12          1.66          9.98         3.19 o                         
  -7   5  12         32.79         29.08         4.74 o                         
  -6   5  12          6.03          9.52         3.18 o                         
  -5   5  12         15.90         16.26         2.31 o                         
  -4   5  12          5.66          9.29         1.42 o                         
  -3   5  12          0.80          3.65         1.70 o                         
  -2   5  12          2.86          5.85         1.88 o                         
  -1   5  12         35.44         32.20         2.88 o                         
   0   5  12        549.93        526.13         8.64 o                         
   1   5  12         47.72         60.76         3.90 o                         
   2   5  12          0.23         -1.20         1.59 o                         
   3   5  12        661.76        614.54        10.39 o                         
   4   5  12         50.74         49.88         3.42 o                         
   5   5  12          4.42          6.80         1.78 o                         
   6   5  12         54.02         50.70         3.45 o                         
   7   5  12         36.22         42.03         3.33 o                         
  -6   6  12         27.33         29.02         8.70 o                         
  -5   6  12          0.94          3.36         2.45 o                         
  -4   6  12          0.23          0.64         1.88 o                         
  -3   6  12         17.93         25.64         2.65 o                         
  -2   6  12        553.98        564.13         9.65 o                         
  -1   6  12         10.92         20.03         2.58 o                         
   0   6  12        103.58         99.93         4.99 o                         
   1   6  12        151.51        132.45         5.04 o                         
   2   6  12        375.06        325.07         7.92 o                         
   3   6  12          6.29          7.27         1.87 o                         
   4   6  12          2.64          5.06         1.95 o                         
   5   6  12          0.15          2.75         1.81 o                         
   6   6  12          3.61          8.09         2.27 o                         
  -5   7  12         67.63         89.09         6.10 o                         
  -4   7  12         11.21         10.69         2.47 o                         
  -3   7  12         23.13         24.36         5.02 o                         
  -2   7  12         62.03         69.23         4.98 o                         
  -1   7  12        308.39        309.78         8.51 o                         
   0   7  12         49.36         46.86         6.98 o                         
   1   7  12          6.52          7.22         2.57 o                         
   2   7  12          1.42          1.81         2.89 o                         
   3   7  12          4.30          7.02         3.14 o                         
   4   7  12          6.76         20.57        11.55 o                         
   5   7  12         48.71         57.49         4.53 o                         
  -2   8  12         14.90         13.76         4.10 o                         
  -1   8  12         29.59         25.08         4.69 o                         
   0   8  12        131.17        143.76         9.90 o                         
   1   8  12          8.82         13.45         4.24 o                         
   2   8  12          5.82         13.59         4.44 o                         
  -9   1  13         14.26         20.64         1.73 o                         
  -8   1  13         25.44         31.48         2.50 o                         
  -7   1  13        311.04        304.13         6.54 o                         
  -6   1  13       1246.40       1193.24        12.48 o                         
  -5   1  13        469.42        454.23         9.35 o                         
  -4   1  13        293.55        299.82         6.11 o                         
  -3   1  13         35.05         35.61         3.00 o                         
  -2   1  13        313.97        271.40         6.45 o                         
  -1   1  13        434.25        418.53         5.15 o                         
   0   1  13          7.52         14.35         1.50 o                         
   1   1  13       3676.40       3792.98        22.44 o                         
   2   1  13         93.65         88.45         3.10 o                         
   3   1  13       1000.38       1035.08         9.14 o                         
   4   1  13         63.88         70.75         2.87 o                         
   5   1  13        201.50        198.57         4.27 o                         
   6   1  13         61.75         80.02         3.20 o                         
   7   1  13         38.12         45.01         2.71 o                         
   8   1  13         53.21         60.41         4.14 o                         
   9   1  13          8.21         17.36         2.51 o                         
  -9   2  13        213.01        199.38         5.23 o                         
  -8   2  13         39.98         47.73         4.78 o                         
  -7   2  13         51.61         49.53         3.28 o                         
  -6   2  13         48.79         54.18         3.90 o                         
  -5   2  13         62.47         57.73         3.46 o                         
  -4   2  13          0.89         -0.02         1.35 o                         
  -3   2  13         17.40          7.26         1.57 o                         
  -2   2  13        455.04        403.67         5.53 o                         
  -1   2  13       2059.96       2042.08        22.17 o                         
   0   2  13        525.35        583.35         7.66 o                         
   1   2  13          2.76          0.30         1.41 o                         
   2   2  13       3027.63       2942.63        21.17 o                         
   3   2  13        215.68        218.18         4.55 o                         
   4   2  13        144.52        153.78         4.08 o                         
   5   2  13         87.16         93.51         3.45 o                         
   6   2  13         21.00         23.37         2.37 o                         
   7   2  13       1512.13       1432.06        12.62 o                         
   8   2  13          1.49          3.20         1.23 o                         
   9   2  13          5.25         10.78         2.22 o                         
  -9   3  13          1.02          7.40         2.97 o                         
  -8   3  13         10.63          8.11         3.54 o                         
  -7   3  13         91.25         88.53         4.89 o                         
  -6   3  13         63.31         75.82        10.13 o                         
  -5   3  13        477.14        457.28         6.81 o                         
  -4   3  13        325.70        290.27         5.41 o                         
  -3   3  13        304.68        325.32         5.13 o                         
  -2   3  13        142.90        142.65         4.01 o                         
  -1   3  13        101.31        129.90         4.00 o                         
   0   3  13          0.24          0.13         1.31 o                         
   1   3  13        323.93        338.30         5.59 o                         
   2   3  13        580.12        569.42         9.00 o                         
   3   3  13          3.59          5.88         2.15 o                         
   4   3  13         75.52         77.10         4.17 o                         
   5   3  13         89.12         84.62         5.48 o                         
   6   3  13         11.15         12.23         2.37 o                         
   7   3  13         98.65         88.57         3.89 o                         
   8   3  13          4.12          3.23         1.22 o                         
   9   3  13          0.11          2.33         2.93 o                         
  -8   4  13          1.02          6.35         7.81 o                         
  -7   4  13         35.62         48.88         9.43 o                         
  -6   4  13        318.52        278.13         6.75 o                         
  -5   4  13         56.40         53.55         3.17 o                         
  -4   4  13         12.46         12.56         2.35 o                         
  -3   4  13        264.41        256.65         5.01 o                         
  -2   4  13        697.33        685.87         8.90 o                         
  -1   4  13        258.83        253.86         6.02 o                         
   0   4  13         37.71         40.94         3.30 o                         
   1   4  13         30.54         27.02         2.33 o                         
   2   4  13        534.86        528.96         8.80 o                         
   3   4  13        308.31        280.10         5.65 o                         
   4   4  13        236.22        229.11         5.12 o                         
   5   4  13         48.54         48.06         3.19 o                         
   6   4  13         45.47         48.45         3.02 o                         
   7   4  13          2.10          1.29         1.60 o                         
   8   4  13        122.75        110.78         6.29 o                         
  -7   5  13          2.00          4.57         2.72 o                         
  -6   5  13        127.55        130.22        10.05 o                         
  -5   5  13          0.04          2.43         1.59 o                         
  -4   5  13        101.95        104.98         4.65 o                         
  -3   5  13        167.72        171.85         4.53 o                         
  -2   5  13       2449.69       2403.21        20.46 o                         
  -1   5  13        682.46        668.81        10.75 o                         
   0   5  13         61.13         76.67         5.49 o                         
   1   5  13        289.73        313.84         6.88 o                         
   2   5  13         67.65         63.82         4.17 o                         
   3   5  13          0.56          1.05         1.52 o                         
   4   5  13        103.47         96.94         4.45 o                         
   5   5  13         91.71         88.08         3.94 o                         
   6   5  13          0.91          1.00         1.68 o                         
   7   5  13          3.15          7.66         2.08 o                         
  -6   6  13         85.89         83.76         6.87 o                         
  -5   6  13         29.10         28.16         3.84 o                         
  -4   6  13         16.11         18.66         2.36 o                         
  -3   6  13        164.09        180.98         5.79 o                         
  -2   6  13        365.05        364.07         7.46 o                         
  -1   6  13        871.58        875.01        13.37 o                         
   0   6  13        208.39        198.47         8.07 o                         
   1   6  13        390.09        408.46        10.70 o                         
   2   6  13         50.86         43.22         3.27 o                         
   3   6  13         31.70         34.69         3.20 o                         
   4   6  13         41.13         34.96         3.16 o                         
   5   6  13          3.10          1.15         1.93 o                         
   6   6  13        157.64        164.59         5.42 o                         
  -5   7  13         76.66         87.51         6.03 o                         
  -4   7  13          6.36          7.38         2.62 o                         
  -3   7  13          0.04          0.56         3.19 o                         
  -2   7  13          0.03          1.35         2.60 o                         
  -1   7  13         72.17         77.29         5.49 o                         
   0   7  13         71.97         70.52         6.08 o                         
   1   7  13         20.95         19.18         3.66 o                         
   2   7  13          1.96          8.70         3.12 o                         
   3   7  13        126.05        125.79        12.13 o                         
   4   7  13         84.83         80.09        11.12 o                         
   5   7  13         35.50         53.27         6.31 o                         
  -2   8  13         99.06        101.94         9.74 o                         
  -1   8  13          0.04         -2.95         8.84 o                         
   0   8  13         34.20         34.11         6.23 o                         
   1   8  13          1.82          0.43         3.20 o                         
   2   8  13         11.11         17.24         4.68 o                         
  -9   0  14         58.89         68.68         4.42 o                         
  -8   0  14        181.99        191.38         5.90 o                         
  -7   0  14          2.73          4.86         2.95 o                         
  -6   0  14       1294.63       1190.59        16.24 o                         
  -5   0  14       2543.10       2529.87        27.49 o                         
  -4   0  14        678.16        701.22        33.01 o                         
  -3   0  14        192.82        171.53         4.42 o                         
  -2   0  14       1155.99       1136.46        23.29 o                         
  -1   0  14       2148.73       2187.94        19.92 o                         
   0   0  14       6403.28       6174.64        43.07 o                         
   1   0  14         50.23         23.64         2.20 o                         
   2   0  14       1229.00       1260.85        15.19 o                         
   3   0  14       2080.87       2143.40        23.87 o                         
   4   0  14       1278.54       1297.99        17.94 o                         
   5   0  14        147.78        141.28         5.13 o                         
   6   0  14        341.73        323.82         7.71 o                         
   7   0  14        271.32        316.94        12.36 o                         
   8   0  14        454.64        422.12         9.03 o                         
   9   0  14          1.08          2.03         2.85 o                         
  -9   1  14          7.11          8.62         1.64 o                         
  -8   1  14         46.87         50.25         3.66 o                         
  -7   1  14          0.03         -2.05         2.65 o                         
  -6   1  14       1071.72       1025.43        15.22 o                         
  -5   1  14        334.08        322.20         9.44 o                         
  -4   1  14         19.19         19.37         1.93 o                         
  -3   1  14          0.09          0.42         1.41 o                         
  -2   1  14         19.31         21.97         4.86 o                         
  -1   1  14       2566.44       2678.63        17.24 o                         
   0   1  14       2309.51       2366.76        16.33 o                         
   1   1  14       2223.40       2196.73        14.97 o                         
   2   1  14        642.97        670.58         8.06 o                         
   3   1  14       1875.81       1828.97        13.29 o                         
   4   1  14         18.91         20.39         1.89 o                         
   5   1  14          0.61          0.78         1.31 o                         
   6   1  14         69.73         80.13         4.89 o                         
   7   1  14        247.07        250.19         5.08 o                         
   8   1  14         24.20         21.08         2.12 o                         
   9   1  14          5.91          7.09         2.34 o                         
  -9   2  14         19.40         22.86         3.14 o                         
  -8   2  14        139.23        138.62         6.84 o                         
  -7   2  14          1.00          2.16         2.55 o                         
  -6   2  14          6.66          6.58         2.37 o                         
  -5   2  14         17.82         27.93         2.38 o                         
  -4   2  14        223.00        220.39         4.83 o                         
  -3   2  14          8.80          5.96         1.48 o                         
  -2   2  14        104.64        109.64         3.03 o                         
  -1   2  14        705.16        793.40         8.93 o                         
   0   2  14         79.23         86.41         3.58 o                         
   1   2  14        461.02        503.64         6.87 o                         
   2   2  14       2642.71       2778.57        22.61 o                         
   3   2  14        133.89        141.85         3.87 o                         
   4   2  14         26.34         39.07         2.92 o                         
   5   2  14        149.83        165.60         4.27 o                         
   6   2  14         18.06         14.08         2.10 o                         
   7   2  14        135.76        128.37         5.30 o                         
   8   2  14         87.70         82.31         3.35 o                         
   9   2  14          4.51          5.10         3.04 o                         
  -9   3  14        242.72        266.70        10.62 o                         
  -8   3  14         59.21         49.28         7.22 o                         
  -7   3  14        179.22        148.52         9.51 o                         
  -6   3  14         53.86         49.34         4.74 o                         
  -5   3  14        112.37        112.95         4.42 o                         
  -4   3  14         44.61         44.15         2.70 o                         
  -3   3  14        251.03        239.35         4.83 o                         
  -2   3  14         37.24         42.46         4.72 o                         
  -1   3  14        977.06        942.21        10.85 o                         
   0   3  14         16.76         18.75         2.11 o                         
   1   3  14        558.58        538.49         7.42 o                         
   2   3  14       1580.39       1585.56        18.38 o                         
   3   3  14        282.53        279.93         6.22 o                         
   4   3  14        693.63        662.94         9.58 o                         
   5   3  14         82.19         95.20         5.58 o                         
   6   3  14         34.08         26.97         2.94 o                         
   7   3  14         36.17         42.56         3.58 o                         
   8   3  14         32.66         35.81         2.27 o                         
   9   3  14          2.35          4.02         1.56 o                         
  -8   4  14         79.37         72.22        11.05 o                         
  -7   4  14         13.53         10.02         5.60 o                         
  -6   4  14         61.41         54.60         3.49 o                         
  -5   4  14        122.29        125.81         5.08 o                         
  -4   4  14        442.16        420.94         7.72 o                         
  -3   4  14        503.88        498.59         6.95 o                         
  -2   4  14       2433.56       2395.96        19.12 o                         
  -1   4  14        541.38        538.64         8.81 o                         
   0   4  14        226.77        219.72         5.88 o                         
   1   4  14         44.29         53.00         3.73 o                         
   2   4  14         26.91         28.51         2.53 o                         
   3   4  14        806.20        788.37        10.01 o                         
   4   4  14          0.37         -0.12         1.70 o                         
   5   4  14         32.42         31.36         3.08 o                         
   6   4  14         22.97         28.05         2.81 o                         
   7   4  14         91.48         94.43         4.99 o                         
   8   4  14         27.26         24.07         2.13 o                         
  -7   5  14        153.42        142.67        13.26 o                         
  -6   5  14          5.62          3.25         2.22 o                         
  -5   5  14          0.03          5.03         2.09 o                         
  -4   5  14         83.30         79.34         3.20 o                         
  -3   5  14         28.87         33.23         2.61 o                         
  -2   5  14        449.65        415.88         7.60 o                         
  -1   5  14        966.74        951.67        13.16 o                         
   0   5  14        123.19        116.02         4.58 o                         
   1   5  14          7.03         12.14         2.24 o                         
   2   5  14       1481.10       1428.58        13.74 o                         
   3   5  14          9.20          6.62         1.79 o                         
   4   5  14         20.85         29.41         2.81 o                         
   5   5  14         11.43         13.79         2.82 o                         
   6   5  14         10.86          5.97         2.28 o                         
   7   5  14          2.69          1.37         2.19 o                         
  -6   6  14         15.76         25.76         5.20 o                         
  -5   6  14          2.25          5.79         2.35 o                         
  -4   6  14        131.85        121.77         5.19 o                         
  -3   6  14         30.68         36.04         2.96 o                         
  -2   6  14         27.98         29.33         2.86 o                         
  -1   6  14         72.52         86.07         4.66 o                         
   0   6  14         16.04         20.86         2.58 o                         
   1   6  14          1.93          5.03         2.00 o                         
   2   6  14         15.40         21.08         2.58 o                         
   3   6  14        127.42        130.84         4.64 o                         
   4   6  14          0.46          1.61         1.93 o                         
   5   6  14          0.00         -1.57         2.94 o                         
   6   6  14         26.48         31.10         3.31 o                         
  -5   7  14          2.44          5.95         2.89 o                         
  -4   7  14          0.89          1.79         1.72 o                         
  -3   7  14        111.41        115.63         5.96 o                         
  -2   7  14        276.46        278.71         8.87 o                         
  -1   7  14          1.82          1.65         3.62 o                         
   0   7  14         91.31         97.37         6.64 o                         
   1   7  14         18.28         16.99         4.21 o                         
   2   7  14        140.37        154.41         7.50 o                         
   3   7  14          1.97          5.69         2.93 o                         
   4   7  14          6.44          1.32         3.36 o                         
   5   7  14          3.73         -0.97         2.95 o                         
  -1   8  14         68.19         78.82         8.50 o                         
   0   8  14          0.00         14.28         9.42 o                         
   1   8  14          4.72          5.59         3.54 o                         
  -9   1  15         12.91         18.39         2.38 o                         
  -8   1  15         90.09         85.17         3.86 o                         
  -7   1  15       1053.83        997.59        17.17 o                         
  -6   1  15         30.18         29.95         3.32 o                         
  -5   1  15         90.60         75.17         3.19 o                         
  -4   1  15        113.52        117.41         3.65 o                         
  -3   1  15         11.58         11.83         2.05 o                         
  -2   1  15        388.58        395.80         8.23 o                         
  -1   1  15       2014.67       2181.90        14.89 o                         
   0   1  15        206.95        213.41         3.97 o                         
   1   1  15        352.25        365.25         5.17 o                         
   2   1  15         19.42         21.39         1.86 o                         
   3   1  15        760.12        851.36         8.43 o                         
   4   1  15        256.44        259.75         4.79 o                         
   5   1  15          2.91          2.51         1.47 o                         
   6   1  15         16.17         19.93         2.27 o                         
   7   1  15         74.36         74.99         3.46 o                         
   8   1  15          0.45          3.26         1.99 o                         
   9   1  15          8.43          4.57         1.78 o                         
  -9   2  15          1.78          2.79         3.65 o                         
  -8   2  15         26.10         27.39         4.13 o                         
  -7   2  15        308.00        294.72         7.77 o                         
  -6   2  15         25.37         28.17         3.30 o                         
  -5   2  15         21.91         17.96         2.22 o                         
  -4   2  15        218.46        220.42         4.95 o                         
  -3   2  15        737.35        776.77         9.89 o                         
  -2   2  15       1567.00       1714.97        14.26 o                         
  -1   2  15        991.51       1044.53        11.00 o                         
   0   2  15        467.28        509.60         7.35 o                         
   1   2  15        272.30        272.15         5.16 o                         
   2   2  15        339.06        310.31         6.30 o                         
   3   2  15       1297.36       1334.14        13.44 o                         
   4   2  15        118.88        107.57         3.59 o                         
   5   2  15        156.52        148.95         4.97 o                         
   6   2  15        199.31        200.47         5.19 o                         
   7   2  15         28.77         31.70         2.55 o                         
   8   2  15        139.74        132.65         4.39 o                         
   9   2  15          0.05         -0.57         1.49 o                         
  -9   3  15          4.53          3.64         7.37 o                         
  -8   3  15        172.22        156.18         8.18 o                         
  -7   3  15        187.54        184.31        12.39 o                         
  -6   3  15        201.37        210.75         8.34 o                         
  -5   3  15        193.98        193.27         5.62 o                         
  -4   3  15          0.00         -1.48         1.48 o                         
  -3   3  15        509.14        503.34         7.16 o                         
  -2   3  15        984.22       1007.37        11.04 o                         
  -1   3  15        116.47        134.87         4.29 o                         
   0   3  15         19.41         30.11         2.69 o                         
   1   3  15          1.46          0.53         1.52 o                         
   2   3  15        470.10        471.76         8.25 o                         
   3   3  15         50.84         71.65         4.75 o                         
   4   3  15        127.44        134.29         5.22 o                         
   5   3  15         59.09         71.10         4.11 o                         
   6   3  15         84.36         97.44         4.57 o                         
   7   3  15         54.34         54.03         4.12 o                         
   8   3  15        173.84        162.09         3.98 o                         
   9   3  15         68.34         68.40         5.78 o                         
  -8   4  15         16.17         15.94         4.06 o                         
  -7   4  15         15.16         18.66         4.84 o                         
  -6   4  15         18.00         10.75         3.02 o                         
  -5   4  15        112.15         91.49         3.59 o                         
  -4   4  15        132.46        125.47         4.39 o                         
  -3   4  15        109.83        106.93         3.48 o                         
  -2   4  15        174.69        169.78         5.02 o                         
  -1   4  15        681.19        617.44         9.57 o                         
   0   4  15         80.70         77.63         4.22 o                         
   1   4  15          1.17          4.13         1.69 o                         
   2   4  15        196.21        182.91         4.92 o                         
   3   4  15         14.44         10.69         2.11 o                         
   4   4  15        215.52        222.55         5.60 o                         
   5   4  15         41.81         44.23         3.21 o                         
   6   4  15          1.00          2.26         1.72 o                         
   7   4  15          2.19          7.73         1.88 o                         
   8   4  15          0.20          2.03         1.86 o                         
  -7   5  15          7.67          5.01         5.01 o                         
  -6   5  15        165.61        158.09         4.32 o                         
  -5   5  15          0.07          0.32         1.53 o                         
  -4   5  15        346.31        353.82         7.52 o                         
  -3   5  15         11.06         12.31         2.10 o                         
  -2   5  15         44.20         46.73         3.46 o                         
  -1   5  15          0.05          0.68         2.04 o                         
   0   5  15       1029.93        974.17        13.61 o                         
   1   5  15       1282.35       1231.31        16.49 o                         
   2   5  15         10.89          6.74         1.95 o                         
   3   5  15        293.35        272.89         7.26 o                         
   4   5  15          0.03         -0.51         1.76 o                         
   5   5  15         11.52         15.70         2.47 o                         
   6   5  15          1.20          1.79         2.00 o                         
   7   5  15         82.02         95.68         4.21 o                         
  -6   6  15         41.45         46.58         4.17 o                         
  -5   6  15          0.29          1.98         2.15 o                         
  -4   6  15          5.53          4.09         1.43 o                         
  -3   6  15         12.23         15.69         2.40 o                         
  -2   6  15         14.18         17.89         2.45 o                         
  -1   6  15          0.00         -1.05         1.77 o                         
   0   6  15        242.94        242.18         6.51 o                         
   1   6  15        315.34        305.32         9.35 o                         
   2   6  15          0.48          0.48         1.73 o                         
   3   6  15          0.81          3.55         2.13 o                         
   4   6  15        108.35        104.70         5.78 o                         
   5   6  15          3.64          3.44         2.69 o                         
   6   6  15         14.00         28.88         3.53 o                         
  -4   7  15         45.65         46.47         4.46 o                         
  -3   7  15          1.77          7.57         2.61 o                         
  -2   7  15         23.28         33.46         4.14 o                         
  -1   7  15        105.37         95.03         8.51 o                         
   0   7  15        488.26        452.53        13.85 o                         
   1   7  15        279.48        277.42        11.10 o                         
   2   7  15         52.67         64.30         6.17 o                         
   3   7  15        113.62        149.05         7.65 o                         
   4   7  15          8.79          9.67         3.03 o                         
  -1   8  15         13.25          6.08         3.50 o                         
   0   8  15         85.05        103.31         8.36 o                         
   1   8  15        217.08        212.18        10.53 o                         
  -9   0  16         30.19         32.72         4.42 o                         
  -8   0  16          7.36         12.05         2.80 o                         
  -7   0  16        173.62        169.78         5.31 o                         
  -6   0  16        756.08        703.16        10.79 o                         
  -5   0  16       1948.68       1895.51        35.67 o                         
  -3   0  16        275.45        280.04         5.18 o                         
  -2   0  16       3625.68       3684.05        32.66 o                         
  -1   0  16       2552.28       2604.59        23.72 o                         
   0   0  16       2058.43       2234.86        19.36 o                         
   1   0  16        856.14        814.75        10.53 o                         
   2   0  16       1919.04       2000.93        19.56 o                         
   3   0  16       2041.58       1985.68        23.36 o                         
   4   0  16        197.98        192.39         6.90 o                         
   5   0  16        402.43        409.70        10.13 o                         
   6   0  16          6.09          2.16         2.42 o                         
   7   0  16          5.54         11.77         2.85 o                         
   8   0  16         37.90         40.75         3.94 o                         
   9   0  16         56.44         65.07         3.98 o                         
  -9   1  16        368.87        364.04         7.49 o                         
  -8   1  16        293.24        290.73         9.28 o                         
  -7   1  16          2.78          1.33         1.77 o                         
  -6   1  16         12.82         16.18         1.74 o                         
  -5   1  16        123.97        107.17         3.59 o                         
  -4   1  16         53.39         42.44         2.82 o                         
  -3   1  16        651.99        629.12        10.62 o                         
  -2   1  16        594.76        563.82         7.22 o                         
  -1   1  16          2.09          0.13         1.02 o                         
   0   1  16        243.89        273.50         4.60 o                         
   1   1  16        923.46        972.45        10.03 o                         
   2   1  16       1630.94       1724.27        13.62 o                         
   3   1  16        818.60        885.69         8.75 o                         
   4   1  16         43.95         68.89         5.20 o                         
   5   1  16        355.05        351.80         6.46 o                         
   6   1  16          0.02          0.35         1.81 o                         
   7   1  16        185.18        187.26         4.71 o                         
   8   1  16        324.96        321.72         5.98 o                         
   9   1  16         51.77         42.14         2.45 o                         
  -9   2  16         27.23         26.83         4.66 o                         
  -8   2  16         57.01         62.27         5.90 o                         
  -7   2  16         14.40         26.75         3.07 o                         
  -6   2  16          0.43          2.34         1.16 o                         
  -5   2  16         20.19         25.67         2.60 o                         
  -4   2  16         50.14         60.84         3.87 o                         
  -3   2  16         89.80         88.07         4.23 o                         
  -2   2  16         32.79         41.83         4.34 o                         
  -1   2  16          0.42          5.75         1.41 o                         
   0   2  16         30.92         40.19         2.45 o                         
   1   2  16          0.00          2.33         1.44 o                         
   2   2  16        256.58        287.72         5.65 o                         
   3   2  16        432.94        480.20         7.63 o                         
   4   2  16        120.24        125.62         3.82 o                         
   5   2  16          2.19          1.55         1.60 o                         
   6   2  16          2.23         -1.57         1.57 o                         
   7   2  16        607.45        599.41         9.20 o                         
   8   2  16        180.30        168.00         4.58 o                         
   9   2  16          8.13          8.72         2.01 o                         
  -9   3  16         65.09         58.70         6.15 o                         
  -8   3  16          9.32         10.67         3.40 o                         
  -7   3  16        397.05        396.74        10.70 o                         
  -6   3  16         58.98         56.43         7.07 o                         
  -5   3  16         48.86         33.18         5.66 o                         
  -4   3  16          0.19         -0.06         1.52 o                         
  -3   3  16         42.40         45.38         2.72 o                         
  -2   3  16        425.00        481.98         7.92 o                         
  -1   3  16        248.96        239.19         6.26 o                         
   0   3  16       1400.49       1447.03        16.69 o                         
   1   3  16          1.50         -1.48         1.48 o                         
   2   3  16        322.74        326.59         6.47 o                         
   3   3  16         32.03         38.20         3.05 o                         
   4   3  16        169.24        150.69         5.00 o                         
   5   3  16        180.51        175.60         5.48 o                         
   6   3  16        147.89        159.68         5.16 o                         
   7   3  16          0.02          2.92         1.96 o                         
   8   3  16         50.35         40.61         2.56 o                         
  -8   4  16         28.90         17.37         4.53 o                         
  -7   4  16        161.01        151.88         7.52 o                         
  -6   4  16        278.82        259.75         7.65 o                         
  -5   4  16        169.19        163.11         4.33 o                         
  -4   4  16          5.66          2.58         2.06 o                         
  -3   4  16        158.63        164.78         4.07 o                         
  -2   4  16         37.86         47.28         3.38 o                         
  -1   4  16       2261.54       2324.28        21.31 o                         
   0   4  16        116.45        115.02         4.65 o                         
   1   4  16         81.33         91.19         4.36 o                         
   2   4  16        236.78        215.69         5.38 o                         
   3   4  16        548.51        535.35         8.40 o                         
   4   4  16        192.88        186.83         5.28 o                         
   5   4  16        525.94        495.31         8.54 o                         
   6   4  16        141.63        136.83         5.27 o                         
   7   4  16          3.38          3.93         2.26 o                         
   8   4  16         32.62         42.40         4.16 o                         
  -7   5  16         13.44         11.68         6.34 o                         
  -6   5  16          0.71          2.93         2.89 o                         
  -5   5  16        258.32        263.10         5.97 o                         
  -4   5  16        200.43        202.32         5.46 o                         
  -3   5  16         27.96         27.82         2.57 o                         
  -2   5  16        732.54        708.32        10.01 o                         
  -1   5  16       1174.50       1173.91        15.00 o                         
   0   5  16         20.91         24.08         3.15 o                         
   1   5  16         20.71         27.26         3.52 o                         
   2   5  16        757.47        749.72        11.63 o                         
   3   5  16         32.22         24.67         2.84 o                         
   4   5  16          1.72         -0.56         2.05 o                         
   5   5  16         12.60         11.66         2.32 o                         
   6   5  16         22.27         22.01         2.93 o                         
   7   5  16        131.48        131.44         8.66 o                         
  -6   6  16         14.67         20.26         3.57 o                         
  -5   6  16         13.96         14.52         2.90 o                         
  -4   6  16         10.27         11.14         2.13 o                         
  -3   6  16         67.51         66.09         4.55 o                         
  -2   6  16          0.24         -0.12         1.77 o                         
  -1   6  16         62.84         59.53         4.10 o                         
   0   6  16        137.19        129.49         5.84 o                         
   1   6  16         31.32         40.75         4.17 o                         
   2   6  16         22.47         20.68         2.90 o                         
   3   6  16         44.11         40.29         4.03 o                         
   4   6  16          0.01          1.22         2.05 o                         
   5   6  16         11.81          8.88         2.59 o                         
   6   6  16         28.82         41.30         3.86 o                         
  -4   7  16          4.65         -0.49         2.32 o                         
  -3   7  16         24.74         26.87         3.62 o                         
  -2   7  16          2.56          1.15         2.63 o                         
  -1   7  16         23.35         35.56         4.58 o                         
   0   7  16        192.71        199.69         9.74 o                         
   1   7  16          0.00         -2.01         2.93 o                         
   2   7  16         77.51         70.54         9.47 o                         
   3   7  16         86.21         75.93         6.84 o                         
   4   7  16        262.52        280.18        11.31 o                         
  -9   1  17         39.70         49.63         3.31 o                         
  -8   1  17          1.22          0.98         2.18 o                         
  -7   1  17         60.81         57.51         3.16 o                         
  -6   1  17        259.83        246.99         4.54 o                         
  -5   1  17       1498.53       1452.88        15.74 o                         
  -4   1  17        443.29        429.20         7.45 o                         
  -3   1  17        181.93        164.00         6.04 o                         
  -2   1  17        163.00        139.88         3.14 o                         
  -1   1  17        197.33        216.60         3.82 o                         
   0   1  17        344.91        367.92         5.44 o                         
   1   1  17          0.13          0.88         1.22 o                         
   2   1  17       1452.90       1511.67        12.75 o                         
   3   1  17        497.35        487.05         7.14 o                         
   4   1  17        108.57        108.57         3.50 o                         
   5   1  17        171.56        168.40         4.37 o                         
   6   1  17        724.41        727.59         9.65 o                         
   7   1  17          0.05         -1.52         1.52 o                         
   8   1  17        228.63        222.88         5.47 o                         
   9   1  17          3.08          5.24         1.55 o                         
  -9   2  17          4.09          2.71         4.60 o                         
  -8   2  17         44.26         57.89         5.60 o                         
  -7   2  17          2.15          2.92         2.80 o                         
  -6   2  17        692.68        650.16         7.42 o                         
  -5   2  17         73.36         78.40         4.00 o                         
  -4   2  17         96.24         95.92         5.40 o                         
  -3   2  17        107.22        100.05         4.52 o                         
  -2   2  17        592.12        571.19         7.18 o                         
  -1   2  17        139.44        136.91         4.91 o                         
   0   2  17         10.08         16.15         1.89 o                         
   1   2  17        227.21        239.52         5.03 o                         
   2   2  17       2530.43       2700.44        38.16 o                         
   3   2  17          7.62         10.31         1.77 o                         
   4   2  17        204.12        194.57         4.65 o                         
   5   2  17         30.86         27.37         2.41 o                         
   6   2  17         31.30         27.02         2.63 o                         
   7   2  17        600.38        583.46         9.14 o                         
   8   2  17          9.59         11.74         2.40 o                         
   9   2  17          5.32          3.99         1.37 o                         
  -8   3  17         36.93         45.04        10.76 o                         
  -7   3  17        115.07        102.40         5.17 o                         
  -6   3  17        127.12        113.67         3.82 o                         
  -5   3  17          0.52         -0.25         1.88 o                         
  -4   3  17         30.64         40.92         3.38 o                         
  -3   3  17          1.83         -0.38         1.32 o                         
  -2   3  17        134.11        138.64         4.16 o                         
  -1   3  17        585.39        611.47         9.11 o                         
   0   3  17        394.74        393.11         6.70 o                         
   1   3  17          2.36          5.39         1.69 o                         
   2   3  17          0.53          0.20         1.55 o                         
   3   3  17        563.06        557.52         8.83 o                         
   4   3  17       1792.80       1714.12        17.16 o                         
   5   3  17         66.47         74.59         4.35 o                         
   6   3  17        230.97        225.04         6.00 o                         
   7   3  17        117.04        121.43         5.07 o                         
   8   3  17         33.89         30.10         3.04 o                         
  -8   4  17         26.63         39.89         6.08 o                         
  -7   4  17          1.84          3.09         2.81 o                         
  -6   4  17          0.15          0.43         1.75 o                         
  -5   4  17        379.79        309.39         5.63 o                         
  -4   4  17        304.81        310.98         6.21 o                         
  -3   4  17        298.54        277.32         5.19 o                         
  -2   4  17        271.44        261.88         6.22 o                         
  -1   4  17        224.33        249.05         6.32 o                         
   0   4  17        146.21        125.63         5.09 o                         
   1   4  17         32.03         37.23         3.72 o                         
   2   4  17         40.43         46.96         3.52 o                         
   3   4  17         39.62         52.71         3.45 o                         
   4   4  17        228.78        212.72         7.23 o                         
   5   4  17        132.21        129.10         4.79 o                         
   6   4  17          7.20          6.59         2.14 o                         
   7   4  17          0.01          0.22         1.99 o                         
   8   4  17         17.41         12.97         2.69 o                         
  -7   5  17          0.08         -2.91         3.26 o                         
  -6   5  17          0.40          4.01         3.50 o                         
  -5   5  17         67.93         68.19         3.43 o                         
  -4   5  17         99.84         94.34         4.42 o                         
  -3   5  17          0.89          1.26         1.72 o                         
  -2   5  17        202.22        205.62         6.27 o                         
  -1   5  17        358.36        345.80         7.97 o                         
   0   5  17        232.72        241.65         7.93 o                         
   1   5  17        154.49        158.78         5.49 o                         
   2   5  17        181.21        187.47         6.94 o                         
   3   5  17         72.83         95.56         5.53 o                         
   4   5  17          8.12         11.16         4.18 o                         
   5   5  17         10.38          8.09         2.47 o                         
   6   5  17         18.62         21.51         3.99 o                         
   7   5  17         59.93         66.02         3.90 o                         
  -6   6  17          0.21          3.51         2.81 o                         
  -5   6  17         12.44         14.80         2.75 o                         
  -4   6  17        123.54        127.24         3.77 o                         
  -3   6  17          4.91          5.19         2.00 o                         
  -2   6  17          2.96          4.16         1.99 o                         
  -1   6  17          4.14          5.06         2.29 o                         
   0   6  17         69.19         59.64         5.24 o                         
   1   6  17        104.63         98.33         5.97 o                         
   2   6  17        522.80        504.25        14.18 o                         
   3   6  17          5.71          6.17         2.66 o                         
   4   6  17         95.60         93.95         6.54 o                         
   5   6  17          0.06          4.07         2.32 o                         
   6   6  17         25.05         30.95         3.23 o                         
  -4   7  17         34.84         38.17         3.02 o                         
  -3   7  17         38.16         35.46         5.51 o                         
  -2   7  17        397.78        404.54        17.54 o                         
  -1   7  17         31.69         28.18         4.57 o                         
   0   7  17         16.80         16.58         4.62 o                         
   1   7  17         22.30         16.82         4.75 o                         
   2   7  17         26.06         95.51        21.81 o                         
   3   7  17        113.17        111.33         9.03 o                         
   4   7  17          0.62         -1.41         2.75 o                         
  -8   0  18          3.44          1.47         2.36 o                         
  -7   0  18       1536.06       1483.44        30.36 o                         
  -6   0  18       2246.00       2165.49        40.38 o                         
  -5   0  18       2378.47       2276.29        41.86 o                         
  -4   0  18        701.75        666.42        15.62 o                         
  -3   0  18         42.30         43.86         2.54 o                         
  -2   0  18        100.12        112.58         3.88 o                         
  -1   0  18        333.85        413.78         7.27 o                         
   0   0  18       2269.36       2383.16        29.78 o                         
   1   0  18       1484.23       1454.08        15.65 o                         
   2   0  18        932.51        986.51        12.93 o                         
   3   0  18          8.20         24.45         4.27 o                         
   4   0  18         95.84        119.39         5.97 o                         
   5   0  18        537.95        563.42        10.58 o                         
   6   0  18        180.23        178.68         8.49 o                         
   7   0  18         42.81         50.87         4.83 o                         
   8   0  18         96.41         81.03         6.26 o                         
   9   0  18         78.02         79.66         4.89 o                         
  -9   1  18          4.13         12.69         2.60 o                         
  -8   1  18          3.52          4.45         2.01 o                         
  -7   1  18         40.73         43.61         2.57 o                         
  -6   1  18        136.84        115.95         3.34 o                         
  -5   1  18        422.05        415.21         8.73 o                         
  -4   1  18       1275.67       1249.52        17.97 o                         
  -3   1  18         25.01         29.80         3.11 o                         
  -2   1  18        726.32        673.38         7.83 o                         
  -1   1  18        224.53        258.82         5.00 o                         
   0   1  18        115.04        149.22         3.65 o                         
   1   1  18          4.66          5.01         1.39 o                         
   2   1  18        172.97        195.62         4.39 o                         
   3   1  18        298.48        327.58         5.85 o                         
   4   1  18         26.70         24.55         2.14 o                         
   5   1  18        247.42        260.46         5.37 o                         
   6   1  18         74.09         68.42         3.80 o                         
   7   1  18         24.16         25.46         2.54 o                         
   8   1  18        222.81        227.33         6.05 o                         
   9   1  18          5.27          6.37         1.68 o                         
  -9   2  18         41.38         53.95         5.07 o                         
  -8   2  18         32.66         32.61         4.13 o                         
  -7   2  18         16.42         18.56         2.45 o                         
  -6   2  18        592.91        584.55         8.34 o                         
  -5   2  18        303.21        303.37         6.04 o                         
  -4   2  18         28.58         46.09         3.73 o                         
  -3   2  18         20.32         17.63         3.19 o                         
  -2   2  18         92.24         80.62         2.78 o                         
  -1   2  18        333.34        336.83         5.35 o                         
   0   2  18        293.10        304.30         5.02 o                         
   1   2  18        440.07        448.23         7.52 o                         
   2   2  18       1028.72       1007.83        11.20 o                         
   3   2  18        247.22        281.68         5.63 o                         
   4   2  18         89.26         88.68         3.58 o                         
   5   2  18         18.08         25.64         2.50 o                         
   6   2  18          8.93         11.39         2.08 o                         
   7   2  18        120.90        127.88         5.74 o                         
   8   2  18         64.93         58.15         3.52 o                         
   9   2  18         27.13         30.42         3.71 o                         
  -8   3  18          0.25         -1.03         1.71 o                         
  -7   3  18        150.10        158.01         9.01 o                         
  -6   3  18         19.01         13.48         2.23 o                         
  -5   3  18        159.31        130.31         5.20 o                         
  -4   3  18         83.96         70.71         4.00 o                         
  -3   3  18        137.76        143.34         4.81 o                         
  -2   3  18         62.21         72.68         3.91 o                         
  -1   3  18          1.49         -0.59         1.50 o                         
   0   3  18        485.08        481.68         8.29 o                         
   1   3  18         52.17         51.72         3.34 o                         
   2   3  18        223.06        224.56         6.83 o                         
   3   3  18        729.47        762.84        10.55 o                         
   4   3  18        871.03        864.45        11.70 o                         
   5   3  18         98.09        107.93         4.75 o                         
   6   3  18        291.58        298.24         7.32 o                         
   7   3  18         37.43         40.53         5.73 o                         
   8   3  18         11.52          9.11         3.09 o                         
  -8   4  18         21.33         28.30         7.37 o                         
  -7   4  18         37.41         38.14         3.74 o                         
  -6   4  18          0.11          3.82         1.81 o                         
  -5   4  18         19.36         13.86         3.05 o                         
  -4   4  18        107.26        100.01         3.77 o                         
  -3   4  18        101.02         94.29         4.34 o                         
  -2   4  18        368.58        346.52         7.16 o                         
  -1   4  18        124.09        104.00         5.19 o                         
   0   4  18       1230.63       1196.02        14.55 o                         
   1   4  18        211.50        209.07         5.29 o                         
   2   4  18         38.78         36.92         2.95 o                         
   3   4  18        780.17        752.71        10.25 o                         
   4   4  18       1261.53       1179.87        13.33 o                         
   5   4  18        216.09        202.35         5.89 o                         
   6   4  18         51.46         51.90         4.33 o                         
   7   4  18         75.41         72.84         4.39 o                         
   8   4  18         14.30         14.88         2.55 o                         
  -7   5  18          0.55         12.63         4.69 o                         
  -6   5  18         16.03         13.73         2.48 o                         
  -5   5  18         35.39         36.97         2.87 o                         
  -4   5  18          3.71          8.45         2.40 o                         
  -3   5  18        148.31        147.68         5.35 o                         
  -2   5  18          0.56          1.71         1.79 o                         
  -1   5  18         32.64         32.96         3.35 o                         
   0   5  18         38.07         37.47         3.74 o                         
   1   5  18         88.64        101.95         5.16 o                         
   2   5  18          5.06          5.69         2.19 o                         
   3   5  18        269.95        223.94         6.13 o                         
   4   5  18        117.44        117.54         5.75 o                         
   5   5  18          0.39          3.00         1.99 o                         
   6   5  18         43.33         46.15         3.81 o                         
   7   5  18          0.06         -2.01         2.01 o                         
  -6   6  18         10.57         13.09         2.64 o                         
  -5   6  18          1.21          6.50         2.59 o                         
  -4   6  18          0.15          5.35         2.88 o                         
  -3   6  18          2.96          4.30         1.87 o                         
  -2   6  18          4.32          6.16         2.18 o                         
  -1   6  18         46.08         45.45         3.98 o                         
   0   6  18         65.49         67.77         4.85 o                         
   1   6  18         24.09         32.79         3.89 o                         
   2   6  18        113.85        108.35        11.91 o                         
   3   6  18          0.43          1.94         2.62 o                         
   4   6  18          4.20          7.08         3.61 o                         
   5   6  18        194.86        207.93         7.78 o                         
   6   6  18         17.46         24.64         4.00 o                         
  -4   7  18         16.03         19.81         2.64 o                         
  -3   7  18        136.31        140.43         6.08 o                         
  -2   7  18         14.99         19.69         3.55 o                         
  -1   7  18        133.20        125.01         8.24 o                         
   0   7  18         77.97         82.29         7.70 o                         
   1   7  18          0.56          1.69         3.51 o                         
   2   7  18          6.28          3.33         4.02 o                         
   3   7  18         82.30         78.28         9.20 o                         
   4   7  18         47.65         51.60         9.59 o                         
  -9   1  19         55.16         68.04         5.36 o                         
  -8   1  19         50.04         59.99         4.06 o                         
  -7   1  19          2.78          5.29         1.23 o                         
  -6   1  19         30.30         29.60         2.29 o                         
  -5   1  19        412.52        392.28         7.26 o                         
  -4   1  19        741.75        725.70        10.46 o                         
  -3   1  19        404.10        390.96         8.75 o                         
  -2   1  19        149.68        172.30         5.27 o                         
  -1   1  19         18.81         25.52         1.91 o                         
   0   1  19       1690.66       1685.88        16.09 o                         
   1   1  19        867.90        825.40         8.86 o                         
   2   1  19         77.77         83.04         3.27 o                         
   3   1  19         84.20         92.95         3.91 o                         
   4   1  19         43.47         63.08         4.04 o                         
   5   1  19         49.53         57.31         3.51 o                         
   6   1  19        398.77        377.02         8.15 o                         
   7   1  19         69.09         80.34         3.86 o                         
   8   1  19        165.58        177.21         7.94 o                         
   9   1  19         49.82         56.83         3.84 o                         
  -9   2  19         26.13         35.89         3.25 o                         
  -8   2  19         48.92         57.04         3.74 o                         
  -7   2  19         29.61         31.17         3.66 o                         
  -6   2  19        529.84        467.44         8.25 o                         
  -5   2  19         20.00         21.94         2.38 o                         
  -4   2  19         10.35         10.96         2.48 o                         
  -3   2  19        124.49        109.15         4.86 o                         
  -2   2  19        500.64        503.04         6.93 o                         
  -1   2  19        879.41        869.40         9.14 o                         
   0   2  19        530.93        542.04         7.99 o                         
   1   2  19         19.21         16.63         1.83 o                         
   2   2  19         76.52         87.38         3.37 o                         
   3   2  19        260.18        270.34         5.63 o                         
   4   2  19          1.48          1.26         1.55 o                         
   5   2  19         20.95         13.00         2.19 o                         
   6   2  19         62.59         68.54         4.39 o                         
   7   2  19         42.81         47.34         4.44 o                         
   8   2  19         13.69         15.00         2.33 o                         
  -8   3  19         27.46         44.91         7.36 o                         
  -7   3  19         40.23         44.99         4.10 o                         
  -6   3  19         99.63         87.34         3.80 o                         
  -5   3  19        743.78        659.37        14.85 o                         
  -4   3  19         95.11         89.24         4.30 o                         
  -3   3  19        135.94        142.50         4.04 o                         
  -2   3  19         36.47         39.51         2.94 o                         
  -1   3  19        165.97        185.24         6.03 o                         
   0   3  19        196.60        195.63         5.04 o                         
   1   3  19        539.37        539.58         8.39 o                         
   2   3  19        275.87        252.76         6.03 o                         
   3   3  19        377.81        364.16         7.95 o                         
   4   3  19        101.36        110.52         4.75 o                         
   5   3  19          0.91         -1.66         1.76 o                         
   6   3  19         62.73         58.75         3.90 o                         
   7   3  19          9.19          9.66         2.50 o                         
   8   3  19         24.46         22.50         2.59 o                         
  -8   4  19          2.75          3.83         5.31 o                         
  -7   4  19        108.05        106.81        11.94 o                         
  -6   4  19         49.27         39.26         3.45 o                         
  -5   4  19          2.59          5.07         2.22 o                         
  -4   4  19        133.19        135.43         5.32 o                         
  -3   4  19        205.61        199.57         4.42 o                         
  -2   4  19        383.07        359.74         7.36 o                         
  -1   4  19          0.11          2.25         1.85 o                         
   0   4  19         59.99         54.61         3.92 o                         
   1   4  19          8.34          6.99         1.97 o                         
   2   4  19        108.97        111.47         4.36 o                         
   3   4  19        558.36        518.65         8.56 o                         
   4   4  19        394.08        401.95         7.74 o                         
   5   4  19         20.47         24.08         3.04 o                         
   6   4  19        232.46        220.38         7.09 o                         
   7   4  19          5.28          3.64         2.22 o                         
  -7   5  19         10.95         10.91         8.55 o                         
  -6   5  19          0.87          2.16         2.79 o                         
  -5   5  19          1.55          8.37         2.03 o                         
  -4   5  19         42.11         39.32         4.08 o                         
  -3   5  19          0.06          1.47         1.90 o                         
  -2   5  19          0.02          0.16         1.73 o                         
  -1   5  19         90.42         93.11         5.03 o                         
   0   5  19         41.22         43.31         3.87 o                         
   1   5  19        313.12        303.29         7.65 o                         
   2   5  19          8.74          5.34         2.25 o                         
   3   5  19        331.99        283.75         8.15 o                         
   4   5  19          1.27          6.22         2.02 o                         
   5   5  19          8.45         20.02         2.87 o                         
   6   5  19          4.54         -1.10         2.45 o                         
   7   5  19          1.23          7.75         3.24 o                         
  -5   6  19         51.91         56.95         4.76 o                         
  -4   6  19         84.95         98.61         6.08 o                         
  -3   6  19          6.06          8.25         2.04 o                         
  -2   6  19        163.05        179.34         6.10 o                         
  -1   6  19          0.72         -1.80         2.13 o                         
   0   6  19         12.73         16.43         3.35 o                         
   1   6  19        202.54        183.00         7.73 o                         
   2   6  19        222.47        202.48         9.39 o                         
   3   6  19         67.37         73.65         6.62 o                         
   4   6  19          1.97          1.35         2.98 o                         
   5   6  19          7.49         10.14         2.96 o                         
  -3   7  19          5.30          3.68         2.39 o                         
  -2   7  19         12.29         14.63         4.04 o                         
  -1   7  19          3.74         -0.38         3.14 o                         
   0   7  19         18.39         20.93         4.93 o                         
   1   7  19         18.43         13.75         5.81 o                         
   2   7  19          1.94          5.13         4.33 o                         
   3   7  19          5.89         12.83         3.99 o                         
  -9   0  20          0.09          2.95         2.36 o                         
  -8   0  20         27.55         24.47         4.42 o                         
  -7   0  20        465.90        459.79        15.92 o                         
  -6   0  20          3.06          1.83         1.78 o                         
  -5   0  20       1599.97       1527.16        21.22 o                         
  -4   0  20        152.54        140.31         7.37 o                         
  -3   0  20       1784.39       1696.53        32.13 o                         
  -2   0  20        213.48        206.06         6.24 o                         
  -1   0  20        392.02        462.58         8.21 o                         
   0   0  20        647.40        678.04         9.66 o                         
   1   0  20         38.93         37.19         3.12 o                         
   2   0  20        122.29        153.15         6.18 o                         
   3   0  20         64.69         63.49         5.07 o                         
   4   0  20       2836.66       2916.53        33.18 o                         
   5   0  20        101.32        103.04         9.42 o                         
   6   0  20       1174.59       1137.08        16.66 o                         
   7   0  20         52.01         50.94         4.69 o                         
   8   0  20          0.55          1.57         2.40 o                         
   9   0  20         81.79         81.90         7.44 o                         
  -9   1  20         15.82         16.98         3.54 o                         
  -8   1  20          1.06          1.81         1.58 o                         
  -7   1  20          9.53         13.37         1.48 o                         
  -6   1  20         16.61         13.70         1.72 o                         
  -5   1  20        440.66        432.09         8.65 o                         
  -4   1  20       1021.77        952.79        12.60 o                         
  -3   1  20        203.26        208.48         8.29 o                         
  -2   1  20        105.54         96.29         3.12 o                         
  -1   1  20        173.60        176.11         3.80 o                         
   0   1  20        278.32        268.98         5.07 o                         
   1   1  20          0.14          3.19         1.75 o                         
   2   1  20        103.51        106.48         3.56 o                         
   3   1  20          0.52         -0.05         1.46 o                         
   4   1  20        458.87        485.54         7.17 o                         
   5   1  20          4.59          4.73         1.86 o                         
   6   1  20         17.44         15.56         2.40 o                         
   7   1  20          3.95          3.48         1.78 o                         
   8   1  20          0.91          2.66         1.84 o                         
   9   1  20        223.96        202.80         5.83 o                         
  -8   2  20         34.10         47.90         3.79 o                         
  -7   2  20         32.84         33.56         2.01 o                         
  -6   2  20        200.34        201.09         5.07 o                         
  -5   2  20         36.26         57.51         3.93 o                         
  -4   2  20         71.23         72.56         4.23 o                         
  -3   2  20        256.29        236.24         6.83 o                         
  -2   2  20        194.01        199.50         4.29 o                         
  -1   2  20          1.64          3.29         1.44 o                         
   0   2  20          8.13          8.26         1.89 o                         
   1   2  20        845.71        883.15         9.72 o                         
   2   2  20          3.97          2.90         1.59 o                         
   3   2  20         24.92         33.30         2.81 o                         
   4   2  20         14.45         16.96         2.14 o                         
   5   2  20         97.34         95.02         4.02 o                         
   6   2  20        120.65        125.21         4.52 o                         
   7   2  20         99.99        107.28         4.90 o                         
   8   2  20          0.29          2.84         1.79 o                         
  -8   3  20          0.57          6.81         2.17 o                         
  -7   3  20         14.28         10.47         3.30 o                         
  -6   3  20         96.65         92.62         4.14 o                         
  -5   3  20          1.66          0.36         1.86 o                         
  -4   3  20        111.88        121.74         5.04 o                         
  -3   3  20         12.01         16.06         1.64 o                         
  -2   3  20        179.28        170.92         5.48 o                         
  -1   3  20        170.99        173.29         5.48 o                         
   0   3  20       1496.61       1495.94        14.76 o                         
   1   3  20          5.04          6.72         2.20 o                         
   2   3  20        131.19        145.44         4.82 o                         
   3   3  20          0.11         -0.46         1.66 o                         
   4   3  20        101.98        104.25         5.93 o                         
   5   3  20         64.22         74.87         4.67 o                         
   6   3  20         86.97         82.15         6.06 o                         
   7   3  20          0.01         -1.33         2.06 o                         
   8   3  20         97.75         71.06         3.98 o                         
  -7   4  20          1.48         -0.24         2.06 o                         
  -6   4  20        188.24        181.27         5.76 o                         
  -5   4  20         19.05         27.63         3.38 o                         
  -4   4  20        132.35        127.88         4.00 o                         
  -3   4  20         28.08         33.00         3.18 o                         
  -2   4  20          4.04          5.25         1.88 o                         
  -1   4  20        420.31        394.19         8.03 o                         
   0   4  20        996.61       1005.99        12.42 o                         
   1   4  20          0.04         -1.31         1.58 o                         
   2   4  20        124.09        127.88         4.63 o                         
   3   4  20         29.73         25.01         2.73 o                         
   4   4  20        325.87        340.78         9.57 o                         
   5   4  20         76.21         62.24         3.95 o                         
   6   4  20         31.48         46.41         3.51 o                         
   7   4  20          4.72          1.23         2.06 o                         
  -6   5  20         69.78         76.37         5.66 o                         
  -5   5  20         26.71         32.86         3.15 o                         
  -4   5  20         21.22         27.88         2.82 o                         
  -3   5  20         16.82         20.36         2.51 o                         
  -2   5  20          7.58          7.44         2.26 o                         
  -1   5  20          4.52          2.60         2.08 o                         
   0   5  20         50.23         56.39         4.47 o                         
   1   5  20        630.71        627.85        10.57 o                         
   2   5  20         64.57         77.85         4.46 o                         
   3   5  20         15.14         17.06         2.62 o                         
   4   5  20        146.75        137.53         5.88 o                         
   5   5  20          5.95          7.05         2.63 o                         
   6   5  20          5.50          5.66         2.53 o                         
  -5   6  20          0.01          0.58         2.26 o                         
  -4   6  20        265.98        263.56         8.86 o                         
  -3   6  20          1.88          6.05         2.66 o                         
  -2   6  20         84.78         94.01         5.74 o                         
  -1   6  20         21.71         18.20         4.08 o                         
   0   6  20        124.30        127.50        12.54 o                         
   1   6  20          0.00          2.59         3.10 o                         
   2   6  20        133.01        138.72         9.05 o                         
   3   6  20         29.02         30.31         9.30 o                         
   4   6  20          4.85          7.73         3.04 o                         
   5   6  20          1.11          5.02         2.68 o                         
  -3   7  20          3.46          6.29         2.65 o                         
  -2   7  20          0.02         -2.04         2.39 o                         
  -1   7  20        253.17        275.55        14.59 o                         
   0   7  20         61.59         55.55         6.50 o                         
   1   7  20        139.95        144.92         8.76 o                         
   2   7  20         57.09         60.85         6.75 o                         
   3   7  20          1.80          4.63         3.48 o                         
  -9   1  21          7.86          9.89         5.45 o                         
  -8   1  21        122.37        126.11         3.83 o                         
  -7   1  21         40.25         50.28         2.21 o                         
  -6   1  21         62.04         65.45         2.91 o                         
  -5   1  21        135.35        113.60         4.16 o                         
  -4   1  21       1238.44       1197.43        16.94 o                         
  -3   1  21        166.51        169.21         5.11 o                         
  -2   1  21          0.29          1.48         1.70 o                         
  -1   1  21         39.83         50.33         2.53 o                         
   0   1  21        258.28        270.32         8.52 o                         
   1   1  21         98.45         85.27         3.45 o                         
   2   1  21         73.67         79.14         3.85 o                         
   3   1  21        201.47        229.18         5.56 o                         
   4   1  21        577.94        576.02         7.94 o                         
   5   1  21          0.01         -1.27         1.66 o                         
   6   1  21         11.95         14.68         2.38 o                         
   7   1  21          0.52          0.90         1.82 o                         
   8   1  21        200.96        186.33         5.26 o                         
  -8   2  21          7.96         12.41         2.26 o                         
  -7   2  21         27.35         22.13         1.85 o                         
  -6   2  21          9.26         11.48         1.96 o                         
  -5   2  21        758.43        729.79        12.14 o                         
  -4   2  21        346.45        311.57         9.45 o                         
  -3   2  21       1196.49       1226.67        16.79 o                         
  -2   2  21        681.92        666.53         9.11 o                         
  -1   2  21         48.76         53.52         3.29 o                         
   0   2  21          4.55          4.01         1.53 o                         
   1   2  21        345.02        361.41         6.57 o                         
   2   2  21         80.69         87.03         4.22 o                         
   3   2  21         49.19         49.23         3.87 o                         
   4   2  21         78.68         88.56         5.18 o                         
   5   2  21         44.06         44.68         3.12 o                         
   6   2  21         10.70          9.05         2.07 o                         
   7   2  21        271.17        260.24         6.64 o                         
   8   2  21         13.04         14.98         2.36 o                         
  -8   3  21        157.76        162.53         8.09 o                         
  -7   3  21         59.31         65.19         5.85 o                         
  -6   3  21          7.45         12.34         2.31 o                         
  -5   3  21          8.58          9.80         2.83 o                         
  -4   3  21         26.05         15.10         2.93 o                         
  -3   3  21         34.72         45.13         5.79 o                         
  -2   3  21         63.62         64.94         3.09 o                         
  -1   3  21         72.05         87.26         3.87 o                         
   0   3  21       2522.30       2421.57        20.33 o                         
   1   3  21        516.71        515.37         8.45 o                         
   2   3  21        102.92        108.65         4.40 o                         
   3   3  21         12.93         45.25         3.38 o                         
   4   3  21          7.97          8.80         2.18 o                         
   5   3  21        716.46        708.41        10.50 o                         
   6   3  21        104.43         89.66         8.98 o                         
   7   3  21         80.34         64.54         5.15 o                         
   8   3  21         21.88         23.88         3.79 o                         
  -7   4  21         33.05         42.08         4.61 o                         
  -6   4  21         59.85         59.83         4.14 o                         
  -5   4  21         46.21         48.00         5.49 o                         
  -4   4  21         23.78         21.32         3.37 o                         
  -3   4  21        221.67        206.96         4.72 o                         
  -2   4  21         12.55         19.41         2.76 o                         
  -1   4  21        410.38        412.18         8.32 o                         
   0   4  21        386.01        389.48         8.10 o                         
   1   4  21         43.62         56.46         4.27 o                         
   2   4  21          4.94          6.17         1.91 o                         
   3   4  21         11.01          8.22         2.15 o                         
   4   4  21         63.73         82.05         5.67 o                         
   5   4  21        462.42        436.92         8.47 o                         
   6   4  21          6.96          2.58         2.25 o                         
   7   4  21          1.74          1.64         2.00 o                         
  -6   5  21         64.20         76.49         6.43 o                         
  -5   5  21          7.32          3.61         5.19 o                         
  -4   5  21         22.17         24.56         4.06 o                         
  -3   5  21        304.85        296.62         6.46 o                         
  -2   5  21          5.77          7.57         2.17 o                         
  -1   5  21         22.73         20.45         3.85 o                         
   0   5  21        288.20        288.40         7.33 o                         
   1   5  21         33.69         42.41         3.91 o                         
   2   5  21        100.62        108.25         6.36 o                         
   3   5  21          4.94          6.56         2.73 o                         
   4   5  21         85.24         75.57         5.46 o                         
   5   5  21          0.74          2.48         2.53 o                         
   6   5  21         45.70         36.57         3.79 o                         
  -5   6  21         86.87         88.78         5.34 o                         
  -4   6  21          3.19          1.85         2.97 o                         
  -3   6  21        162.38        164.18         6.56 o                         
  -2   6  21          3.45          4.31         3.38 o                         
  -1   6  21         39.57         41.40         9.62 o                         
   0   6  21        149.85        180.14        10.49 o                         
   1   6  21          1.03          0.15         2.96 o                         
   2   6  21         37.31         37.78         5.78 o                         
   3   6  21        153.13        131.01        14.21 o                         
   4   6  21          8.70         10.77         3.24 o                         
   5   6  21         78.65         69.38         5.97 o                         
  -3   7  21          0.47          0.67         2.20 o                         
  -2   7  21          2.79          3.28         2.61 o                         
  -1   7  21         18.43         20.50         4.09 o                         
   0   7  21         22.60         33.52         5.83 o                         
   1   7  21         53.10         67.74         7.52 o                         
   2   7  21         13.46         17.95         4.82 o                         
   3   7  21         38.77         37.56         5.68 o                         
  -8   0  22         62.50         65.76         5.75 o                         
  -7   0  22        113.28        120.52        11.20 o                         
  -6   0  22          3.81          4.24         2.05 o                         
  -5   0  22          0.00          4.13         2.65 o                         
  -4   0  22       1161.07       1084.65        24.17 o                         
  -3   0  22         47.57         39.79         5.60 o                         
  -2   0  22         26.36         30.14         2.64 o                         
  -1   0  22       1185.75       1125.82        14.57 o                         
   0   0  22       1872.25       1981.12        20.71 o                         
   1   0  22        647.16        628.22        10.20 o                         
   2   0  22       1544.75       1512.26        20.75 o                         
   3   0  22         15.18         16.06         3.44 o                         
   4   0  22        488.18        468.54        11.90 o                         
   5   0  22        148.62        139.47         7.34 o                         
   6   0  22         93.94        103.01         6.89 o                         
   7   0  22        162.33        161.54        11.22 o                         
   8   0  22          2.36          4.24         3.36 o                         
  -8   1  22         39.75         41.54         2.66 o                         
  -7   1  22          9.34         12.73         2.24 o                         
  -6   1  22         32.65         32.98         2.37 o                         
  -5   1  22         64.73         51.77         4.00 o                         
  -4   1  22         28.13         33.60         2.90 o                         
  -3   1  22        121.76        117.53         4.63 o                         
  -2   1  22         37.21         34.84         2.98 o                         
  -1   1  22        406.28        415.80         6.08 o                         
   0   1  22         40.80         37.85         2.79 o                         
   1   1  22        294.66        329.94         6.11 o                         
   2   1  22         63.89         59.52         3.29 o                         
   3   1  22        149.62        149.35         4.51 o                         
   4   1  22         31.76         39.66         3.44 o                         
   5   1  22          0.10          0.70         1.81 o                         
   6   1  22          2.38          2.27         2.15 o                         
   7   1  22         48.31         36.59         2.88 o                         
   8   1  22          9.56         11.89         2.30 o                         
  -8   2  22         52.89         68.59         3.78 o                         
  -7   2  22          4.25          6.31         1.47 o                         
  -6   2  22         55.21         57.05         4.28 o                         
  -5   2  22         79.67         58.45         7.62 o                         
  -4   2  22       1304.23       1228.50        17.65 o                         
  -3   2  22        171.24        151.40         7.68 o                         
  -2   2  22        118.81        117.48         3.46 o                         
  -1   2  22          6.92          8.99         1.65 o                         
   0   2  22          0.21          1.07         1.73 o                         
   1   2  22          0.12         -0.19         1.41 o                         
   2   2  22        252.27        250.64         5.86 o                         
   3   2  22        132.22        138.54         4.45 o                         
   4   2  22        136.64        135.81         4.35 o                         
   5   2  22         34.64         36.92         3.74 o                         
   6   2  22          0.08          2.74         1.75 o                         
   7   2  22         68.31         76.23         4.51 o                         
   8   2  22         18.98         22.75         2.91 o                         
  -8   3  22         27.45         36.85         3.41 o                         
  -7   3  22          7.47          7.90         3.19 o                         
  -6   3  22          2.33          0.32         2.43 o                         
  -5   3  22         88.10         80.86         4.22 o                         
  -4   3  22        132.37         99.25         5.13 o                         
  -3   3  22        104.45         96.62         4.94 o                         
  -2   3  22          7.67         10.30         1.69 o                         
  -1   3  22          1.15          1.68         1.56 o                         
   0   3  22        621.02        590.62         9.92 o                         
   1   3  22          5.91         10.55         2.16 o                         
   2   3  22         40.82         33.49         2.72 o                         
   3   3  22        176.17        161.06         4.97 o                         
   4   3  22         80.99         77.27         5.89 o                         
   5   3  22          0.41          5.34         2.56 o                         
   6   3  22         11.60          6.75         2.42 o                         
   7   3  22         96.20         94.37         7.05 o                         
   8   3  22          1.04         -0.42         2.13 o                         
  -7   4  22         89.56        124.50         9.89 o                         
  -6   4  22          8.92         22.16         3.51 o                         
  -5   4  22          0.03          4.72         2.56 o                         
  -4   4  22         21.87         19.67         3.87 o                         
  -3   4  22         23.49         28.77         2.42 o                         
  -2   4  22         22.17         23.02         3.09 o                         
  -1   4  22        502.42        528.12         9.55 o                         
   0   4  22        215.16        210.11         6.81 o                         
   1   4  22        335.84        362.09         7.16 o                         
   2   4  22         60.06         56.11         5.02 o                         
   3   4  22        139.20        144.65         7.56 o                         
   4   4  22        840.41        774.75        14.52 o                         
   5   4  22        856.60        766.13        12.45 o                         
   6   4  22         74.44         79.78         4.57 o                         
   7   4  22          5.31          1.58         2.18 o                         
  -6   5  22         19.50         21.40         3.23 o                         
  -5   5  22        157.82        125.16        10.79 o                         
  -4   5  22         53.25         46.49         4.31 o                         
  -3   5  22        568.60        557.71         8.99 o                         
  -2   5  22         34.17         50.98         4.33 o                         
  -1   5  22         21.71         18.97         3.00 o                         
   0   5  22          1.71          3.62         2.10 o                         
   1   5  22          4.02          6.05         2.33 o                         
   2   5  22         18.60         19.00         2.75 o                         
   3   5  22        130.50        135.58         6.69 o                         
   4   5  22         51.26         66.48         5.48 o                         
   5   5  22         38.22         44.50         6.51 o                         
   6   5  22        101.12         90.85         9.02 o                         
  -5   6  22         53.32         73.55         4.78 o                         
  -4   6  22         69.37         88.14         5.79 o                         
  -3   6  22         71.04         78.95         7.31 o                         
  -2   6  22         13.59         14.71         3.20 o                         
  -1   6  22         59.43         64.26        10.02 o                         
   0   6  22         59.25         57.61         7.08 o                         
   1   6  22         24.65         22.16         5.10 o                         
   2   6  22        100.40        109.50        29.33 o                         
   3   6  22         25.64         26.21         7.37 o                         
   4   6  22         55.49         45.16         5.94 o                         
   5   6  22          8.00         11.27         3.96 o                         
  -2   7  22          1.06          3.94         2.48 o                         
  -1   7  22         19.13         37.49         5.36 o                         
   0   7  22        307.64        353.33        15.41 o                         
   1   7  22         38.95         40.12         6.04 o                         
   2   7  22          1.51         -3.66         4.47 o                         
  -8   1  23         26.73         28.70         2.45 o                         
  -7   1  23          7.77          8.50         2.03 o                         
  -6   1  23          0.77          0.16         1.56 o                         
  -5   1  23        889.93        825.37        11.53 o                         
  -4   1  23        214.57        197.16         5.37 o                         
  -3   1  23        659.67        637.85        10.54 o                         
  -2   1  23        133.04        132.50         4.05 o                         
  -1   1  23        384.18        395.23         6.78 o                         
   0   1  23         41.07         50.16         3.07 o                         
   1   1  23        442.63        470.31         7.45 o                         
   2   1  23          5.30          4.06         1.68 o                         
   3   1  23         79.96         82.93         3.87 o                         
   4   1  23          3.31          1.84         1.59 o                         
   5   1  23          5.93         11.28         2.52 o                         
   6   1  23          7.77          4.08         2.01 o                         
   7   1  23          4.79          6.68         1.93 o                         
   8   1  23         11.96         10.02         2.19 o                         
  -8   2  23          5.79         14.90         2.27 o                         
  -7   2  23         99.35        101.80         3.82 o                         
  -6   2  23          0.42          2.12         1.57 o                         
  -5   2  23        719.17        654.63        11.67 o                         
  -4   2  23          0.06          5.78         2.32 o                         
  -3   2  23        284.84        257.24         7.58 o                         
  -2   2  23         31.09         31.40         2.30 o                         
  -1   2  23        150.11        149.94         4.07 o                         
   0   2  23         17.32         15.24         2.17 o                         
   1   2  23        565.39        554.62         7.84 o                         
   2   2  23        326.01        325.84         6.31 o                         
   3   2  23          6.07          6.08         2.00 o                         
   4   2  23        102.63         84.93         4.03 o                         
   5   2  23          6.71          5.08         2.00 o                         
   6   2  23        305.06        311.59         6.87 o                         
   7   2  23         41.91         44.21         4.72 o                         
   8   2  23          8.45          7.53         2.30 o                         
  -8   3  23         91.59        104.51         5.51 o                         
  -7   3  23          5.09         10.50         1.58 o                         
  -6   3  23         46.59         50.94         3.76 o                         
  -5   3  23          0.02          3.18         1.91 o                         
  -4   3  23         97.09         85.23         4.67 o                         
  -3   3  23          0.50          0.59         1.91 o                         
  -2   3  23        145.09        124.33         3.72 o                         
  -1   3  23        541.23        491.95         7.61 o                         
   0   3  23         42.21         41.31         2.92 o                         
   1   3  23         62.76         49.89         4.10 o                         
   2   3  23         94.92        102.61         4.25 o                         
   3   3  23        239.25        239.23         5.96 o                         
   4   3  23        567.59        553.38         9.23 o                         
   5   3  23         19.38         17.39         3.12 o                         
   6   3  23         20.05         18.83         2.94 o                         
   7   3  23         46.71         40.79         4.17 o                         
  -7   4  23          6.42         19.21         4.18 o                         
  -6   4  23         13.13         14.15         2.83 o                         
  -5   4  23          0.01          3.89         2.77 o                         
  -4   4  23          5.21          5.06         2.23 o                         
  -3   4  23         11.50          6.80         1.86 o                         
  -2   4  23         44.19         44.69         3.55 o                         
  -1   4  23        148.09        132.98         4.82 o                         
   0   4  23        110.72        124.75         4.95 o                         
   1   4  23         82.51         85.84         4.26 o                         
   2   4  23        113.31        115.66         6.81 o                         
   3   4  23          3.83          5.10         2.36 o                         
   4   4  23          0.22          4.03         2.23 o                         
   5   4  23         31.03         33.73         3.47 o                         
   6   4  23         48.92         56.51         4.86 o                         
   7   4  23         10.83          6.55         2.48 o                         
  -6   5  23          0.03         10.77         3.78 o                         
  -5   5  23        216.38        253.27         9.04 o                         
  -4   5  23         10.61         15.26         4.50 o                         
  -3   5  23         33.41         34.15         2.91 o                         
  -2   5  23         44.98         44.03         3.76 o                         
  -1   5  23         21.70         21.18         3.09 o                         
   0   5  23         54.69         53.56         3.96 o                         
   1   5  23          3.28          3.18         2.10 o                         
   2   5  23          0.88          3.68         2.11 o                         
   3   5  23        160.91        171.24         7.73 o                         
   4   5  23          1.90         -0.03         4.35 o                         
   5   5  23         19.20         17.53         3.92 o                         
   6   5  23        143.43        125.11         7.77 o                         
  -4   6  23        164.11        166.09         7.78 o                         
  -3   6  23         14.95         12.84         2.76 o                         
  -2   6  23          6.16          9.37         3.10 o                         
  -1   6  23         23.98         28.02         5.50 o                         
   0   6  23         11.75         16.43         4.39 o                         
   1   6  23         49.25         57.26         7.29 o                         
   2   6  23         22.72         30.07         9.14 o                         
   3   6  23         81.36         73.48        11.44 o                         
   4   6  23          0.58          2.52         3.37 o                         
  -2   7  23         13.76         12.27         3.02 o                         
  -1   7  23          6.16         10.73         3.26 o                         
   0   7  23         23.83         36.55         6.35 o                         
   1   7  23          0.36          1.53         3.32 o                         
   2   7  23          0.05         -0.14         3.40 o                         
  -8   0  24        109.64        103.17         4.85 o                         
  -7   0  24         31.95         40.06         3.97 o                         
  -6   0  24         27.08         32.23         3.87 o                         
  -5   0  24         10.64          4.72         3.54 o                         
  -4   0  24         85.62         83.72         7.07 o                         
  -3   0  24        494.17        526.11        17.69 o                         
  -2   0  24         56.31         54.89         5.03 o                         
  -1   0  24       2211.52       2179.25        23.56 o                         
   0   0  24        378.26        349.58         7.38 o                         
   1   0  24        356.62        361.39         9.41 o                         
   2   0  24        329.02        314.24         9.24 o                         
   3   0  24         28.60         21.39         3.84 o                         
   4   0  24        115.82        128.26         6.90 o                         
   5   0  24        605.50        603.06        14.73 o                         
   6   0  24        127.23        136.76        11.48 o                         
   7   0  24         32.73         28.04         5.02 o                         
   8   0  24         21.11         30.39        14.00 o                         
  -8   1  24         19.85         22.56         4.41 o                         
  -7   1  24         59.12         59.09         5.59 o                         
  -6   1  24          0.21         -1.07         1.78 o                         
  -5   1  24         62.37         65.31         3.08 o                         
  -4   1  24          1.95          9.68         2.08 o                         
  -3   1  24       2873.58       2695.00        32.63 o                         
  -2   1  24        339.86        325.65         6.17 o                         
  -1   1  24         78.39         88.69         3.23 o                         
   0   1  24          3.96          9.57         1.81 o                         
   1   1  24         73.84         87.22         3.94 o                         
   2   1  24         74.81         74.16         3.73 o                         
   3   1  24          0.00         -0.52         1.57 o                         
   4   1  24        187.17        179.93         4.89 o                         
   5   1  24          0.56         -0.58         1.65 o                         
   6   1  24         73.17         78.73         5.07 o                         
   7   1  24         19.72         19.66         2.77 o                         
   8   1  24         59.12         60.15         3.82 o                         
  -8   2  24          5.93         14.47         2.11 o                         
  -7   2  24         40.81         51.83         2.96 o                         
  -6   2  24        130.61        119.88         4.38 o                         
  -5   2  24          6.39         11.53         2.71 o                         
  -4   2  24        107.95         75.61         5.21 o                         
  -3   2  24        315.07        354.82         8.75 o                         
  -2   2  24          0.77         -0.96         1.55 o                         
  -1   2  24         55.73         57.42         4.77 o                         
   0   2  24         80.47         85.17         4.00 o                         
   1   2  24        482.22        501.49         7.55 o                         
   2   2  24        330.03        316.23         6.30 o                         
   3   2  24         33.61         33.60         2.87 o                         
   4   2  24         43.90         45.49         3.21 o                         
   5   2  24         44.37         55.56         3.61 o                         
   6   2  24          0.05         -0.38         2.14 o                         
   7   2  24         58.76         59.58         5.26 o                         
   8   2  24          7.83          6.99         2.90 o                         
  -7   3  24         23.98         35.44         2.46 o                         
  -6   3  24         15.51         22.62         3.25 o                         
  -5   3  24        169.32        151.39         5.43 o                         
  -4   3  24          0.09          1.20         1.88 o                         
  -3   3  24         75.54         80.71         4.85 o                         
  -2   3  24        190.49        166.89         4.06 o                         
  -1   3  24         72.45         66.13         3.58 o                         
   0   3  24         13.37         10.56         1.96 o                         
   1   3  24        796.92        839.58        12.42 o                         
   2   3  24          2.15          0.79         1.75 o                         
   3   3  24         10.56         16.61         2.85 o                         
   4   3  24         77.59         82.57         4.70 o                         
   5   3  24        528.42        532.66        11.84 o                         
   6   3  24         47.70         48.76         4.50 o                         
   7   3  24         44.08         45.62         4.36 o                         
  -7   4  24         88.46        105.91        15.92 o                         
  -6   4  24         81.65         92.70         5.35 o                         
  -5   4  24         26.10         28.16         6.43 o                         
  -4   4  24         76.03         84.54         5.39 o                         
  -3   4  24        100.94        100.49         4.97 o                         
  -2   4  24         39.95         38.59         3.47 o                         
  -1   4  24        541.88        539.45        14.65 o                         
   0   4  24        632.91        598.00         9.85 o                         
   1   4  24        313.27        313.77         7.57 o                         
   2   4  24          9.63          5.61         2.16 o                         
   3   4  24          1.74         -0.69         2.08 o                         
   4   4  24         30.09         25.33         2.99 o                         
   5   4  24        112.65         98.51         6.06 o                         
   6   4  24         36.16         44.97         4.64 o                         
   7   4  24         26.54         24.74         4.85 o                         
  -6   5  24         16.73         23.23         4.13 o                         
  -5   5  24         27.12         28.64         7.96 o                         
  -4   5  24        202.47        220.35         5.96 o                         
  -3   5  24        393.98        366.69         7.23 o                         
  -2   5  24         34.88         39.45         4.01 o                         
  -1   5  24          4.98          6.15         2.11 o                         
   0   5  24         21.96         19.46         3.05 o                         
   1   5  24         60.20         57.50         4.47 o                         
   2   5  24         33.30         33.04         4.68 o                         
   3   5  24         75.08         78.90         7.67 o                         
   4   5  24          5.70          1.47         2.95 o                         
   5   5  24        233.85        213.44        12.75 o                         
   6   5  24         43.61         44.92         6.37 o                         
  -4   6  24         47.15         65.71         5.67 o                         
  -3   6  24        160.53        157.78         9.00 o                         
  -2   6  24         14.55         23.65         4.19 o                         
  -1   6  24         25.56         20.38         9.14 o                         
   0   6  24         64.69         78.53         8.13 o                         
   1   6  24         25.47         32.77         6.46 o                         
   2   6  24        311.80        305.62        14.38 o                         
   3   6  24         81.68         74.95         8.60 o                         
   4   6  24         45.67         35.52         5.74 o                         
  -1   7  24          0.12         -1.33         3.33 o                         
   0   7  24         23.65         24.61         7.37 o                         
   1   7  24         26.77         35.96         9.43 o                         
  -8   1  25         13.16         12.41         3.45 o                         
  -7   1  25        103.36        117.05         4.11 o                         
  -6   1  25         60.78         63.16         6.03 o                         
  -5   1  25         51.34         58.47         3.17 o                         
  -4   1  25          7.51          5.90         2.03 o                         
  -3   1  25        108.58         93.70         7.22 o                         
  -2   1  25        114.72        105.17         3.52 o                         
  -1   1  25         40.02         49.30         3.47 o                         
   0   1  25         97.30        102.98         3.78 o                         
   1   1  25       1223.05       1224.77        13.06 o                         
   2   1  25        171.33        163.01         4.71 o                         
   3   1  25         30.05         35.08         4.19 o                         
   4   1  25        144.22        144.78         5.28 o                         
   5   1  25          8.00          6.18         2.60 o                         
   6   1  25         47.64         42.45         3.69 o                         
   7   1  25          2.52          3.27         2.24 o                         
   8   1  25        175.10        182.42        10.89 o                         
  -8   2  25        467.43        480.71         7.63 o                         
  -7   2  25         68.48         69.51         3.03 o                         
  -6   2  25         33.69         27.16         2.75 o                         
  -5   2  25         63.75         67.72         5.67 o                         
  -4   2  25          0.23          1.25         1.83 o                         
  -3   2  25       2771.79       2679.94        29.20 o                         
  -2   2  25         65.58         67.71         3.53 o                         
  -1   2  25          5.84          9.34         1.84 o                         
   0   2  25        115.82        102.17         4.03 o                         
   1   2  25        411.25        406.61         7.73 o                         
   2   2  25        386.80        368.84        11.24 o                         
   3   2  25          8.02         10.18         2.13 o                         
   4   2  25         88.45         89.92         4.95 o                         
   5   2  25         72.56         63.67         6.25 o                         
   6   2  25        127.52        121.72         5.42 o                         
   7   2  25         14.27         17.51         2.90 o                         
  -7   3  25          1.31          4.46         1.56 o                         
  -6   3  25          0.80          3.94         1.91 o                         
  -5   3  25        241.01        224.59         6.93 o                         
  -4   3  25        228.48        226.67         6.73 o                         
  -3   3  25        334.62        280.99         7.64 o                         
  -2   3  25        480.35        469.41         6.68 o                         
  -1   3  25         40.34         46.91         3.86 o                         
   0   3  25        110.39        116.65         4.15 o                         
   1   3  25          0.05          2.90         1.86 o                         
   2   3  25          1.46          1.91         1.79 o                         
   3   3  25         60.33         56.55         3.88 o                         
   4   3  25          0.40          2.43         2.05 o                         
   5   3  25        168.80        160.59         6.03 o                         
   6   3  25         11.98         10.09         2.97 o                         
   7   3  25          4.81          1.28         2.60 o                         
  -6   4  25         79.34        112.01         5.62 o                         
  -5   4  25         13.06         24.79         3.76 o                         
  -4   4  25        112.77        101.95         5.40 o                         
  -3   4  25         48.82         48.17         2.94 o                         
  -2   4  25          6.26          6.51         1.90 o                         
  -1   4  25        140.38        123.55         5.66 o                         
   0   4  25          1.60          2.66         1.95 o                         
   1   4  25        185.31        190.47         5.71 o                         
   2   4  25         15.67         17.80         3.40 o                         
   3   4  25          0.68         -1.40         1.91 o                         
   4   4  25         22.36         18.06         4.80 o                         
   5   4  25        211.56        198.68        13.77 o                         
   6   4  25        147.36        132.09         9.02 o                         
  -5   5  25         10.37         18.83         3.97 o                         
  -4   5  25         81.46         91.74        11.24 o                         
  -3   5  25          5.83          8.12         2.23 o                         
  -2   5  25         74.61         71.25         5.03 o                         
  -1   5  25          0.46          1.45         3.48 o                         
   0   5  25         11.83          9.16         2.89 o                         
   1   5  25        108.47        105.78         7.74 o                         
   2   5  25         68.32         58.09         5.54 o                         
   3   5  25          5.02          1.48         2.67 o                         
   4   5  25         28.20         27.25         4.48 o                         
   5   5  25         61.29         48.38         4.57 o                         
  -4   6  25         59.36         67.02         5.35 o                         
  -3   6  25         34.40         42.93         5.00 o                         
  -2   6  25         24.78         30.95         4.19 o                         
  -1   6  25         56.24         48.17         6.21 o                         
   0   6  25          0.14          4.42         5.60 o                         
   1   6  25          7.31         12.38         6.78 o                         
   2   6  25         10.11         18.06         6.34 o                         
   3   6  25         20.39         23.00         6.81 o                         
   4   6  25          3.56         11.70         3.73 o                         
  -8   0  26        276.76        277.09        11.79 o                         
  -7   0  26        222.62        214.61         7.72 o                         
  -6   0  26          0.96          1.00         2.39 o                         
  -5   0  26          2.68          0.59         3.24 o                         
  -3   0  26        542.83        497.52        17.98 o                         
  -2   0  26        343.02        349.12         9.77 o                         
  -1   0  26       4747.30       4569.06       157.54 o                         
   0   0  26        264.08        310.04        10.49 o                         
   1   0  26         41.26         44.14         4.54 o                         
   2   0  26        492.44        467.47        13.81 o                         
   3   0  26          0.08          2.44         2.90 o                         
   4   0  26        130.20        126.00        11.36 o                         
   5   0  26         29.14         39.69         5.32 o                         
   6   0  26          4.72          9.93         3.06 o                         
   7   0  26         42.87         39.16         4.81 o                         
   8   0  26         39.85         35.27         6.25 o                         
  -8   1  26         10.67         12.71         2.18 o                         
  -7   1  26         36.91         47.85         3.58 o                         
  -6   1  26          1.65          1.92         1.91 o                         
  -5   1  26        270.30        268.86         5.53 o                         
  -4   1  26        480.74        479.09        13.65 o                         
  -3   1  26        467.64        503.40         9.84 o                         
  -2   1  26        324.60        263.31         7.62 o                         
  -1   1  26        131.52        132.49         4.39 o                         
   0   1  26       1165.25       1168.93        12.33 o                         
   1   1  26          8.43         11.56         2.15 o                         
   2   1  26        134.13        140.42         5.45 o                         
   3   1  26         33.62         36.58         2.99 o                         
   4   1  26         38.08         33.98         2.81 o                         
   5   1  26         85.87         75.30         5.14 o                         
   6   1  26         67.67         76.31         5.01 o                         
   7   1  26          0.29          0.29         2.46 o                         
   8   1  26          5.47          8.10         2.13 o                         
  -7   2  26         93.52         98.75         3.98 o                         
  -6   2  26         42.30         48.92         3.47 o                         
  -5   2  26          6.42          5.90         2.24 o                         
  -4   2  26         70.76         61.25         4.13 o                         
  -3   2  26       1548.02       1370.98        18.99 o                         
  -2   2  26        135.67        123.60         4.35 o                         
  -1   2  26          0.73          0.86         1.61 o                         
   0   2  26        191.89        173.91         5.41 o                         
   1   2  26       1473.01       1399.78        14.84 o                         
   2   2  26          8.20         11.00         2.15 o                         
   3   2  26         19.55         19.61         2.51 o                         
   4   2  26         51.93         63.90         6.05 o                         
   5   2  26         17.68         13.66         2.60 o                         
   6   2  26          3.33          2.73         2.11 o                         
   7   2  26          0.31          4.74         2.28 o                         
  -7   3  26         19.60         24.98         3.51 o                         
  -6   3  26          4.01          3.50         2.07 o                         
  -5   3  26          0.35         -1.05         1.87 o                         
  -4   3  26        331.41        323.41        10.04 o                         
  -3   3  26         68.40         67.97         4.22 o                         
  -2   3  26        104.32        126.18         3.82 o                         
  -1   3  26         23.14         25.52         2.77 o                         
   0   3  26         35.27         43.55         3.01 o                         
   1   3  26        759.23        720.26         9.88 o                         
   2   3  26          3.99          2.01         2.06 o                         
   3   3  26         22.24         21.54         2.86 o                         
   4   3  26          9.01          7.84         2.33 o                         
   5   3  26         76.45         66.09         4.56 o                         
   6   3  26         68.61         65.59         6.91 o                         
   7   3  26         23.22         24.21         3.88 o                         
  -6   4  26         40.51         48.94         4.55 o                         
  -5   4  26          7.48          8.62         2.68 o                         
  -4   4  26          1.26          7.46         2.48 o                         
  -3   4  26          6.18         10.50         1.64 o                         
  -2   4  26         46.54         46.81         3.05 o                         
  -1   4  26        371.00        348.52         6.83 o                         
   0   4  26          6.89          3.23         1.87 o                         
   1   4  26          4.15          5.54         1.84 o                         
   2   4  26          6.90         14.30         2.52 o                         
   3   4  26        111.84        106.44         5.95 o                         
   4   4  26         10.45          4.25         2.92 o                         
   5   4  26         21.18         10.62         4.38 o                         
   6   4  26        366.43        352.29        12.74 o                         
  -5   5  26         24.25         35.04         4.60 o                         
  -4   5  26        170.17        223.18         8.85 o                         
  -3   5  26         37.64         52.53         5.49 o                         
  -2   5  26         30.05         32.33         3.83 o                         
  -1   5  26         26.97         29.50         4.28 o                         
   0   5  26         22.62         20.96         4.11 o                         
   1   5  26        189.04        196.07         9.20 o                         
   2   5  26         49.88         53.32        10.67 o                         
   3   5  26        118.36        113.17        10.05 o                         
   4   5  26          6.64          8.76         4.36 o                         
   5   5  26         32.95         24.65         4.27 o                         
  -3   6  26        197.63        250.17        11.41 o                         
  -2   6  26         49.00         46.81         5.82 o                         
  -1   6  26          0.83          7.01         3.64 o                         
   0   6  26          0.12          2.50         3.85 o                         
   1   6  26         35.92         44.51        10.32 o                         
   2   6  26         28.31         23.58         7.66 o                         
   3   6  26          3.28          5.52         3.69 o                         
  -7   1  27        160.31        169.17         5.23 o                         
  -6   1  27         20.07         26.48         3.37 o                         
  -5   1  27         28.78         22.39         3.27 o                         
  -4   1  27        473.64        462.16        13.54 o                         
  -3   1  27        305.32        294.72         8.41 o                         
  -2   1  27         23.69         30.34         2.60 o                         
  -1   1  27        662.17        659.69         9.44 o                         
   0   1  27        721.80        706.47        10.68 o                         
   1   1  27       1288.42       1298.10        13.97 o                         
   2   1  27         40.94         43.13         3.09 o                         
   3   1  27          3.79          2.51         1.95 o                         
   4   1  27          2.22          5.01         2.11 o                         
   5   1  27        103.44         87.94         4.72 o                         
   6   1  27          0.33          3.27         2.13 o                         
   7   1  27         51.66         43.38         3.34 o                         
  -7   2  27          2.32          9.37         1.79 o                         
  -6   2  27         60.72         64.38         5.16 o                         
  -5   2  27          2.00          1.28         1.79 o                         
  -4   2  27        882.31        827.85        13.00 o                         
  -3   2  27        111.45         95.04         5.25 o                         
  -2   2  27         54.38         48.26         3.50 o                         
  -1   2  27          0.01          3.85         1.64 o                         
   0   2  27        254.10        248.00         5.85 o                         
   1   2  27        741.02        756.05        10.61 o                         
   2   2  27          2.02          3.56         1.89 o                         
   3   2  27         35.46         43.34         3.33 o                         
   4   2  27        126.04        117.65         5.85 o                         
   5   2  27        247.98        243.81         6.31 o                         
   6   2  27         47.71         48.68         4.33 o                         
   7   2  27          3.20          1.79         2.62 o                         
  -7   3  27          0.08          2.25         1.97 o                         
  -6   3  27         47.81         59.31         4.19 o                         
  -5   3  27         60.81         64.34         4.87 o                         
  -4   3  27          0.15          2.39         2.10 o                         
  -3   3  27          9.49         15.20         2.73 o                         
  -2   3  27        147.43        150.21         5.20 o                         
  -1   3  27         16.75         14.59         2.19 o                         
   0   3  27        426.61        399.06         7.18 o                         
   1   3  27        830.08        798.32        10.72 o                         
   2   3  27        230.87        221.31         5.88 o                         
   3   3  27        144.71        137.43         7.56 o                         
   4   3  27          7.75          7.59         2.43 o                         
   5   3  27         16.16         14.65         2.99 o                         
   6   3  27        150.31        144.71        10.72 o                         
   7   3  27         29.24         34.45         4.74 o                         
  -6   4  27         10.96         27.26         9.83 o                         
  -5   4  27         10.03         17.13         3.10 o                         
  -4   4  27         88.45        113.10         6.33 o                         
  -3   4  27         21.69         22.88         2.01 o                         
  -2   4  27         28.37         31.44         2.85 o                         
  -1   4  27        240.21        209.91         6.65 o                         
   0   4  27         17.50         19.11         2.31 o                         
   1   4  27          5.27          9.47         2.19 o                         
   2   4  27         68.16         63.35         4.24 o                         
   3   4  27          5.97          3.76         2.84 o                         
   4   4  27         33.62         30.03         4.50 o                         
   5   4  27          8.77         12.85         4.38 o                         
   6   4  27         77.94         67.59         8.21 o                         
  -5   5  27          1.16          5.70         6.63 o                         
  -4   5  27          0.00          0.51         3.54 o                         
  -3   5  27         98.69        117.16         4.94 o                         
  -2   5  27         10.75         11.86         5.30 o                         
  -1   5  27         12.57         12.27         3.42 o                         
   0   5  27         47.15         38.14         4.91 o                         
   1   5  27        317.58        301.47        24.17 o                         
   2   5  27          8.25         12.24         4.11 o                         
   3   5  27          0.21         -1.20         3.89 o                         
   4   5  27          3.35          0.97         2.78 o                         
   5   5  27         25.91         29.03         4.34 o                         
  -3   6  27        106.47        113.04         5.68 o                         
  -2   6  27         61.25         63.45         5.28 o                         
  -1   6  27         19.33         19.56         4.45 o                         
   0   6  27          0.10          4.39         4.14 o                         
   1   6  27          7.62          9.27         6.93 o                         
   2   6  27          0.13          7.42         5.90 o                         
   3   6  27        178.25        195.25        10.52 o                         
  -7   0  28        159.94        161.05         7.70 o                         
  -6   0  28         23.38         23.18         3.83 o                         
  -5   0  28        142.39        153.84        10.02 o                         
  -4   0  28          8.23          3.83         3.54 o                         
  -3   0  28          6.65         -1.18         3.54 o                         
  -2   0  28         60.40         67.98         5.62 o                         
  -1   0  28       1789.19       1765.00        27.28 o                         
   0   0  28        194.80        214.75         9.44 o                         
   1   0  28       1669.76       1652.97        23.23 o                         
   2   0  28         35.49         32.97         4.29 o                         
   3   0  28         18.49         15.10         3.59 o                         
   4   0  28         12.04          8.94         3.69 o                         
   5   0  28        329.27        321.52        11.45 o                         
   6   0  28         65.59         77.16         6.10 o                         
   7   0  28         23.82         21.33         4.40 o                         
  -7   1  28        142.33        133.05         5.91 o                         
  -6   1  28          0.46          2.90         2.28 o                         
  -5   1  28          5.57          2.83         2.33 o                         
  -4   1  28          3.67          2.45         1.82 o                         
  -3   1  28        256.56        223.73         8.47 o                         
  -2   1  28          0.00          1.02         1.53 o                         
  -1   1  28        287.13        285.90         7.40 o                         
   0   1  28       1345.28       1334.25        13.83 o                         
   1   1  28         44.43         52.75         3.54 o                         
   2   1  28          2.70          1.06         1.89 o                         
   3   1  28         95.47        108.45         4.49 o                         
   4   1  28         13.06         13.38         2.52 o                         
   5   1  28        119.65        120.00         5.58 o                         
   6   1  28        113.93        122.24         8.44 o                         
   7   1  28         18.63         18.68         3.78 o                         
  -7   2  28          0.04          2.96         1.97 o                         
  -6   2  28          1.15          0.99         1.58 o                         
  -5   2  28          0.35          3.46         1.80 o                         
  -4   2  28         48.93         55.77         4.81 o                         
  -3   2  28        870.56        833.90        14.54 o                         
  -2   2  28        237.47        232.98         5.97 o                         
  -1   2  28         13.49         14.48         2.23 o                         
   0   2  28         22.45         24.57         2.78 o                         
   1   2  28        428.17        415.20         7.94 o                         
   2   2  28        322.17        323.70         6.83 o                         
   3   2  28        132.62        141.07         4.99 o                         
   4   2  28          0.15         -1.87         2.11 o                         
   5   2  28          6.09          3.11         2.26 o                         
   6   2  28         55.99         39.43         5.53 o                         
   7   2  28         79.07         67.92         5.65 o                         
  -6   3  28          0.09          0.16         2.07 o                         
  -5   3  28         50.18         54.49         4.99 o                         
  -4   3  28         12.18          8.18         2.54 o                         
  -3   3  28        106.64        103.70         6.33 o                         
  -2   3  28        478.18        442.92         7.70 o                         
  -1   3  28         25.56         29.34         2.79 o                         
   0   3  28       1054.59        981.01        12.40 o                         
   1   3  28         33.92         28.81         2.84 o                         
   2   3  28         35.00         28.64         2.90 o                         
   3   3  28        231.34        207.00         7.33 o                         
   4   3  28          1.41          2.17         2.41 o                         
   5   3  28         82.02         85.73         7.53 o                         
   6   3  28         69.90         64.22         6.58 o                         
  -6   4  28         64.42         80.32         8.58 o                         
  -5   4  28          0.00          2.79         3.19 o                         
  -4   4  28         24.10         21.43         4.48 o                         
  -3   4  28          3.03          3.38         2.72 o                         
  -2   4  28          8.11         12.90         2.35 o                         
  -1   4  28        320.68        302.49         6.42 o                         
   0   4  28         28.52         23.26         2.44 o                         
   1   4  28        514.53        501.55         9.02 o                         
   2   4  28         30.01         30.23         3.57 o                         
   3   4  28         19.05         16.12         3.99 o                         
   4   4  28         29.16         46.21         6.75 o                         
   5   4  28         45.27         33.94         6.25 o                         
   6   4  28         18.60         23.83         4.62 o                         
  -4   5  28          7.96         10.79         3.89 o                         
  -3   5  28        134.08        132.73         4.95 o                         
  -2   5  28          1.07          2.12         2.41 o                         
  -1   5  28          0.18         -2.00         2.30 o                         
   0   5  28         22.67         26.07         5.60 o                         
   1   5  28         27.69         21.56         5.41 o                         
   2   5  28         39.04         44.97         6.66 o                         
   3   5  28          1.85          3.36         3.44 o                         
   4   5  28         19.02         22.98         4.12 o                         
  -2   6  28         54.54         73.50        12.67 o                         
  -1   6  28          1.19          0.00         4.72 o                         
   0   6  28          1.82          1.53         3.47 o                         
   1   6  28        121.79        141.04        14.58 o                         
   2   6  28         57.31         56.65         7.80 o                         
  -7   1  29         92.77         84.03         4.16 o                         
  -6   1  29          5.10          6.45         2.37 o                         
  -5   1  29          0.09         -1.96         1.96 o                         
  -4   1  29         32.55         34.16         3.42 o                         
  -3   1  29          5.50         11.44         2.54 o                         
  -2   1  29        492.51        457.98         7.53 o                         
  -1   1  29        295.60        313.51         6.81 o                         
   0   1  29        413.79        407.19         7.36 o                         
   1   1  29        145.02        149.72         5.01 o                         
   2   1  29         27.90         28.06         3.14 o                         
   3   1  29       1314.42       1282.36        14.40 o                         
   4   1  29          0.62          3.55         2.66 o                         
   5   1  29        173.19        175.67         5.78 o                         
   6   1  29         47.62         38.77         5.50 o                         
   7   1  29        108.06        103.71         8.41 o                         
  -7   2  29          0.00         -1.48         1.48 o                         
  -6   2  29         33.37         33.65         3.00 o                         
  -5   2  29        104.35        112.84         4.98 o                         
  -4   2  29        138.48        116.05         5.08 o                         
  -3   2  29         39.78         59.65         6.56 o                         
  -2   2  29          3.82         13.42         2.68 o                         
  -1   2  29          2.43          4.63         1.85 o                         
   0   2  29        152.09        150.01         4.93 o                         
   1   2  29        144.25        142.78         5.09 o                         
   2   2  29        147.52        160.65         5.15 o                         
   3   2  29        142.91        152.41         5.56 o                         
   4   2  29        130.23        140.15         5.48 o                         
   5   2  29          3.98         -1.14         2.94 o                         
   6   2  29         50.58         54.42         5.86 o                         
   7   2  29          1.29          3.76         2.97 o                         
  -6   3  29         75.64         94.51         5.46 o                         
  -5   3  29          4.74          7.71         2.65 o                         
  -4   3  29        144.74        150.82         6.63 o                         
  -3   3  29         28.73         33.71         3.37 o                         
  -2   3  29         42.84         49.32         4.03 o                         
  -1   3  29       1077.64       1005.79        12.26 o                         
   0   3  29         70.65         87.85         5.57 o                         
   1   3  29         68.66         74.56         4.23 o                         
   2   3  29          3.78          3.97         2.06 o                         
   3   3  29          9.21         14.98         3.02 o                         
   4   3  29         39.12         31.22         4.19 o                         
   5   3  29        115.05        103.42         9.40 o                         
   6   3  29         12.20         10.17         3.33 o                         
  -5   4  29          3.50         11.28         3.10 o                         
  -4   4  29         37.68         41.58         4.59 o                         
  -3   4  29         54.13         62.20         5.07 o                         
  -2   4  29         10.09          9.83         3.01 o                         
  -1   4  29        172.63        163.62         5.50 o                         
   0   4  29          1.35          0.68         2.15 o                         
   1   4  29         47.50         48.86         4.64 o                         
   2   4  29         21.42         20.34         3.35 o                         
   3   4  29          0.35          1.71         2.84 o                         
   4   4  29          9.83          9.56         6.02 o                         
   5   4  29          1.28         -0.50         2.65 o                         
  -4   5  29          5.41          6.31         3.60 o                         
  -3   5  29         20.32         23.52         2.85 o                         
  -2   5  29          7.34         10.94         2.99 o                         
  -1   5  29         32.60         30.83         3.82 o                         
   0   5  29        176.76        148.20         7.65 o                         
   1   5  29          0.78          3.64         3.17 o                         
   2   5  29         72.26         74.11         6.34 o                         
   3   5  29         12.46         10.41         3.62 o                         
   4   5  29          4.91         14.21         3.70 o                         
  -2   6  29          2.75         10.68         3.06 o                         
  -1   6  29         14.39         16.67         4.42 o                         
   0   6  29          4.42          6.01         6.04 o                         
   1   6  29        107.01        161.96        11.65 o                         
  -7   0  30         12.61         13.67         6.48 o                         
  -6   0  30         36.13         37.89         4.78 o                         
  -5   0  30          6.12          6.78         4.42 o                         
  -4   0  30         19.12         22.70         5.60 o                         
  -3   0  30          0.80          2.95         3.54 o                         
  -2   0  30         44.56         46.23         5.29 o                         
  -1   0  30         53.65         35.45         5.10 o                         
   0   0  30        102.83        128.48        13.85 o                         
   1   0  30       3369.43       3341.43        37.63 o                         
   2   0  30         10.05          8.40         4.17 o                         
   3   0  30        108.92         93.97        10.62 o                         
   4   0  30         25.47         26.75         4.89 o                         
   5   0  30         26.52         27.69         6.45 o                         
   6   0  30          1.99          2.25         3.64 o                         
   7   0  30          4.53         12.87         7.66 o                         
  -7   1  30         34.76         38.84         3.63 o                         
  -6   1  30         64.71         70.70         4.88 o                         
  -5   1  30          0.07         -0.54         2.13 o                         
  -4   1  30         23.74         24.98         3.03 o                         
  -3   1  30         17.17         10.89         2.69 o                         
  -2   1  30         72.45         73.23         3.65 o                         
  -1   1  30        132.96        136.87         5.08 o                         
   0   1  30        385.72        387.72         7.33 o                         
   1   1  30          6.61          4.22         2.67 o                         
   2   1  30         84.56         84.42         4.57 o                         
   3   1  30        106.57        106.62         4.84 o                         
   4   1  30         66.51         67.31         4.22 o                         
   5   1  30         31.38         33.32         4.18 o                         
   6   1  30          4.20          9.90         2.85 o                         
   7   1  30          0.01          3.47         2.07 o                         
  -6   2  30         27.27         29.34         2.53 o                         
  -5   2  30         24.54         35.29         3.26 o                         
  -4   2  30        101.30         97.10         4.91 o                         
  -3   2  30         40.90         31.38         5.39 o                         
  -2   2  30         69.40         67.81         4.03 o                         
  -1   2  30          1.38         -0.36         1.64 o                         
   0   2  30         23.04         28.29         2.91 o                         
   1   2  30         20.15         24.58         2.85 o                         
   2   2  30       1386.11       1381.09        14.93 o                         
   3   2  30         30.12         32.40         3.19 o                         
   4   2  30          0.24          3.56         2.54 o                         
   5   2  30          9.04          8.45         3.40 o                         
   6   2  30         79.02         66.63         5.42 o                         
  -6   3  30          0.95          9.79         2.17 o                         
  -5   3  30         77.28         70.24         4.71 o                         
  -4   3  30         85.37         69.07         4.36 o                         
  -3   3  30         43.67         52.09         3.96 o                         
  -2   3  30        290.00        278.61         6.18 o                         
  -1   3  30        115.31        119.99         4.52 o                         
   0   3  30         90.07         94.70         4.34 o                         
   1   3  30          5.46          8.41         2.23 o                         
   2   3  30        171.26        147.97         6.85 o                         
   3   3  30          1.76         -0.97         2.28 o                         
   4   3  30          9.16          7.12         3.13 o                         
   5   3  30         59.20         53.21         6.72 o                         
   6   3  30          0.21          7.02         3.13 o                         
  -5   4  30          0.72          4.60         2.60 o                         
  -4   4  30          0.21          2.83         2.81 o                         
  -3   4  30          1.62         -1.66         2.24 o                         
  -2   4  30         46.12         52.84         4.32 o                         
  -1   4  30        400.79        415.99        10.09 o                         
   0   4  30         23.76         38.89         3.92 o                         
   1   4  30        180.46        174.48         6.60 o                         
   2   4  30         35.11         27.08         4.07 o                         
   3   4  30         44.77         56.60         5.73 o                         
   4   4  30         10.31         11.73         3.64 o                         
   5   4  30         10.73          5.60         4.17 o                         
  -4   5  30          2.55          2.06         5.01 o                         
  -3   5  30         56.76         67.78         3.71 o                         
  -2   5  30        190.73        207.70         7.45 o                         
  -1   5  30         14.88         11.11         3.38 o                         
   0   5  30         10.27          5.01         2.94 o                         
   1   5  30         40.65         47.50         5.75 o                         
   2   5  30         38.73         39.29         5.66 o                         
   3   5  30        119.33        116.45        16.72 o                         
   0   6  30          0.06          6.14         3.89 o                         
  -6   1  31        111.12        115.28        14.67 o                         
  -5   1  31          1.14         -2.50         2.50 o                         
  -4   1  31         66.28         64.77         4.25 o                         
  -3   1  31         24.27         21.15         3.18 o                         
  -2   1  31        131.51        120.55         4.25 o                         
  -1   1  31        140.89        137.10         5.48 o                         
   0   1  31          1.99          1.90         1.71 o                         
   1   1  31         17.12         23.80         3.77 o                         
   2   1  31        184.38        201.59         6.13 o                         
   3   1  31          1.61          5.06         3.36 o                         
   4   1  31         64.92         65.35         6.35 o                         
   5   1  31         30.19         37.95         4.32 o                         
   6   1  31         14.91         15.55         3.59 o                         
  -6   2  31         16.97         16.49         3.24 o                         
  -5   2  31         27.31         31.33         3.16 o                         
  -4   2  31          4.04          6.29         2.18 o                         
  -3   2  31        206.67        193.55         7.90 o                         
  -2   2  31         72.36         78.38         4.16 o                         
  -1   2  31          2.25          2.99         1.96 o                         
   0   2  31        172.96        160.71         5.24 o                         
   1   2  31         28.50         31.39         3.11 o                         
   2   2  31        915.96        905.23        11.94 o                         
   3   2  31        127.90        115.69         7.05 o                         
   4   2  31        119.18        126.37         8.88 o                         
   5   2  31        124.10        126.31        20.11 o                         
   6   2  31         24.03         26.89         4.60 o                         
  -6   3  31          6.54         10.30         2.80 o                         
  -5   3  31          2.65          8.39         2.45 o                         
  -4   3  31         95.87        105.94         5.44 o                         
  -3   3  31         34.32         30.20         4.76 o                         
  -2   3  31        730.32        713.63        10.23 o                         
  -1   3  31         90.07         88.96         4.06 o                         
   0   3  31          0.26          1.00         1.81 o                         
   1   3  31        171.12        176.11         6.04 o                         
   2   3  31          3.51         -0.13         2.27 o                         
   3   3  31         13.20         16.29         3.70 o                         
   4   3  31          2.15          2.65         3.11 o                         
   5   3  31         17.17         18.76         3.99 o                         
  -5   4  31         34.53         50.92         5.17 o                         
  -4   4  31          0.00          2.92         2.86 o                         
  -3   4  31          4.53          6.70         3.14 o                         
  -2   4  31         23.23         37.43         4.40 o                         
  -1   4  31         25.41         29.61         3.64 o                         
   0   4  31         39.19         38.72         4.25 o                         
   1   4  31        202.54        174.99         6.67 o                         
   2   4  31          2.35          2.22         4.20 o                         
   3   4  31         31.14         29.58         4.19 o                         
   4   4  31          8.56          7.56         4.26 o                         
   5   4  31          0.55          1.41         4.55 o                         
  -3   5  31         15.37         22.20         6.93 o                         
  -2   5  31        145.29        178.89         9.94 o                         
  -1   5  31         92.68        105.21         6.80 o                         
   0   5  31          4.18         -3.38         3.44 o                         
   1   5  31          2.54          1.25         3.04 o                         
   2   5  31          8.98         14.48         4.45 o                         
   3   5  31         75.16         81.96         8.08 o                         
  -6   0  32       1090.70       1233.39        23.84 o                         
  -5   0  32         37.43         43.04         7.07 o                         
  -4   0  32        114.65        117.32        10.32 o                         
  -3   0  32         32.99         38.62         7.37 o                         
  -2   0  32         63.41         56.60         9.14 o                         
  -1   0  32        520.20        509.73        14.19 o                         
   0   0  32          5.14         16.80         5.90 o                         
   1   0  32       1809.64       1868.32        32.28 o                         
   2   0  32         16.77         20.35         4.13 o                         
   3   0  32          2.37         -3.13         3.13 o                         
   4   0  32          6.92          6.09         5.45 o                         
   5   0  32         59.08         84.51        30.36 o                         
   6   0  32         16.65          5.55         4.01 o                         
  -6   1  32          2.26          3.76         4.36 o                         
  -5   1  32         69.55         65.47         8.14 o                         
  -4   1  32        129.23        128.74         7.71 o                         
  -3   1  32         89.77         75.64         5.74 o                         
  -2   1  32        144.55        147.87        10.93 o                         
  -1   1  32          5.49          4.54         2.03 o                         
   0   1  32         20.09         23.46         3.54 o                         
   1   1  32         58.78         64.52         4.18 o                         
   2   1  32       1122.87       1095.65        14.15 o                         
   3   1  32        671.97        687.24        22.81 o                         
   4   1  32        133.21        138.61         6.62 o                         
   5   1  32          2.86          0.38         3.35 o                         
   6   1  32         23.05         15.96         3.53 o                         
  -6   2  32          2.38          7.83         2.10 o                         
  -5   2  32          0.05         -2.13         2.13 o                         
  -4   2  32         13.83          6.10         2.46 o                         
  -3   2  32        141.39        132.65        11.50 o                         
  -2   2  32          3.95          4.37         2.04 o                         
  -1   2  32        114.10        109.00         4.28 o                         
   0   2  32         11.70         13.20         2.39 o                         
   1   2  32         79.70         84.11         4.76 o                         
   2   2  32         61.26         64.76         4.92 o                         
   3   2  32         29.07         21.35         3.29 o                         
   4   2  32        181.05        191.56         9.45 o                         
   5   2  32          5.64          6.06         3.23 o                         
   6   2  32          5.42          3.24         3.79 o                         
  -5   3  32         15.17         15.76         2.83 o                         
  -4   3  32         15.68         19.21         3.93 o                         
  -3   3  32          3.08          9.21         2.70 o                         
  -2   3  32        755.80        755.74        11.12 o                         
  -1   3  32         20.27         25.62         2.99 o                         
   0   3  32          8.20          9.09         2.28 o                         
   1   3  32          8.32          4.60         2.33 o                         
   2   3  32          1.74          5.06         2.57 o                         
   3   3  32         79.08         70.12         6.11 o                         
   4   3  32          4.19          3.79         2.90 o                         
   5   3  32          7.70          7.67         3.59 o                         
  -4   4  32        121.36        117.59        12.09 o                         
  -3   4  32         55.19         53.80         6.58 o                         
  -2   4  32        274.22        289.76        15.43 o                         
  -1   4  32         96.43         81.02         5.26 o                         
   0   4  32         80.14         96.87         5.96 o                         
   1   4  32         29.51         21.44         4.42 o                         
   2   4  32         12.39         17.46         3.66 o                         
   3   4  32          5.78          2.41         2.98 o                         
   4   4  32          2.98          2.03         2.94 o                         
  -3   5  32        259.78        318.03        19.16 o                         
  -2   5  32          7.72         11.31         2.64 o                         
  -1   5  32          0.05         -2.51         2.51 o                         
   0   5  32          0.34          8.99         4.17 o                         
   1   5  32          4.75          7.57         3.34 o                         
   2   5  32         12.02          9.60         3.28 o                         
  -6   1  33          2.65          2.26         3.64 o                         
  -5   1  33         24.00         24.96         4.22 o                         
  -4   1  33          1.55          0.26         4.57 o                         
  -3   1  33         35.86         37.19         3.85 o                         
  -2   1  33        245.21        219.23         6.83 o                         
  -1   1  33         21.18         22.95         2.82 o                         
   0   1  33         35.31         47.09         3.47 o                         
   1   1  33         43.74         55.85         4.04 o                         
   2   1  33        142.87        148.43         6.71 o                         
   3   1  33        200.95        199.55        11.75 o                         
   4   1  33          0.28          1.87         2.73 o                         
   5   1  33         26.07         24.11         3.85 o                         
   6   1  33          5.77          7.84         2.96 o                         
  -6   2  33          3.48         -1.42         2.58 o                         
  -5   2  33          1.06          2.34         2.11 o                         
  -4   2  33         28.82         29.82         3.84 o                         
  -3   2  33        346.06        348.85        12.09 o                         
  -2   2  33         40.47         40.86         5.58 o                         
  -1   2  33          0.74          3.82         2.07 o                         
   0   2  33          4.17          0.05         1.80 o                         
   1   2  33          5.46          6.58         2.62 o                         
   2   2  33         62.13         60.81         5.58 o                         
   3   2  33        110.97        106.01         6.63 o                         
   4   2  33        123.72        108.80         7.34 o                         
   5   2  33         55.90         55.07         5.57 o                         
  -5   3  33          3.65          7.97         2.57 o                         
  -4   3  33          7.11         10.05         2.95 o                         
  -3   3  33         13.29         23.89         7.58 o                         
  -2   3  33        128.25        140.35         5.34 o                         
  -1   3  33          5.56         10.17         2.44 o                         
   0   3  33         80.97         77.70         4.69 o                         
   1   3  33         12.32         10.86         2.87 o                         
   2   3  33         20.44         22.52         3.36 o                         
   3   3  33        246.21        239.43         9.28 o                         
   4   3  33        105.65         96.42        11.53 o                         
   5   3  33          4.58          3.13         2.85 o                         
  -4   4  33          3.41          6.34         3.96 o                         
  -3   4  33          8.38          4.72         5.60 o                         
  -2   4  33          4.84          6.95         2.72 o                         
  -1   4  33          0.01         -0.82         1.97 o                         
   0   4  33         53.81         51.49         4.57 o                         
   1   4  33         36.67         27.61         4.10 o                         
   2   4  33          9.20         10.20         4.20 o                         
   3   4  33         26.67         16.72         3.63 o                         
   4   4  33         48.12         53.55         5.63 o                         
  -2   5  33         13.13         20.92         3.28 o                         
  -1   5  33         34.62         39.61         4.61 o                         
   0   5  33         52.01         41.79         5.13 o                         
   1   5  33         23.14         23.60         5.31 o                         
   2   5  33         39.02         49.33         5.37 o                         
  -6   0  34         37.57         49.08         5.94 o                         
  -5   0  34          1.18         12.09         5.01 o                         
  -4   0  34         17.19         12.09         5.01 o                         
  -3   0  34         16.72         10.61         5.60 o                         
  -2   0  34        473.78        457.92        13.50 o                         
  -1   0  34         89.62         82.80         7.64 o                         
   0   0  34          0.69         13.33         4.27 o                         
   1   0  34          6.41          8.93         5.01 o                         
   2   0  34         57.53         47.30         7.37 o                         
   3   0  34        456.81        493.10        25.06 o                         
   4   0  34         48.21         49.70        12.38 o                         
   5   0  34          6.69          9.49         8.55 o                         
   6   0  34          2.99          9.63         3.79 o                         
  -6   1  34        157.04        152.37        11.20 o                         
  -5   1  34         49.77         61.08        13.12 o                         
  -4   1  34         13.61         15.62         5.90 o                         
  -3   1  34          1.58          1.47         4.42 o                         
  -2   1  34          5.70          5.81         2.15 o                         
  -1   1  34         39.18         38.37         3.41 o                         
   0   1  34          5.36          5.27         2.21 o                         
   1   1  34          0.17          1.82         2.31 o                         
   2   1  34         13.06         13.05         3.93 o                         
   3   1  34         69.80         70.53         9.40 o                         
   4   1  34         40.02         43.79         5.00 o                         
   5   1  34         10.10         15.79         3.53 o                         
  -5   2  34          3.96          8.88         3.83 o                         
  -4   2  34         98.11         95.17         5.71 o                         
  -3   2  34          8.91          4.84         2.48 o                         
  -2   2  34         47.82         61.98         4.14 o                         
  -1   2  34         38.72         39.55         3.50 o                         
   0   2  34         42.72         42.06         4.12 o                         
   1   2  34         42.26         41.22         6.33 o                         
   2   2  34         15.93         13.77         3.20 o                         
   3   2  34        243.41        230.77        16.21 o                         
   4   2  34         61.19         58.75         5.81 o                         
   5   2  34         21.52         22.73         4.38 o                         
  -4   3  34          0.03          7.71         3.44 o                         
  -3   3  34         61.03         74.41         7.47 o                         
  -2   3  34        269.61        245.70        10.03 o                         
  -1   3  34        215.16        235.33         7.16 o                         
   0   3  34         26.73         33.52         3.78 o                         
   1   3  34          0.18          2.08         2.12 o                         
   2   3  34          0.60          2.50         4.94 o                         
   3   3  34        103.69         76.80         7.11 o                         
   4   3  34         17.82         24.56         4.68 o                         
  -3   4  34         40.05         51.38         7.96 o                         
  -2   4  34         48.80         61.04         5.78 o                         
  -1   4  34         30.72         35.10         3.87 o                         
   0   4  34        209.63        220.19         9.58 o                         
   1   4  34         58.28         63.64         5.80 o                         
   2   4  34         10.19         16.69         4.05 o                         
   3   4  34          0.03          0.97         2.90 o                         
   0   5  34         28.94         30.85         4.45 o                         
  -5   1  35          8.08         10.89         4.45 o                         
  -4   1  35        396.99        439.86        14.49 o                         
  -3   1  35         20.87         21.30         4.57 o                         
  -2   1  35        312.92        306.58         8.83 o                         
  -1   1  35        168.27        172.60         5.63 o                         
   0   1  35        113.76        126.51         6.62 o                         
   1   1  35          0.68          0.20         3.73 o                         
   2   1  35         24.93         28.87         4.79 o                         
   3   1  35        800.27        812.53        18.37 o                         
   4   1  35         14.64         14.55         3.51 o                         
   5   1  35        126.05        140.27         7.10 o                         
  -5   2  35         97.36        104.25         6.18 o                         
  -4   2  35         13.65         16.92         3.97 o                         
  -3   2  35         66.77         72.66        11.50 o                         
  -2   2  35          0.03         -1.52         2.77 o                         
  -1   2  35         65.04         65.26         6.16 o                         
   0   2  35        171.59        171.07         6.64 o                         
   1   2  35         21.58         21.35         3.49 o                         
   2   2  35         38.31         35.69         4.06 o                         
   3   2  35        180.28        182.18         8.12 o                         
   4   2  35         46.32         38.36         5.11 o                         
   5   2  35         22.89         22.01         4.40 o                         
  -4   3  35         36.95         63.41         6.50 o                         
  -3   3  35          5.40          7.50         3.68 o                         
  -2   3  35         57.78         60.73         7.22 o                         
  -1   3  35         70.42         72.75         7.22 o                         
   0   3  35        236.04        240.78         7.39 o                         
   1   3  35         60.53         54.11         6.98 o                         
   2   3  35         14.64         10.66         3.34 o                         
   3   3  35         15.24         19.83         3.85 o                         
   4   3  35         17.61         25.96         4.48 o                         
  -3   4  35         21.97         30.85         7.66 o                         
  -2   4  35         22.92         24.10         3.87 o                         
  -1   4  35         88.19        112.00         6.19 o                         
   0   4  35        340.64        349.81        10.97 o                         
   1   4  35        138.57        132.95         7.78 o                         
   2   4  35         33.83         24.97         6.02 o                         
  -5   0  36        196.96        184.50        13.26 o                         
  -4   0  36        103.89        132.65        12.09 o                         
  -3   0  36         15.84         10.61         5.90 o                         
  -2   0  36         59.85         62.56        13.41 o                         
  -1   0  36         15.26          2.95         5.01 o                         
   0   0  36         46.62         80.47        10.61 o                         
   1   0  36         72.89         80.47        11.79 o                         
   2   0  36         98.50        121.53        10.46 o                         
   3   0  36        330.36        323.32        18.72 o                         
   4   0  36        892.28        785.19        33.90 o                         
   5   0  36          0.74          4.57         4.48 o                         
  -5   1  36        191.53        229.49        17.54 o                         
  -4   1  36          3.43          8.59         3.82 o                         
  -3   1  36         27.67         46.30         5.94 o                         
  -2   1  36         51.22         46.67         5.45 o                         
  -1   1  36         30.23         30.85         4.87 o                         
   0   1  36          0.00          3.39         3.54 o                         
   1   1  36         44.16         37.50         4.69 o                         
   2   1  36         38.32         46.57         6.98 o                         
   3   1  36        389.83        387.73        13.37 o                         
   4   1  36         41.06         40.12         7.53 o                         
   5   1  36         42.85         45.80         6.16 o                         
  -4   2  36         18.59         15.62         4.13 o                         
  -3   2  36          7.50          6.78         3.54 o                         
  -2   2  36         92.14        114.48         6.05 o                         
  -1   2  36          2.58          1.92         2.48 o                         
   0   2  36          8.34          7.70         3.02 o                         
   1   2  36         41.35         46.21         4.71 o                         
   2   2  36         19.38         16.87         3.34 o                         
   3   2  36          0.08          5.07         3.08 o                         
   4   2  36         11.34         11.51         3.35 o                         
  -3   3  36        111.45        133.34         8.64 o                         
  -2   3  36         69.40         85.25         6.48 o                         
  -1   3  36          0.26          4.28         3.79 o                         
   0   3  36         67.76         75.63         5.17 o                         
   1   3  36         18.71         15.74         3.48 o                         
   2   3  36          1.00          2.80         3.32 o                         
   3   3  36          2.71          2.17         2.72 o                         
  -2   4  36         33.62         38.51         4.12 o                         
  -1   4  36        201.54        208.66         8.06 o                         
   0   4  36        240.94        227.45        10.82 o                         
   1   4  36         11.74         17.90         3.69 o                         
   2   4  36          0.07          2.67         2.76 o                         
  -4   1  37          1.22          0.29         6.78 o                         
  -1   1  37         91.20         93.88         7.41 o                         
   0   1  37         68.66         74.30        11.50 o                         
   1   1  37         37.84         41.59         5.11 o                         
   2   1  37          0.01         -0.73         2.82 o                         
   3   1  37        111.81        113.62        13.10 o                         
   4   1  37        151.77        147.77        13.14 o                         
  -4   2  37         16.29          8.84         4.72 o                         
  -3   2  37          2.60          3.24         3.83 o                         
  -2   2  37        153.51        174.28         7.20 o                         
  -1   2  37          6.48          5.34         3.03 o                         
   0   2  37         19.86         26.75         3.69 o                         
   1   2  37          5.52          4.03         2.72 o                         
   2   2  37        169.54        174.17         8.02 o                         
   3   2  37          1.36         -1.63         2.65 o                         
   4   2  37         79.76         83.89        14.04 o                         
  -3   3  37          3.17          3.14         3.43 o                         
  -2   3  37         20.86         40.04         4.57 o                         
  -1   3  37        294.39        289.30         9.62 o                         
   0   3  37        118.87        120.95         5.73 o                         
   1   3  37          2.23          2.11         2.64 o                         
   2   3  37         30.40         33.37         4.56 o                         
   3   3  37         12.43         11.39         3.35 o                         
   0   4  37        163.62        151.78        15.03 o                         
  -2   0  38         32.62         29.77         6.48 o                         
  -1   0  38         80.07        104.35        10.61 o                         
   0   0  38        423.70        435.35        20.63 o                         
   1   0  38          0.45          7.07         5.60 o                         
   2   0  38         62.48         74.58        12.38 o                         
   3   0  38        232.17        226.08        21.37 o                         
   4   0  38        889.22        816.14        34.78 o                         
  -1   1  38        129.26        136.15        10.45 o                         
   0   1  38        121.83        130.19         8.52 o                         
   1   1  38         46.82         56.40         7.34 o                         
   2   1  38          4.68          2.57         3.49 o                         
   3   1  38          5.33          1.56         3.66 o                         
   4   1  38         81.47         64.99         6.63 o                         
  -3   2  38         37.25         57.48         8.25 o                         
  -2   2  38         58.25         77.65        12.82 o                         
  -1   2  38         44.01         52.92         5.25 o                         
   0   2  38         83.17         93.06         7.19 o                         
   1   2  38          0.61          1.07         2.83 o                         
   2   2  38         30.33         31.22         4.13 o                         
   3   2  38          0.13          1.42         2.70 o                         
  -2   3  38          1.96          1.21         2.40 o                         
  -1   3  38          6.22         14.29         3.20 o                         
   0   3  38          9.51          9.16         2.82 o                         
   1   3  38         11.68         14.72         3.37 o                         
   2   3  38         29.42         34.67         4.46 o                         
  -2   1  39         14.09         40.68         8.25 o                         
  -1   1  39          3.35          7.01         3.47 o                         
   0   1  39          0.87          5.40         3.85 o                         
   1   1  39          5.98          5.31         5.60 o                         
   2   1  39          2.58          2.93         3.61 o                         
   3   1  39         85.65         79.25         7.64 o                         
  -2   2  39         95.24        121.80         7.96 o                         
  -1   2  39         12.28         12.38         3.33 o                         
   0   2  39          0.22          4.96         3.43 o                         
   1   2  39          9.79         16.22         3.48 o                         
   2   2  39          0.78          2.41         4.39 o                         
   0   3  39          3.10          6.20         2.53 o                         
  -1   0  40        193.11        171.53        12.68 o                         
   0   0  40         16.97         30.95         7.96 o                         
   1   0  40         17.37         23.88         7.07 o                         
   2   0  40         69.44         85.19        12.38 o                         
  -2   1  40          8.60         10.61         5.31 o                         
  -1   1  40        203.99        218.49        10.03 o                         
   0   1  40         70.65         80.50         8.01 o                         
   1   1  40         45.42         48.93         6.88 o                         
   2   1  40          1.93          1.97         4.86 o                         
  -1   2  40         44.36         59.23         5.73 o                         
   0   2  40          5.09         10.95         2.91 o                         
   1   2  40          3.22          3.50         2.69 o                         
  -1   1  41        112.12        134.96         8.39 o                         
   0   1  41         29.13         32.17         5.50 o                         
   1   1  41          2.62         11.88         4.78 o                         
                                                                                
