# Supplementary material for: 4-Styryl­quino­lines from cyclo­condensation reactions between (2-amino­phen­yl)chalcones and 1,3-diketones: crystal structures and regiochemistry
Source: Acta Crystallogr C Struct Chem. 2020 Aug 13;76(Pt 9):883–90. doi: 10.1107/S2053229620010803 (PMC7474186; doi:10.1107/S2053229620010803)
Supplement: Supplementary file 5 [file c-76-00883-IVsup5.hkl]

data_IV                                                                         
_shelx_title ' 51cg'                                                            
_shelx_refln_list_code          4                                               
_shelx_F_calc_maximum      104.50                                               
_exptl_crystal_F_000       368.00                                               
_reflns_d_resolution_high  0.7696                                               
                                                                                
loop_                                                                           
 _space_group_symop_operation_xyz                                               
 'x, y, z'                                                                      
 '-x, -y, -z'                                                                   
                                                                                
_cell_length_a     9.5301                                                       
_cell_length_b    10.3513                                                       
_cell_length_c    10.3621                                                       
_cell_angle_alpha  65.374                                                       
_cell_angle_beta   86.583                                                       
_cell_angle_gamma  76.376                                                       
                                                                                
_shelx_F_squared_multiplier     1.000                                           
                                                                                
loop_                                                                           
 _refln_index_h                                                                 
 _refln_index_k                                                                 
 _refln_index_l                                                                 
 _refln_F_squared_calc                                                          
 _refln_F_squared_meas                                                          
 _refln_F_squared_sigma                                                         
 _refln_observed_status                                                         
   1   0   0        564.30        621.37        14.26 o                         
   2   0   0        907.22        894.51         5.91 o                         
   3   0   0         92.59        107.08         1.54 o                         
   4   0   0        746.79        748.60         5.63 o                         
   5   0   0         10.70          7.27         0.89 o                         
   6   0   0        302.19        303.20         3.76 o                         
   7   0   0        444.18        447.65         4.58 o                         
   8   0   0         86.56         87.70         2.25 o                         
   9   0   0          3.28          3.54         1.00 o                         
  10   0   0          2.46          1.25         1.05 o                         
  11   0   0          5.76          8.38         1.62 o                         
  12   0   0         10.52         11.50         1.57 o                         
 -11   1   0          4.15          1.07         1.74 o                         
 -10   1   0         10.73          5.97         2.02 o                         
  -9   1   0          4.38          1.22         1.04 o                         
  -8   1   0         94.76         93.95         2.31 o                         
  -7   1   0        306.71        297.77         3.64 o                         
  -6   1   0        151.74        146.15         2.37 o                         
  -5   1   0        300.98        326.12         3.17 o                         
  -4   1   0         27.89         37.67         1.16 o                         
  -3   1   0        786.39        792.17         5.13 o                         
  -2   1   0        423.72        401.26         2.87 o                         
  -1   1   0        118.06        113.99         1.11 o                         
   0   1   0       1047.18       1139.52        35.36 o                         
   1   1   0        719.78        716.35         6.64 o                         
   2   1   0        443.18        428.84         3.01 o                         
   3   1   0         68.92         73.18         1.29 o                         
   4   1   0         95.17         99.67         1.68 o                         
   5   1   0        123.11        114.92         1.86 o                         
   6   1   0         87.21         78.17         1.69 o                         
   7   1   0         38.13         41.89         1.66 o                         
   8   1   0        267.40        259.66         3.64 o                         
   9   1   0          0.98          3.13         1.34 o                         
  10   1   0        107.68        102.05         2.65 o                         
  11   1   0          2.74          1.11         1.27 o                         
  12   1   0         14.87         16.19         3.21 o                         
 -11   2   0         31.71         38.38         3.18 o                         
 -10   2   0          0.01         -1.53         1.53 o                         
  -9   2   0          6.82          5.55         1.51 o                         
  -8   2   0          0.98          1.29         1.10 o                         
  -7   2   0          1.61          3.30         0.96 o                         
  -6   2   0        141.92        141.53         2.68 o                         
  -5   2   0         78.95         66.99         1.85 o                         
  -4   2   0       1043.73       1112.71         7.87 o                         
  -3   2   0         20.34         24.35         0.97 o                         
  -2   2   0          3.11          6.91         0.59 o                         
  -1   2   0       3182.30       3042.09        57.25 o                         
   0   2   0       1870.61       1784.00        28.22 o                         
   1   2   0        139.39        138.41         2.16 o                         
   2   2   0       3039.48       2904.71        56.08 o                         
   3   2   0       1068.10       1037.82         7.00 o                         
   4   2   0         61.33         61.91         1.42 o                         
   5   2   0         55.59         61.56         1.60 o                         
   6   2   0         14.60         18.41         1.16 o                         
   7   2   0        235.12        228.97         3.04 o                         
   8   2   0          2.46          1.22         0.84 o                         
   9   2   0         29.20         26.41         1.59 o                         
  10   2   0          1.17          0.93         1.02 o                         
  11   2   0          3.41          2.23         1.15 o                         
  12   2   0         28.02         28.36         4.16 o                         
 -10   3   0         76.66         86.39         5.49 o                         
  -9   3   0         30.84         29.63         2.73 o                         
  -8   3   0         93.13         95.37         2.62 o                         
  -7   3   0         23.09         23.73         1.59 o                         
  -6   3   0          0.02          1.55         0.89 o                         
  -5   3   0          9.06         18.36         1.40 o                         
  -4   3   0        136.44        131.86         1.90 o                         
  -3   3   0          1.94          2.98         0.68 o                         
  -2   3   0         32.85         24.58         0.97 o                         
  -1   3   0        322.68        315.48         2.85 o                         
   0   3   0          0.91         11.64         0.92 o                         
   1   3   0          7.07          4.87         0.90 o                         
   2   3   0        278.66        306.09         3.47 o                         
   3   3   0        288.86        326.68         3.22 o                         
   4   3   0        149.53        141.71         2.16 o                         
   5   3   0        169.47        173.34         2.59 o                         
   6   3   0        522.02        548.23         5.95 o                         
   7   3   0        101.56         97.15         2.48 o                         
   8   3   0         56.08         54.08         2.06 o                         
   9   3   0        308.78        327.67         4.58 o                         
  10   3   0         21.27         24.11         1.98 o                         
  11   3   0         14.73         14.95         2.11 o                         
  12   3   0          0.16         -0.24         1.28 o                         
 -10   4   0         10.64         13.20         2.21 o                         
  -9   4   0          7.75          8.55         1.54 o                         
  -8   4   0          4.40          6.92         1.45 o                         
  -7   4   0          4.75          3.67         1.08 o                         
  -6   4   0         29.28         23.87         1.55 o                         
  -5   4   0          2.21          2.22         0.80 o                         
  -4   4   0         60.93         59.62         1.57 o                         
  -3   4   0        161.09        182.22         2.79 o                         
  -2   4   0        216.88        236.96         2.73 o                         
  -1   4   0        270.88        272.93         3.00 o                         
   0   4   0          5.25          6.81         0.81 o                         
   1   4   0        172.27        179.63         3.01 o                         
   2   4   0        144.89        164.97         3.68 o                         
   3   4   0        315.78        318.67         4.00 o                         
   4   4   0          3.59         10.11         1.10 o                         
   5   4   0          0.54         -0.53         0.53 o                         
   6   4   0         87.96         96.14         2.41 o                         
   7   4   0        173.47        177.09         3.31 o                         
   8   4   0        121.27        126.73         3.08 o                         
   9   4   0        125.46        124.59         3.69 o                         
  10   4   0        203.30        189.37         4.18 o                         
  11   4   0         50.22         56.10         2.99 o                         
  12   4   0          0.03         -0.25         1.80 o                         
  -9   5   0          7.38          8.77         1.95 o                         
  -8   5   0         18.43         19.13         2.11 o                         
  -7   5   0          1.23          3.26         1.27 o                         
  -6   5   0         45.88         35.69         2.05 o                         
  -5   5   0        314.78        287.27         3.70 o                         
  -4   5   0        184.21        190.00         3.11 o                         
  -3   5   0          0.63          3.49         0.76 o                         
  -2   5   0         37.40         36.01         1.39 o                         
  -1   5   0          5.23          5.97         0.87 o                         
   0   5   0        222.92        206.28         2.74 o                         
   1   5   0        207.19        205.75         2.81 o                         
   2   5   0        120.89        146.82         3.16 o                         
   3   5   0        967.23       1035.23         9.20 o                         
   4   5   0        137.11        126.57         2.32 o                         
   5   5   0         18.28         20.00         1.50 o                         
   6   5   0          8.54          9.80         0.89 o                         
   7   5   0          6.08          4.20         0.92 o                         
   8   5   0         96.01         96.91         2.61 o                         
   9   5   0        129.95        141.79         3.54 o                         
  10   5   0         71.39         76.83         3.40 o                         
  11   5   0          0.42          1.31         1.29 o                         
  12   5   0          0.30         -0.92         1.30 o                         
  -9   6   0         12.13         18.06         2.33 o                         
  -8   6   0         14.20         22.85         2.34 o                         
  -7   6   0          9.09          9.48         1.68 o                         
  -6   6   0          2.18          0.96         1.18 o                         
  -5   6   0        194.87        159.86         2.83 o                         
  -4   6   0          6.90         12.12         1.25 o                         
  -3   6   0          9.23         22.26         1.20 o                         
  -2   6   0          0.02          0.22         0.66 o                         
  -1   6   0        137.92        116.84         2.19 o                         
   0   6   0          0.00          8.72         1.01 o                         
   1   6   0        287.34        250.22         3.21 o                         
   2   6   0        804.31        861.25         8.21 o                         
   3   6   0        133.36        150.55         4.40 o                         
   4   6   0        158.95        169.02         3.34 o                         
   5   6   0          2.27          0.52         0.74 o                         
   6   6   0         43.17         54.56         2.27 o                         
   7   6   0          3.26          1.46         1.22 o                         
   8   6   0          0.97         -0.60         0.78 o                         
   9   6   0         90.80         93.72         2.94 o                         
  10   6   0         14.33         13.09         1.83 o                         
  11   6   0         30.51         27.04         2.47 o                         
  -8   7   0          2.28          3.19         2.30 o                         
  -7   7   0          0.37          4.65         2.12 o                         
  -6   7   0          0.60          1.26         1.19 o                         
  -5   7   0         34.94         40.33         1.62 o                         
  -4   7   0         43.68         45.91         2.16 o                         
  -3   7   0          4.42          4.55         1.10 o                         
  -2   7   0        334.87        314.37         4.08 o                         
  -1   7   0         56.18         50.53         1.72 o                         
   0   7   0          1.16          6.54         0.85 o                         
   1   7   0        139.83        124.55         2.30 o                         
   2   7   0          0.01          4.35         1.05 o                         
   3   7   0        257.00        276.42         4.15 o                         
   4   7   0          2.81          2.68         1.09 o                         
   5   7   0         36.80         52.36         2.51 o                         
   6   7   0          0.19         -0.73         0.73 o                         
   7   7   0         10.82         14.85         1.66 o                         
   8   7   0         16.29         17.10         1.65 o                         
   9   7   0          0.11          1.03         1.19 o                         
  10   7   0          0.03         -1.11         1.68 o                         
  11   7   0          0.02          5.78         5.13 o                         
  -7   8   0          2.02          0.26         1.11 o                         
  -6   8   0         11.02          9.96         2.17 o                         
  -5   8   0          1.47          1.96         1.84 o                         
  -4   8   0        108.24        121.35         5.06 o                         
  -3   8   0          2.14          2.31         1.02 o                         
  -2   8   0        588.65        561.87         6.02 o                         
  -1   8   0         29.86         31.38         2.09 o                         
   0   8   0        695.70        648.11         5.80 o                         
   1   8   0        111.65        107.78         2.61 o                         
   2   8   0         41.46         41.01         1.97 o                         
   3   8   0         81.09         86.42         5.00 o                         
   4   8   0          2.44          0.80         1.14 o                         
   5   8   0         28.25         25.25         2.01 o                         
   6   8   0         15.33          8.90         1.51 o                         
   7   8   0         13.15         10.29         1.38 o                         
   8   8   0        242.41        233.08         4.38 o                         
   9   8   0        107.85        104.75         3.66 o                         
  10   8   0          0.02          1.93         2.07 o                         
  -6   9   0         24.77         25.32         3.33 o                         
  -5   9   0          3.17          5.44         2.25 o                         
  -4   9   0          0.22          0.40         2.02 o                         
  -3   9   0          0.00          2.24         1.30 o                         
  -2   9   0        263.98        264.81         4.35 o                         
  -1   9   0          0.20          1.41         1.17 o                         
   0   9   0         11.38         10.56         2.04 o                         
   1   9   0        220.54        216.95         4.21 o                         
   2   9   0        154.18        154.24         2.62 o                         
   3   9   0          4.71          7.43         1.04 o                         
   4   9   0          0.03          0.18         1.14 o                         
   5   9   0        110.09         94.53         3.13 o                         
   6   9   0          7.60          6.24         1.36 o                         
   7   9   0          2.74         -0.79         1.47 o                         
   8   9   0        258.11        249.23         6.01 o                         
   9   9   0        187.52        171.60         5.01 o                         
  10   9   0          0.47          2.38         2.53 o                         
  -4  10   0         14.63         19.67         3.01 o                         
  -3  10   0         18.81         23.13         2.20 o                         
  -2  10   0         21.37         22.36         2.09 o                         
  -1  10   0          1.02          2.63         1.70 o                         
   0  10   0          2.94          5.01         1.72 o                         
   1  10   0          1.09          4.66         1.52 o                         
   2  10   0          8.50          6.42         1.25 o                         
   3  10   0          0.01          0.93         0.64 o                         
   4  10   0         17.50         23.14         1.89 o                         
   5  10   0          3.70          2.22         1.38 o                         
   6  10   0         24.21         19.84         2.38 o                         
   7  10   0          2.99          3.50         1.77 o                         
   8  10   0          7.69         10.53         2.12 o                         
   9  10   0        106.19        119.78         6.03 o                         
  -2  11   0         29.91         43.96         4.65 o                         
  -1  11   0         78.41         71.22         3.33 o                         
   0  11   0         69.31         85.48         5.37 o                         
   1  11   0          2.03          6.05         1.72 o                         
   2  11   0          9.81         13.51         2.29 o                         
   3  11   0          0.53          3.25         1.53 o                         
   4  11   0         13.55         15.69         1.94 o                         
   5  11   0         43.08         36.62         2.49 o                         
   6  11   0         15.04         22.16         2.29 o                         
   7  11   0         25.76         22.87         2.41 o                         
   1  12   0          2.33          9.33         2.58 o                         
   2  12   0          6.96         10.42         2.06 o                         
   3  12   0          1.53          4.24         1.78 o                         
   4  12   0          1.21          3.96         1.63 o                         
   5  12   0         22.87         19.55         3.04 o                         
  -6 -11   1          3.53          2.38         1.54 o                         
  -5 -11   1          6.42          5.17         1.45 o                         
  -4 -11   1          6.99          9.13         1.51 o                         
  -3 -11   1          0.27          2.62         1.65 o                         
  -2 -11   1         18.32         18.16         2.62 o                         
  -1 -11   1         11.54         14.51         3.10 o                         
   0 -11   1          0.15         -1.00         1.74 o                         
   1 -11   1          2.17          1.61         2.22 o                         
  -8 -10   1          6.17          7.28         2.07 o                         
  -7 -10   1          5.19          4.81         1.81 o                         
  -6 -10   1          9.50          4.95         1.97 o                         
  -5 -10   1          9.16         14.81         2.12 o                         
  -4 -10   1         34.11         36.29         2.69 o                         
  -3 -10   1          6.27          6.71         1.56 o                         
  -2 -10   1         45.53         49.34         3.22 o                         
  -1 -10   1         35.70         37.81         1.81 o                         
   0 -10   1          1.17          2.70         1.59 o                         
   1 -10   1         20.64         23.35         2.10 o                         
   2 -10   1          1.79         -0.25         2.87 o                         
   3 -10   1          0.00         -1.07         1.94 o                         
  -9  -9   1         37.09         28.50         3.67 o                         
  -8  -9   1         72.68         74.26         4.12 o                         
  -7  -9   1         10.51         11.16         2.07 o                         
  -6  -9   1         45.17         38.55         2.92 o                         
  -5  -9   1          7.05          5.78         1.41 o                         
  -4  -9   1          0.03         -0.16         1.19 o                         
  -3  -9   1          5.63          8.50         1.65 o                         
  -2  -9   1          0.40          9.21         1.30 o                         
  -1  -9   1        397.90        393.93         5.00 o                         
   0  -9   1        831.37        774.33         7.63 o                         
   1  -9   1          3.84          4.53         0.98 o                         
   2  -9   1         12.68         13.07         1.42 o                         
   3  -9   1         27.96         27.53         2.00 o                         
   4  -9   1          0.74          1.14         2.34 o                         
   5  -9   1         59.68         67.62         3.60 o                         
 -10  -8   1          5.95          8.37         2.73 o                         
  -9  -8   1          3.33          2.35         2.06 o                         
  -8  -8   1        323.65        326.24         6.99 o                         
  -7  -8   1        261.63        234.67         4.92 o                         
  -6  -8   1         51.57         51.40         3.05 o                         
  -5  -8   1          6.19          1.96         1.30 o                         
  -4  -8   1         18.76         20.35         1.85 o                         
  -3  -8   1          5.81          6.86         1.71 o                         
  -2  -8   1          5.29         10.86         1.15 o                         
  -1  -8   1        170.52        169.97         3.57 o                         
   0  -8   1       1185.44       1149.31        10.03 o                         
   1  -8   1         25.39         26.65         2.12 o                         
   2  -8   1          1.73          2.15         1.10 o                         
   3  -8   1          6.09          9.71         1.27 o                         
   4  -8   1         22.05         26.77         2.21 o                         
   5  -8   1          7.49          8.15         2.50 o                         
   6  -8   1         24.08         26.57         2.48 o                         
 -11  -7   1         16.25         16.64         3.13 o                         
 -10  -7   1         13.80         10.42         3.13 o                         
  -9  -7   1         27.55         27.23         2.15 o                         
  -8  -7   1          1.05          1.31         1.14 o                         
  -7  -7   1         18.13         13.32         1.50 o                         
  -6  -7   1         65.54         53.22         2.14 o                         
  -5  -7   1        203.52        176.29         4.59 o                         
  -4  -7   1         53.05         62.14         2.47 o                         
  -3  -7   1          0.29          6.31         1.17 o                         
  -2  -7   1        131.74        138.45         3.26 o                         
  -1  -7   1         64.73         65.92         2.93 o                         
   0  -7   1        184.28        165.51         3.34 o                         
   1  -7   1         10.29          8.47         1.23 o                         
   2  -7   1         92.88         87.44         2.37 o                         
   3  -7   1          8.18          4.91         1.08 o                         
   4  -7   1         32.98         35.66         2.07 o                         
   5  -7   1          9.93         12.39         1.78 o                         
   6  -7   1         24.45         24.86         1.86 o                         
   7  -7   1         89.05         80.28         3.62 o                         
 -11  -6   1         28.68         29.91         3.67 o                         
 -10  -6   1          3.02          2.27         1.24 o                         
  -9  -6   1          2.46          3.35         1.57 o                         
  -8  -6   1          0.47         -0.54         1.03 o                         
  -7  -6   1         93.68         83.59         2.49 o                         
  -6  -6   1         17.61         18.00         1.42 o                         
  -5  -6   1          0.00         -0.28         0.77 o                         
  -4  -6   1        205.18        197.91         3.96 o                         
  -3  -6   1         10.51         10.31         1.31 o                         
  -2  -6   1         42.79         44.41         2.51 o                         
  -1  -6   1          0.26         -0.87         0.87 o                         
   0  -6   1        219.75        192.69         3.60 o                         
   1  -6   1        112.24        101.62         2.31 o                         
   2  -6   1         84.98         73.90         2.12 o                         
   3  -6   1        133.39        132.10         2.69 o                         
   4  -6   1         68.52         57.54         2.20 o                         
   5  -6   1         22.67         19.77         1.57 o                         
   6  -6   1         98.10         85.85         2.53 o                         
   7  -6   1          4.92          4.19         1.52 o                         
   8  -6   1          0.02          0.73         1.68 o                         
 -11  -5   1          8.69          6.28         2.04 o                         
 -10  -5   1          0.23         -0.47         1.59 o                         
  -9  -5   1        104.91         99.18         2.84 o                         
  -8  -5   1         10.51          9.92         1.19 o                         
  -7  -5   1          2.24          0.02         0.72 o                         
  -6  -5   1         55.16         56.50         1.99 o                         
  -5  -5   1         70.57         73.48         2.25 o                         
  -4  -5   1         13.96         15.70         1.19 o                         
  -3  -5   1          3.24          2.93         0.61 o                         
  -2  -5   1         46.92         64.75         2.56 o                         
  -1  -5   1         67.37         56.34         2.28 o                         
   0  -5   1          0.74         -0.83         0.83 o                         
   1  -5   1         41.28         41.18         1.52 o                         
   2  -5   1         36.90         40.01         1.56 o                         
   3  -5   1         19.22         16.23         1.21 o                         
   4  -5   1         36.40         41.40         1.89 o                         
   5  -5   1          1.39          0.93         0.99 o                         
   6  -5   1         41.11         28.48         2.09 o                         
   7  -5   1         72.70         70.32         3.00 o                         
   8  -5   1         34.68         39.96         3.41 o                         
   9  -5   1         11.46         16.56         3.19 o                         
 -12  -4   1          0.02         -1.25         1.71 o                         
 -11  -4   1         32.79         42.77         3.65 o                         
 -10  -4   1        352.74        355.46         5.26 o                         
  -9  -4   1         43.65         42.97         2.47 o                         
  -8  -4   1         55.22         60.04         2.79 o                         
  -7  -4   1          0.01         -0.89         0.89 o                         
  -6  -4   1        477.02        480.86         4.72 o                         
  -5  -4   1         25.76         34.53         1.27 o                         
  -4  -4   1        208.29        209.07         3.17 o                         
  -3  -4   1        683.81        709.30         6.31 o                         
  -2  -4   1        257.90        276.92         4.44 o                         
  -1  -4   1          0.16         -0.85         0.85 o                         
   0  -4   1          0.01         -0.89         0.89 o                         
   1  -4   1         14.78         20.97         1.23 o                         
   2  -4   1         25.24         34.41         1.38 o                         
   3  -4   1        336.03        367.42         4.20 o                         
   4  -4   1          0.00         -0.32         0.74 o                         
   5  -4   1         15.08         17.65         1.35 o                         
   6  -4   1         25.46         18.77         1.61 o                         
   7  -4   1         39.42         35.16         2.09 o                         
   8  -4   1         13.53         18.65         2.01 o                         
   9  -4   1         57.47         61.29         3.62 o                         
  10  -4   1        120.92        135.52         5.55 o                         
 -12  -3   1          2.59          2.24         2.24 o                         
 -11  -3   1         10.12          8.52         1.91 o                         
 -10  -3   1         77.79         80.55         2.67 o                         
  -9  -3   1          7.01          6.78         1.57 o                         
  -8  -3   1          1.31         -0.64         1.03 o                         
  -7  -3   1         36.11         34.88         1.79 o                         
  -6  -3   1         20.41         32.21         1.65 o                         
  -5  -3   1        672.51        643.91         5.60 o                         
  -4  -3   1        316.47        315.74         3.54 o                         
  -3  -3   1        301.28        290.86         3.31 o                         
  -2  -3   1        131.21        126.64         2.21 o                         
  -1  -3   1        178.68        178.76         2.73 o                         
   0  -3   1        285.26        259.45         3.10 o                         
   1  -3   1         48.86         52.73         1.25 o                         
   2  -3   1       2083.36       2253.89        15.31 o                         
   3  -3   1        390.35        403.85         4.12 o                         
   4  -3   1         96.02         98.63         1.99 o                         
   5  -3   1         44.98         67.72         6.21 o                         
   6  -3   1         38.57         40.42         1.70 o                         
   7  -3   1          0.51          0.48         0.87 o                         
   8  -3   1         12.77         15.80         1.47 o                         
   9  -3   1         55.73         63.90         2.73 o                         
  10  -3   1          2.81          0.34         1.34 o                         
 -12  -2   1          1.38          0.87         1.74 o                         
 -11  -2   1         34.57         37.17         2.81 o                         
 -10  -2   1        546.77        563.02         7.28 o                         
  -9  -2   1         32.43         34.63         2.09 o                         
  -8  -2   1         15.64         13.22         1.49 o                         
  -7  -2   1        164.72        153.26         3.24 o                         
  -6  -2   1          4.48          4.31         1.33 o                         
  -5  -2   1         50.92         51.79         1.90 o                         
  -4  -2   1        228.65        224.43         2.69 o                         
  -3  -2   1        827.90        844.98         6.11 o                         
  -2  -2   1         36.88         48.14         1.14 o                         
  -1  -2   1          0.98          1.58         0.66 o                         
   0  -2   1       1084.65        972.83         7.44 o                         
   1  -2   1         59.39         44.56         1.51 o                         
   2  -2   1       1275.17       1246.82         8.14 o                         
   3  -2   1         93.09        111.14         1.67 o                         
   4  -2   1        385.57        401.28         3.80 o                         
   5  -2   1          1.52          2.29         0.74 o                         
   6  -2   1        151.07        144.56         2.70 o                         
   7  -2   1         19.37         19.98         1.41 o                         
   8  -2   1         95.11        104.98         2.59 o                         
   9  -2   1         14.05         13.95         1.63 o                         
  10  -2   1         94.48         89.75         3.78 o                         
  11  -2   1         26.25         29.21         2.68 o                         
 -12  -1   1          4.07          3.31         3.67 o                         
 -11  -1   1         54.22         61.56         4.23 o                         
 -10  -1   1        394.35        399.95         6.18 o                         
  -9  -1   1        105.23        116.19         3.76 o                         
  -8  -1   1         24.44         24.87         1.38 o                         
  -7  -1   1         31.32         31.47         1.44 o                         
  -6  -1   1          0.40          1.28         0.62 o                         
  -5  -1   1          5.19          4.56         0.74 o                         
  -4  -1   1         74.63         76.09         1.77 o                         
  -3  -1   1          4.21          8.90         0.61 o                         
  -2  -1   1      10920.84      10572.07       161.31 o                         
  -1  -1   1       3657.95       3464.93        86.63 o                         
   0  -1   1       2278.98       2226.67        42.41 o                         
   1  -1   1        403.24        394.42         3.42 o                         
   2  -1   1       1609.22       1573.08        12.55 o                         
   3  -1   1         90.75         87.94         1.30 o                         
   4  -1   1         67.03         69.62         1.59 o                         
   5  -1   1        558.33        571.70         5.03 o                         
   6  -1   1         46.83         56.03         1.80 o                         
   7  -1   1          1.48          1.20         1.07 o                         
   8  -1   1          0.03         -0.87         1.00 o                         
   9  -1   1          0.62         -1.19         1.19 o                         
  10  -1   1          7.71          6.70         2.39 o                         
  11  -1   1          9.73          7.62         1.93 o                         
 -12   0   1          0.44         -0.04         1.95 o                         
 -11   0   1          0.15          0.80         0.95 o                         
 -10   0   1         81.55         87.67         2.60 o                         
  -9   0   1        336.13        330.10         4.21 o                         
  -8   0   1        452.42        438.34         4.97 o                         
  -7   0   1          3.17          3.15         1.02 o                         
  -6   0   1         56.37         55.52         1.84 o                         
  -5   0   1        103.61         96.37         2.01 o                         
  -4   0   1        143.90        141.42         2.11 o                         
  -3   0   1        538.68        528.54         4.39 o                         
  -2   0   1        443.53        473.31         3.88 o                         
  -1   0   1         10.82         10.43         0.47 o                         
   1   0   1       5721.78       5534.54        84.87 o                         
   2   0   1         15.88         22.56         0.65 o                         
   3   0   1       1887.12       1840.47        12.17 o                         
   4   0   1          3.27          3.38         0.56 o                         
   5   0   1          0.77          1.25         0.57 o                         
   6   0   1         29.77         36.07         1.53 o                         
   7   0   1        105.23        100.16         2.09 o                         
   8   0   1       1205.38       1175.47         9.72 o                         
   9   0   1          5.55          4.50         1.31 o                         
  10   0   1          3.64          3.59         1.70 o                         
  11   0   1          5.77          5.98         1.66 o                         
 -11   1   1          5.96          7.01         1.78 o                         
 -10   1   1          0.12         -1.08         1.08 o                         
  -9   1   1          1.26         -0.05         0.96 o                         
  -8   1   1         11.80         12.23         1.22 o                         
  -7   1   1         17.90         19.58         1.32 o                         
  -6   1   1        106.68        113.08         2.41 o                         
  -5   1   1         37.25         44.39         1.53 o                         
  -4   1   1        402.22        414.84         3.87 o                         
  -3   1   1         55.65         51.36         1.16 o                         
  -2   1   1       9166.79       9262.46       140.88 o                         
  -1   1   1        636.83        642.45         3.86 o                         
   0   1   1        297.49        320.09         3.45 o                         
   1   1   1        974.37        863.30        51.92 o                         
   2   1   1        171.27        170.68         1.72 o                         
   3   1   1        196.92        203.71         2.00 o                         
   4   1   1        378.37        370.27         3.45 o                         
   5   1   1        862.55        849.01         6.97 o                         
   6   1   1        676.42        719.24         5.79 o                         
   7   1   1         57.01         54.37         1.55 o                         
   8   1   1        329.24        328.72         3.76 o                         
   9   1   1        386.08        398.59         5.08 o                         
  10   1   1          6.79          5.95         1.31 o                         
  11   1   1         19.73         24.63         2.32 o                         
  12   1   1          0.15          2.54         1.91 o                         
 -11   2   1          0.19         -1.58         1.81 o                         
 -10   2   1          4.41          2.63         1.60 o                         
  -9   2   1          3.19          0.86         1.25 o                         
  -8   2   1         31.44         32.47         1.93 o                         
  -7   2   1          0.00          1.29         1.01 o                         
  -6   2   1          8.33         11.15         1.19 o                         
  -5   2   1        103.05         93.89         1.87 o                         
  -4   2   1        389.46        437.14         4.23 o                         
  -3   2   1        790.07        771.48         5.84 o                         
  -2   2   1       1110.71       1069.61         6.86 o                         
  -1   2   1       6991.41       6807.29       107.36 o                         
   0   2   1       1620.13       1591.69        23.87 o                         
   1   2   1          8.45          8.01         0.42 o                         
   2   2   1        285.09        291.65         2.49 o                         
   3   2   1          4.45          3.17         0.53 o                         
   4   2   1       3474.08       3522.16        53.78 o                         
   5   2   1        296.60        322.39         3.54 o                         
   6   2   1        144.66        135.68         2.20 o                         
   7   2   1         99.63        102.52         2.11 o                         
   8   2   1         86.14         83.47         1.97 o                         
   9   2   1         28.77         27.88         1.43 o                         
  10   2   1         11.95         13.99         1.56 o                         
  11   2   1          0.73          3.04         1.56 o                         
  12   2   1          1.80          2.07         1.52 o                         
 -11   3   1         16.29         21.76         2.95 o                         
 -10   3   1          0.07         -1.77         1.77 o                         
  -9   3   1         24.82         28.32         2.23 o                         
  -8   3   1         25.30         28.09         1.81 o                         
  -7   3   1          7.46          5.50         1.09 o                         
  -6   3   1         86.06         86.03         2.59 o                         
  -5   3   1         81.23        119.33         5.88 o                         
  -4   3   1        397.74        438.13         4.19 o                         
  -3   3   1        144.91        187.85         2.25 o                         
  -2   3   1         10.78         14.97         0.78 o                         
  -1   3   1        537.62        497.28         3.37 o                         
   0   3   1        441.15        430.82         3.01 o                         
   1   3   1          0.63          0.09         0.33 o                         
   2   3   1         96.99         85.55         1.33 o                         
   3   3   1        102.44         99.58         1.64 o                         
   4   3   1          2.40          3.25         0.71 o                         
   5   3   1        830.58        853.58         6.34 o                         
   6   3   1         39.55         45.35         1.67 o                         
   7   3   1          3.61          2.42         0.79 o                         
   8   3   1        198.95        190.45         3.00 o                         
   9   3   1        120.61        123.73         2.56 o                         
  10   3   1          2.40          1.12         1.28 o                         
  11   3   1          4.75          3.90         1.71 o                         
  12   3   1         10.59         12.15         2.44 o                         
 -10   4   1         28.52         29.58         2.97 o                         
  -9   4   1         49.30         49.61         2.89 o                         
  -8   4   1         88.16         77.36         2.82 o                         
  -7   4   1         93.30         85.98         2.27 o                         
  -6   4   1        154.67        156.38         2.96 o                         
  -5   4   1          3.91          3.79         0.82 o                         
  -4   4   1        419.23        413.69         4.01 o                         
  -3   4   1         86.09         90.41         1.70 o                         
  -2   4   1         27.12         22.85         0.95 o                         
  -1   4   1        141.08        148.32         1.65 o                         
   0   4   1         21.44         32.84         0.91 o                         
   1   4   1       1188.13       1164.12         8.24 o                         
   2   4   1        914.54        957.13        13.55 o                         
   3   4   1         81.72         67.06         1.17 o                         
   4   4   1        126.08        118.62         2.13 o                         
   5   4   1         26.98         27.11         1.37 o                         
   6   4   1        147.80        142.66         2.51 o                         
   7   4   1        119.15        129.45         2.78 o                         
   8   4   1         10.58         14.32         1.63 o                         
   9   4   1        244.42        245.24         3.98 o                         
  10   4   1          0.13         10.34         3.59 o                         
  11   4   1          7.12          3.17         2.06 o                         
  12   4   1          0.59          1.84         2.07 o                         
  -9   5   1          6.79          8.24         2.47 o                         
  -8   5   1          8.60          4.35         1.32 o                         
  -7   5   1        210.10        185.26         3.46 o                         
  -6   5   1          2.81          4.29         1.15 o                         
  -5   5   1          1.56          2.98         0.97 o                         
  -4   5   1        107.23        100.06         1.84 o                         
  -3   5   1        129.42        132.43         2.28 o                         
  -2   5   1        108.29         88.92         1.60 o                         
  -1   5   1          6.78          5.97         0.80 o                         
   0   5   1         44.77         49.92         1.15 o                         
   1   5   1        208.23        183.89         2.19 o                         
   2   5   1        596.24        639.74         5.39 o                         
   3   5   1         43.61         40.79         1.60 o                         
   4   5   1          0.38          0.61         0.73 o                         
   5   5   1         12.22         14.54         1.18 o                         
   6   5   1         75.25         72.14         2.22 o                         
   7   5   1          4.36          3.21         1.03 o                         
   8   5   1        684.83        716.81        15.09 o                         
   9   5   1        134.19        129.36         3.32 o                         
  10   5   1         33.42         31.17         2.03 o                         
  11   5   1         46.31         44.42         3.03 o                         
  12   5   1         26.91         30.76         3.19 o                         
  -9   6   1          7.60          6.60         2.40 o                         
  -8   6   1          0.06          1.45         1.74 o                         
  -7   6   1         21.67         25.60         1.89 o                         
  -6   6   1         21.02         21.86         1.71 o                         
  -5   6   1          8.96          4.94         1.17 o                         
  -4   6   1         31.89         29.34         1.45 o                         
  -3   6   1         11.43          8.43         0.98 o                         
  -2   6   1          5.09          5.00         0.82 o                         
  -1   6   1         41.05         32.27         1.43 o                         
   0   6   1         79.13         75.00         1.77 o                         
   1   6   1         79.05         84.18         1.43 o                         
   2   6   1        114.92        114.89         2.03 o                         
   3   6   1        678.51        701.77         7.13 o                         
   4   6   1         31.74         28.52         1.68 o                         
   5   6   1         14.14         15.51         1.34 o                         
   6   6   1          2.27          1.77         1.12 o                         
   7   6   1        128.69        116.67         2.34 o                         
   8   6   1        149.46        144.97         2.89 o                         
   9   6   1         59.29         58.19         2.46 o                         
  10   6   1         62.58         54.37         3.80 o                         
  11   6   1         29.01         28.84         2.76 o                         
  12   6   1          3.16          6.37         2.28 o                         
  -8   7   1          3.07          8.21         1.83 o                         
  -7   7   1          0.14          1.79         1.40 o                         
  -6   7   1          0.24          2.84         1.44 o                         
  -5   7   1         58.84         59.74         2.30 o                         
  -4   7   1          3.29          5.16         0.84 o                         
  -3   7   1         70.54         88.48         4.85 o                         
  -2   7   1        241.46        232.41         3.53 o                         
  -1   7   1         31.62         32.97         1.58 o                         
   0   7   1        113.79        102.51         2.31 o                         
   1   7   1        164.63        155.11         3.15 o                         
   2   7   1        343.05        354.11         4.10 o                         
   3   7   1         36.82         63.55         2.84 o                         
   4   7   1        178.18        164.92         3.11 o                         
   5   7   1        120.42        101.47         2.14 o                         
   6   7   1         29.98         31.25         2.10 o                         
   7   7   1          6.57          5.68         1.84 o                         
   8   7   1        242.91        236.28         4.65 o                         
   9   7   1          0.02         -1.29         1.29 o                         
  10   7   1          0.36          0.96         1.65 o                         
  11   7   1         75.17         75.21         3.61 o                         
  -7   8   1         10.45         13.07         2.06 o                         
  -6   8   1          6.73         10.13         1.64 o                         
  -5   8   1          0.70          1.22         0.79 o                         
  -4   8   1          6.67          8.02         1.41 o                         
  -3   8   1         43.21         52.97         2.56 o                         
  -2   8   1         23.33         26.58         1.71 o                         
  -1   8   1       1874.96       1794.94        13.44 o                         
   0   8   1        316.97        301.72         4.13 o                         
   1   8   1         69.47         63.05         2.09 o                         
   2   8   1          0.13          0.36         0.65 o                         
   3   8   1        114.47        124.09         3.78 o                         
   4   8   1        127.66        105.19         2.85 o                         
   5   8   1         24.34         20.09         1.65 o                         
   6   8   1        381.63        364.45         4.52 o                         
   7   8   1         88.20         80.65         2.42 o                         
   8   8   1         30.11         34.20         1.99 o                         
   9   8   1          1.18          0.28         1.30 o                         
  10   8   1          4.98          6.13         1.94 o                         
  11   8   1         11.53         13.05         3.40 o                         
  -6   9   1         28.31         36.30         3.45 o                         
  -5   9   1          2.92          5.57         1.98 o                         
  -4   9   1         71.97         71.23         3.35 o                         
  -3   9   1         90.83         93.31         3.02 o                         
  -2   9   1          0.61          1.31         1.16 o                         
  -1   9   1        101.28        106.70         2.87 o                         
   0   9   1         72.83         77.14         3.45 o                         
   1   9   1          1.18          1.62         1.03 o                         
   2   9   1         12.43         12.00         1.22 o                         
   3   9   1         40.15         38.23         1.49 o                         
   4   9   1         56.71         51.42         2.23 o                         
   5   9   1          0.76         -0.95         0.95 o                         
   6   9   1          1.95         -0.47         1.03 o                         
   7   9   1        138.30        132.00         3.09 o                         
   8   9   1          3.72          5.77         1.40 o                         
   9   9   1        199.25        194.38         4.14 o                         
  10   9   1        105.83        113.30         3.47 o                         
  -5  10   1         10.31         22.23         3.05 o                         
  -4  10   1         15.23         16.91         2.23 o                         
  -3  10   1          0.82          0.43         1.86 o                         
  -2  10   1        232.36        239.56         5.07 o                         
  -1  10   1          0.74          5.01         1.84 o                         
   0  10   1         69.35         65.20         2.83 o                         
   1  10   1         97.26         89.85         3.23 o                         
   2  10   1          3.92          4.30         1.16 o                         
   3  10   1         95.55         86.80         2.99 o                         
   4  10   1        215.32        194.78         3.66 o                         
   5  10   1         37.05         33.05         2.02 o                         
   6  10   1         47.51         48.45         2.57 o                         
   7  10   1         11.46          9.43         1.62 o                         
   8  10   1          9.92         12.58         1.75 o                         
   9  10   1         67.22         67.73         3.22 o                         
  -3  11   1         48.96         53.33         2.87 o                         
  -2  11   1          3.67          7.75         1.72 o                         
  -1  11   1          0.62          3.23         1.22 o                         
   0  11   1          4.40          4.37         2.19 o                         
   1  11   1          7.76          7.25         1.60 o                         
   2  11   1          9.45         12.56         1.79 o                         
   3  11   1          7.67          9.71         2.07 o                         
   4  11   1         63.24         58.57         2.42 o                         
   5  11   1         41.25         40.90         2.61 o                         
   6  11   1         45.37         47.13         2.71 o                         
   7  11   1          0.70          1.43         2.11 o                         
   8  11   1          7.87          9.45         2.00 o                         
   0  12   1         34.49         29.81         2.93 o                         
   1  12   1          0.01          5.73         1.89 o                         
   2  12   1          2.58          5.20         2.87 o                         
   3  12   1          7.36         11.01         2.59 o                         
   4  12   1          1.11          2.14         1.66 o                         
   5  12   1         57.30         61.17         3.08 o                         
   6  12   1          8.91         10.91         1.85 o                         
  -5 -11   2          1.28         -0.09         1.83 o                         
  -4 -11   2          0.86          3.71         1.83 o                         
  -3 -11   2         50.37         61.01         4.17 o                         
  -2 -11   2         22.49         27.50         1.96 o                         
  -1 -11   2         22.78         16.80         3.94 o                         
  -7 -10   2          0.92          0.22         2.85 o                         
  -6 -10   2          3.16          4.50         2.34 o                         
  -5 -10   2         17.17         19.02         2.61 o                         
  -4 -10   2          0.00          6.21         2.45 o                         
  -3 -10   2         78.10         91.70         4.41 o                         
  -2 -10   2         79.39         79.99         3.50 o                         
  -1 -10   2          4.38          5.49         1.91 o                         
   0 -10   2          9.58         11.37         2.23 o                         
   1 -10   2          1.56          1.18         1.81 o                         
   2 -10   2          7.82          6.64         1.16 o                         
  -9  -9   2          3.98          3.08         3.97 o                         
  -8  -9   2         50.86         37.63         5.08 o                         
  -7  -9   2          5.41          8.68         2.53 o                         
  -6  -9   2         83.08         70.72         3.79 o                         
  -5  -9   2          0.41          0.73         1.52 o                         
  -4  -9   2         17.73         21.89         2.37 o                         
  -3  -9   2          5.00         10.16         1.21 o                         
  -2  -9   2         93.41        112.42         3.49 o                         
  -1  -9   2          0.23          2.65         1.54 o                         
   0  -9   2          0.09          1.42         1.27 o                         
   1  -9   2          5.19          6.00         1.46 o                         
   2  -9   2         24.14         26.90         2.54 o                         
   3  -9   2          0.68          1.19         2.27 o                         
   4  -9   2          1.93          2.24         2.54 o                         
 -10  -8   2          6.17          8.24         2.34 o                         
  -9  -8   2        119.35        116.58         7.40 o                         
  -8  -8   2         58.39         53.29         3.34 o                         
  -7  -8   2          0.06         -1.42         1.42 o                         
  -6  -8   2          0.00         -1.44         1.44 o                         
  -5  -8   2         26.09         29.69         2.24 o                         
  -4  -8   2          0.37         -1.34         1.34 o                         
  -3  -8   2          0.05          0.61         1.02 o                         
  -2  -8   2          0.60          4.17         1.47 o                         
  -1  -8   2          0.56          1.75         1.36 o                         
   0  -8   2         15.01         15.35         1.71 o                         
   1  -8   2        157.64        153.35         3.59 o                         
   2  -8   2         12.15         13.44         1.70 o                         
   3  -8   2         26.76         27.85         1.82 o                         
   4  -8   2         24.10         23.70         2.45 o                         
   5  -8   2          0.01         -1.29         1.29 o                         
   6  -8   2         44.07         49.59         4.91 o                         
 -10  -7   2         16.81         18.49         3.01 o                         
  -9  -7   2         65.13         68.94         3.44 o                         
  -8  -7   2         33.45         26.61         3.09 o                         
  -7  -7   2         83.94         72.95         2.51 o                         
  -6  -7   2          0.84          2.11         2.15 o                         
  -5  -7   2         55.38         57.43         3.10 o                         
  -4  -7   2        108.06        106.41         3.15 o                         
  -3  -7   2         11.94         37.39         6.62 o                         
  -2  -7   2          0.12         18.66         5.10 o                         
  -1  -7   2        558.39        505.77         7.33 o                         
   0  -7   2         28.60         32.07         2.45 o                         
   1  -7   2         88.07         87.60         3.21 o                         
   2  -7   2          7.15          5.64         1.26 o                         
   3  -7   2         94.31         87.27         2.45 o                         
   4  -7   2         46.77         41.82         2.56 o                         
   5  -7   2          1.58          2.93         1.28 o                         
   6  -7   2          2.42          1.85         1.66 o                         
   7  -7   2          0.81         -1.07         1.07 o                         
 -11  -6   2         20.82         24.88         3.31 o                         
 -10  -6   2         22.00         21.92         3.59 o                         
  -9  -6   2          4.81          5.87         1.80 o                         
  -8  -6   2         17.01         12.62         1.42 o                         
  -7  -6   2         35.30         30.99         1.86 o                         
  -6  -6   2          1.75          1.07         1.47 o                         
  -5  -6   2         27.74         28.64         2.21 o                         
  -4  -6   2        311.63        304.68         5.27 o                         
  -3  -6   2        191.21        190.36         3.95 o                         
  -2  -6   2        157.23        153.89         3.92 o                         
  -1  -6   2         40.81         47.67         1.63 o                         
   0  -6   2        220.50        204.53         4.56 o                         
   1  -6   2        167.03        158.61         3.41 o                         
   2  -6   2          9.99         12.60         1.29 o                         
   3  -6   2          4.00          6.60         1.20 o                         
   4  -6   2        290.45        259.29         4.14 o                         
   5  -6   2         82.40         74.17         2.59 o                         
   6  -6   2         16.51         16.74         1.66 o                         
   7  -6   2         30.21         31.73         2.48 o                         
   8  -6   2         21.85         22.01         2.65 o                         
 -11  -5   2         21.74         22.09         2.50 o                         
 -10  -5   2         10.89         10.27         1.89 o                         
  -9  -5   2          0.10          0.23         1.09 o                         
  -8  -5   2         36.45         39.97         1.97 o                         
  -7  -5   2         11.32          7.79         1.17 o                         
  -6  -5   2          2.30          3.03         0.99 o                         
  -5  -5   2         76.90         72.35         2.36 o                         
  -4  -5   2        169.16        178.55         3.71 o                         
  -3  -5   2         69.71         65.71         2.22 o                         
  -2  -5   2          0.07         -0.30         0.99 o                         
  -1  -5   2         24.23         18.75         1.22 o                         
   0  -5   2          2.45          1.96         0.98 o                         
   1  -5   2         10.06         13.95         1.63 o                         
   2  -5   2         69.96         65.71         1.95 o                         
   3  -5   2          3.88          1.71         0.66 o                         
   4  -5   2          0.15          0.80         1.00 o                         
   5  -5   2          0.31          0.54         0.95 o                         
   6  -5   2         23.96         22.80         2.00 o                         
   7  -5   2         13.25         22.87         2.04 o                         
   8  -5   2          2.20          4.45         1.71 o                         
   9  -5   2         51.32         47.15         3.39 o                         
 -11  -4   2         52.93         54.61         3.11 o                         
 -10  -4   2         34.31         34.61         3.08 o                         
  -9  -4   2         32.77         31.20         2.05 o                         
  -8  -4   2        230.45        241.93         3.92 o                         
  -7  -4   2        298.29        297.50         3.76 o                         
  -6  -4   2         21.08         22.10         1.26 o                         
  -5  -4   2          0.68          1.43         0.95 o                         
  -4  -4   2          3.20          2.39         0.87 o                         
  -3  -4   2         20.72         23.65         1.45 o                         
  -2  -4   2          0.11          5.67         3.50 o                         
  -1  -4   2        407.18        373.76         4.16 o                         
   0  -4   2          0.26         -0.53         0.93 o                         
   1  -4   2          2.18         -0.69         0.78 o                         
   2  -4   2        799.43        847.65         7.11 o                         
   3  -4   2        256.29        270.86         3.35 o                         
   4  -4   2          0.01          0.66         0.90 o                         
   5  -4   2         54.37         51.65         2.04 o                         
   6  -4   2         10.60          9.49         1.41 o                         
   7  -4   2         18.37         19.86         1.74 o                         
   8  -4   2         45.22         35.59         2.59 o                         
   9  -4   2          2.62          3.57         1.98 o                         
 -12  -3   2        111.17        113.96         4.08 o                         
 -11  -3   2         65.47         69.91         3.63 o                         
 -10  -3   2        101.45        101.74         3.29 o                         
  -9  -3   2          2.48          0.44         1.18 o                         
  -8  -3   2         29.62         31.24         1.86 o                         
  -7  -3   2         23.63         29.02         1.66 o                         
  -6  -3   2          0.06         -0.60         0.60 o                         
  -5  -3   2         15.92         18.76         1.07 o                         
  -4  -3   2        533.69        563.40         5.59 o                         
  -3  -3   2         75.77         67.96         1.78 o                         
  -2  -3   2        573.79        576.45         6.05 o                         
  -1  -3   2         88.34         99.86         2.22 o                         
   0  -3   2         44.00         42.64         1.47 o                         
   1  -3   2          0.38         -0.34         0.58 o                         
   2  -3   2        220.90        238.36         2.90 o                         
   3  -3   2        145.82        158.08         2.38 o                         
   4  -3   2          5.07          6.23         0.96 o                         
   5  -3   2          0.00          2.14         2.03 o                         
   6  -3   2         68.06         62.19         2.43 o                         
   7  -3   2        144.76        144.16         3.28 o                         
   8  -3   2        171.41        165.12         3.82 o                         
   9  -3   2        170.52        161.70         4.48 o                         
  10  -3   2         80.20        101.68         4.85 o                         
 -12  -2   2         38.97         34.92         3.58 o                         
 -11  -2   2        125.76        129.36         4.67 o                         
 -10  -2   2          0.17          7.39         2.31 o                         
  -9  -2   2          1.47          0.99         1.11 o                         
  -8  -2   2         29.68         30.84         1.81 o                         
  -7  -2   2          9.11          9.49         1.19 o                         
  -6  -2   2        127.46        116.63         2.39 o                         
  -5  -2   2        611.45        613.82         5.56 o                         
  -4  -2   2         14.27         13.60         1.15 o                         
  -3  -2   2        119.72        120.81         1.91 o                         
  -2  -2   2       1572.50       1621.23        10.43 o                         
  -1  -2   2          0.23         -0.71         0.71 o                         
   0  -2   2        830.71        822.68         6.87 o                         
   1  -2   2         53.89         54.43         1.31 o                         
   2  -2   2        827.44        861.59         6.71 o                         
   3  -2   2        953.66       1007.69         7.86 o                         
   4  -2   2        236.39        206.47         2.98 o                         
   5  -2   2          2.21          2.06         0.87 o                         
   6  -2   2          0.06         -0.02         0.85 o                         
   7  -2   2         13.07         14.17         1.19 o                         
   8  -2   2        107.31        105.57         2.52 o                         
   9  -2   2          4.34          5.14         1.22 o                         
  10  -2   2        127.06        130.20         5.68 o                         
  11  -2   2          0.01         -0.52         3.20 o                         
 -12  -1   2          7.39          4.94         1.82 o                         
 -11  -1   2          1.64          1.70         1.79 o                         
 -10  -1   2        145.98        152.66         4.12 o                         
  -9  -1   2         41.60         48.15         2.36 o                         
  -8  -1   2         22.12         20.59         1.57 o                         
  -7  -1   2         10.98         16.51         1.39 o                         
  -6  -1   2        192.19        166.73         2.77 o                         
  -5  -1   2        479.91        472.74         4.63 o                         
  -4  -1   2        101.46         94.79         1.86 o                         
  -3  -1   2         22.92         22.50         1.12 o                         
  -2  -1   2       3850.16       3935.93        74.97 o                         
  -1  -1   2      10282.20      10590.17       232.78 o                         
   0  -1   2        488.86        528.71         4.43 o                         
   1  -1   2        360.96        391.58         3.73 o                         
   2  -1   2        279.31        269.90         2.75 o                         
   3  -1   2          5.80         11.39         0.82 o                         
   4  -1   2        230.52        206.86         2.29 o                         
   5  -1   2         51.74         46.25         1.39 o                         
   6  -1   2        292.46        271.23         3.19 o                         
   7  -1   2         14.06         12.89         1.10 o                         
   8  -1   2        137.26        138.04         2.90 o                         
   9  -1   2          0.37         -0.34         0.91 o                         
  10  -1   2         14.50         16.53         1.87 o                         
  11  -1   2         31.38         31.19         2.43 o                         
 -11   0   2         57.24         61.35         2.87 o                         
 -10   0   2         18.81         22.92         2.16 o                         
  -9   0   2        234.07        242.46         4.29 o                         
  -8   0   2        221.05        211.54         3.45 o                         
  -7   0   2         57.13         50.35         1.48 o                         
  -6   0   2          6.61          6.71         0.66 o                         
  -5   0   2          0.00         -0.70         0.70 o                         
  -4   0   2          3.47          3.53         0.75 o                         
  -3   0   2          0.79          0.69         0.60 o                         
  -2   0   2       1454.86       1446.35         9.54 o                         
   0   0   2        162.62        193.64         7.03 o                         
   1   0   2          3.35          1.70         0.61 o                         
   2   0   2          0.99          0.87         0.52 o                         
   3   0   2        311.56        294.28         2.68 o                         
   4   0   2        587.54        590.60         4.99 o                         
   5   0   2         95.44         90.75         1.77 o                         
   6   0   2       1328.61       1317.90         9.89 o                         
   7   0   2        381.23        384.91         4.77 o                         
   8   0   2        266.76        258.53         4.12 o                         
   9   0   2        208.17        191.10         4.21 o                         
  10   0   2         31.05         32.28         2.38 o                         
  11   0   2          6.82          3.05         1.64 o                         
 -11   1   2          2.43          1.22         1.24 o                         
 -10   1   2         55.95         61.31         2.12 o                         
  -9   1   2          4.29          4.58         1.34 o                         
  -8   1   2         52.64         49.80         2.42 o                         
  -7   1   2          0.68         -1.00         1.00 o                         
  -6   1   2        134.03        146.64         2.82 o                         
  -5   1   2         25.60         33.11         1.55 o                         
  -4   1   2        102.30        102.18         1.88 o                         
  -3   1   2        885.13        886.05         6.02 o                         
  -2   1   2       6430.46       6307.39       101.00 o                         
  -1   1   2         68.12         54.58         0.75 o                         
   0   1   2        235.19        240.96         2.20 o                         
   1   1   2        887.08        852.39         5.16 o                         
   2   1   2       1203.45       1141.78         7.30 o                         
   3   1   2        900.73        901.28         5.72 o                         
   4   1   2        799.15        813.91         5.98 o                         
   5   1   2          1.22          0.11         0.64 o                         
   6   1   2       1111.62       1110.17         8.48 o                         
   7   1   2        227.97        236.05         3.43 o                         
   8   1   2         42.36         46.90         2.03 o                         
   9   1   2        262.36        262.01         4.20 o                         
  10   1   2         42.14         46.12         2.43 o                         
  11   1   2         56.57         66.35         3.85 o                         
  12   1   2          4.32          3.25         1.59 o                         
 -11   2   2          8.87         13.10         2.21 o                         
 -10   2   2          2.33          1.30         1.51 o                         
  -9   2   2         67.41         63.72         2.85 o                         
  -8   2   2         39.55         39.00         2.29 o                         
  -7   2   2         95.20         92.50         2.71 o                         
  -6   2   2         21.91         19.80         1.64 o                         
  -5   2   2        216.98        228.34         2.78 o                         
  -4   2   2          0.54          1.19         0.57 o                         
  -3   2   2        528.55        572.57         4.16 o                         
  -2   2   2       1194.91       1214.52         7.15 o                         
  -1   2   2       4489.48       4427.92        84.61 o                         
   0   2   2         69.46         65.88         0.82 o                         
   1   2   2        136.91        136.36         1.31 o                         
   2   2   2        210.09        201.92         1.72 o                         
   3   2   2       1650.78       1626.87        10.27 o                         
   4   2   2       2611.53       2738.29        19.54 o                         
   5   2   2        482.63        506.52         4.47 o                         
   6   2   2         32.04         35.03         1.54 o                         
   7   2   2         50.46         50.08         1.72 o                         
   8   2   2          0.04         -0.44         0.88 o                         
   9   2   2          1.01         -0.27         1.05 o                         
  10   2   2         60.26         57.86         2.45 o                         
  11   2   2          0.01          1.41         2.23 o                         
  12   2   2        119.40        111.55         6.38 o                         
 -11   3   2          5.96          5.69         1.87 o                         
 -10   3   2          1.49          1.15         1.89 o                         
  -9   3   2          4.77          4.02         1.52 o                         
  -8   3   2         70.70         69.13         2.92 o                         
  -7   3   2         15.17         18.13         1.85 o                         
  -6   3   2          0.04          0.37         1.02 o                         
  -5   3   2         83.88        112.35         5.10 o                         
  -4   3   2        178.13        176.14         2.59 o                         
  -3   3   2       1319.71       1355.32         8.97 o                         
  -2   3   2       2298.66       2199.71        15.80 o                         
  -1   3   2        189.51        175.95         1.62 o                         
   0   3   2         85.97         72.71         0.95 o                         
   1   3   2        379.08        384.29         2.55 o                         
   2   3   2       1971.34       1941.91        24.34 o                         
   3   3   2          6.39         11.30         0.67 o                         
   4   3   2        222.36        239.92         2.40 o                         
   5   3   2        152.12        146.16         1.95 o                         
   6   3   2        316.53        339.81         4.02 o                         
   7   3   2         81.69         79.02         2.00 o                         
   8   3   2         59.52         61.09         2.09 o                         
   9   3   2         13.51         12.11         1.33 o                         
  10   3   2         18.90         22.73         1.83 o                         
  11   3   2          0.40         -0.65         1.21 o                         
  12   3   2         61.51         70.62         3.69 o                         
 -10   4   2          0.01         -1.36         2.10 o                         
  -9   4   2          0.60         -1.33         1.33 o                         
  -8   4   2         80.93         79.20         2.74 o                         
  -7   4   2        161.84        144.68         2.95 o                         
  -6   4   2         13.94         16.62         1.45 o                         
  -5   4   2         18.16         18.66         1.25 o                         
  -4   4   2        177.22        170.54         2.56 o                         
  -3   4   2        162.85        163.31         1.96 o                         
  -2   4   2         96.13        102.82         1.87 o                         
  -1   4   2        235.24        221.04         1.97 o                         
   0   4   2        464.31        444.92         2.82 o                         
   1   4   2         49.52         40.99         0.86 o                         
   2   4   2          0.43          0.19         0.41 o                         
   3   4   2         91.44         87.00         1.46 o                         
   4   4   2         87.33         93.29         1.60 o                         
   5   4   2        332.35        329.13         3.32 o                         
   6   4   2         69.42         57.93         2.09 o                         
   7   4   2        123.67        125.21         2.73 o                         
   8   4   2          0.85          1.71         0.96 o                         
   9   4   2         15.04         13.82         1.46 o                         
  10   4   2          2.61          1.38         1.22 o                         
  11   4   2          1.72          1.21         1.64 o                         
  12   4   2          3.12          6.78         2.09 o                         
 -10   5   2         17.83         22.21         3.35 o                         
  -9   5   2          0.77          2.97         1.82 o                         
  -8   5   2         15.21         17.80         1.80 o                         
  -7   5   2         26.44         17.36         1.62 o                         
  -6   5   2        247.93        224.99         4.04 o                         
  -5   5   2         19.82         23.62         1.43 o                         
  -4   5   2         66.68         69.79         1.76 o                         
  -3   5   2        262.50        253.81         2.79 o                         
  -2   5   2         50.72         52.76         1.17 o                         
  -1   5   2         27.53         27.71         0.76 o                         
   0   5   2         19.53         16.71         0.84 o                         
   1   5   2       2435.05       2439.90        17.70 o                         
   2   5   2        100.60        173.38         7.48 o                         
   3   5   2         18.21         24.04         1.01 o                         
   4   5   2         76.82         83.28         1.55 o                         
   5   5   2          0.32         -0.57         0.57 o                         
   6   5   2          9.87          8.96         1.10 o                         
   7   5   2        428.19        409.96         5.51 o                         
   8   5   2        231.75        235.21         4.44 o                         
   9   5   2         15.25         10.18         0.91 o                         
  10   5   2          0.00          0.86         1.33 o                         
  11   5   2          0.01         -1.59         1.59 o                         
  12   5   2          0.06          0.56         2.05 o                         
  -9   6   2          2.17          1.29         1.56 o                         
  -8   6   2          0.33          1.64         1.66 o                         
  -7   6   2         32.15         32.70         1.97 o                         
  -6   6   2         49.93         59.38         2.31 o                         
  -5   6   2         84.57         88.21         2.22 o                         
  -4   6   2        164.48        165.19         2.09 o                         
  -3   6   2         76.03         64.43         1.64 o                         
  -2   6   2        132.59        134.44         2.11 o                         
  -1   6   2        146.38        145.01         2.52 o                         
   0   6   2        315.46        321.71         3.06 o                         
   1   6   2        654.81        724.26         5.16 o                         
   2   6   2        185.65        262.37         7.72 o                         
   3   6   2        165.44        185.11         2.34 o                         
   4   6   2          0.02         -0.22         0.61 o                         
   5   6   2        110.07        105.69         1.79 o                         
   6   6   2        192.25        170.52         2.87 o                         
   7   6   2        304.79        283.59         4.33 o                         
   8   6   2        159.08        156.55         3.38 o                         
   9   6   2         44.68         47.90         2.20 o                         
  10   6   2          3.43          3.15         1.18 o                         
  11   6   2         24.20         19.26         3.34 o                         
  12   6   2          0.73         -1.99         2.40 o                         
  -8   7   2         29.23         29.54         2.30 o                         
  -7   7   2          2.43          2.71         1.41 o                         
  -6   7   2         20.03         20.90         1.46 o                         
  -5   7   2          0.06          0.64         0.86 o                         
  -4   7   2          1.24          1.90         0.85 o                         
  -3   7   2        337.14        318.87         3.74 o                         
  -2   7   2         22.02         24.81         1.47 o                         
  -1   7   2        222.24        195.26         3.19 o                         
   0   7   2        148.19        148.56         2.40 o                         
   1   7   2         23.84         27.61         1.16 o                         
   2   7   2          7.98         12.30         0.90 o                         
   3   7   2          0.11          0.55         0.74 o                         
   4   7   2         33.63         32.42         1.32 o                         
   5   7   2         14.04         12.97         1.10 o                         
   6   7   2         51.67         53.00         2.05 o                         
   7   7   2        344.92        343.74         4.42 o                         
   8   7   2         37.03         36.03         1.98 o                         
   9   7   2        122.67        112.30         2.60 o                         
  10   7   2          2.16          1.33         0.94 o                         
  11   7   2         13.58          9.90         2.50 o                         
  -7   8   2         10.75         11.87         2.69 o                         
  -6   8   2          0.10          1.28         1.60 o                         
  -5   8   2         25.36         28.84         1.66 o                         
  -4   8   2          6.81          7.97         1.22 o                         
  -3   8   2          7.61          5.87         1.19 o                         
  -2   8   2         14.50         17.22         1.43 o                         
  -1   8   2        635.16        597.36         6.06 o                         
   0   8   2        359.76        353.84         4.00 o                         
   1   8   2         30.26         28.04         1.32 o                         
   2   8   2         59.04         53.56         1.61 o                         
   3   8   2          0.44          0.87         0.81 o                         
   4   8   2         15.52         17.07         1.41 o                         
   5   8   2          3.04          1.62         0.95 o                         
   6   8   2        711.56        693.62         6.86 o                         
   7   8   2       1115.20       1091.48         9.79 o                         
   8   8   2          1.01          3.16         1.13 o                         
   9   8   2         21.54         23.66         1.83 o                         
  10   8   2          3.36          7.28         2.78 o                         
  11   8   2         31.70         26.46         2.22 o                         
  -6   9   2         19.20         23.88         3.75 o                         
  -5   9   2          3.31          7.81         1.92 o                         
  -4   9   2         34.49         38.06         2.32 o                         
  -3   9   2        182.52        181.20         3.96 o                         
  -2   9   2         48.46         48.94         2.16 o                         
  -1   9   2         27.71         30.61         1.99 o                         
   0   9   2         19.03         17.62         1.34 o                         
   1   9   2          0.04          1.04         1.01 o                         
   2   9   2        120.06        103.62         2.36 o                         
   3   9   2         18.59         19.92         1.34 o                         
   4   9   2        275.26        233.87         3.65 o                         
   5   9   2         50.47         49.18         2.22 o                         
   6   9   2         87.05         82.21         2.65 o                         
   7   9   2        188.93        181.86         3.09 o                         
   8   9   2        268.97        266.72         4.54 o                         
   9   9   2         39.62         46.53         2.61 o                         
  10   9   2         23.09         30.85         3.04 o                         
  -5  10   2        106.61        153.03         8.00 o                         
  -4  10   2          0.03          3.61         1.94 o                         
  -3  10   2          0.12          1.91         1.40 o                         
  -2  10   2         89.79         90.98         2.64 o                         
  -1  10   2         32.86         31.35         2.29 o                         
   0  10   2          4.41          4.59         1.13 o                         
   1  10   2        118.14        122.94         3.50 o                         
   2  10   2         10.57          9.84         1.00 o                         
   3  10   2         73.00         79.81         2.41 o                         
   4  10   2         40.15         38.46         1.88 o                         
   5  10   2         10.55         12.63         1.40 o                         
   6  10   2         22.39         23.25         2.03 o                         
   7  10   2         41.19         44.09         2.43 o                         
   8  10   2         32.98         27.68         2.14 o                         
   9  10   2          1.77          2.53         1.07 o                         
  10  10   2         35.74         35.01         4.44 o                         
  -3  11   2         20.19         18.72         1.93 o                         
  -2  11   2         94.19         94.69         3.48 o                         
  -1  11   2         35.60         37.08         3.58 o                         
   0  11   2          0.76          2.59         1.27 o                         
   1  11   2          4.03          5.67         1.35 o                         
   2  11   2         29.53         30.65         2.23 o                         
   3  11   2          0.36          1.99         0.91 o                         
   4  11   2         80.59         70.68         3.00 o                         
   5  11   2          1.34          1.00         1.01 o                         
   6  11   2          0.03          0.58         1.17 o                         
   7  11   2          8.54         13.56         1.77 o                         
   8  11   2          8.72          9.99         2.45 o                         
  -1  12   2          1.00          4.18         1.25 o                         
   0  12   2          0.02          1.87         2.25 o                         
   1  12   2          0.01          4.16         1.78 o                         
   2  12   2          0.63          1.07         1.25 o                         
   3  12   2          6.93          3.66         1.54 o                         
   4  12   2         13.41         19.46         1.57 o                         
   5  12   2         27.56         21.41         1.89 o                         
   6  12   2         27.22         32.83         2.73 o                         
   7  12   2          0.01          0.61         1.36 o                         
  -6 -10   3          3.40          4.13         2.35 o                         
  -5 -10   3         39.20         38.93         2.94 o                         
  -4 -10   3         29.08         35.51         2.74 o                         
  -3 -10   3          2.83          9.61         1.93 o                         
  -2 -10   3        283.25        287.02         8.85 o                         
  -1 -10   3         75.15         72.60         3.73 o                         
   0 -10   3          4.29          2.23         1.80 o                         
   1 -10   3          8.62          8.99         1.71 o                         
  -8  -9   3          1.15          0.85         2.14 o                         
  -7  -9   3          6.56          6.12         2.41 o                         
  -6  -9   3          0.63          1.43         2.93 o                         
  -5  -9   3          0.01          2.75         1.75 o                         
  -4  -9   3          1.89          5.55         2.64 o                         
  -3  -9   3        166.31        194.40         5.10 o                         
  -2  -9   3        252.61        258.65         5.97 o                         
  -1  -9   3        132.83        136.87         6.42 o                         
   0  -9   3         19.01         21.29         2.29 o                         
   1  -9   3         53.87         56.57         4.31 o                         
   2  -9   3          0.03         -0.56         1.34 o                         
   3  -9   3          0.30         -1.25         1.25 o                         
  -9  -8   3         15.16         13.92         3.88 o                         
  -8  -8   3         64.99         61.07         4.73 o                         
  -7  -8   3          3.46         -2.31         2.31 o                         
  -6  -8   3          7.34          9.60         2.24 o                         
  -5  -8   3          5.08          6.41         1.82 o                         
  -4  -8   3         35.30         35.44         2.45 o                         
  -3  -8   3          5.51         24.01         5.32 o                         
  -2  -8   3        308.95        309.13         4.91 o                         
  -1  -8   3        305.83        286.51         4.90 o                         
   0  -8   3         93.58         93.30         4.21 o                         
   1  -8   3         28.51         27.54         2.23 o                         
   2  -8   3          1.00          3.11         1.88 o                         
   3  -8   3          8.55         14.14         2.62 o                         
   4  -8   3          4.55          1.99         1.73 o                         
   5  -8   3          3.83          4.33         1.42 o                         
 -10  -7   3          2.64          0.29         3.57 o                         
  -9  -7   3          0.05          1.19         1.90 o                         
  -8  -7   3         15.15         15.31         2.01 o                         
  -7  -7   3          0.73         -0.81         2.10 o                         
  -6  -7   3        132.07        121.47         4.01 o                         
  -5  -7   3          1.09          1.57         1.70 o                         
  -4  -7   3         73.89         71.75         2.29 o                         
  -3  -7   3          2.28          8.56         2.16 o                         
  -2  -7   3          3.15         15.20         2.64 o                         
  -1  -7   3        336.47        310.48         5.17 o                         
   0  -7   3         64.84         66.59         3.51 o                         
   1  -7   3          0.79          2.01         1.90 o                         
   2  -7   3         14.92         15.75         1.65 o                         
   3  -7   3         25.21         28.77         1.93 o                         
   4  -7   3         53.60         44.03         2.50 o                         
   5  -7   3          0.08          0.43         1.31 o                         
   6  -7   3         32.25         33.27         2.57 o                         
 -10  -6   3          3.97          4.76         2.39 o                         
  -9  -6   3         14.55         21.13         3.11 o                         
  -8  -6   3         91.42         86.69         3.04 o                         
  -7  -6   3          0.43          0.52         1.10 o                         
  -6  -6   3          2.26          0.87         1.14 o                         
  -5  -6   3        209.91        198.97         4.62 o                         
  -4  -6   3         84.21         80.82         3.26 o                         
  -3  -6   3        307.37        292.42         5.30 o                         
  -2  -6   3          8.36         29.46         3.61 o                         
  -1  -6   3        297.89        264.96         3.76 o                         
   0  -6   3         47.72         53.93         3.83 o                         
   1  -6   3         21.34         19.23         2.11 o                         
   2  -6   3          4.31          3.07         1.29 o                         
   3  -6   3          3.61          5.70         1.07 o                         
   4  -6   3         76.06         68.08         2.50 o                         
   5  -6   3          0.62         -0.80         0.96 o                         
   6  -6   3         51.47         47.58         2.24 o                         
   7  -6   3          0.31         -1.05         1.21 o                         
 -11  -5   3          0.17          0.06         1.79 o                         
 -10  -5   3          0.03          0.07         2.88 o                         
  -9  -5   3         12.28         13.32         2.26 o                         
  -8  -5   3         25.98         26.08         1.67 o                         
  -7  -5   3          0.03         -0.73         0.98 o                         
  -6  -5   3         17.91         14.73         1.69 o                         
  -5  -5   3          7.40          6.81         1.28 o                         
  -4  -5   3          0.03         -0.80         0.80 o                         
  -3  -5   3          2.58          5.05         1.14 o                         
  -2  -5   3        641.30        614.31         9.65 o                         
  -1  -5   3        365.91        329.67         4.10 o                         
   0  -5   3          3.94          3.16         1.41 o                         
   1  -5   3         11.30         16.39         2.02 o                         
   2  -5   3        127.94        119.66         3.02 o                         
   3  -5   3          0.25          0.50         0.65 o                         
   4  -5   3         27.12         26.62         1.51 o                         
   5  -5   3          5.70          2.89         1.10 o                         
   6  -5   3         82.05         81.10         2.78 o                         
   7  -5   3          2.41         -1.24         1.71 o                         
   8  -5   3          0.00         -0.76         1.66 o                         
 -11  -4   3         16.19         15.84         2.42 o                         
 -10  -4   3          1.46          1.06         1.50 o                         
  -9  -4   3          7.76          8.01         1.49 o                         
  -8  -4   3          8.35          5.67         1.42 o                         
  -7  -4   3        106.13         99.38         2.40 o                         
  -6  -4   3          1.76          2.56         1.17 o                         
  -5  -4   3         14.69         19.41         1.55 o                         
  -4  -4   3        104.87        109.60         2.49 o                         
  -3  -4   3         19.66         15.97         1.32 o                         
  -2  -4   3          4.49          2.11         0.94 o                         
  -1  -4   3          0.42          0.32         0.71 o                         
   0  -4   3        982.38        990.43         9.10 o                         
   1  -4   3        225.98        238.86         4.76 o                         
   2  -4   3          0.03          0.87         0.80 o                         
   3  -4   3         15.66         13.61         1.04 o                         
   4  -4   3          0.83          4.54         0.93 o                         
   5  -4   3         46.04         47.99         2.68 o                         
   6  -4   3          1.69          5.69         1.26 o                         
   7  -4   3          8.91         11.59         1.66 o                         
   8  -4   3         43.06         51.70         3.00 o                         
   9  -4   3         11.13         10.09         2.07 o                         
 -11  -3   3          0.56         -1.57         1.57 o                         
 -10  -3   3         17.84         15.01         2.31 o                         
  -9  -3   3         18.09         15.68         1.65 o                         
  -8  -3   3         17.21         13.75         1.52 o                         
  -7  -3   3        123.49        122.73         2.81 o                         
  -6  -3   3          0.43         36.97         3.37 o                         
  -5  -3   3        190.15        195.33         3.35 o                         
  -4  -3   3        170.09        171.41         2.86 o                         
  -3  -3   3        163.61        197.27         2.81 o                         
  -2  -3   3          0.00         -0.71         0.87 o                         
  -1  -3   3        144.92        139.24         2.65 o                         
   0  -3   3        416.64        396.44         4.76 o                         
   1  -3   3       2214.38       2330.19        17.58 o                         
   2  -3   3         40.33         48.06         1.87 o                         
   3  -3   3         18.27         23.29         1.36 o                         
   4  -3   3          6.53         11.75         1.64 o                         
   5  -3   3         46.41         64.75         2.87 o                         
   6  -3   3          8.79         13.54         1.54 o                         
   7  -3   3         14.47         15.41         1.70 o                         
   8  -3   3        146.47        151.81         3.87 o                         
   9  -3   3          8.71          5.58         1.98 o                         
  10  -3   3          0.08          0.46         2.22 o                         
 -11  -2   3        347.03        370.40         7.92 o                         
 -10  -2   3          4.73          6.22         1.57 o                         
  -9  -2   3         36.26         34.57         1.98 o                         
  -8  -2   3         74.20         73.43         2.51 o                         
  -7  -2   3         37.70         38.79         1.93 o                         
  -6  -2   3         99.98        102.95         2.49 o                         
  -5  -2   3          9.85          8.76         0.81 o                         
  -4  -2   3        895.06        941.18         7.38 o                         
  -3  -2   3       1393.88       1413.69         9.96 o                         
  -2  -2   3         12.86         19.21         1.13 o                         
  -1  -2   3        161.41        171.45         2.68 o                         
   0  -2   3         49.66         57.22         1.42 o                         
   1  -2   3          2.27          7.91         1.11 o                         
   2  -2   3        443.98        477.61         5.16 o                         
   3  -2   3          6.44          5.94         1.13 o                         
   4  -2   3          6.58          8.26         1.46 o                         
   5  -2   3         14.38         10.37         1.20 o                         
   6  -2   3         44.57         40.58         1.97 o                         
   7  -2   3        182.85        176.69         3.47 o                         
   8  -2   3         22.57         25.35         1.89 o                         
   9  -2   3          6.82          9.03         1.79 o                         
  10  -2   3         13.80         11.78         2.56 o                         
 -11  -1   3        341.81        361.64         8.61 o                         
 -10  -1   3         15.37         15.77         1.90 o                         
  -9  -1   3        196.15        201.35         3.66 o                         
  -8  -1   3         31.90         32.29         1.82 o                         
  -7  -1   3         43.39         50.66         2.11 o                         
  -6  -1   3         32.35         37.84         1.78 o                         
  -5  -1   3        438.58        456.13         4.71 o                         
  -4  -1   3        192.26        175.79         2.82 o                         
  -3  -1   3        161.89        183.51         2.36 o                         
  -2  -1   3         44.17         54.12         1.42 o                         
  -1  -1   3        510.76        592.35         5.13 o                         
   0  -1   3        946.19        987.83         7.57 o                         
   1  -1   3         20.97         23.97         1.27 o                         
   2  -1   3          7.61          3.89         0.90 o                         
   3  -1   3         62.31         61.29         2.03 o                         
   4  -1   3          1.17          1.09         0.66 o                         
   5  -1   3         21.37         27.63         1.39 o                         
   6  -1   3       1229.42       1177.05         9.55 o                         
   7  -1   3        444.14        422.23         4.91 o                         
   8  -1   3        235.46        239.77         3.94 o                         
   9  -1   3        112.31        104.52         3.50 o                         
  10  -1   3          3.35          0.66         2.05 o                         
  11  -1   3          4.57          2.60         2.09 o                         
 -11   0   3          0.02         -0.84         1.72 o                         
 -10   0   3         52.26         53.31         3.00 o                         
  -9   0   3         71.09         72.34         2.55 o                         
  -8   0   3         42.81         43.89         2.04 o                         
  -7   0   3          0.10         -0.87         0.87 o                         
  -6   0   3         13.63         15.87         1.20 o                         
  -5   0   3         56.93         51.49         1.70 o                         
  -4   0   3        207.07        193.68         2.73 o                         
  -3   0   3         78.32         66.43         1.38 o                         
  -2   0   3       1320.40       1340.66         8.73 o                         
  -1   0   3       8741.75       9286.62       146.39 o                         
   0   0   3          7.22          7.04         0.62 o                         
   1   0   3        634.43        665.27         5.34 o                         
   2   0   3          1.70          2.37         0.51 o                         
   3   0   3        305.33        344.79         3.42 o                         
   4   0   3        112.41         92.32         1.69 o                         
   5   0   3         24.49         26.61         1.20 o                         
   6   0   3         93.00         94.03         2.11 o                         
   7   0   3        760.56        711.65         6.56 o                         
   8   0   3         26.43         30.85         1.94 o                         
   9   0   3          1.52          5.88         1.46 o                         
  10   0   3          0.45          0.59         1.61 o                         
  11   0   3         70.31         76.48         3.86 o                         
 -11   1   3          0.03          0.26         1.68 o                         
 -10   1   3         72.70         79.01         3.26 o                         
  -9   1   3          1.22          1.40         1.18 o                         
  -8   1   3          9.10         10.54         1.34 o                         
  -7   1   3         89.22         77.66         2.22 o                         
  -6   1   3        446.98        466.93         4.30 o                         
  -5   1   3         13.86         20.93         0.89 o                         
  -4   1   3          3.56          3.03         0.56 o                         
  -3   1   3        662.89        688.56         5.24 o                         
  -2   1   3       4734.36       4711.28        81.19 o                         
  -1   1   3         74.06         81.90         1.08 o                         
   0   1   3        337.12        362.91         2.37 o                         
   1   1   3        119.20        120.73         1.17 o                         
   2   1   3       1372.31       1419.76        10.24 o                         
   3   1   3         35.72         31.48         0.91 o                         
   4   1   3         85.34         82.75         1.29 o                         
   5   1   3          1.81          4.31         0.61 o                         
   6   1   3         65.09         65.06         1.88 o                         
   7   1   3         11.77         12.32         1.27 o                         
   8   1   3        176.42        174.76         3.21 o                         
   9   1   3          0.24         -1.02         1.02 o                         
  10   1   3         46.56         47.91         2.63 o                         
  11   1   3         80.22         78.86         4.76 o                         
 -11   2   3          7.02          5.06         2.50 o                         
 -10   2   3          8.77          7.90         1.20 o                         
  -9   2   3         47.32         43.61         2.33 o                         
  -8   2   3          2.87          1.58         1.13 o                         
  -7   2   3         14.16         16.32         1.19 o                         
  -6   2   3         13.54         16.24         1.11 o                         
  -5   2   3       1177.33       1217.69         8.81 o                         
  -4   2   3        141.66        133.05         1.99 o                         
  -3   2   3        663.71        649.26         4.69 o                         
  -2   2   3        943.71        989.02         5.94 o                         
  -1   2   3        184.42        176.13         1.76 o                         
   0   2   3         93.38        100.73         1.22 o                         
   1   2   3       1376.93       1323.73         7.99 o                         
   2   2   3         83.61         86.96         1.01 o                         
   3   2   3        637.87        621.61         4.32 o                         
   4   2   3       1825.02       1917.80        11.88 o                         
   5   2   3          0.58          1.95         0.65 o                         
   6   2   3        165.08        161.48         2.44 o                         
   7   2   3         84.26         84.97         2.08 o                         
   8   2   3          2.14          2.57         1.07 o                         
   9   2   3          8.74          9.71         1.37 o                         
  10   2   3         53.02         57.47         2.60 o                         
  11   2   3          0.02          5.15         1.82 o                         
  12   2   3         26.14         31.55         2.89 o                         
 -11   3   3         24.43         27.10         2.14 o                         
 -10   3   3          8.35          8.38         2.11 o                         
  -9   3   3          3.42          0.06         1.33 o                         
  -8   3   3          0.32          0.18         1.11 o                         
  -7   3   3         22.20         25.66         1.75 o                         
  -6   3   3         12.98         38.32         2.07 o                         
  -5   3   3         64.37         92.12         4.94 o                         
  -4   3   3         41.41         41.14         1.43 o                         
  -3   3   3       1923.89       1915.15        12.01 o                         
  -2   3   3         10.13         10.66         0.62 o                         
  -1   3   3         15.64         17.03         0.64 o                         
   0   3   3        550.14        527.96         3.47 o                         
   1   3   3        388.29        391.27         2.94 o                         
   2   3   3         12.50         12.58         0.59 o                         
   3   3   3         35.69         50.80         0.94 o                         
   4   3   3          0.02          0.05         0.56 o                         
   5   3   3        451.37        508.17         4.39 o                         
   6   3   3         51.69         50.24         1.55 o                         
   7   3   3         43.97         50.26         1.78 o                         
   8   3   3         15.38         15.15         1.31 o                         
   9   3   3          5.72          2.36         1.24 o                         
  10   3   3        205.03        204.84         4.73 o                         
  11   3   3         62.68         63.11         3.03 o                         
  12   3   3          1.61          1.91         1.60 o                         
 -10   4   3          0.21         -0.36         2.40 o                         
  -9   4   3         80.01         72.18         2.81 o                         
  -8   4   3         68.03         72.14         3.26 o                         
  -7   4   3         21.04         22.95         1.64 o                         
  -6   4   3          1.65          1.49         0.95 o                         
  -5   4   3          1.25          1.21         0.79 o                         
  -4   4   3        459.38        482.83         4.42 o                         
  -3   4   3         12.21         17.82         0.86 o                         
  -2   4   3        565.46        602.56         4.46 o                         
  -1   4   3         44.54         48.77         1.14 o                         
   0   4   3        773.98        795.36         4.59 o                         
   1   4   3        577.05        639.16         5.59 o                         
   2   4   3         52.41         42.48         0.98 o                         
   3   4   3        608.34        610.61         4.40 o                         
   4   4   3        120.59        129.44         1.74 o                         
   5   4   3         20.32         22.21         0.88 o                         
   6   4   3         40.65         46.88         1.73 o                         
   7   4   3         99.87        105.30         2.30 o                         
   8   4   3         14.24          7.87         1.14 o                         
   9   4   3         66.39         62.59         2.49 o                         
  10   4   3         13.79         12.27         1.63 o                         
  11   4   3          9.24          8.61         1.61 o                         
  12   4   3         16.69         20.63         2.16 o                         
 -10   5   3          2.01          1.85         2.90 o                         
  -9   5   3         23.06         18.14         1.74 o                         
  -8   5   3          0.38         -0.07         1.14 o                         
  -7   5   3          0.29          0.26         1.08 o                         
  -6   5   3          9.95         14.40         1.34 o                         
  -5   5   3         33.21         31.54         1.53 o                         
  -4   5   3         38.34         39.75         1.45 o                         
  -3   5   3         59.02         49.30         1.23 o                         
  -2   5   3        290.23        283.40         2.59 o                         
  -1   5   3        858.50        856.61         5.66 o                         
   0   5   3          0.01         -0.41         0.41 o                         
   1   5   3       1024.54       1153.33         7.17 o                         
   2   5   3       2165.72       2222.18        13.78 o                         
   3   5   3         76.51         73.26         1.22 o                         
   4   5   3          6.34          3.86         0.62 o                         
   5   5   3         68.15         80.43         1.66 o                         
   6   5   3          0.13         -0.02         0.55 o                         
   7   5   3        534.71        519.96         5.49 o                         
   8   5   3          3.18         -0.99         0.99 o                         
   9   5   3        164.16        149.42         3.60 o                         
  10   5   3          8.54          3.61         1.65 o                         
  11   5   3          0.73          0.34         1.42 o                         
  12   5   3          0.06          1.07         1.78 o                         
  -9   6   3         21.35         24.14         2.31 o                         
  -8   6   3          4.67          3.91         1.61 o                         
  -7   6   3          1.74          1.36         1.36 o                         
  -6   6   3         41.01         43.26         2.02 o                         
  -5   6   3          0.09          0.61         0.83 o                         
  -4   6   3         44.71         51.73         1.63 o                         
  -3   6   3        442.56        456.04         3.69 o                         
  -2   6   3         90.21         88.80         1.43 o                         
  -1   6   3        278.52        291.19         2.65 o                         
   0   6   3        214.56        220.02         2.60 o                         
   1   6   3        161.40        166.99         1.92 o                         
   2   6   3         16.36         32.48         1.55 o                         
   3   6   3          4.42          6.58         0.58 o                         
   4   6   3          0.75          0.76         0.53 o                         
   5   6   3        134.80        123.73         2.05 o                         
   6   6   3        557.92        527.69         5.37 o                         
   7   6   3        152.41        150.14         2.74 o                         
   8   6   3          6.50          5.50         1.01 o                         
   9   6   3         58.25         48.52         2.64 o                         
  10   6   3         51.07         40.57         2.93 o                         
  11   6   3         44.42         39.06         3.60 o                         
  12   6   3          0.06          5.12         3.01 o                         
  -8   7   3         18.97         23.25         2.10 o                         
  -7   7   3         12.89         11.34         1.31 o                         
  -6   7   3         45.45         44.19         2.02 o                         
  -5   7   3         30.85         31.30         1.51 o                         
  -4   7   3          0.97         11.20         2.72 o                         
  -3   7   3        451.09        433.70         3.73 o                         
  -2   7   3        593.13        566.85         4.31 o                         
  -1   7   3          0.01          0.33         0.67 o                         
   0   7   3         91.93         80.51         1.88 o                         
   1   7   3          1.70          1.35         0.70 o                         
   2   7   3         41.43         41.97         1.63 o                         
   3   7   3          4.66          5.70         0.65 o                         
   4   7   3         35.58         32.23         1.19 o                         
   5   7   3        139.01        139.53         2.38 o                         
   6   7   3        266.95        252.14         3.29 o                         
   7   7   3        239.97        234.86         3.61 o                         
   8   7   3          1.28          1.65         1.07 o                         
   9   7   3          8.18          6.88         1.01 o                         
  10   7   3         15.22         10.62         1.95 o                         
  11   7   3          7.92         11.96         3.26 o                         
  -7   8   3         12.60          8.36         1.42 o                         
  -6   8   3          2.02          2.96         1.12 o                         
  -5   8   3          1.49          2.28         1.10 o                         
  -4   8   3          0.02         -0.24         0.78 o                         
  -3   8   3        120.85        117.09         2.41 o                         
  -2   8   3         61.49         58.58         1.92 o                         
  -1   8   3         42.17         42.69         1.62 o                         
   0   8   3         99.19        104.09         1.94 o                         
   1   8   3         34.99         33.76         1.56 o                         
   2   8   3          1.57          2.66         0.63 o                         
   3   8   3        135.16        113.48         2.01 o                         
   4   8   3         21.78         23.09         1.13 o                         
   5   8   3        124.70        117.83         2.10 o                         
   6   8   3        614.04        564.81         5.75 o                         
   7   8   3        473.14        466.10         5.45 o                         
   8   8   3        199.75        205.17         4.25 o                         
   9   8   3          0.32          3.58         1.11 o                         
  10   8   3         41.27         37.99         2.40 o                         
  11   8   3         12.79          9.36         3.29 o                         
  -6   9   3          5.16          8.56         1.99 o                         
  -5   9   3          0.97          2.55         1.06 o                         
  -4   9   3         74.64         76.02         2.28 o                         
  -3   9   3          0.74          4.08         1.22 o                         
  -2   9   3         76.64         78.29         2.39 o                         
  -1   9   3          2.97          1.21         0.97 o                         
   0   9   3         48.63         50.26         1.74 o                         
   1   9   3          3.23          3.04         0.89 o                         
   2   9   3         16.67         15.51         1.10 o                         
   3   9   3         24.40         20.32         1.17 o                         
   4   9   3          3.56          4.05         0.87 o                         
   5   9   3         87.40         89.24         2.27 o                         
   6   9   3        102.91         99.38         2.27 o                         
   7   9   3         16.58         20.48         1.67 o                         
   8   9   3         73.10         74.18         2.70 o                         
   9   9   3        124.15        133.38         3.61 o                         
  10   9   3          3.85          4.46         2.94 o                         
  -5  10   3          7.59          6.54         2.66 o                         
  -4  10   3         12.81         23.57         2.95 o                         
  -3  10   3         64.39         73.56         3.08 o                         
  -2  10   3          0.39          6.08         1.35 o                         
  -1  10   3          1.13          0.90         0.90 o                         
   0  10   3          1.92          1.05         0.84 o                         
   1  10   3         25.88         23.67         1.68 o                         
   2  10   3         64.53         61.35         2.16 o                         
   3  10   3        353.68        316.39         5.00 o                         
   4  10   3        220.58        215.27         3.84 o                         
   5  10   3         24.21         20.82         1.60 o                         
   6  10   3          5.77          7.76         1.46 o                         
   7  10   3          2.88          4.95         1.21 o                         
   8  10   3         33.26         40.95         2.16 o                         
   9  10   3         45.18         48.62         2.68 o                         
  10  10   3          3.57          3.06         1.46 o                         
  -4  11   3        137.54        151.91         4.73 o                         
  -3  11   3          1.69          1.01         1.22 o                         
  -2  11   3          0.03          0.73         1.31 o                         
  -1  11   3          8.89         10.95         1.26 o                         
   0  11   3          3.32          2.02         1.29 o                         
   1  11   3         18.39         19.62         2.06 o                         
   2  11   3         37.46         35.47         1.87 o                         
   3  11   3         60.25         49.45         2.72 o                         
   4  11   3          2.13          4.23         0.94 o                         
   5  11   3          7.95         11.02         1.21 o                         
   6  11   3         84.62         78.57         3.14 o                         
   7  11   3          1.40          4.58         1.43 o                         
   8  11   3          4.30          7.16         1.65 o                         
   9  11   3         39.13         55.59         3.85 o                         
  -2  12   3         62.17         55.11         4.28 o                         
  -1  12   3         25.92         26.48         3.84 o                         
   0  12   3          0.25         -1.63         1.63 o                         
   1  12   3          9.19         11.84         3.37 o                         
   2  12   3         68.32         60.60         3.66 o                         
   3  12   3          1.71          7.23         1.44 o                         
   4  12   3         16.79         14.64         1.51 o                         
   5  12   3         24.23         30.21         2.11 o                         
   6  12   3          7.99          7.72         1.50 o                         
   7  12   3          1.83          0.51         1.54 o                         
   1  13   3          1.94          6.09         4.91 o                         
   2  13   3         51.13         57.78         4.86 o                         
   3  13   3         19.62         16.14         2.66 o                         
   4  13   3          4.36          7.29         2.27 o                         
  -3 -10   4         15.37          6.30         3.63 o                         
  -6  -9   4          0.24          2.32         1.82 o                         
  -5  -9   4         11.48         15.14         2.11 o                         
  -4  -9   4          7.68         14.98         4.85 o                         
  -3  -9   4          6.45         13.48         1.49 o                         
  -2  -9   4        124.94        135.95         6.40 o                         
  -1  -9   4        147.80        150.25         6.64 o                         
   0  -9   4          8.25         10.51         2.30 o                         
   1  -9   4         39.01         45.35         3.29 o                         
   2  -9   4          2.26          2.24         1.64 o                         
  -8  -8   4          9.18          7.38         3.13 o                         
  -7  -8   4          0.17         -2.04         2.25 o                         
  -6  -8   4         22.98         28.13         4.07 o                         
  -5  -8   4         35.25         33.24         2.76 o                         
  -4  -8   4          0.89          1.59         1.01 o                         
  -3  -8   4         33.33         35.38         2.84 o                         
  -2  -8   4         11.37         20.16         2.59 o                         
  -1  -8   4        129.63        131.85         4.02 o                         
   0  -8   4          0.07          3.46         1.82 o                         
   1  -8   4         10.72         12.93         2.26 o                         
   2  -8   4         10.32          9.90         1.82 o                         
   3  -8   4          1.41         -0.24         1.44 o                         
   4  -8   4          2.51          0.04         2.13 o                         
  -9  -7   4         36.46         29.20         3.82 o                         
  -8  -7   4          1.94          0.97         3.91 o                         
  -7  -7   4          1.03          0.44         2.44 o                         
  -6  -7   4        231.22        217.72         6.52 o                         
  -5  -7   4        100.11         92.86         3.90 o                         
  -4  -7   4          0.31          3.37         1.52 o                         
  -3  -7   4         12.94         23.78         2.73 o                         
  -2  -7   4        351.25        334.74         4.88 o                         
  -1  -7   4         36.68         35.68         2.28 o                         
   0  -7   4          0.24         -0.20         1.14 o                         
   1  -7   4         18.23         19.49         3.14 o                         
   2  -7   4         48.51         51.96         2.83 o                         
   3  -7   4          2.19          9.96         2.78 o                         
   4  -7   4         34.18         30.14         2.83 o                         
   5  -7   4         16.90         14.12         2.27 o                         
 -10  -6   4          0.45          2.57         2.21 o                         
  -9  -6   4          6.78          7.87         2.49 o                         
  -8  -6   4         28.52         27.98         2.76 o                         
  -7  -6   4          7.28          7.52         1.76 o                         
  -6  -6   4          6.02          7.86         1.96 o                         
  -5  -6   4        149.63        146.35         3.46 o                         
  -4  -6   4         89.32         84.13         3.25 o                         
  -3  -6   4        388.89        386.90         4.69 o                         
  -2  -6   4         67.08         65.71         2.21 o                         
  -1  -6   4         82.32         73.83         2.55 o                         
   0  -6   4         25.13         23.34         2.25 o                         
   1  -6   4          1.14          0.56         1.77 o                         
   2  -6   4         76.31         72.25         2.92 o                         
   3  -6   4        174.37        147.08         3.44 o                         
   4  -6   4          0.36          2.21         1.43 o                         
   5  -6   4        106.30         89.58         2.65 o                         
   6  -6   4          5.61          5.80         1.14 o                         
   7  -6   4         26.53         24.48         2.70 o                         
 -10  -5   4         14.59         18.52         3.19 o                         
  -9  -5   4         61.26         58.52         4.38 o                         
  -8  -5   4         42.04         40.83         1.94 o                         
  -7  -5   4         81.48         82.28         2.53 o                         
  -6  -5   4          0.04          0.94         1.18 o                         
  -5  -5   4         22.47         21.91         1.77 o                         
  -4  -5   4          2.67          2.42         1.22 o                         
  -3  -5   4         83.49         83.43         2.36 o                         
  -2  -5   4        369.79        353.38         4.58 o                         
  -1  -5   4          8.88          7.66         1.12 o                         
   0  -5   4          1.55         -0.74         1.29 o                         
   1  -5   4          3.52          0.10         1.46 o                         
   2  -5   4          0.93         -0.22         1.37 o                         
   3  -5   4          9.10          4.70         1.01 o                         
   4  -5   4          0.85         -0.01         1.17 o                         
   5  -5   4          3.42          1.83         1.28 o                         
   6  -5   4         14.10         10.21         1.83 o                         
   7  -5   4         14.95         15.14         1.79 o                         
   8  -5   4          2.68          0.82         1.82 o                         
 -11  -4   4          1.62          1.39         1.80 o                         
 -10  -4   4         52.71         53.65         3.63 o                         
  -9  -4   4        130.67        128.80         5.10 o                         
  -8  -4   4         18.93         23.96         1.97 o                         
  -7  -4   4         70.57         71.64         2.18 o                         
  -6  -4   4          4.40          2.52         1.29 o                         
  -5  -4   4         45.78         40.45         2.04 o                         
  -4  -4   4         45.86         55.74         2.53 o                         
  -3  -4   4         95.48         82.74         2.39 o                         
  -2  -4   4         35.23         40.60         2.01 o                         
  -1  -4   4          0.05         -0.05         0.70 o                         
   0  -4   4         20.50         37.69         2.54 o                         
   1  -4   4        302.47        337.93         5.71 o                         
   2  -4   4          4.62          8.71         1.32 o                         
   3  -4   4          7.32          8.75         1.08 o                         
   4  -4   4         22.26         20.13         2.78 o                         
   5  -4   4         26.66         25.36         2.50 o                         
   6  -4   4         40.71         40.65         2.51 o                         
   7  -4   4         74.59         65.28         3.18 o                         
   8  -4   4         51.68         63.80         3.48 o                         
 -11  -3   4          0.17          2.05         2.66 o                         
 -10  -3   4          0.90         -0.48         1.63 o                         
  -9  -3   4         43.27         45.00         3.16 o                         
  -8  -3   4         25.71         25.40         1.86 o                         
  -7  -3   4         45.72         39.38         2.08 o                         
  -6  -3   4        106.72         97.87         2.79 o                         
  -5  -3   4         11.78         10.73         1.46 o                         
  -4  -3   4         68.17         72.43         2.10 o                         
  -3  -3   4        105.78         98.36         2.49 o                         
  -2  -3   4        402.78        392.95         4.88 o                         
  -1  -3   4          0.00         -0.84         0.84 o                         
   0  -3   4        107.15        125.94         2.86 o                         
   1  -3   4          0.90          0.68         0.94 o                         
   2  -3   4        240.53        237.85         3.80 o                         
   3  -3   4         15.70         14.09         1.12 o                         
   4  -3   4          1.51          6.68         2.68 o                         
   5  -3   4        124.71        124.77         3.01 o                         
   6  -3   4          3.21          0.69         1.14 o                         
   7  -3   4          1.39          3.82         1.61 o                         
   8  -3   4         12.52         11.37         1.79 o                         
   9  -3   4         82.67        105.51         4.13 o                         
 -11  -2   4        257.02        288.00         6.65 o                         
 -10  -2   4          1.25          1.03         1.44 o                         
  -9  -2   4         26.55         21.75         2.11 o                         
  -8  -2   4          3.31          4.10         1.33 o                         
  -7  -2   4         51.97         51.99         2.23 o                         
  -6  -2   4        222.30        228.77         3.63 o                         
  -5  -2   4          0.38          0.42         0.85 o                         
  -4  -2   4         97.65         99.78         2.44 o                         
  -3  -2   4       1673.59       1714.39        11.85 o                         
  -2  -2   4        542.17        584.79         5.37 o                         
  -1  -2   4          6.51          2.57         0.96 o                         
   0  -2   4         32.52         23.32         1.30 o                         
   1  -2   4         33.47         48.19         1.74 o                         
   2  -2   4         11.20         14.85         1.30 o                         
   3  -2   4         16.15         14.32         1.15 o                         
   4  -2   4        233.91        206.26         3.81 o                         
   5  -2   4         95.98         91.47         2.36 o                         
   6  -2   4        198.67        200.53         3.45 o                         
   7  -2   4        257.17        236.91         4.41 o                         
   8  -2   4          5.08          7.63         1.50 o                         
   9  -2   4          0.01         -0.06         1.67 o                         
  10  -2   4          3.09          7.21         2.24 o                         
 -11  -1   4         58.98         67.06         4.00 o                         
 -10  -1   4        139.70        153.19         4.19 o                         
  -9  -1   4          8.23          8.19         1.44 o                         
  -8  -1   4          1.38         -1.09         1.09 o                         
  -7  -1   4         40.88         65.16         2.96 o                         
  -6  -1   4         42.33         48.62         2.04 o                         
  -5  -1   4         14.93         18.37         1.34 o                         
  -4  -1   4        400.82        399.14         4.07 o                         
  -3  -1   4       2060.80       2152.84        14.08 o                         
  -2  -1   4         55.29         61.77         1.61 o                         
  -1  -1   4         78.32         88.68         2.42 o                         
   0  -1   4       2758.14       3035.67        20.05 o                         
   1  -1   4         33.33         40.23         1.55 o                         
   2  -1   4          0.03         -0.13         0.92 o                         
   3  -1   4          1.73          2.45         0.99 o                         
   4  -1   4        109.80        108.13         2.39 o                         
   5  -1   4        653.30        620.59         5.85 o                         
   6  -1   4        188.13        186.35         3.11 o                         
   7  -1   4         15.61         16.64         1.55 o                         
   8  -1   4        232.00        219.51         4.15 o                         
   9  -1   4         78.52         82.27         3.09 o                         
  10  -1   4          0.36         -1.85         2.64 o                         
 -11   0   4          4.72          7.55         2.02 o                         
 -10   0   4         13.00          9.33         1.93 o                         
  -9   0   4         11.10         12.51         1.53 o                         
  -8   0   4         53.22         55.63         2.32 o                         
  -7   0   4         28.73         33.33         1.78 o                         
  -6   0   4         91.66         91.23         2.34 o                         
  -5   0   4        158.88        150.58         2.71 o                         
  -4   0   4         73.56         75.09         1.89 o                         
  -3   0   4       1195.81       1222.30         8.01 o                         
  -2   0   4        547.15        596.35         4.76 o                         
  -1   0   4        574.26        647.47         6.53 o                         
   0   0   4         42.47         60.15         1.64 o                         
   1   0   4         34.95         25.37         1.17 o                         
   2   0   4        150.56        146.97         1.95 o                         
   3   0   4        106.68         86.00         1.80 o                         
   4   0   4         19.02         23.27         1.23 o                         
   5   0   4         18.73         21.00         1.16 o                         
   6   0   4        346.83        334.05         4.25 o                         
   7   0   4        803.09        758.99         6.93 o                         
   8   0   4         38.22         39.23         1.85 o                         
   9   0   4          2.34          2.86         1.65 o                         
  10   0   4         34.67         41.74         3.26 o                         
  11   0   4          2.73          1.12         2.07 o                         
 -11   1   4         19.36         19.99         2.01 o                         
 -10   1   4          3.45          0.83         1.36 o                         
  -9   1   4          9.64          7.28         1.54 o                         
  -8   1   4          0.47         -1.09         1.09 o                         
  -7   1   4        114.56        120.34         2.67 o                         
  -6   1   4          2.02          0.69         0.87 o                         
  -5   1   4        258.86        266.06         3.51 o                         
  -4   1   4         93.21         87.87         2.04 o                         
  -3   1   4        130.83        112.09         1.83 o                         
  -2   1   4         16.36         20.72         0.86 o                         
  -1   1   4        385.44        414.72         3.18 o                         
   0   1   4         90.14         95.58         1.30 o                         
   1   1   4         58.58         57.00         1.00 o                         
   2   1   4        238.69        260.59         2.56 o                         
   3   1   4        110.92        118.76         2.12 o                         
   4   1   4        283.64        306.46         3.36 o                         
   5   1   4         10.65         12.84         0.86 o                         
   6   1   4        127.51        129.61         2.08 o                         
   7   1   4        152.60        139.51         2.38 o                         
   8   1   4          0.23         -0.41         0.66 o                         
   9   1   4         39.76         43.74         2.13 o                         
  10   1   4          3.02          5.43         1.41 o                         
  11   1   4          6.13          8.73         2.25 o                         
 -11   2   4          0.00         -0.84         1.62 o                         
 -10   2   4         11.19         11.76         2.26 o                         
  -9   2   4          4.79          1.94         0.99 o                         
  -8   2   4         26.27         25.35         1.63 o                         
  -7   2   4         24.38         26.67         1.29 o                         
  -6   2   4          6.46          9.97         1.06 o                         
  -5   2   4          0.78          0.41         0.61 o                         
  -4   2   4       2266.54       2290.60        12.98 o                         
  -3   2   4        157.34        160.86         1.90 o                         
  -2   2   4        298.67        304.91         2.43 o                         
  -1   2   4        159.55        148.46         1.60 o                         
   0   2   4         29.33         28.35         0.79 o                         
   1   2   4         53.29         48.00         0.99 o                         
   2   2   4        243.21        270.80         2.30 o                         
   3   2   4       3020.52       3123.33        29.74 o                         
   4   2   4          2.59          6.85         0.70 o                         
   5   2   4         15.02         19.31         0.94 o                         
   6   2   4          1.75          3.88         0.70 o                         
   7   2   4         16.30         17.02         1.28 o                         
   8   2   4          0.00         -0.84         0.91 o                         
   9   2   4        216.69        211.01         3.73 o                         
  10   2   4         18.01         21.93         1.98 o                         
  11   2   4        163.81        169.48         4.59 o                         
 -10   3   4          4.04          2.85         1.87 o                         
  -9   3   4         25.06         21.84         1.50 o                         
  -8   3   4         34.32         33.29         1.96 o                         
  -7   3   4         45.79         50.08         2.22 o                         
  -6   3   4          0.01          2.80         1.23 o                         
  -5   3   4         44.31        108.95         8.17 o                         
  -4   3   4        342.42        361.11         3.33 o                         
  -3   3   4       1739.81       1667.76        10.18 o                         
  -2   3   4          2.92          1.45         0.52 o                         
  -1   3   4          0.75          3.22         0.44 o                         
   0   3   4         50.20         49.11         0.96 o                         
   1   3   4        364.81        336.54         2.76 o                         
   2   3   4        661.00        688.21         4.55 o                         
   3   3   4          1.02          1.73         0.41 o                         
   4   3   4         10.12          6.98         0.55 o                         
   5   3   4         99.08        105.72         1.85 o                         
   6   3   4         24.94         30.98         1.34 o                         
   7   3   4         15.20         15.49         1.23 o                         
   8   3   4          0.01         -0.93         0.93 o                         
   9   3   4          6.74          4.32         1.17 o                         
  10   3   4          8.27          7.18         1.41 o                         
  11   3   4          4.36          2.25         1.80 o                         
 -10   4   4         75.90         74.79         3.53 o                         
  -9   4   4         52.80         47.39         2.56 o                         
  -8   4   4         42.17         44.65         2.48 o                         
  -7   4   4          5.42          5.94         1.22 o                         
  -6   4   4          3.23          3.72         1.05 o                         
  -5   4   4        118.04        123.50         2.32 o                         
  -4   4   4        308.70        316.41         3.57 o                         
  -3   4   4         96.75        101.24         1.68 o                         
  -2   4   4        178.52        148.35         1.85 o                         
  -1   4   4        897.35        951.04         5.35 o                         
   0   4   4       1072.76       1114.09         6.85 o                         
   1   4   4        551.26        619.35         5.57 o                         
   2   4   4         45.05         42.17         0.82 o                         
   3   4   4        520.41        573.85         4.49 o                         
   4   4   4        250.88        258.40         2.59 o                         
   5   4   4        206.67        203.52         2.48 o                         
   6   4   4          0.19          1.03         0.82 o                         
   7   4   4         18.88         22.47         1.43 o                         
   8   4   4        108.28        109.21         2.51 o                         
   9   4   4         12.45         10.22         1.41 o                         
  10   4   4         37.11         37.63         2.22 o                         
  11   4   4          2.73          3.40         2.36 o                         
  12   4   4         11.15         16.43         2.57 o                         
  -9   5   4          0.27          0.98         2.13 o                         
  -8   5   4         75.42         77.72         2.83 o                         
  -7   5   4          1.51          0.61         1.07 o                         
  -6   5   4         45.06         46.15         1.91 o                         
  -5   5   4          0.26         -0.48         0.81 o                         
  -4   5   4        482.14        478.76         4.33 o                         
  -3   5   4         66.26         55.83         1.26 o                         
  -2   5   4         73.71         71.74         1.49 o                         
  -1   5   4        297.13        292.24         2.74 o                         
   0   5   4        948.33        991.16         5.66 o                         
   1   5   4        129.28        173.68         4.48 o                         
   2   5   4        430.40        444.51         3.22 o                         
   3   5   4         49.87         52.61         1.13 o                         
   4   5   4         68.09         72.09         1.17 o                         
   5   5   4        493.67        464.11         3.98 o                         
   6   5   4          0.35         -0.42         0.76 o                         
   7   5   4         85.83         77.26         2.13 o                         
   8   5   4         55.15         54.36         2.28 o                         
   9   5   4         62.43         56.40         2.29 o                         
  10   5   4         60.12         51.30         2.69 o                         
  11   5   4          5.82          7.45         2.34 o                         
  12   5   4         11.98         22.22         8.65 o                         
  -9   6   4         19.71         21.32         2.37 o                         
  -8   6   4          0.34          0.02         1.40 o                         
  -7   6   4          8.95          9.80         1.40 o                         
  -6   6   4         40.55         37.18         1.65 o                         
  -5   6   4         57.01         60.61         1.80 o                         
  -4   6   4        112.99        108.01         1.97 o                         
  -3   6   4        160.65        146.57         2.12 o                         
  -2   6   4          0.56         -0.17         0.54 o                         
  -1   6   4         62.93         58.07         1.39 o                         
   0   6   4        225.31        212.68         2.11 o                         
   1   6   4         18.90         26.32         0.85 o                         
   2   6   4         45.44         45.07         1.12 o                         
   3   6   4        218.17        220.75         2.54 o                         
   4   6   4        321.89        328.87         3.39 o                         
   5   6   4         71.38         67.32         1.56 o                         
   6   6   4        104.15        105.25         2.02 o                         
   7   6   4          0.00         -0.98         0.98 o                         
   8   6   4         92.91         88.63         2.56 o                         
   9   6   4          2.46          2.03         1.14 o                         
  10   6   4         71.45         63.95         3.02 o                         
  11   6   4         21.14         29.06         3.14 o                         
  -8   7   4          9.73          7.58         1.60 o                         
  -7   7   4         69.57         67.97         2.70 o                         
  -6   7   4          1.47          0.57         1.21 o                         
  -5   7   4          3.65          4.11         0.91 o                         
  -4   7   4          0.64          1.87         0.74 o                         
  -3   7   4        142.63        135.76         2.42 o                         
  -2   7   4          1.02         -0.55         0.56 o                         
  -1   7   4        521.15        507.07         4.16 o                         
   0   7   4        246.16        253.00         3.37 o                         
   1   7   4          1.91          2.82         0.52 o                         
   2   7   4        217.64        224.75         3.16 o                         
   3   7   4          6.38          9.38         0.79 o                         
   4   7   4        222.65        202.44         2.58 o                         
   5   7   4       1951.49       1841.48        10.90 o                         
   6   7   4       1791.74       1731.10        11.86 o                         
   7   7   4         26.61         26.04         1.40 o                         
   8   7   4          0.18         -0.40         0.79 o                         
   9   7   4         61.13         59.11         2.62 o                         
  10   7   4          8.89          9.26         1.75 o                         
  11   7   4          3.08          1.68         1.82 o                         
  -7   8   4         12.94         15.66         1.53 o                         
  -6   8   4          1.54          3.12         1.10 o                         
  -5   8   4          8.43          8.83         1.06 o                         
  -4   8   4          0.62          2.74         0.72 o                         
  -3   8   4        134.41        125.86         2.14 o                         
  -2   8   4       1068.16       1014.58         8.18 o                         
  -1   8   4         15.22         19.65         2.23 o                         
   0   8   4         47.28         53.47         1.68 o                         
   1   8   4         20.68         20.72         1.33 o                         
   2   8   4         17.25         20.99         1.02 o                         
   3   8   4         43.49         46.22         1.55 o                         
   4   8   4         19.72         22.68         1.25 o                         
   5   8   4       1015.93        947.24         8.01 o                         
   6   8   4        196.93        186.70         2.69 o                         
   7   8   4         30.02         28.85         1.40 o                         
   8   8   4          5.93          5.56         0.94 o                         
   9   8   4          1.44          1.94         1.11 o                         
  10   8   4         18.10         23.91         3.15 o                         
  11   8   4          1.51          4.81         1.73 o                         
  -6   9   4         20.03         27.73         1.99 o                         
  -5   9   4          0.57          1.17         0.85 o                         
  -4   9   4          2.38          2.80         1.02 o                         
  -3   9   4         39.79         42.15         2.07 o                         
  -2   9   4         23.19         27.41         1.69 o                         
  -1   9   4          3.31          0.87         1.08 o                         
   0   9   4         11.46         15.20         1.54 o                         
   1   9   4         42.24         29.29         1.63 o                         
   2   9   4          1.47         -0.90         0.90 o                         
   3   9   4          9.69          7.06         1.08 o                         
   4   9   4         60.65         57.14         1.96 o                         
   5   9   4          0.05         -0.10         0.76 o                         
   6   9   4         22.96         24.31         1.19 o                         
   7   9   4          0.27          1.47         0.89 o                         
   8   9   4         18.57         19.83         1.40 o                         
   9   9   4          6.98          7.53         2.40 o                         
  10   9   4         15.76         11.96         3.02 o                         
  -5  10   4         10.82         12.58         2.45 o                         
  -4  10   4          2.28          2.85         1.14 o                         
  -3  10   4          8.35         12.49         1.87 o                         
  -2  10   4         55.04         58.37         2.60 o                         
  -1  10   4         60.46         58.60         2.39 o                         
   0  10   4         41.70         40.42         2.01 o                         
   1  10   4         12.90         11.36         1.32 o                         
   2  10   4         13.25         10.41         1.25 o                         
   3  10   4          0.34          1.57         1.15 o                         
   4  10   4          0.50         -0.66         0.97 o                         
   5  10   4         11.87         11.10         1.12 o                         
   6  10   4          0.00          0.10         0.66 o                         
   7  10   4         31.72         35.44         1.55 o                         
   8  10   4          7.86         10.06         1.22 o                         
   9  10   4         40.88         44.37         2.17 o                         
  10  10   4         14.73         19.19         1.97 o                         
  -4  11   4          9.36          7.48         1.74 o                         
  -3  11   4         53.24         59.72         3.87 o                         
  -2  11   4          0.06          2.57         1.81 o                         
  -1  11   4          0.96          0.76         1.15 o                         
   0  11   4         28.70         32.22         2.28 o                         
   1  11   4         64.30         69.27         2.86 o                         
   2  11   4          0.69          1.90         0.98 o                         
   3  11   4          0.08          1.45         1.05 o                         
   4  11   4         22.45         20.16         1.87 o                         
   5  11   4          0.32          1.13         1.06 o                         
   6  11   4          0.10          4.46         1.18 o                         
   7  11   4         16.66         23.96         1.51 o                         
   8  11   4         16.56         25.26         1.61 o                         
   9  11   4         57.93         65.10         3.63 o                         
  -2  12   4          0.08          3.51         1.55 o                         
  -1  12   4         51.84         63.02         4.80 o                         
   0  12   4         53.06         63.65         3.22 o                         
   1  12   4          0.01          2.26         1.44 o                         
   2  12   4         59.43         61.93         3.11 o                         
   3  12   4          0.78          1.03         1.31 o                         
   4  12   4         44.05         43.55         3.03 o                         
   5  12   4          7.60         13.91         1.72 o                         
   6  12   4          9.29         14.19         1.88 o                         
   7  12   4         11.39         13.44         1.96 o                         
   1  13   4         33.46         34.34         3.88 o                         
   2  13   4          0.00          3.50         1.46 o                         
   3  13   4         28.51         39.42         3.73 o                         
   4  13   4          3.16          3.78         1.47 o                         
   5  13   4          7.86         16.20         2.06 o                         
  -4  -9   5         50.90         54.32         3.72 o                         
  -3  -9   5        189.08        191.71         5.87 o                         
  -2  -9   5         19.81         30.77         4.02 o                         
  -1  -9   5          0.00          4.77         2.56 o                         
   0  -9   5         18.72         15.56         2.48 o                         
  -7  -8   5         24.14         22.81         4.92 o                         
  -6  -8   5         18.61         21.43         4.18 o                         
  -5  -8   5         18.43         20.56         2.33 o                         
  -4  -8   5          2.79          4.27         2.25 o                         
  -3  -8   5          6.17          7.81         2.22 o                         
  -2  -8   5         28.94         28.61         2.82 o                         
  -1  -8   5          0.00          2.38         1.38 o                         
   0  -8   5         26.30         36.58         3.01 o                         
   1  -8   5          0.00          0.88         1.37 o                         
   2  -8   5         11.96         14.40         2.53 o                         
   3  -8   5          8.60          9.85         1.78 o                         
  -8  -7   5         11.19         11.37         2.40 o                         
  -7  -7   5         75.41         75.47         7.07 o                         
  -6  -7   5          0.01         -0.90         2.60 o                         
  -5  -7   5        124.08        111.62         4.04 o                         
  -4  -7   5         26.13         27.79         2.47 o                         
  -3  -7   5          1.29          2.76         1.86 o                         
  -2  -7   5         17.53         16.24         1.50 o                         
  -1  -7   5          5.53          6.14         1.79 o                         
   0  -7   5          4.90          8.62         1.76 o                         
   1  -7   5          0.38          1.85         1.96 o                         
   2  -7   5        157.50        141.19         4.55 o                         
   3  -7   5         49.34         38.39         3.98 o                         
   4  -7   5          0.57         -0.75         2.47 o                         
  -9  -6   5         26.58         24.06         3.62 o                         
  -8  -6   5         14.80         10.45         1.77 o                         
  -7  -6   5          0.23          3.09         2.78 o                         
  -6  -6   5          1.39         -0.40         1.75 o                         
  -5  -6   5          5.97          6.66         1.38 o                         
  -4  -6   5        127.80        116.65         3.80 o                         
  -3  -6   5         56.66         58.65         2.62 o                         
  -2  -6   5         29.21         25.97         1.76 o                         
  -1  -6   5         18.12         18.22         2.05 o                         
   0  -6   5          0.15         -1.13         1.25 o                         
   1  -6   5         12.36         15.48         2.01 o                         
   2  -6   5         22.33         26.10         2.53 o                         
   3  -6   5        142.43        134.99         5.01 o                         
   4  -6   5         14.30          9.88         2.04 o                         
   5  -6   5          0.57         -1.29         1.50 o                         
   6  -6   5         15.34         13.01         1.68 o                         
 -10  -5   5         90.96         91.30         5.53 o                         
  -9  -5   5          7.47          4.31         2.35 o                         
  -8  -5   5          0.58          0.68         1.23 o                         
  -7  -5   5          0.51          0.77         1.55 o                         
  -6  -5   5         41.15         45.12         3.07 o                         
  -5  -5   5          3.33          3.60         1.53 o                         
  -4  -5   5        121.01        117.57         3.25 o                         
  -3  -5   5        397.56        390.24         5.20 o                         
  -2  -5   5        118.65        116.40         5.76 o                         
  -1  -5   5        189.10        189.70         3.80 o                         
   0  -5   5        113.69        105.22         3.35 o                         
   1  -5   5         58.35         52.20         2.84 o                         
   2  -5   5          8.44          6.31         1.78 o                         
   3  -5   5        114.67        100.56         3.02 o                         
   4  -5   5          0.77          1.69         1.25 o                         
   5  -5   5         39.80         37.02         2.49 o                         
   6  -5   5          0.01          0.18         0.90 o                         
   7  -5   5          1.34          0.97         1.36 o                         
 -10  -4   5         19.24         19.30         3.64 o                         
  -9  -4   5         96.91         85.29         5.17 o                         
  -8  -4   5        107.32        107.59         5.56 o                         
  -7  -4   5        114.62        113.68         2.85 o                         
  -6  -4   5         11.98         14.52         1.69 o                         
  -5  -4   5          3.53          1.33         1.15 o                         
  -4  -4   5        319.95        316.19         4.54 o                         
  -3  -4   5         38.41         38.87         1.98 o                         
  -2  -4   5          9.02         25.83         3.97 o                         
  -1  -4   5         60.84         68.61         2.10 o                         
   0  -4   5         64.94         73.03         2.90 o                         
   1  -4   5         71.96         74.39         3.12 o                         
   2  -4   5         10.12         13.41         1.58 o                         
   3  -4   5          0.05          0.36         1.29 o                         
   4  -4   5        145.80        135.54         3.88 o                         
   5  -4   5         27.02         30.13         1.77 o                         
   6  -4   5          2.77          4.68         1.19 o                         
   7  -4   5          0.00          0.25         1.10 o                         
   8  -4   5          2.20          1.78         1.60 o                         
 -10  -3   5         90.66        100.49         4.45 o                         
  -9  -3   5         58.05         70.15         3.37 o                         
  -8  -3   5         34.16         31.98         2.64 o                         
  -7  -3   5         26.89         26.10         2.44 o                         
  -6  -3   5         20.75         21.68         1.87 o                         
  -5  -3   5          7.49          5.89         1.26 o                         
  -4  -3   5          0.26          0.19         0.90 o                         
  -3  -3   5        581.36        546.22         5.94 o                         
  -2  -3   5         52.20         51.30         2.24 o                         
  -1  -3   5          0.00         -0.86         0.86 o                         
   0  -3   5        120.95        121.67         2.89 o                         
   1  -3   5        145.30        124.89         2.80 o                         
   2  -3   5         52.42         51.83         2.42 o                         
   3  -3   5         27.63         23.36         1.47 o                         
   4  -3   5          0.87         -0.36         1.14 o                         
   5  -3   5         34.30         37.03         1.70 o                         
   6  -3   5          2.67          4.36         1.37 o                         
   7  -3   5         17.07         16.31         1.88 o                         
   8  -3   5         63.85         74.16         3.96 o                         
   9  -3   5         23.06         26.71         2.65 o                         
 -11  -2   5          1.02          2.24         1.71 o                         
 -10  -2   5         12.94         20.69         2.54 o                         
  -9  -2   5          0.54          1.11         1.62 o                         
  -8  -2   5        102.41        109.15         3.06 o                         
  -7  -2   5        100.54        105.33         2.93 o                         
  -6  -2   5         34.11         32.86         2.07 o                         
  -5  -2   5        243.21        244.38         3.92 o                         
  -4  -2   5         33.75         34.41         1.73 o                         
  -3  -2   5        380.42        392.17         4.30 o                         
  -2  -2   5         24.50         21.08         1.42 o                         
  -1  -2   5         93.33        115.70         2.70 o                         
   0  -2   5          1.38         -0.49         0.82 o                         
   1  -2   5          0.46          1.46         0.88 o                         
   2  -2   5        107.52         99.98         2.65 o                         
   3  -2   5        332.63        296.61         4.46 o                         
   4  -2   5        191.08        182.15         3.63 o                         
   5  -2   5        634.98        603.12         6.18 o                         
   6  -2   5        499.76        464.69         5.77 o                         
   7  -2   5         51.11         58.14         2.40 o                         
   8  -2   5          4.70          7.17         3.09 o                         
   9  -2   5          1.11         -0.37         1.36 o                         
 -11  -1   5          0.01          4.41         3.41 o                         
 -10  -1   5          1.03          0.82         3.02 o                         
  -9  -1   5         14.53         16.91         2.01 o                         
  -8  -1   5          0.15          0.11         1.20 o                         
  -7  -1   5          0.54          5.01         2.14 o                         
  -6  -1   5          9.94          9.89         1.30 o                         
  -5  -1   5         29.13         31.64         1.26 o                         
  -4  -1   5         31.79         32.79         1.62 o                         
  -3  -1   5       1694.65       1718.21        12.27 o                         
  -2  -1   5       1125.02       1244.88         9.99 o                         
  -1  -1   5        255.71        302.26         3.98 o                         
   0  -1   5        306.87        336.46         3.72 o                         
   1  -1   5        112.08        118.07         2.48 o                         
   2  -1   5        216.58        185.80         2.97 o                         
   3  -1   5         73.78         66.76         1.31 o                         
   4  -1   5          4.90          4.04         1.04 o                         
   5  -1   5       1235.76       1199.63        10.12 o                         
   6  -1   5        224.15        207.61         3.41 o                         
   7  -1   5          5.51          7.92         1.35 o                         
   8  -1   5         40.56         42.82         2.56 o                         
   9  -1   5          1.49          1.99         2.33 o                         
  10  -1   5          0.44         -1.45         1.64 o                         
 -11   0   5         19.79         18.74         2.89 o                         
 -10   0   5         31.76         29.21         3.12 o                         
  -9   0   5         12.87         14.52         2.41 o                         
  -8   0   5         11.11         10.48         1.44 o                         
  -7   0   5        428.28        436.30         5.44 o                         
  -6   0   5          7.96          8.47         1.29 o                         
  -5   0   5         33.91         43.00         1.98 o                         
  -4   0   5        120.77        123.57         2.06 o                         
  -3   0   5          4.05          3.88         0.75 o                         
  -2   0   5       2095.05       2158.54        13.32 o                         
  -1   0   5         94.30        107.48         3.04 o                         
   0   0   5        105.43        136.89         2.15 o                         
   1   0   5         49.27         57.18         1.63 o                         
   2   0   5        281.36        281.33         3.37 o                         
   3   0   5          9.99         15.90         0.81 o                         
   4   0   5        194.88        165.26         2.67 o                         
   5   0   5        692.82        677.67         6.59 o                         
   6   0   5        138.75        149.34         7.95 o                         
   7   0   5          5.03          5.79         1.06 o                         
   8   0   5          3.88          3.09         1.02 o                         
   9   0   5          2.06          3.40         2.30 o                         
  10   0   5          0.14          1.51         1.81 o                         
 -11   1   5          0.00          0.92         1.71 o                         
 -10   1   5          0.16         -1.59         1.59 o                         
  -9   1   5          1.59         -0.18         1.36 o                         
  -8   1   5         20.17         17.72         1.77 o                         
  -7   1   5        248.86        246.10         3.81 o                         
  -6   1   5        115.28        120.66         2.58 o                         
  -5   1   5         13.56         14.70         1.27 o                         
  -4   1   5          0.92          0.37         0.72 o                         
  -3   1   5        141.09        144.85         1.97 o                         
  -2   1   5        280.69        300.01         2.94 o                         
  -1   1   5        320.76        342.74         3.12 o                         
   0   1   5        168.78        202.80         2.26 o                         
   1   1   5        120.10        122.16         1.67 o                         
   2   1   5          1.66          1.38         0.45 o                         
   3   1   5         29.96         35.67         1.23 o                         
   4   1   5        245.98        236.23         3.50 o                         
   5   1   5        436.73        418.88         4.37 o                         
   6   1   5          2.67          1.57         0.86 o                         
   7   1   5        167.33        160.04         2.75 o                         
   8   1   5         46.33         49.57         2.36 o                         
   9   1   5         46.45         48.91         2.44 o                         
  10   1   5         11.13         14.76         2.83 o                         
  11   1   5         10.46          7.73         1.83 o                         
 -10   2   5          0.72          0.61         1.69 o                         
  -9   2   5          3.74          3.09         1.22 o                         
  -8   2   5          0.69         -1.04         1.04 o                         
  -7   2   5         11.94         12.66         1.35 o                         
  -6   2   5        291.78        285.66         3.65 o                         
  -5   2   5         39.75         41.69         1.68 o                         
  -4   2   5        333.22        321.43         3.67 o                         
  -3   2   5          5.82          5.35         0.71 o                         
  -2   2   5        150.90        150.37         1.82 o                         
  -1   2   5         32.98         41.46         1.16 o                         
   0   2   5         14.96          8.63         0.69 o                         
   1   2   5        345.37        338.44         3.00 o                         
   2   2   5        323.53        324.44         2.88 o                         
   3   2   5        159.23        152.93         2.09 o                         
   4   2   5        265.70        293.13         3.37 o                         
   5   2   5         56.04         54.32         1.89 o                         
   6   2   5          2.91          2.77         0.73 o                         
   7   2   5         16.92         19.02         1.15 o                         
   8   2   5         30.80         24.64         1.51 o                         
   9   2   5          1.69          2.65         0.73 o                         
  10   2   5         22.90         28.71         2.56 o                         
  11   2   5         68.19         66.46         3.33 o                         
 -10   3   5          0.55          0.71         1.67 o                         
  -9   3   5          0.43         -0.15         1.31 o                         
  -8   3   5         28.73         32.16         2.00 o                         
  -7   3   5          4.32          2.68         0.79 o                         
  -6   3   5        184.13        187.55         3.70 o                         
  -5   3   5          3.76          2.02         0.74 o                         
  -4   3   5        456.01        479.28         4.07 o                         
  -3   3   5          2.63          0.96         0.53 o                         
  -2   3   5        113.63        117.22         1.68 o                         
  -1   3   5         35.73         40.12         0.87 o                         
   0   3   5          5.11          7.47         0.51 o                         
   1   3   5        366.05        350.22         2.74 o                         
   2   3   5        628.99        625.71         4.55 o                         
   3   3   5         67.75         71.06         1.05 o                         
   4   3   5         18.86         26.19         0.77 o                         
   5   3   5         19.19         21.44         1.04 o                         
   6   3   5        119.26        116.95         2.18 o                         
   7   3   5          3.01          2.26         0.88 o                         
   8   3   5          0.66         -0.75         0.75 o                         
   9   3   5        233.71        208.89         3.80 o                         
  10   3   5         17.14         15.50         1.40 o                         
  11   3   5         23.91         35.09         2.35 o                         
 -10   4   5         33.79         28.68         2.83 o                         
  -9   4   5         10.10         10.54         1.27 o                         
  -8   4   5         74.37         82.65         2.47 o                         
  -7   4   5         36.21         33.96         1.69 o                         
  -6   4   5         18.54         17.43         1.27 o                         
  -5   4   5        812.44        795.14         6.52 o                         
  -4   4   5         96.15         90.36         1.73 o                         
  -3   4   5         21.42         18.88         1.04 o                         
  -2   4   5         22.20         22.43         0.89 o                         
  -1   4   5        211.04        201.21         2.00 o                         
   0   4   5        519.79        572.23         4.30 o                         
   1   4   5         20.56         20.61         2.08 o                         
   2   4   5        375.06        390.33         2.79 o                         
   3   4   5        233.92        254.35         2.73 o                         
   4   4   5         19.28         17.00         0.70 o                         
   5   4   5        114.58         98.84         1.78 o                         
   6   4   5         89.42         79.99         1.78 o                         
   7   4   5         88.58         69.77         2.05 o                         
   8   4   5        249.69        206.49         3.23 o                         
   9   4   5         27.04         29.31         1.68 o                         
  10   4   5         17.97         16.19         1.67 o                         
  11   4   5          0.00          3.22         1.24 o                         
  -9   5   5         49.80         45.79         2.35 o                         
  -8   5   5         18.91         19.32         1.58 o                         
  -7   5   5        107.98        108.04         2.98 o                         
  -6   5   5         24.22         23.53         1.58 o                         
  -5   5   5          4.60          3.28         0.96 o                         
  -4   5   5        143.19        141.35         2.39 o                         
  -3   5   5         37.84         38.30         1.37 o                         
  -2   5   5          5.37          7.04         0.70 o                         
  -1   5   5          0.81         -0.29         0.41 o                         
   0   5   5        387.12        397.88         3.24 o                         
   1   5   5         15.83         19.60         1.27 o                         
   2   5   5        171.14        190.05         1.97 o                         
   3   5   5         58.04         53.66         1.21 o                         
   4   5   5        126.75        131.42         1.86 o                         
   5   5   5         53.68         52.05         1.41 o                         
   6   5   5        115.04        117.17         2.10 o                         
   7   5   5        139.88        119.50         2.32 o                         
   8   5   5        480.08        413.22         4.77 o                         
   9   5   5         29.72         26.35         1.77 o                         
  10   5   5          2.66          2.15         1.32 o                         
  11   5   5          2.16         -0.32         1.94 o                         
  -9   6   5          4.69         11.79         2.03 o                         
  -8   6   5         36.00         36.00         2.47 o                         
  -7   6   5          2.33          2.40         1.02 o                         
  -6   6   5          0.19          1.38         0.88 o                         
  -5   6   5        630.42        636.02         5.52 o                         
  -4   6   5        251.01        244.83         3.43 o                         
  -3   6   5        199.94        186.48         2.58 o                         
  -2   6   5          2.73          2.49         0.67 o                         
  -1   6   5          7.40          6.61         0.75 o                         
   0   6   5         54.61         61.13         1.23 o                         
   1   6   5         70.41         74.41         1.27 o                         
   2   6   5          1.96          3.06         0.50 o                         
   3   6   5        468.13        436.57         3.55 o                         
   4   6   5        303.27        287.98         3.17 o                         
   5   6   5       1015.54       1001.62         7.73 o                         
   6   6   5          6.68          3.89         0.75 o                         
   7   6   5         43.51         36.28         1.58 o                         
   8   6   5         30.60         32.05         1.66 o                         
   9   6   5         20.40         19.11         1.69 o                         
  10   6   5         24.53         23.53         2.01 o                         
  11   6   5         13.58         10.93         2.21 o                         
  -8   7   5         12.52         17.72         1.85 o                         
  -7   7   5         13.14         11.74         1.46 o                         
  -6   7   5          0.95          0.67         0.89 o                         
  -5   7   5         56.74         57.25         1.99 o                         
  -4   7   5        494.43        503.91         4.92 o                         
  -3   7   5          0.02         -0.40         0.69 o                         
  -2   7   5        136.16        133.64         2.12 o                         
  -1   7   5        149.29        141.05         2.20 o                         
   0   7   5         47.93         57.29         1.12 o                         
   1   7   5         10.02         14.77         0.80 o                         
   2   7   5        158.04        155.65         1.82 o                         
   3   7   5          6.47          6.03         0.63 o                         
   4   7   5         12.60         13.58         0.96 o                         
   5   7   5         13.24         18.26         1.13 o                         
   6   7   5         89.59         87.24         1.65 o                         
   7   7   5         99.28         94.18         2.06 o                         
   8   7   5          0.73          0.33         0.92 o                         
   9   7   5         23.16         27.62         1.81 o                         
  10   7   5          4.61          4.00         1.82 o                         
  11   7   5         11.49         18.94         2.33 o                         
  -7   8   5         14.32         11.87         1.38 o                         
  -6   8   5         11.29          9.98         1.14 o                         
  -5   8   5          4.31          3.75         1.03 o                         
  -4   8   5         75.53         76.76         1.90 o                         
  -3   8   5         11.68         13.56         1.03 o                         
  -2   8   5        152.60        147.28         2.28 o                         
  -1   8   5          9.54          7.86         0.74 o                         
   0   8   5         62.38         56.63         1.26 o                         
   1   8   5          0.13         -0.47         0.47 o                         
   2   8   5          9.51         10.19         0.83 o                         
   3   8   5          3.09          2.11         0.67 o                         
   4   8   5        359.34        359.25         4.16 o                         
   5   8   5        125.80        120.09         2.16 o                         
   6   8   5        378.91        369.24         4.24 o                         
   7   8   5          7.82          6.64         0.80 o                         
   8   8   5          1.85          1.47         0.83 o                         
   9   8   5          2.96          2.98         1.12 o                         
  10   8   5         24.16         29.89         2.48 o                         
  11   8   5          8.86         11.15         2.92 o                         
  -6   9   5          0.80          2.08         1.47 o                         
  -5   9   5          0.37          2.87         1.85 o                         
  -4   9   5         32.40         29.27         1.50 o                         
  -3   9   5          0.08         -0.31         0.59 o                         
  -2   9   5         77.11         70.06         2.26 o                         
  -1   9   5          0.29         -0.67         0.99 o                         
   0   9   5          1.01          1.69         0.88 o                         
   1   9   5         49.56         42.15         1.69 o                         
   2   9   5          6.59          2.59         0.76 o                         
   3   9   5         24.60         24.72         1.34 o                         
   4   9   5        449.95        422.05         4.83 o                         
   5   9   5        157.35        147.23         2.40 o                         
   6   9   5        167.78        166.62         2.64 o                         
   7   9   5         28.39         28.24         1.46 o                         
   8   9   5         23.50         21.46         1.12 o                         
   9   9   5         72.32         78.57         2.62 o                         
  10   9   5          0.29          2.15         1.99 o                         
  -5  10   5         22.64         28.57         2.64 o                         
  -4  10   5         34.48         39.02         2.09 o                         
  -3  10   5         17.59         19.44         1.72 o                         
  -2  10   5          9.08         11.58         1.46 o                         
  -1  10   5          4.68          5.82         1.17 o                         
   0  10   5         11.37         10.89         1.40 o                         
   1  10   5         20.09         14.51         1.32 o                         
   2  10   5        296.22        246.21         3.74 o                         
   3  10   5         15.35         15.76         1.41 o                         
   4  10   5         95.21         92.28         2.33 o                         
   5  10   5          2.36          4.69         0.95 o                         
   6  10   5        110.89        105.93         2.46 o                         
   7  10   5          4.06          4.85         1.19 o                         
   8  10   5         63.53         64.32         2.67 o                         
   9  10   5         18.71         19.80         2.00 o                         
  10  10   5        129.74        134.20         4.03 o                         
  -4  11   5          0.01         -1.57         1.57 o                         
  -3  11   5          0.38          4.01         1.78 o                         
  -2  11   5          2.81          5.53         1.41 o                         
  -1  11   5          2.93          1.86         1.25 o                         
   0  11   5          3.59          4.69         1.30 o                         
   1  11   5         29.73         36.31         2.29 o                         
   2  11   5         66.72         60.15         2.32 o                         
   3  11   5          6.93          4.41         1.38 o                         
   4  11   5          0.33          2.70         1.05 o                         
   5  11   5          5.36          7.71         1.03 o                         
   6  11   5         40.43         45.82         2.03 o                         
   7  11   5          7.45         11.01         1.89 o                         
   8  11   5          1.21          3.09         1.19 o                         
   9  11   5         15.70         20.99         2.79 o                         
  -2  12   5         83.21         93.88         5.57 o                         
  -1  12   5          7.40         10.81         1.75 o                         
   0  12   5          3.55         10.96         1.90 o                         
   1  12   5          3.11          4.00         1.36 o                         
   2  12   5          8.80         12.55         1.72 o                         
   3  12   5          0.02          1.82         1.22 o                         
   4  12   5         21.86         22.32         2.11 o                         
   5  12   5          9.23         11.04         1.49 o                         
   6  12   5          1.78          4.27         1.90 o                         
   7  12   5        125.94        161.61         7.20 o                         
   8  12   5          0.16          2.43         2.21 o                         
   0  13   5         10.09         14.04         2.76 o                         
   1  13   5         53.17         67.08         5.12 o                         
   2  13   5         42.95         42.25         3.44 o                         
   3  13   5          7.60          8.85         1.57 o                         
   4  13   5         55.65         68.53         3.34 o                         
   5  13   5         11.29         11.79         3.31 o                         
  -5  -8   6          0.55         -0.31         1.51 o                         
  -4  -8   6          2.31          2.14         1.35 o                         
  -3  -8   6          1.27          1.69         1.31 o                         
  -2  -8   6          0.96          5.49         1.62 o                         
  -1  -8   6         62.12         71.26         4.39 o                         
   0  -8   6          6.46          8.80         2.76 o                         
  -7  -7   6         19.43         15.42         3.38 o                         
  -6  -7   6         18.98         13.85         3.92 o                         
  -5  -7   6         28.26         26.18         2.36 o                         
  -4  -7   6         13.05         14.56         1.98 o                         
  -3  -7   6         24.83         26.94         2.00 o                         
  -2  -7   6         58.44         57.24         3.12 o                         
  -1  -7   6          0.00          1.53         1.44 o                         
   0  -7   6         76.34         82.11         4.63 o                         
   1  -7   6         44.10         49.24         4.52 o                         
   2  -7   6          1.52          1.93         1.71 o                         
   3  -7   6         16.82         16.40         1.98 o                         
  -8  -6   6          9.30          6.70         1.91 o                         
  -7  -6   6          6.09          8.74         3.44 o                         
  -6  -6   6         32.60         38.94         4.46 o                         
  -5  -6   6          0.24         -1.00         1.38 o                         
  -4  -6   6         29.02         37.63         2.59 o                         
  -3  -6   6         43.98         47.72         2.65 o                         
  -2  -6   6          0.71          0.73         1.13 o                         
  -1  -6   6          0.13          4.12         1.72 o                         
   0  -6   6          6.01         11.05         2.18 o                         
   1  -6   6         15.70         21.30         2.85 o                         
   2  -6   6        137.74        133.45         7.72 o                         
   3  -6   6          0.38          1.69         1.53 o                         
   4  -6   6         16.79         10.74         2.47 o                         
   5  -6   6         17.52         20.63         3.16 o                         
  -9  -5   6         22.16         21.73         3.50 o                         
  -8  -5   6          0.03          4.23         2.50 o                         
  -7  -5   6          2.68          8.06         3.37 o                         
  -6  -5   6          3.16          3.89         1.77 o                         
  -5  -5   6         84.04         80.53         3.24 o                         
  -4  -5   6         15.72         11.90         1.52 o                         
  -3  -5   6         24.05         29.13         2.14 o                         
  -2  -5   6         21.25         23.16         1.83 o                         
  -1  -5   6          1.31          1.07         1.30 o                         
   0  -5   6          3.01          4.26         1.57 o                         
   1  -5   6         17.62         19.91         2.33 o                         
   2  -5   6          4.16          2.92         1.54 o                         
   3  -5   6          0.29          3.04         1.35 o                         
   4  -5   6          7.51          4.11         1.97 o                         
   5  -5   6          9.14          8.11         1.74 o                         
   6  -5   6          4.08          3.05         1.77 o                         
  -9  -4   6          0.05          3.13         2.20 o                         
  -8  -4   6        138.75        135.09         5.40 o                         
  -7  -4   6          2.62          3.47         2.07 o                         
  -6  -4   6         29.93         29.96         2.25 o                         
  -5  -4   6        129.00        135.79         3.59 o                         
  -4  -4   6        578.31        564.58         6.67 o                         
  -3  -4   6          9.12          7.48         1.68 o                         
  -2  -4   6         91.66        120.48         4.05 o                         
  -1  -4   6        221.53        205.43         3.78 o                         
   0  -4   6         18.12         22.90         1.98 o                         
   1  -4   6         94.32         80.63         3.16 o                         
   2  -4   6          6.96          6.32         1.67 o                         
   3  -4   6         27.29         26.80         1.86 o                         
   4  -4   6         39.31         39.43         2.44 o                         
   5  -4   6          9.18         11.43         1.73 o                         
   6  -4   6          2.11          4.28         1.86 o                         
   7  -4   6         83.99        101.16         3.49 o                         
 -10  -3   6         10.93         11.28         2.90 o                         
  -9  -3   6         12.10         10.25         3.02 o                         
  -8  -3   6          1.89          2.73         1.94 o                         
  -7  -3   6          8.40          8.59         1.69 o                         
  -6  -3   6         13.21         20.87         2.02 o                         
  -5  -3   6        374.07        371.36         5.54 o                         
  -4  -3   6         89.66         87.90         2.62 o                         
  -3  -3   6          0.06         33.67         2.83 o                         
  -2  -3   6        290.91        282.11         4.32 o                         
  -1  -3   6          4.18          3.92         1.29 o                         
   0  -3   6        358.64        358.16         5.07 o                         
   1  -3   6         11.92         11.51         1.69 o                         
   2  -3   6         23.51         14.19         1.74 o                         
   3  -3   6          2.05          5.80         1.25 o                         
   4  -3   6          2.51          5.11         1.99 o                         
   5  -3   6          0.37         -0.01         1.30 o                         
   6  -3   6          1.30          1.48         1.18 o                         
   7  -3   6          4.12          6.48         1.95 o                         
   8  -3   6          2.65          4.10         1.60 o                         
 -10  -2   6          0.00          2.49         1.99 o                         
  -9  -2   6         10.61         14.12         2.35 o                         
  -8  -2   6          5.09          8.02         2.35 o                         
  -7  -2   6          6.91          7.30         1.53 o                         
  -6  -2   6          4.80          4.02         0.81 o                         
  -5  -2   6       1850.70       1805.79        14.18 o                         
  -4  -2   6        373.74        375.97         4.66 o                         
  -3  -2   6         15.33         14.79         1.43 o                         
  -2  -2   6        131.09        133.53         2.89 o                         
  -1  -2   6        403.62        425.74         5.23 o                         
   0  -2   6         38.21         46.45         2.09 o                         
   1  -2   6          0.35         -0.63         1.04 o                         
   2  -2   6          4.14          2.09         1.12 o                         
   3  -2   6         48.26         62.33         2.37 o                         
   4  -2   6        158.79        142.63         3.47 o                         
   5  -2   6         42.83         39.00         2.06 o                         
   6  -2   6          1.42          2.02         1.14 o                         
   7  -2   6          8.64          9.75         1.40 o                         
   8  -2   6         35.26         36.59         2.97 o                         
   9  -2   6          5.20          3.80         1.60 o                         
 -10  -1   6          0.89          2.87         2.10 o                         
  -9  -1   6         72.14         67.99         3.78 o                         
  -8  -1   6         39.34         43.49         2.45 o                         
  -7  -1   6         43.68         47.41         2.48 o                         
  -6  -1   6         55.73         52.84         2.38 o                         
  -5  -1   6          0.34         -0.02         0.80 o                         
  -4  -1   6        460.37        459.48         5.33 o                         
  -3  -1   6         56.18         58.15         2.04 o                         
  -2  -1   6        255.36        281.81         3.62 o                         
  -1  -1   6         37.96         56.04         2.42 o                         
   0  -1   6          0.02         -0.50         0.50 o                         
   1  -1   6          2.93          3.49         0.97 o                         
   2  -1   6         31.70         38.20         1.76 o                         
   3  -1   6          0.06         -0.84         0.84 o                         
   4  -1   6         13.22         13.24         1.04 o                         
   5  -1   6          4.13          5.99         1.23 o                         
   6  -1   6         60.31         61.42         2.31 o                         
   7  -1   6          3.97          4.04         1.11 o                         
   8  -1   6          3.36          7.72         1.81 o                         
   9  -1   6          7.01          6.72         1.64 o                         
 -10   0   6         16.24         16.75         2.28 o                         
  -9   0   6          0.08         -1.24         1.51 o                         
  -8   0   6          0.75          2.45         1.30 o                         
  -7   0   6          3.37          2.46         1.23 o                         
  -6   0   6          9.25         12.40         1.57 o                         
  -5   0   6          5.30          4.55         1.09 o                         
  -4   0   6         71.24         73.12         1.76 o                         
  -3   0   6        109.53        181.65         3.39 o                         
  -2   0   6         58.78         69.18         1.82 o                         
  -1   0   6          1.71          3.42         0.82 o                         
   0   0   6         36.22         39.50         1.44 o                         
   1   0   6         61.43         66.16         1.85 o                         
   2   0   6         45.29         52.16         1.76 o                         
   3   0   6         42.00         51.04         1.48 o                         
   4   0   6        237.97        220.97         3.00 o                         
   5   0   6        238.29        224.28         3.81 o                         
   6   0   6       1215.03       1155.05         9.04 o                         
   7   0   6         29.48         29.44         1.61 o                         
   8   0   6          1.13          1.55         1.42 o                         
   9   0   6         11.46         13.54         2.67 o                         
  10   0   6          9.16         11.71         2.05 o                         
 -10   1   6          3.42          1.48         1.75 o                         
  -9   1   6         33.10         27.08         2.26 o                         
  -8   1   6        101.22         96.29         2.85 o                         
  -7   1   6          1.21          0.34         1.08 o                         
  -6   1   6         63.63         62.54         2.27 o                         
  -5   1   6         56.98         63.13         2.14 o                         
  -4   1   6          1.77          1.07         0.74 o                         
  -3   1   6        149.60        157.82         2.35 o                         
  -2   1   6        147.84        168.50         2.28 o                         
  -1   1   6         83.86         96.08         1.71 o                         
   0   1   6          0.61          0.33         0.55 o                         
   1   1   6       1117.08       1128.49         7.55 o                         
   2   1   6         89.72        113.43         1.86 o                         
   3   1   6          2.96          3.56         0.66 o                         
   4   1   6        515.34        500.09         5.03 o                         
   5   1   6         20.63         19.64         1.52 o                         
   6   1   6          1.00          0.35         1.08 o                         
   7   1   6          0.02          0.93         0.73 o                         
   8   1   6          2.23          3.70         1.85 o                         
   9   1   6         69.26         72.76         3.82 o                         
  10   1   6         10.42         15.40         2.41 o                         
 -10   2   6          1.83         -0.10         1.42 o                         
  -9   2   6         17.59         17.29         2.23 o                         
  -8   2   6          4.78          3.52         1.23 o                         
  -7   2   6          1.85          2.29         1.10 o                         
  -6   2   6         57.50         56.30         2.21 o                         
  -5   2   6         40.54         47.44         1.81 o                         
  -4   2   6          7.49         10.38         0.96 o                         
  -3   2   6          0.63         -0.55         0.55 o                         
  -2   2   6        168.05        177.43         2.63 o                         
  -1   2   6          2.87          3.60         0.68 o                         
   0   2   6         68.70         65.73         1.39 o                         
   1   2   6        116.53        105.01         1.63 o                         
   2   2   6       1718.74       1802.97        10.76 o                         
   3   2   6        190.36        191.72         2.33 o                         
   4   2   6         16.80         20.02         1.14 o                         
   5   2   6        654.66        626.70         5.68 o                         
   6   2   6        287.31        276.80         4.61 o                         
   7   2   6         19.84         23.17         1.90 o                         
   8   2   6         39.07         35.48         2.12 o                         
   9   2   6        101.88        117.02         3.27 o                         
  10   2   6         21.06         25.77         2.47 o                         
 -10   3   6         43.37         44.21         3.08 o                         
  -9   3   6         13.59         17.95         1.45 o                         
  -8   3   6         23.92         25.12         1.71 o                         
  -7   3   6          3.48          2.82         1.00 o                         
  -6   3   6        110.82        178.28         7.37 o                         
  -5   3   6         23.14         27.74         1.44 o                         
  -4   3   6         67.40         68.41         1.57 o                         
  -3   3   6         25.70         28.34         1.20 o                         
  -2   3   6        472.81        486.45         4.01 o                         
  -1   3   6        387.01        388.74         3.13 o                         
   0   3   6        188.11        185.57         2.00 o                         
   1   3   6         15.67         15.45         0.90 o                         
   2   3   6         95.18         99.69         1.65 o                         
   3   3   6         31.02         34.20         1.26 o                         
   4   3   6          0.82          0.39         0.58 o                         
   5   3   6          2.09          1.84         0.64 o                         
   6   3   6         26.27         32.60         1.59 o                         
   7   3   6         26.59         22.30         1.41 o                         
   8   3   6          0.32         -0.80         0.80 o                         
   9   3   6          7.83         10.87         1.62 o                         
  10   3   6         19.92         25.84         3.12 o                         
  11   3   6          0.46          0.94         2.08 o                         
  -9   4   6         53.46         50.48         3.83 o                         
  -8   4   6         69.70         66.64         2.13 o                         
  -7   4   6         26.56         23.23         1.47 o                         
  -6   4   6        174.78        164.42         2.50 o                         
  -5   4   6        152.76        148.08         2.26 o                         
  -4   4   6        163.98        157.92         2.66 o                         
  -3   4   6         66.14         68.17         1.53 o                         
  -2   4   6         42.12         48.54         1.33 o                         
  -1   4   6         27.43         28.06         0.98 o                         
   0   4   6          2.02          2.86         0.34 o                         
   1   4   6         25.45         24.78         1.08 o                         
   2   4   6        171.16        193.69         1.86 o                         
   3   4   6        100.01        100.65         1.68 o                         
   4   4   6         49.31         50.81         1.17 o                         
   5   4   6          6.70          6.48         0.58 o                         
   6   4   6         10.37          5.87         0.98 o                         
   7   4   6        281.85        242.65         3.23 o                         
   8   4   6          8.14         10.45         1.28 o                         
   9   4   6         13.69         13.80         1.60 o                         
  10   4   6          1.36          6.14         1.92 o                         
  11   4   6          0.95          4.07         2.46 o                         
  -9   5   6          3.08          1.22         2.16 o                         
  -8   5   6          1.95          1.89         1.10 o                         
  -7   5   6         66.85         64.27         2.09 o                         
  -6   5   6        162.36        147.95         2.48 o                         
  -5   5   6        180.11        164.34         2.83 o                         
  -4   5   6        173.00        168.02         2.68 o                         
  -3   5   6          5.14          6.73         0.89 o                         
  -2   5   6        242.14        246.13         2.52 o                         
  -1   5   6         11.67         11.74         0.71 o                         
   0   5   6        309.96        351.28         3.93 o                         
   1   5   6       1088.14       1060.12         8.17 o                         
   2   5   6         57.36         65.95         1.18 o                         
   3   5   6          4.00          6.40         0.64 o                         
   4   5   6         71.02         69.89         1.61 o                         
   5   5   6         40.87         38.36         1.25 o                         
   6   5   6          7.09          4.39         0.77 o                         
   7   5   6        142.18        121.32         2.33 o                         
   8   5   6         58.17         52.55         1.98 o                         
   9   5   6         74.45         55.79         2.14 o                         
  10   5   6         27.57         29.13         2.30 o                         
  11   5   6         22.77         21.53         1.97 o                         
  -9   6   6         39.92         36.98         2.46 o                         
  -8   6   6         44.89         38.81         2.86 o                         
  -7   6   6         13.98         17.22         1.32 o                         
  -6   6   6          4.34          6.83         1.36 o                         
  -5   6   6         29.36         37.62         1.81 o                         
  -4   6   6        381.35        391.15         4.32 o                         
  -3   6   6         31.28         44.67         1.45 o                         
  -2   6   6          4.58          4.23         0.65 o                         
  -1   6   6         39.00         51.00         1.27 o                         
   0   6   6          0.03         -0.58         0.58 o                         
   1   6   6         81.07         88.77         2.26 o                         
   2   6   6        182.89        197.14         2.28 o                         
   3   6   6        258.83        243.67         2.86 o                         
   4   6   6        977.07        934.62         6.52 o                         
   5   6   6        154.55        141.88         2.41 o                         
   6   6   6          0.31         -0.48         0.82 o                         
   7   6   6         74.32         63.34         1.73 o                         
   8   6   6          1.70          4.03         0.99 o                         
   9   6   6          3.06          5.66         1.17 o                         
  10   6   6          0.97          0.94         1.53 o                         
  11   6   6         13.21         22.70         2.00 o                         
  -8   7   6          8.88          7.79         1.25 o                         
  -7   7   6         44.68         39.78         2.24 o                         
  -6   7   6          5.46          6.18         1.14 o                         
  -5   7   6         29.37         26.41         1.50 o                         
  -4   7   6        338.08        342.64         3.91 o                         
  -3   7   6        465.36        450.04         4.33 o                         
  -2   7   6         20.01         25.97         1.26 o                         
  -1   7   6          4.56          3.04         0.65 o                         
   0   7   6         23.13         18.99         1.03 o                         
   1   7   6         32.43         37.94         0.97 o                         
   2   7   6         68.96         66.99         1.30 o                         
   3   7   6         73.40         69.28         1.55 o                         
   4   7   6       1264.65       1184.63         8.19 o                         
   5   7   6        308.10        291.32         3.62 o                         
   6   7   6        171.95        170.81         2.81 o                         
   7   7   6          3.08          2.04         1.01 o                         
   8   7   6          2.00          1.78         0.86 o                         
   9   7   6         25.86         32.74         2.07 o                         
  10   7   6         19.49         20.23         1.87 o                         
  11   7   6         60.56         89.27         3.85 o                         
  -7   8   6         16.71         19.60         1.82 o                         
  -6   8   6          0.85          0.01         1.07 o                         
  -5   8   6          0.34         -0.90         0.90 o                         
  -4   8   6         30.94         29.98         1.47 o                         
  -3   8   6        205.06        203.13         2.77 o                         
  -2   8   6          1.47          3.39         0.78 o                         
  -1   8   6         33.71         32.05         1.04 o                         
   0   8   6          4.80          4.41         0.69 o                         
   1   8   6          4.29          1.53         0.58 o                         
   2   8   6         51.87         45.04         1.35 o                         
   3   8   6         75.69         71.71         1.69 o                         
   4   8   6       1136.17       1068.93         7.65 o                         
   5   8   6          0.96          1.00         0.76 o                         
   6   8   6        263.01        252.63         3.47 o                         
   7   8   6          4.28          5.59         1.03 o                         
   8   8   6          4.10          3.91         1.17 o                         
   9   8   6          0.49          2.51         0.98 o                         
  10   8   6         39.62         51.59         3.26 o                         
  -6   9   6          1.72          8.61         2.08 o                         
  -5   9   6         26.18         23.30         1.74 o                         
  -4   9   6          0.84          1.10         1.38 o                         
  -3   9   6          7.12          7.00         0.90 o                         
  -2   9   6         54.37         48.11         1.42 o                         
  -1   9   6         23.95         26.60         1.03 o                         
   0   9   6         46.26         36.58         1.23 o                         
   1   9   6         34.91         29.39         1.20 o                         
   2   9   6         25.35         32.66         1.35 o                         
   3   9   6        137.19        135.07         1.95 o                         
   4   9   6        160.01        156.45         2.59 o                         
   5   9   6         13.97         14.24         1.08 o                         
   6   9   6          0.40          6.26         0.88 o                         
   7   9   6         11.59         11.65         1.19 o                         
   8   9   6          3.24          3.68         1.13 o                         
   9   9   6          7.38         10.19         1.52 o                         
  10   9   6         84.40        106.33         3.07 o                         
  -5  10   6          0.02          2.55         1.30 o                         
  -4  10   6          8.04          6.94         1.44 o                         
  -3  10   6         26.28         28.27         2.02 o                         
  -2  10   6          8.64          7.50         1.11 o                         
  -1  10   6          1.97          2.60         0.90 o                         
   0  10   6         31.20         25.04         1.55 o                         
   1  10   6          0.00          0.30         0.75 o                         
   2  10   6        311.70        268.13         3.53 o                         
   3  10   6        155.22        133.18         2.43 o                         
   4  10   6        149.10        139.03         2.48 o                         
   5  10   6          2.76          3.20         0.89 o                         
   6  10   6          1.47          1.13         0.75 o                         
   7  10   6          0.01          1.05         0.80 o                         
   8  10   6         11.84         13.80         1.47 o                         
   9  10   6         29.58         33.13         3.31 o                         
  -4  11   6          3.12          5.70         2.30 o                         
  -3  11   6          6.28         13.30         1.88 o                         
  -2  11   6         14.81         21.91         1.81 o                         
  -1  11   6         14.99         16.38         1.78 o                         
   0  11   6         44.54         45.83         2.31 o                         
   1  11   6          6.44          6.73         0.96 o                         
   2  11   6          5.89          7.24         1.34 o                         
   3  11   6         30.05         37.61         1.92 o                         
   4  11   6          0.83          2.44         0.93 o                         
   5  11   6          0.39          0.96         0.79 o                         
   6  11   6         16.08         17.28         1.98 o                         
   7  11   6          6.85         11.80         1.75 o                         
   8  11   6         20.05         21.55         2.57 o                         
   9  11   6          3.80         10.41         2.84 o                         
  -2  12   6          7.83         13.72         2.36 o                         
  -1  12   6         56.39         72.41         4.14 o                         
   0  12   6          4.38         11.08         1.72 o                         
   1  12   6         14.45         17.58         1.63 o                         
   2  12   6          7.50          7.86         1.82 o                         
   3  12   6          0.96          3.58         1.13 o                         
   4  12   6         21.01         24.30         2.18 o                         
   5  12   6         54.42         60.75         2.66 o                         
   6  12   6          7.81         11.37         1.42 o                         
   7  12   6         25.73         37.93         3.05 o                         
   0  13   6         21.37         15.68         2.04 o                         
   1  13   6          8.24          9.32         1.72 o                         
   2  13   6          1.26          4.83         1.94 o                         
   3  13   6         16.26         20.94         2.50 o                         
   4  13   6         11.20         17.20         1.70 o                         
   5  13   6         98.54        122.45         4.77 o                         
  -5  -7   7          3.03         -0.08         1.58 o                         
  -4  -7   7          0.01          1.71         1.39 o                         
  -3  -7   7         25.51         23.59         1.84 o                         
  -2  -7   7          0.59          4.08         2.06 o                         
  -1  -7   7         13.73         14.59         2.43 o                         
   0  -7   7          2.01          6.40         2.69 o                         
   1  -7   7        110.20        120.86         4.91 o                         
  -7  -6   7         22.99         27.02         3.92 o                         
  -6  -6   7          5.75          7.84         2.85 o                         
  -5  -6   7          0.37          3.72         2.53 o                         
  -4  -6   7          1.16          2.34         1.39 o                         
  -3  -6   7         70.08         83.42         3.96 o                         
  -2  -6   7        151.61        158.49         4.97 o                         
  -1  -6   7          4.29          6.85         1.94 o                         
   0  -6   7          1.62          4.46         2.48 o                         
   1  -6   7          1.97          9.99         2.90 o                         
   2  -6   7         32.01         29.42         3.59 o                         
   3  -6   7          0.03          0.86         1.16 o                         
  -8  -5   7          0.46          1.71         2.55 o                         
  -7  -5   7          7.82         16.33         3.40 o                         
  -6  -5   7          0.11         -1.90         2.27 o                         
  -5  -5   7        111.26        112.67         4.18 o                         
  -4  -5   7         47.23         44.62         2.74 o                         
  -3  -5   7         13.14         16.96         1.54 o                         
  -2  -5   7         27.90         28.39         1.63 o                         
  -1  -5   7          0.55          3.18         1.54 o                         
   0  -5   7         44.53         50.37         4.43 o                         
   1  -5   7          8.03          9.83         1.75 o                         
   2  -5   7         30.69         34.06         3.59 o                         
   3  -5   7          1.24          1.54         2.06 o                         
   4  -5   7          4.90          3.89         2.92 o                         
   5  -5   7          2.93          3.67         1.90 o                         
  -8  -4   7          1.62          2.19         2.22 o                         
  -7  -4   7          5.51          2.32         1.84 o                         
  -6  -4   7          0.19         -1.50         1.50 o                         
  -5  -4   7         54.83         58.38         3.49 o                         
  -4  -4   7         89.39         91.40         3.03 o                         
  -3  -4   7         59.14         63.68         2.83 o                         
  -2  -4   7         62.56         67.31         2.73 o                         
  -1  -4   7         38.61         45.76         2.51 o                         
   0  -4   7        163.72        155.63         3.79 o                         
   1  -4   7          4.98          5.16         1.39 o                         
   2  -4   7          4.52          9.54         2.18 o                         
   3  -4   7         13.93         13.54         2.28 o                         
   4  -4   7          6.68          9.24         2.08 o                         
   5  -4   7         36.66         42.64         2.72 o                         
   6  -4   7          5.50          0.76         1.51 o                         
  -9  -3   7         15.10         18.85         3.18 o                         
  -8  -3   7          1.48         -0.02         2.23 o                         
  -7  -3   7         45.99         45.00         3.35 o                         
  -6  -3   7         91.87        100.23         3.38 o                         
  -5  -3   7         20.98         20.16         1.79 o                         
  -4  -3   7         75.48         75.17         2.90 o                         
  -3  -3   7         66.50         65.66         2.68 o                         
  -2  -3   7         13.79         14.91         1.80 o                         
  -1  -3   7         50.38         51.02         2.47 o                         
   0  -3   7         73.96         61.69         2.85 o                         
   1  -3   7        139.73        123.26         3.43 o                         
   2  -3   7        115.91        102.59         3.35 o                         
   3  -3   7         31.13         35.27         2.17 o                         
   4  -3   7         64.72         78.09         3.89 o                         
   5  -3   7         13.50         14.53         2.33 o                         
   6  -3   7         27.94         22.30         2.12 o                         
   7  -3   7         37.31         44.80         2.66 o                         
  -9  -2   7          0.67         -1.84         1.84 o                         
  -8  -2   7         19.46         26.38         3.87 o                         
  -7  -2   7          1.60          2.56         1.83 o                         
  -6  -2   7         57.62         58.93         2.07 o                         
  -5  -2   7         42.55         58.78         2.56 o                         
  -4  -2   7       1750.29       1681.27        13.00 o                         
  -3  -2   7        126.55        132.10         3.08 o                         
  -2  -2   7         21.99         19.12         1.64 o                         
  -1  -2   7         94.22         88.66         2.78 o                         
   0  -2   7         19.93         28.42         1.93 o                         
   1  -2   7         15.47         12.43         1.62 o                         
   2  -2   7          3.62          2.67         1.33 o                         
   3  -2   7        642.65        575.88         6.66 o                         
   4  -2   7        326.92        308.58         4.75 o                         
   5  -2   7         24.42         23.78         1.71 o                         
   6  -2   7         74.87         75.14         2.68 o                         
   7  -2   7         38.07         37.44         1.74 o                         
   8  -2   7          2.57          3.27         2.96 o                         
 -10  -1   7          3.30          7.22         2.22 o                         
  -9  -1   7         11.79          9.02         2.32 o                         
  -8  -1   7          8.96          9.31         2.40 o                         
  -7  -1   7         14.05         17.43         1.90 o                         
  -6  -1   7          8.18          7.69         1.55 o                         
  -5  -1   7         33.24         36.62         1.76 o                         
  -4  -1   7        139.08        136.84         2.65 o                         
  -3  -1   7        295.45        285.30         3.96 o                         
  -2  -1   7         67.79         72.44         2.23 o                         
  -1  -1   7         28.07         40.13         2.30 o                         
   0  -1   7         50.98         56.77         2.25 o                         
   1  -1   7         46.23         42.07         2.02 o                         
   2  -1   7          5.80          4.12         1.16 o                         
   3  -1   7         46.46         55.06         2.23 o                         
   4  -1   7       1405.23       1295.89        10.26 o                         
   5  -1   7         10.19         12.08         1.24 o                         
   6  -1   7         16.77         14.83         1.57 o                         
   7  -1   7          7.74          9.01         1.65 o                         
   8  -1   7          1.54          4.13         2.02 o                         
 -10   0   7         23.39         11.06         2.12 o                         
  -9   0   7         17.88         15.51         2.22 o                         
  -8   0   7        249.18        226.78         5.05 o                         
  -7   0   7         51.68         57.77         2.52 o                         
  -6   0   7         27.41         23.13         1.76 o                         
  -5   0   7         27.45         25.15         1.37 o                         
  -4   0   7          2.59          1.76         0.82 o                         
  -3   0   7         74.01         75.31         1.91 o                         
  -2   0   7        566.28        570.71         5.51 o                         
  -1   0   7        203.11        268.50         7.83 o                         
   0   0   7         63.77         73.01         2.33 o                         
   1   0   7          0.02         -0.81         0.88 o                         
   2   0   7         11.87          5.96         1.09 o                         
   3   0   7          0.02         -0.67         0.67 o                         
   4   0   7          3.07          4.62         1.25 o                         
   5   0   7         18.68         16.20         1.40 o                         
   6   0   7          8.61          8.46         1.22 o                         
   7   0   7          0.41         -0.72         1.05 o                         
   8   0   7          3.01          3.88         1.81 o                         
   9   0   7          1.55          3.95         1.89 o                         
 -10   1   7          0.78         -0.29         2.09 o                         
  -9   1   7         38.02         31.41         2.76 o                         
  -8   1   7         57.26         49.22         2.65 o                         
  -7   1   7          0.69          2.22         1.19 o                         
  -6   1   7         16.99         15.87         1.67 o                         
  -5   1   7         73.76         69.38         2.09 o                         
  -4   1   7          1.56         -0.71         0.71 o                         
  -3   1   7          5.92          9.89         1.03 o                         
  -2   1   7         64.57         67.62         1.69 o                         
  -1   1   7         17.36         22.22         1.14 o                         
   0   1   7        292.56        329.40         3.72 o                         
   1   1   7         68.95         77.34         1.94 o                         
   2   1   7        186.22        182.61         2.56 o                         
   3   1   7        242.31        242.94         3.30 o                         
   4   1   7       1139.72       1081.74         8.69 o                         
   5   1   7         69.43         68.84         2.21 o                         
   6   1   7          6.18          6.84         1.17 o                         
   7   1   7          5.32          6.09         1.11 o                         
   8   1   7          4.53          6.67         1.08 o                         
   9   1   7         33.85         43.96         3.94 o                         
  10   1   7          0.03         -1.32         1.88 o                         
 -10   2   7         10.40          8.86         2.31 o                         
  -9   2   7         18.02         17.41         1.97 o                         
  -8   2   7          2.93          1.59         1.30 o                         
  -7   2   7          0.89         -0.52         1.09 o                         
  -6   2   7         11.64         10.46         1.24 o                         
  -5   2   7          8.20          7.50         1.12 o                         
  -4   2   7         25.90         25.13         1.30 o                         
  -3   2   7        269.58        266.10         3.07 o                         
  -2   2   7          0.37          0.36         0.70 o                         
  -1   2   7        133.75        133.26         2.22 o                         
   0   2   7        113.50        105.82         1.89 o                         
   1   2   7          1.45          0.92         0.61 o                         
   2   2   7        124.85        123.57         1.94 o                         
   3   2   7          1.39          0.01         0.57 o                         
   4   2   7        111.64         98.45         2.06 o                         
   5   2   7        109.47        106.10         2.29 o                         
   6   2   7         29.02         28.07         1.62 o                         
   7   2   7          4.58          5.28         0.85 o                         
   8   2   7         10.85          9.79         1.72 o                         
   9   2   7         22.37         29.40         4.54 o                         
  10   2   7         42.49         48.08         3.56 o                         
  -9   3   7         42.94         41.90         2.68 o                         
  -8   3   7          5.53          5.88         1.28 o                         
  -7   3   7          2.20          2.67         1.10 o                         
  -6   3   7         24.56         27.78         1.51 o                         
  -5   3   7         14.31         20.08         1.30 o                         
  -4   3   7        125.96        123.52         2.38 o                         
  -3   3   7          0.02         -0.66         0.66 o                         
  -2   3   7          0.24          0.44         0.70 o                         
  -1   3   7         39.21         44.10         1.27 o                         
   0   3   7        176.18        185.45         2.27 o                         
   1   3   7         33.82         40.75         1.56 o                         
   2   3   7         79.32         75.01         1.58 o                         
   3   3   7        369.32        352.68         3.83 o                         
   4   3   7        122.09        110.79         1.94 o                         
   5   3   7         18.80         13.26         1.05 o                         
   6   3   7         43.76         36.76         1.61 o                         
   7   3   7        134.86        121.52         2.93 o                         
   8   3   7          1.09          4.91         1.25 o                         
   9   3   7         10.12         15.50         1.80 o                         
  10   3   7          1.54          1.93         1.68 o                         
  -9   4   7         32.75         29.58         2.56 o                         
  -8   4   7         38.23         32.92         2.42 o                         
  -7   4   7          2.11          2.05         1.27 o                         
  -6   4   7        212.83        206.97         3.12 o                         
  -5   4   7         51.66         47.36         1.79 o                         
  -4   4   7         42.02         40.58         1.61 o                         
  -3   4   7         71.79         63.55         1.67 o                         
  -2   4   7        464.50        465.30         4.03 o                         
  -1   4   7         46.79         50.21         0.96 o                         
   0   4   7        502.64        500.50         4.15 o                         
   1   4   7         28.88         42.63         3.69 o                         
   2   4   7         44.07         44.85         1.10 o                         
   3   4   7         40.16         45.34         1.05 o                         
   4   4   7          0.08         -0.64         0.66 o                         
   5   4   7          2.49          2.01         0.84 o                         
   6   4   7          4.96         -0.17         0.80 o                         
   7   4   7        221.03        215.98         7.66 o                         
   8   4   7         35.31         41.00         2.26 o                         
   9   4   7         24.40         27.02         2.29 o                         
  10   4   7          2.47          2.18         1.42 o                         
  -9   5   7          9.92         13.57         1.90 o                         
  -8   5   7         35.62         38.24         2.14 o                         
  -7   5   7         22.45         15.54         1.50 o                         
  -6   5   7        132.63        139.39         3.03 o                         
  -5   5   7          7.58          7.56         1.04 o                         
  -4   5   7        151.44        144.75         2.68 o                         
  -3   5   7        351.65        334.72         3.43 o                         
  -2   5   7         13.01         10.90         0.70 o                         
  -1   5   7        426.95        431.77         3.60 o                         
   0   5   7        120.16        119.13         1.74 o                         
   1   5   7         12.05         14.03         0.93 o                         
   2   5   7         65.38         61.88         1.27 o                         
   3   5   7         12.93         13.31         0.75 o                         
   4   5   7         26.53         28.16         1.03 o                         
   5   5   7          1.97          0.47         0.47 o                         
   6   5   7        179.79        145.16         3.04 o                         
   7   5   7         20.70         19.54         1.25 o                         
   8   5   7         48.28         41.51         1.87 o                         
   9   5   7         55.37         54.12         2.21 o                         
  10   5   7          4.37          5.64         2.15 o                         
  -8   6   7         37.64         34.52         2.40 o                         
  -7   6   7         38.98         35.35         2.17 o                         
  -6   6   7       1060.53       1052.31         8.78 o                         
  -5   6   7        355.17        344.70         4.43 o                         
  -4   6   7        144.94        152.48         2.85 o                         
  -3   6   7         38.92         35.85         1.43 o                         
  -2   6   7        108.37        103.37         1.99 o                         
  -1   6   7        589.95        539.91         4.28 o                         
   0   6   7         83.20         83.34         2.26 o                         
   1   6   7        108.85        118.08         2.72 o                         
   2   6   7        102.90         88.01         1.68 o                         
   3   6   7          0.67          1.04         0.56 o                         
   4   6   7         50.66         48.56         1.42 o                         
   5   6   7         69.28         65.35         1.77 o                         
   6   6   7         69.62         61.26         1.90 o                         
   7   6   7         75.68         66.50         2.10 o                         
   8   6   7         17.99         18.55         1.19 o                         
   9   6   7         21.00         22.99         1.81 o                         
  10   6   7         13.73         18.09         1.57 o                         
  -8   7   7          0.98          0.03         1.55 o                         
  -7   7   7         20.12         16.50         1.78 o                         
  -6   7   7          0.16          0.17         1.06 o                         
  -5   7   7        137.67        145.73         2.96 o                         
  -4   7   7          2.11         19.08         3.03 o                         
  -3   7   7         37.74         45.22         1.53 o                         
  -2   7   7        154.18        144.11         2.38 o                         
  -1   7   7          1.63          0.17         0.63 o                         
   0   7   7          0.00         -0.53         0.53 o                         
   1   7   7         99.49        105.26         2.65 o                         
   2   7   7         69.07         72.64         1.82 o                         
   3   7   7         30.06         34.61         1.44 o                         
   4   7   7        744.49        704.31         5.30 o                         
   5   7   7        352.10        337.32         3.59 o                         
   6   7   7         12.66          9.95         1.14 o                         
   7   7   7          0.99          1.87         1.01 o                         
   8   7   7          2.09          5.23         1.15 o                         
   9   7   7         51.46         61.39         1.97 o                         
  10   7   7          0.44          0.24         1.17 o                         
  -7   8   7         26.03         21.26         2.81 o                         
  -6   8   7          0.01          0.73         1.71 o                         
  -5   8   7          9.68         10.20         1.24 o                         
  -4   8   7        124.60        118.74         2.45 o                         
  -3   8   7         11.63         12.70         1.19 o                         
  -2   8   7        107.29        106.62         2.20 o                         
  -1   8   7         18.59         18.34         1.04 o                         
   0   8   7         33.51         28.72         1.06 o                         
   1   8   7         17.61         19.92         1.03 o                         
   2   8   7         83.79         90.30         1.45 o                         
   3   8   7         62.40         57.42         1.59 o                         
   4   8   7          2.14          3.04         0.79 o                         
   5   8   7        223.80        216.34         3.20 o                         
   6   8   7         11.40         11.75         1.22 o                         
   7   8   7          0.15          0.10         0.85 o                         
   8   8   7         21.20         29.41         2.07 o                         
   9   8   7          0.01         -0.51         1.92 o                         
  10   8   7         10.97          4.93         1.94 o                         
  -6   9   7         12.43         16.39         1.78 o                         
  -5   9   7          0.01          0.32         1.50 o                         
  -4   9   7         30.40         33.59         1.98 o                         
  -3   9   7          2.21         -0.61         0.76 o                         
  -2   9   7          1.28          1.03         0.74 o                         
  -1   9   7          0.00          0.38         0.71 o                         
   0   9   7        113.66         90.78         1.79 o                         
   1   9   7         51.58         34.81         1.28 o                         
   2   9   7        146.44        137.01         2.07 o                         
   3   9   7        435.18        426.68         4.18 o                         
   4   9   7        169.47        164.64         3.18 o                         
   5   9   7          8.03          8.57         1.11 o                         
   6   9   7          5.32          5.03         1.11 o                         
   7   9   7         11.28         13.62         1.42 o                         
   8   9   7         11.81         15.12         1.82 o                         
   9   9   7         19.38         26.38         2.34 o                         
  10   9   7         63.11         83.11         5.84 o                         
  -5  10   7          2.71          3.45         1.69 o                         
  -4  10   7         28.26         23.32         2.22 o                         
  -3  10   7          8.81          9.87         1.02 o                         
  -2  10   7          0.45         -0.17         1.00 o                         
  -1  10   7          0.44         -0.48         1.22 o                         
   0  10   7         74.97         75.76         2.41 o                         
   1  10   7         32.50         20.69         1.44 o                         
   2  10   7        103.01         96.67         2.00 o                         
   3  10   7        100.49        101.35         2.23 o                         
   4  10   7         33.79         34.79         1.72 o                         
   5  10   7          4.19          3.87         0.78 o                         
   6  10   7          4.46          4.89         0.89 o                         
   7  10   7          1.46          2.76         1.24 o                         
   8  10   7         19.17         22.96         2.55 o                         
   9  10   7         76.00         89.35         4.02 o                         
  -4  11   7          0.06         -1.78         1.78 o                         
  -3  11   7         63.80         67.79         2.49 o                         
  -2  11   7         24.18         31.63         2.80 o                         
  -1  11   7          0.55          2.25         1.58 o                         
   0  11   7         15.84         19.76         2.03 o                         
   1  11   7          0.16         -0.16         1.02 o                         
   2  11   7        107.50        112.52         2.88 o                         
   3  11   7         57.36         57.73         2.06 o                         
   4  11   7          0.66          2.26         0.89 o                         
   5  11   7          8.62          9.45         1.18 o                         
   6  11   7         13.74         17.11         1.79 o                         
   7  11   7          0.64          2.11         1.53 o                         
   8  11   7          1.58          6.06         2.44 o                         
  -2  12   7         16.87         21.27         1.94 o                         
  -1  12   7          0.97          0.80         1.51 o                         
   0  12   7         12.53         15.24         2.32 o                         
   1  12   7          0.02          2.86         1.37 o                         
   2  12   7          0.80          2.86         1.15 o                         
   3  12   7          7.90          9.13         1.38 o                         
   4  12   7          3.77          5.30         1.14 o                         
   5  12   7          8.16          9.69         1.20 o                         
   6  12   7         63.85         74.65         3.59 o                         
   7  12   7         58.97         74.95         3.15 o                         
   1  13   7          2.49          3.61         2.37 o                         
   2  13   7          0.64          3.72         1.77 o                         
   3  13   7          2.04          6.93         2.07 o                         
   4  13   7         10.76         15.75         1.97 o                         
   5  13   7         20.21         18.62         1.97 o                         
  -4  -6   8          2.70          3.49         3.85 o                         
  -3  -6   8         18.58         21.95         2.23 o                         
  -2  -6   8         16.31         22.96         2.68 o                         
  -1  -6   8          4.40          5.32         2.50 o                         
   0  -6   8          7.11          7.03         2.18 o                         
   1  -6   8          0.05          0.26         2.03 o                         
  -6  -5   8         26.75         19.70         3.01 o                         
  -5  -5   8          0.31          0.03         1.75 o                         
  -4  -5   8          6.08          4.99         2.12 o                         
  -3  -5   8          0.73          4.45         2.07 o                         
  -2  -5   8         54.04         59.71         3.04 o                         
  -1  -5   8          9.78         12.70         2.29 o                         
   0  -5   8          6.72         12.49         2.97 o                         
   1  -5   8         14.06         11.59         2.47 o                         
   2  -5   8         44.09         64.69         5.34 o                         
   3  -5   8          8.70         11.23         2.49 o                         
  -7  -4   8          1.14          2.53         1.76 o                         
  -6  -4   8          6.26          3.59         2.13 o                         
  -5  -4   8         60.55         52.60         4.63 o                         
  -4  -4   8         42.12         44.96         2.79 o                         
  -3  -4   8         26.18         27.61         2.29 o                         
  -2  -4   8         78.98         82.58         3.08 o                         
  -1  -4   8         18.48         25.58         2.24 o                         
   0  -4   8         57.49         58.21         3.31 o                         
   1  -4   8         25.76         24.51         2.79 o                         
   2  -4   8         76.99         78.78         3.44 o                         
   3  -4   8          4.22          9.70         2.58 o                         
   4  -4   8          5.47         10.80         2.13 o                         
   5  -4   8         37.39         40.29         2.99 o                         
  -8  -3   8          0.61          4.83         2.21 o                         
  -7  -3   8          1.69          5.08         3.03 o                         
  -6  -3   8       1062.51        983.70        11.71 o                         
  -5  -3   8         43.64         37.63         2.60 o                         
  -4  -3   8          4.42          0.24         1.38 o                         
  -3  -3   8         21.12         19.59         1.84 o                         
  -2  -3   8         75.23         81.99         2.88 o                         
  -1  -3   8          4.36          6.02         1.41 o                         
   0  -3   8         17.28         20.84         1.97 o                         
   1  -3   8         49.27         46.01         2.71 o                         
   2  -3   8          0.99          5.61         2.79 o                         
   3  -3   8          6.21          9.18         2.03 o                         
   4  -3   8         49.04         45.07         3.28 o                         
   5  -3   8          1.43          0.97         1.52 o                         
   6  -3   8         33.84         47.01         2.51 o                         
  -8  -2   8         16.94         12.77         2.39 o                         
  -7  -2   8         36.33         43.71         3.17 o                         
  -6  -2   8        652.74        623.34         7.21 o                         
  -5  -2   8         27.96         24.91         1.69 o                         
  -4  -2   8         17.00         16.33         1.62 o                         
  -3  -2   8         34.73         38.15         2.20 o                         
  -2  -2   8          0.04         -1.18         1.18 o                         
  -1  -2   8         75.63         72.54         3.10 o                         
   0  -2   8         21.45         16.70         2.02 o                         
   1  -2   8          9.17         13.33         1.74 o                         
   2  -2   8         64.43         63.50         2.64 o                         
   3  -2   8         44.72         55.06         2.51 o                         
   4  -2   8        455.38        441.81         6.46 o                         
   5  -2   8         16.17         18.10         2.51 o                         
   6  -2   8         83.39         92.87         4.70 o                         
   7  -2   8         36.93         40.23         2.40 o                         
  -9  -1   8          7.61          7.04         2.06 o                         
  -8  -1   8          3.77          0.29         1.88 o                         
  -7  -1   8         82.93        100.68         4.19 o                         
  -6  -1   8        100.48        113.04         3.12 o                         
  -5  -1   8          0.21          1.67         1.01 o                         
  -4  -1   8         95.67         87.65         2.47 o                         
  -3  -1   8          3.15          1.19         1.11 o                         
  -2  -1   8         10.02          9.18         1.41 o                         
  -1  -1   8         24.16         27.78         1.55 o                         
   0  -1   8          0.07         -1.02         1.02 o                         
   1  -1   8        350.03        305.21         4.61 o                         
   2  -1   8         48.38         45.95         2.22 o                         
   3  -1   8        126.39        125.38         2.68 o                         
   4  -1   8        144.59        154.87         2.91 o                         
   5  -1   8        154.32        145.46         5.04 o                         
   6  -1   8         14.86         18.26         2.56 o                         
   7  -1   8          0.01         -1.14         1.27 o                         
   8  -1   8          0.03         -0.72         1.00 o                         
  -9   0   8          0.02         -1.48         1.48 o                         
  -8   0   8         19.12         15.73         2.19 o                         
  -7   0   8         20.64         18.87         2.29 o                         
  -6   0   8          8.20         10.09         1.56 o                         
  -5   0   8         19.87         27.34         1.56 o                         
  -4   0   8         28.12         38.55         1.76 o                         
  -3   0   8          1.82          2.47         1.00 o                         
  -2   0   8         61.00         61.00         1.99 o                         
  -1   0   8         26.89         34.27         2.41 o                         
   0   0   8        284.79        299.99         4.65 o                         
   1   0   8         83.04         78.16         2.28 o                         
   2   0   8         72.13         72.95         2.31 o                         
   3   0   8        111.29        106.35         2.37 o                         
   4   0   8         91.79         92.80         2.96 o                         
   5   0   8          0.00          1.84         1.44 o                         
   6   0   8         12.85         15.29         1.34 o                         
   7   0   8         25.11         20.67         2.08 o                         
   8   0   8          0.90          5.34         2.42 o                         
  -9   1   8          1.09          1.18         1.60 o                         
  -8   1   8         12.76          7.91         1.76 o                         
  -7   1   8          0.83          0.41         1.33 o                         
  -6   1   8          0.01         -1.18         1.18 o                         
  -5   1   8          1.62          1.43         1.04 o                         
  -4   1   8        223.61        216.19         3.09 o                         
  -3   1   8          2.89          1.15         0.81 o                         
  -2   1   8          3.64          3.78         0.85 o                         
  -1   1   8          7.59          7.13         0.86 o                         
   0   1   8         88.11        102.85         1.87 o                         
   1   1   8        265.01        256.75         3.54 o                         
   2   1   8         85.66         83.26         1.90 o                         
   3   1   8        582.56        531.99         6.00 o                         
   4   1   8         85.44         80.24         2.51 o                         
   5   1   8          5.51          4.79         1.07 o                         
   6   1   8          0.08          0.63         1.45 o                         
   7   1   8          5.85         10.39         2.48 o                         
   8   1   8         78.47         81.47         5.33 o                         
   9   1   8         13.31         15.52         2.23 o                         
  -9   2   8         19.99         15.31         1.97 o                         
  -8   2   8         16.06         14.03         1.94 o                         
  -7   2   8         43.00         40.57         2.64 o                         
  -6   2   8         21.01         19.70         1.73 o                         
  -5   2   8          0.92          0.09         0.87 o                         
  -4   2   8          4.08          3.07         0.97 o                         
  -3   2   8        207.00        210.01         3.21 o                         
  -2   2   8         24.76         26.24         1.50 o                         
  -1   2   8         27.65         26.01         1.46 o                         
   0   2   8          2.70          1.21         0.74 o                         
   1   2   8         34.67         40.31         1.49 o                         
   2   2   8        182.56        182.35         2.54 o                         
   3   2   8         96.06         95.44         1.97 o                         
   4   2   8        173.20        161.17         2.68 o                         
   5   2   8        117.56        110.24         2.42 o                         
   6   2   8          4.17          3.33         1.01 o                         
   7   2   8          1.98          3.63         0.84 o                         
   8   2   8         43.77         57.99         2.75 o                         
   9   2   8         68.19         72.04         4.04 o                         
  -9   3   8          4.17          7.29         1.46 o                         
  -8   3   8         13.15         14.41         1.93 o                         
  -7   3   8          0.41          1.49         1.05 o                         
  -6   3   8          0.76         -0.09         0.96 o                         
  -5   3   8          0.75         -0.93         0.93 o                         
  -4   3   8        145.35        132.86         2.71 o                         
  -3   3   8         76.41         79.32         1.94 o                         
  -2   3   8          9.48         10.79         1.12 o                         
  -1   3   8          2.06          2.52         0.80 o                         
   0   3   8          1.58          1.67         0.67 o                         
   1   3   8          1.67          0.97         0.70 o                         
   2   3   8         73.61         73.40         1.96 o                         
   3   3   8        350.61        336.61         4.68 o                         
   4   3   8         93.19         88.95         2.38 o                         
   5   3   8        161.74        157.40         2.59 o                         
   6   3   8         55.83         53.01         2.16 o                         
   7   3   8          3.08          2.76         1.20 o                         
   8   3   8         70.78         64.13         3.06 o                         
   9   3   8          0.38          0.31         2.58 o                         
  10   3   8          0.00         -1.51         1.51 o                         
  -9   4   8          1.52          3.54         1.75 o                         
  -8   4   8         30.91         42.26         2.90 o                         
  -7   4   8         14.54         12.03         1.56 o                         
  -6   4   8          0.12         -0.75         1.11 o                         
  -5   4   8          0.51         -1.02         1.02 o                         
  -4   4   8        150.32        137.17         2.60 o                         
  -3   4   8        112.72        107.70         2.37 o                         
  -2   4   8         84.78         87.26         1.90 o                         
  -1   4   8        289.72        279.25         2.86 o                         
   0   4   8         12.76         13.23         0.77 o                         
   1   4   8          2.30          3.31         0.53 o                         
   2   4   8         70.52         71.35         1.56 o                         
   3   4   8         72.73         70.17         1.68 o                         
   4   4   8        156.46        147.04         2.60 o                         
   5   4   8         24.24         23.95         1.45 o                         
   6   4   8         65.19         56.84         1.64 o                         
   7   4   8          3.33          2.50         1.02 o                         
   8   4   8          6.30         11.13         1.45 o                         
   9   4   8         21.40         21.64         2.29 o                         
  10   4   8         30.44         42.27         3.06 o                         
  -8   5   8         89.60         82.13         4.45 o                         
  -7   5   8         53.34         47.13         2.72 o                         
  -6   5   8        319.85        312.22         4.53 o                         
  -5   5   8         11.76          9.69         1.17 o                         
  -4   5   8         32.46         26.58         1.52 o                         
  -3   5   8          0.48         -0.68         0.68 o                         
  -2   5   8        210.72        203.95         2.73 o                         
  -1   5   8         79.09         79.84         1.66 o                         
   0   5   8        478.64        470.93         4.06 o                         
   1   5   8          0.67         10.99         2.74 o                         
   2   5   8         56.33         56.17         1.43 o                         
   3   5   8         10.03          9.27         0.82 o                         
   4   5   8        392.01        364.31         4.13 o                         
   5   5   8         10.00          7.70         1.04 o                         
   6   5   8         37.76         35.63         1.94 o                         
   7   5   8        276.52        257.88         4.46 o                         
   8   5   8         16.74         20.90         1.71 o                         
   9   5   8          0.52          0.85         1.32 o                         
  10   5   8          5.16          6.77         1.66 o                         
  -8   6   8         14.33          9.59         2.22 o                         
  -7   6   8         16.06          7.37         1.44 o                         
  -6   6   8         57.33         68.81         2.58 o                         
  -5   6   8        393.80        406.75         5.23 o                         
  -4   6   8        160.98        164.27         3.06 o                         
  -3   6   8         31.20         27.77         1.35 o                         
  -2   6   8         15.58         12.99         1.02 o                         
  -1   6   8         19.53         18.17         0.92 o                         
   0   6   8         41.66         45.13         1.53 o                         
   1   6   8          4.54          4.08         0.98 o                         
   2   6   8       1263.53       1209.51         8.31 o                         
   3   6   8        213.42        208.25         2.64 o                         
   4   6   8        101.07         96.29         1.63 o                         
   5   6   8         68.62         61.03         1.60 o                         
   6   6   8        363.41        313.36         3.76 o                         
   7   6   8          0.27          0.82         0.96 o                         
   8   6   8          0.01         -0.28         1.07 o                         
   9   6   8          9.06          5.44         1.53 o                         
  10   6   8         68.13         85.20         2.94 o                         
  -7   7   8          6.78          7.37         1.60 o                         
  -6   7   8         16.94         15.29         1.97 o                         
  -5   7   8         16.00         18.86         1.54 o                         
  -4   7   8         15.38         26.35         2.28 o                         
  -3   7   8         69.57         64.70         1.99 o                         
  -2   7   8          3.26          2.71         0.84 o                         
  -1   7   8        137.28        117.16         2.22 o                         
   0   7   8         65.44         61.83         2.37 o                         
   1   7   8        136.74        130.30         2.92 o                         
   2   7   8         49.39         53.25         1.80 o                         
   3   7   8       1000.95        949.93         7.09 o                         
   4   7   8          2.56          5.21         0.91 o                         
   5   7   8         10.53         14.56         1.03 o                         
   6   7   8         53.20         47.57         1.76 o                         
   7   7   8         23.37         22.40         1.43 o                         
   8   7   8          0.18          0.28         0.99 o                         
   9   7   8         25.97         29.41         1.99 o                         
  10   7   8          9.46         11.36         2.02 o                         
  -6   8   8          3.27          5.52         1.41 o                         
  -5   8   8          0.58          3.36         1.17 o                         
  -4   8   8          8.66         17.33         1.70 o                         
  -3   8   8         86.61         81.66         2.44 o                         
  -2   8   8          9.73         10.00         1.16 o                         
  -1   8   8        153.13        147.46         2.98 o                         
   0   8   8         65.25         60.02         1.92 o                         
   1   8   8          0.09          0.63         0.55 o                         
   2   8   8          7.15          6.85         0.71 o                         
   3   8   8          1.69          2.51         0.50 o                         
   4   8   8         53.48         54.87         1.67 o                         
   5   8   8         17.85         17.17         1.23 o                         
   6   8   8          1.13         -0.38         0.92 o                         
   7   8   8          2.07          1.64         0.98 o                         
   8   8   8          8.54          9.92         1.58 o                         
   9   8   8         34.95         40.65         2.54 o                         
  10   8   8         14.79         18.01         1.93 o                         
  -6   9   8         39.64         44.92         2.61 o                         
  -5   9   8          3.58          4.77         1.35 o                         
  -4   9   8          7.97         11.37         1.38 o                         
  -3   9   8          0.11         -0.86         0.86 o                         
  -2   9   8          9.22          7.99         1.00 o                         
  -1   9   8         27.47         21.06         1.12 o                         
   0   9   8         10.30          9.69         1.02 o                         
   1   9   8         36.69         28.69         1.43 o                         
   2   9   8        352.73        333.60         4.11 o                         
   3   9   8          2.70          5.26         0.79 o                         
   4   9   8          0.06          1.36         0.76 o                         
   5   9   8         17.89         19.50         1.40 o                         
   6   9   8          0.92          2.12         0.75 o                         
   7   9   8          3.45          4.62         1.31 o                         
   8   9   8        145.37        174.77         5.35 o                         
   9   9   8         34.19         57.69         3.51 o                         
  -5  10   8         12.66          8.10         1.78 o                         
  -4  10   8         17.40         17.54         1.39 o                         
  -3  10   8          9.60          9.19         1.33 o                         
  -2  10   8          9.99         12.53         1.14 o                         
  -1  10   8          0.86          1.95         0.97 o                         
   0  10   8          7.24          7.56         0.81 o                         
   1  10   8        446.60        419.85         5.00 o                         
   2  10   8          3.64         11.73         1.20 o                         
   3  10   8         41.28         50.17         2.69 o                         
   4  10   8          0.00          2.29         0.78 o                         
   5  10   8         28.60         27.02         1.73 o                         
   6  10   8          8.01          9.78         1.15 o                         
   7  10   8          0.12          3.49         1.35 o                         
   8  10   8        140.41        156.23         6.67 o                         
   9  10   8         26.67         28.23         3.12 o                         
  -3  11   8         23.21         31.80         3.16 o                         
  -2  11   8          5.56         10.65         1.44 o                         
  -1  11   8         18.31         19.71         1.55 o                         
   0  11   8          1.97          4.74         1.49 o                         
   1  11   8         21.51         15.11         1.15 o                         
   2  11   8        197.03        191.38         3.13 o                         
   3  11   8          0.87          4.98         0.97 o                         
   4  11   8         19.12         26.96         1.80 o                         
   5  11   8         93.53        105.61         2.69 o                         
   6  11   8         13.76         18.62         1.70 o                         
   7  11   8          7.37          9.08         1.83 o                         
   8  11   8         49.74         53.86         2.86 o                         
  -2  12   8          8.83         19.70         1.84 o                         
  -1  12   8         33.01         34.68         2.64 o                         
   0  12   8          0.42          2.45         1.38 o                         
   1  12   8         58.09         52.44         3.34 o                         
   2  12   8         11.53          8.51         1.35 o                         
   3  12   8          5.46          6.76         1.47 o                         
   4  12   8          7.52          7.33         1.12 o                         
   5  12   8         14.45         18.17         1.39 o                         
   6  12   8          5.68          6.94         1.68 o                         
   7  12   8          0.47          7.81         5.21 o                         
   1  13   8          5.69          6.20         5.66 o                         
   2  13   8         13.77         16.60         2.78 o                         
   3  13   8          2.34          1.90         1.65 o                         
   4  13   8          0.53          1.66         1.16 o                         
  -4  -5   9        107.77        104.33         8.48 o                         
  -3  -5   9         20.79         26.61         2.80 o                         
  -2  -5   9         17.57         23.94         2.45 o                         
  -1  -5   9         12.75         15.24         2.12 o                         
   0  -5   9          2.52          1.98         2.46 o                         
  -6  -4   9         27.35         15.81         5.88 o                         
  -5  -4   9          4.01          2.58         2.52 o                         
  -4  -4   9          4.54          6.56         1.72 o                         
  -3  -4   9         12.63         16.48         2.67 o                         
  -2  -4   9          1.88          8.30         1.77 o                         
  -1  -4   9         51.37         55.59         3.24 o                         
   0  -4   9          0.81          5.43         2.28 o                         
   1  -4   9         15.24         20.45         2.29 o                         
   2  -4   9         20.37         23.82         2.95 o                         
   3  -4   9          0.45          2.17         1.54 o                         
  -7  -3   9         56.40         48.56         4.18 o                         
  -6  -3   9         59.71         47.15         2.85 o                         
  -5  -3   9         91.52         77.66         4.03 o                         
  -4  -3   9         12.73          9.62         1.72 o                         
  -3  -3   9          0.00          1.57         1.36 o                         
  -2  -3   9          0.17          1.11         1.42 o                         
  -1  -3   9         91.09         82.72         3.30 o                         
   0  -3   9         25.60         26.97         2.32 o                         
   1  -3   9         22.69         40.26         2.63 o                         
   2  -3   9        185.58        169.56         4.85 o                         
   3  -3   9          0.66          8.42         3.78 o                         
   4  -3   9         37.85         39.13         3.29 o                         
  -7  -2   9          5.62          7.96         2.01 o                         
  -6  -2   9         24.35         21.85         1.85 o                         
  -5  -2   9        225.51        191.07         3.91 o                         
  -4  -2   9          5.51          2.36         1.78 o                         
  -3  -2   9          0.06         -0.76         1.17 o                         
  -2  -2   9          0.00         -0.32         0.85 o                         
  -1  -2   9          1.31          2.45         1.17 o                         
   0  -2   9        114.88        107.08         3.24 o                         
   1  -2   9          0.20          0.33         1.30 o                         
   2  -2   9        748.34        718.39         9.57 o                         
   3  -2   9        223.61        206.20         4.52 o                         
   4  -2   9          6.26         11.09         2.90 o                         
   5  -2   9          2.01          3.57         1.29 o                         
   6  -2   9         34.45         27.25         3.09 o                         
  -8  -1   9         14.27         14.24         2.31 o                         
  -7  -1   9        250.35        265.23         5.96 o                         
  -6  -1   9          2.13          8.79         1.86 o                         
  -5  -1   9         62.40         56.44         2.52 o                         
  -4  -1   9          0.19          0.12         1.08 o                         
  -3  -1   9         10.76         12.20         1.59 o                         
  -2  -1   9         27.11         26.59         2.05 o                         
  -1  -1   9          0.90          1.11         0.88 o                         
   0  -1   9          1.19          1.84         1.52 o                         
   1  -1   9          0.07          1.82         1.51 o                         
   2  -1   9         34.64         37.57         2.12 o                         
   3  -1   9        112.03        106.09         3.32 o                         
   4  -1   9         57.35         63.10         3.22 o                         
   5  -1   9          1.40          3.25         1.56 o                         
   6  -1   9         87.09        100.75         4.63 o                         
   7  -1   9         14.49         17.29         2.96 o                         
  -8   0   9         47.11         40.67         2.97 o                         
  -7   0   9         30.56         26.34         2.72 o                         
  -6   0   9          0.04          6.83         1.63 o                         
  -5   0   9          9.59         11.46         1.30 o                         
  -4   0   9          3.45          5.53         1.17 o                         
  -3   0   9         16.74         43.75         2.04 o                         
  -2   0   9         89.92         85.46         2.34 o                         
  -1   0   9        248.33        307.37         9.32 o                         
   0   0   9        127.66        133.30         2.89 o                         
   1   0   9        119.55        116.44         2.81 o                         
   2   0   9         33.65         33.07         1.79 o                         
   3   0   9         21.12         22.35         1.76 o                         
   4   0   9          1.01          4.04         1.90 o                         
   5   0   9         47.83         49.26         3.09 o                         
   6   0   9          3.18          8.26         2.98 o                         
   7   0   9          2.63          1.42         2.16 o                         
  -8   1   9          0.37         -0.31         1.63 o                         
  -7   1   9         27.81         24.47         2.25 o                         
  -6   1   9          7.85          1.62         1.48 o                         
  -5   1   9         37.81         36.37         1.90 o                         
  -4   1   9         13.59         14.69         1.25 o                         
  -3   1   9          0.33         -0.80         0.80 o                         
  -2   1   9         51.01         48.96         1.66 o                         
  -1   1   9         12.14         13.30         1.05 o                         
   0   1   9         71.17         73.74         1.81 o                         
   1   1   9         22.48         24.46         1.42 o                         
   2   1   9         35.95         37.89         1.98 o                         
   3   1   9         64.07         58.64         2.29 o                         
   4   1   9         18.26         19.84         1.73 o                         
   5   1   9         12.76         14.55         1.58 o                         
   6   1   9          0.11          1.59         1.63 o                         
   7   1   9          0.03         -0.14         1.38 o                         
   8   1   9        137.73        143.21         6.42 o                         
  -8   2   9          6.95          8.38         1.56 o                         
  -7   2   9         20.79         13.94         1.84 o                         
  -6   2   9          9.66          6.37         1.38 o                         
  -5   2   9         10.15          7.57         1.26 o                         
  -4   2   9        188.43        183.04         3.26 o                         
  -3   2   9          2.12          1.75         1.02 o                         
  -2   2   9          0.40         -0.86         0.86 o                         
  -1   2   9          7.74          5.93         1.05 o                         
   0   2   9         23.01         22.38         1.35 o                         
   1   2   9        233.40        227.84         3.65 o                         
   2   2   9        575.90        542.31         6.07 o                         
   3   2   9          3.63          4.94         1.36 o                         
   4   2   9         23.07         19.33         1.36 o                         
   5   2   9         16.94         18.22         1.52 o                         
   6   2   9         34.42         32.11         2.01 o                         
   7   2   9          1.50          1.41         1.25 o                         
   8   2   9          0.22          0.04         1.89 o                         
  -8   3   9          8.95          8.46         1.55 o                         
  -7   3   9         18.47         20.54         2.31 o                         
  -6   3   9         19.66         26.96         2.25 o                         
  -5   3   9         47.20         43.81         2.23 o                         
  -4   3   9         41.49         36.74         1.95 o                         
  -3   3   9        369.61        351.75         4.29 o                         
  -2   3   9          0.19         -0.83         0.83 o                         
  -1   3   9          3.46          1.41         0.96 o                         
   0   3   9         41.16         37.97         1.62 o                         
   1   3   9         79.45         85.44         2.08 o                         
   2   3   9        463.58        442.47         4.82 o                         
   3   3   9        270.05        259.65         3.77 o                         
   4   3   9         34.31         35.58         2.11 o                         
   5   3   9         67.47         62.69         1.77 o                         
   6   3   9         16.58         21.59         1.52 o                         
   7   3   9          4.69          5.78         1.75 o                         
   8   3   9         62.93         86.07         4.20 o                         
   9   3   9         20.35         25.44         3.11 o                         
  -8   4   9         19.56         18.71         2.14 o                         
  -7   4   9          5.87          5.62         1.72 o                         
  -6   4   9         12.91          9.64         1.53 o                         
  -5   4   9          0.72          0.34         1.10 o                         
  -4   4   9        158.02        158.70         3.76 o                         
  -3   4   9         42.34         44.39         1.88 o                         
  -2   4   9         34.37         34.46         1.39 o                         
  -1   4   9         39.19         40.78         1.39 o                         
   0   4   9          0.77          0.63         0.59 o                         
   1   4   9         90.11         89.24         1.67 o                         
   2   4   9        273.92        264.22         3.14 o                         
   3   4   9          9.20          6.21         1.01 o                         
   4   4   9         30.26         30.61         1.61 o                         
   5   4   9         53.26         47.55         1.98 o                         
   6   4   9         84.65         88.40         2.45 o                         
   7   4   9         17.45         19.10         2.69 o                         
   8   4   9          0.39          4.86         2.26 o                         
   9   4   9         32.27         31.28         2.41 o                         
  -8   5   9          0.00         -1.24         2.14 o                         
  -7   5   9        154.31        152.58         4.10 o                         
  -6   5   9         24.57         24.64         1.85 o                         
  -5   5   9          2.69          1.75         1.18 o                         
  -4   5   9          4.36          2.89         1.04 o                         
  -3   5   9         41.71         33.98         1.65 o                         
  -2   5   9         27.56         24.18         1.44 o                         
  -1   5   9         34.38         34.40         1.46 o                         
   0   5   9         39.35         39.46         1.43 o                         
   1   5   9          2.62          3.52         0.74 o                         
   2   5   9         45.48         39.74         1.55 o                         
   3   5   9         11.54         10.83         0.88 o                         
   4   5   9         46.98         49.16         1.82 o                         
   5   5   9        352.35        318.57         4.77 o                         
   6   5   9          5.36          3.81         1.04 o                         
   7   5   9         95.59         88.24         4.12 o                         
   8   5   9          3.92         -1.34         1.34 o                         
   9   5   9          7.12          7.35         1.38 o                         
  -7   6   9        183.45        168.40         4.93 o                         
  -6   6   9         28.78         29.79         2.57 o                         
  -5   6   9         14.95         19.80         1.59 o                         
  -4   6   9         10.95          9.83         1.11 o                         
  -3   6   9          9.47          9.72         1.16 o                         
  -2   6   9        109.32        102.11         2.06 o                         
  -1   6   9          0.62         -0.26         0.60 o                         
   0   6   9        106.62         94.89         2.35 o                         
   1   6   9        244.72        234.91         3.15 o                         
   2   6   9        413.24        398.71         4.11 o                         
   3   6   9        852.18        814.04         7.03 o                         
   4   6   9        115.49        102.03         1.90 o                         
   5   6   9         71.13         67.94         2.21 o                         
   6   6   9          0.09         -0.64         0.96 o                         
   7   6   9         10.27          7.72         1.69 o                         
   8   6   9          0.98          3.95         1.67 o                         
   9   6   9         15.02         12.64         2.37 o                         
  -7   7   9         13.41          9.51         2.07 o                         
  -6   7   9          0.52          0.69         1.19 o                         
  -5   7   9         75.23         84.94         3.69 o                         
  -4   7   9         13.74         18.83         4.23 o                         
  -3   7   9         18.57         15.25         1.32 o                         
  -2   7   9        119.78        113.29         2.19 o                         
  -1   7   9         32.26         30.33         1.52 o                         
   0   7   9        145.33        140.04         2.28 o                         
   1   7   9         19.43         20.11         0.95 o                         
   2   7   9        165.70        184.14         3.76 o                         
   3   7   9        395.51        381.44         4.50 o                         
   4   7   9        704.34        656.26         5.87 o                         
   5   7   9         25.59         21.86         0.92 o                         
   6   7   9          0.75          1.92         0.84 o                         
   7   7   9         13.87         17.95         1.89 o                         
   8   7   9         19.85         23.93         2.26 o                         
   9   7   9          1.84          6.19         1.69 o                         
  -6   8   9          0.10          0.05         1.35 o                         
  -5   8   9          0.14          0.40         1.12 o                         
  -4   8   9         11.24         12.30         1.64 o                         
  -3   8   9         63.62         75.31         2.72 o                         
  -2   8   9        149.60        137.06         2.40 o                         
  -1   8   9        109.03         97.95         2.35 o                         
   0   8   9         29.46         24.99         1.18 o                         
   1   8   9         41.09         42.43         2.28 o                         
   2   8   9          0.78          1.03         0.48 o                         
   3   8   9          4.23          3.54         0.94 o                         
   4   8   9        120.24        119.35         2.25 o                         
   5   8   9        109.55        101.11         2.11 o                         
   6   8   9         92.88         91.41         1.90 o                         
   7   8   9          3.77          9.00         1.53 o                         
   8   8   9         14.67         14.37         1.20 o                         
   9   8   9          0.08          0.68         1.50 o                         
  -5   9   9         13.73         18.97         2.78 o                         
  -4   9   9          0.22          1.71         2.07 o                         
  -3   9   9          2.46          3.69         1.35 o                         
  -2   9   9          4.60          6.13         0.94 o                         
  -1   9   9         55.41         52.42         2.21 o                         
   0   9   9          2.73          2.74         0.75 o                         
   1   9   9         48.83         45.67         1.34 o                         
   2   9   9         88.06         85.13         2.09 o                         
   3   9   9         20.07         22.26         1.32 o                         
   4   9   9          1.15          0.98         0.78 o                         
   5   9   9          7.22          9.56         1.20 o                         
   6   9   9          1.16          3.02         1.00 o                         
   7   9   9         55.81         65.40         2.44 o                         
   8   9   9          4.65          9.90         1.74 o                         
   9   9   9          4.99          9.67         2.47 o                         
  -4  10   9          2.64          4.59         1.18 o                         
  -3  10   9         20.32         19.58         1.62 o                         
  -2  10   9          0.70          0.67         0.74 o                         
  -1  10   9         14.38         15.13         1.48 o                         
   0  10   9         70.53         78.57         2.81 o                         
   1  10   9         19.74         28.90         1.48 o                         
   2  10   9         12.02         14.91         1.19 o                         
   3  10   9          1.45          3.85         0.89 o                         
   4  10   9         14.34         17.81         1.39 o                         
   5  10   9          0.62          2.24         0.89 o                         
   6  10   9          5.59          7.27         1.34 o                         
   7  10   9         20.36         20.75         1.76 o                         
   8  10   9         35.33         62.54         4.70 o                         
  -3  11   9         22.38         30.92         3.14 o                         
  -2  11   9          0.02          0.68         0.71 o                         
  -1  11   9         14.07         23.90         3.30 o                         
   0  11   9         39.58         50.54         3.52 o                         
   1  11   9         99.44        102.79         3.06 o                         
   2  11   9         18.82         19.27         2.24 o                         
   3  11   9         18.00         20.87         1.68 o                         
   4  11   9          0.78          4.06         1.11 o                         
   5  11   9         13.16         19.23         1.86 o                         
   6  11   9         59.39         66.53         3.19 o                         
   7  11   9          0.84          0.91         1.93 o                         
  -1  12   9          7.49         12.11         2.30 o                         
   0  12   9        105.87        121.48         6.06 o                         
   1  12   9          7.05         18.55         4.39 o                         
   2  12   9         30.71         26.38         1.89 o                         
   3  12   9          4.26          6.63         1.26 o                         
   4  12   9         25.84         31.25         1.56 o                         
   5  12   9         17.71         24.17         2.74 o                         
   6  12   9          0.75          1.89         1.33 o                         
  -2  -4  10         21.35         21.90         9.72 o                         
  -1  -4  10          3.13          1.98         3.68 o                         
  -5  -3  10         22.35         27.40         4.61 o                         
  -4  -3  10          0.99          0.40         2.02 o                         
  -3  -3  10          0.01          6.72         1.70 o                         
  -2  -3  10          0.02          3.67         1.93 o                         
  -1  -3  10          1.37          5.49         2.56 o                         
   0  -3  10         65.11         70.81         5.01 o                         
   1  -3  10         38.34         50.81         4.05 o                         
   2  -3  10         38.46         37.73         3.99 o                         
  -6  -2  10         24.06         18.47         2.00 o                         
  -5  -2  10        189.29        168.94         5.18 o                         
  -4  -2  10          2.61          2.26         1.62 o                         
  -3  -2  10         26.58         34.25         2.56 o                         
  -2  -2  10          0.06          0.70         1.25 o                         
  -1  -2  10         19.20         23.09         2.04 o                         
   0  -2  10          0.74          1.95         1.69 o                         
   1  -2  10         29.21         36.98         3.83 o                         
   2  -2  10         65.24         77.92         4.03 o                         
   3  -2  10        296.71        279.63         7.48 o                         
   4  -2  10         32.95         35.41         2.67 o                         
  -6  -1  10         14.83         18.59         2.22 o                         
  -5  -1  10          7.85          7.21         1.50 o                         
  -4  -1  10         12.30         10.76         1.56 o                         
  -3  -1  10          4.01          5.69         1.98 o                         
  -2  -1  10        179.46        184.41         5.48 o                         
  -1  -1  10          9.97          9.40         1.60 o                         
   0  -1  10         40.27         38.77         2.25 o                         
   1  -1  10         12.60         13.16         1.69 o                         
   2  -1  10          6.64          6.78         1.39 o                         
   3  -1  10         58.31         64.68         3.28 o                         
   4  -1  10          0.92          0.85         2.64 o                         
   5  -1  10         39.37         35.10         3.04 o                         
  -7   0  10         15.72         17.48         2.23 o                         
  -6   0  10          0.10          2.31         1.58 o                         
  -5   0  10         14.69         14.48         1.62 o                         
  -4   0  10          0.13          0.62         1.07 o                         
  -3   0  10         35.35         35.49         2.19 o                         
  -2   0  10        123.48        131.27         4.09 o                         
  -1   0  10         34.46         44.98         3.45 o                         
   0   0  10        105.91        100.04         3.01 o                         
   1   0  10         23.70         24.72         1.71 o                         
   2   0  10         12.28         11.10         1.25 o                         
   3   0  10         37.94         39.22         2.41 o                         
   4   0  10         79.32         93.40         3.39 o                         
   5   0  10          0.59         -0.24         1.58 o                         
   6   0  10        115.84        115.20         4.86 o                         
  -7   1  10          3.74          6.74         2.26 o                         
  -6   1  10          0.43         -1.45         1.62 o                         
  -5   1  10         10.38          8.29         1.36 o                         
  -4   1  10         38.12         37.03         1.74 o                         
  -3   1  10         42.79         42.39         1.76 o                         
  -2   1  10          0.33         -0.11         0.88 o                         
  -1   1  10         18.95         20.44         1.32 o                         
   0   1  10          0.62          0.68         0.88 o                         
   1   1  10         37.17         34.87         1.81 o                         
   2   1  10         23.48         18.77         1.33 o                         
   3   1  10         13.32         15.11         1.90 o                         
   4   1  10          0.08          1.79         1.41 o                         
   5   1  10          3.91          8.62         1.68 o                         
   6   1  10         13.42         11.07         2.45 o                         
   7   1  10         89.85         98.63         5.42 o                         
  -7   2  10         11.84         16.13         2.53 o                         
  -6   2  10          4.02          3.87         1.82 o                         
  -5   2  10         42.39         40.55         2.39 o                         
  -4   2  10          7.89          8.11         1.27 o                         
  -3   2  10          1.00         -0.19         0.96 o                         
  -2   2  10          0.93         -0.42         1.01 o                         
  -1   2  10         88.18         84.48         2.39 o                         
   0   2  10          0.05         -0.74         0.87 o                         
   1   2  10         86.77         84.60         2.44 o                         
   2   2  10         71.15         72.02         2.89 o                         
   3   2  10          1.93          4.38         1.27 o                         
   4   2  10          0.07          2.29         1.00 o                         
   5   2  10          3.66          6.07         1.44 o                         
   6   2  10          8.95          7.45         1.75 o                         
   7   2  10         19.21         18.32         2.59 o                         
  -7   3  10          5.77          7.35         2.05 o                         
  -6   3  10         59.89         58.01         3.50 o                         
  -5   3  10        172.94        161.18         4.00 o                         
  -4   3  10         59.95         56.23         2.32 o                         
  -3   3  10         44.27         37.61         2.29 o                         
  -2   3  10        134.12        125.12         2.98 o                         
  -1   3  10         10.10         11.05         1.22 o                         
   0   3  10        266.59        264.17         3.84 o                         
   1   3  10          0.24          0.49         0.88 o                         
   2   3  10        182.32        173.05         3.59 o                         
   3   3  10         32.11         38.39         2.03 o                         
   4   3  10         23.61         23.58         1.66 o                         
   5   3  10         35.54         32.00         2.35 o                         
   6   3  10          0.34          0.30         1.18 o                         
   7   3  10          3.57          9.57         1.43 o                         
   8   3  10          5.08          9.39         1.71 o                         
  -7   4  10          7.70         10.33         1.88 o                         
  -6   4  10         32.05         29.11         2.29 o                         
  -5   4  10          4.11          4.28         1.83 o                         
  -4   4  10          6.09          7.04         1.20 o                         
  -3   4  10          2.30          1.46         0.95 o                         
  -2   4  10          1.88          2.31         0.83 o                         
  -1   4  10          0.26          0.56         0.84 o                         
   0   4  10          0.13         -0.75         0.78 o                         
   1   4  10        471.41        457.34         5.30 o                         
   2   4  10          5.41          3.48         1.13 o                         
   3   4  10         54.98         54.06         2.17 o                         
   4   4  10          1.43          0.21         0.96 o                         
   5   4  10         59.91         56.51         2.13 o                         
   6   4  10         37.90         32.47         2.15 o                         
   7   4  10          4.38          3.71         1.99 o                         
   8   4  10         39.09         50.71         5.57 o                         
  -7   5  10        125.68        127.62         4.27 o                         
  -6   5  10        169.53        159.72         3.99 o                         
  -5   5  10         55.27         58.56         2.54 o                         
  -4   5  10          5.74          5.93         1.24 o                         
  -3   5  10         18.75         15.88         1.25 o                         
  -2   5  10         12.48         14.11         1.50 o                         
  -1   5  10          2.28          1.05         0.92 o                         
   0   5  10        347.28        339.12         3.89 o                         
   1   5  10        767.05        742.65         6.20 o                         
   2   5  10         34.36         38.25         1.75 o                         
   3   5  10         25.34         26.11         1.34 o                         
   4   5  10         52.95         53.84         2.01 o                         
   5   5  10         43.37         44.88         2.09 o                         
   6   5  10         44.95         49.13         3.22 o                         
   7   5  10          0.90          5.61         1.79 o                         
   8   5  10         38.93         37.85         4.08 o                         
  -6   6  10         60.35         56.30         3.09 o                         
  -5   6  10         31.83         32.56         2.08 o                         
  -4   6  10         18.85         15.97         1.64 o                         
  -3   6  10          8.22          7.98         1.25 o                         
  -2   6  10         18.21         14.82         1.24 o                         
  -1   6  10          5.57          5.71         0.94 o                         
   0   6  10         12.56          9.71         0.77 o                         
   1   6  10        381.59        356.07         3.97 o                         
   2   6  10        338.48        324.04         4.04 o                         
   3   6  10        260.16        246.43         3.43 o                         
   4   6  10          0.84          2.04         0.98 o                         
   5   6  10          4.66          5.60         0.90 o                         
   6   6  10         91.83         90.01         3.07 o                         
   7   6  10         19.84         21.84         2.68 o                         
   8   6  10          1.92          3.98         2.37 o                         
  -6   7  10         17.65         14.67         2.06 o                         
  -5   7  10         16.42         19.84         2.00 o                         
  -4   7  10          1.19          1.23         1.21 o                         
  -3   7  10         22.95         19.70         1.69 o                         
  -2   7  10         17.56         13.99         1.17 o                         
  -1   7  10          6.86          6.70         1.13 o                         
   0   7  10         12.07         13.57         1.26 o                         
   1   7  10         40.65         37.44         1.60 o                         
   2   7  10         22.68         25.05         1.39 o                         
   3   7  10         17.52         17.19         1.03 o                         
   4   7  10         23.87         23.29         1.11 o                         
   5   7  10         81.94         74.63         2.58 o                         
   6   7  10          0.28          1.16         0.97 o                         
   7   7  10         30.69         26.01         2.26 o                         
   8   7  10          7.69          9.97         1.84 o                         
  -5   8  10          3.61          4.40         1.32 o                         
  -4   8  10         15.31         12.89         1.53 o                         
  -3   8  10         15.51         17.26         1.63 o                         
  -2   8  10         55.58         53.31         2.38 o                         
  -1   8  10         20.88         20.81         1.42 o                         
   0   8  10         83.38         84.81         1.96 o                         
   1   8  10          7.19          7.48         0.93 o                         
   2   8  10          5.46          5.76         1.09 o                         
   3   8  10         25.72         29.64         1.65 o                         
   4   8  10         18.74         18.23         1.35 o                         
   5   8  10         61.93         68.25         1.87 o                         
   6   8  10         79.57         90.02         3.23 o                         
   7   8  10         75.76        101.54         4.99 o                         
   8   8  10          6.89          5.26         2.19 o                         
  -4   9  10         27.62         25.27         1.89 o                         
  -3   9  10          0.34          0.15         1.01 o                         
  -2   9  10          0.65          3.42         1.52 o                         
  -1   9  10         15.60         12.05         1.66 o                         
   0   9  10         12.32          9.63         1.09 o                         
   1   9  10         21.86         21.95         2.28 o                         
   2   9  10         71.12         72.96         2.14 o                         
   3   9  10         58.10         57.39         2.01 o                         
   4   9  10         67.71         61.99         2.25 o                         
   5   9  10          7.33          7.78         1.43 o                         
   6   9  10          0.18          1.61         0.90 o                         
   7   9  10        128.41        131.10         4.31 o                         
   8   9  10        141.09        170.84         4.86 o                         
  -3  10  10          4.04          2.12         1.51 o                         
  -2  10  10         10.81          9.96         1.58 o                         
  -1  10  10         29.63         28.03         2.03 o                         
   0  10  10        107.40         91.43         2.97 o                         
   1  10  10         37.32         41.78         1.54 o                         
   2  10  10         19.04         21.68         1.69 o                         
   3  10  10         39.14         46.97         2.61 o                         
   4  10  10         14.22         17.91         1.59 o                         
   5  10  10         20.17         18.58         1.17 o                         
   6  10  10          5.35         10.80         1.58 o                         
   7  10  10         25.11         33.76         2.72 o                         
  -2  11  10         69.42         76.39         2.73 o                         
  -1  11  10          2.34          1.62         1.96 o                         
   0  11  10          2.18          7.06         2.96 o                         
   1  11  10         57.93         49.51         2.53 o                         
   2  11  10         30.19         28.59         2.71 o                         
   3  11  10         11.71         20.94         1.57 o                         
   4  11  10         23.99         29.96         1.96 o                         
   5  11  10          0.31          1.81         1.39 o                         
   6  11  10          9.08         14.76         1.50 o                         
   1  12  10          3.45          5.53         3.19 o                         
   2  12  10          2.08          1.07         2.17 o                         
   3  12  10         23.15         22.64         3.83 o                         
   4  12  10         16.12         21.01         2.56 o                         
  -3  -2  11          0.29          2.80         1.58 o                         
  -2  -2  11          3.48          9.62         1.84 o                         
  -1  -2  11          1.60          4.87         1.69 o                         
   0  -2  11          1.54          3.54         1.93 o                         
   1  -2  11         13.95         11.36         2.24 o                         
  -4  -1  11          4.62          4.46         1.90 o                         
  -3  -1  11          2.12          4.73         1.43 o                         
  -2  -1  11          7.64          5.07         1.62 o                         
  -1  -1  11          5.12          9.29         1.97 o                         
   0  -1  11          0.53          1.61         1.50 o                         
   1  -1  11          0.40          4.10         1.85 o                         
   2  -1  11         61.03         63.72         3.13 o                         
   3  -1  11          4.69          3.72         1.99 o                         
  -5   0  11          7.00          8.43         1.64 o                         
  -4   0  11          4.83          5.27         1.32 o                         
  -3   0  11         69.09         77.65         2.66 o                         
  -2   0  11         12.11         11.92         1.66 o                         
  -1   0  11        179.17        209.65         7.96 o                         
   0   0  11         26.22         25.74         2.56 o                         
   1   0  11         10.42         10.93         1.56 o                         
   2   0  11          8.90          9.57         1.55 o                         
   3   0  11         33.82         40.02         3.79 o                         
   4   0  11         34.34         35.45         4.19 o                         
  -6   1  11          0.61          4.41         2.45 o                         
  -5   1  11          0.00          1.22         1.77 o                         
  -4   1  11          2.82          0.52         1.55 o                         
  -3   1  11          6.63          8.27         1.93 o                         
  -2   1  11         22.85         23.84         1.88 o                         
  -1   1  11         66.38         84.04         4.92 o                         
   0   1  11          7.65          6.23         1.50 o                         
   1   1  11          3.78          5.59         1.26 o                         
   2   1  11          0.87          1.93         1.22 o                         
   3   1  11         43.65         51.79         2.78 o                         
   4   1  11        122.86        120.87         3.89 o                         
   5   1  11          2.51          4.57         2.43 o                         
  -6   2  11         28.08         28.27         3.83 o                         
  -5   2  11         93.48         84.26         4.44 o                         
  -4   2  11         61.00         60.93         2.94 o                         
  -3   2  11          3.71          3.84         1.36 o                         
  -2   2  11          0.28          0.18         1.12 o                         
  -1   2  11          1.25          3.41         1.04 o                         
   0   2  11          1.93          3.82         1.08 o                         
   1   2  11        186.29        178.88         3.89 o                         
   2   2  11         33.86         35.28         2.38 o                         
   3   2  11         54.76         61.92         3.07 o                         
   4   2  11          4.06          4.86         2.18 o                         
   5   2  11         16.12         15.11         2.62 o                         
   6   2  11         16.81         14.48         2.38 o                         
  -6   3  11         11.53         17.57         2.70 o                         
  -5   3  11          0.03          2.87         1.62 o                         
  -4   3  11         41.04         36.88         2.71 o                         
  -3   3  11         11.53         10.78         1.38 o                         
  -2   3  11          6.13          5.30         1.29 o                         
  -1   3  11          1.01          2.42         1.02 o                         
   0   3  11        131.87        126.14         2.89 o                         
   1   3  11          4.69          5.68         1.27 o                         
   2   3  11          0.77         -0.06         1.05 o                         
   3   3  11        106.49        111.22         3.07 o                         
   4   3  11         33.37         34.21         2.61 o                         
   5   3  11         53.10         50.47         3.37 o                         
   6   3  11         38.27         37.01         3.23 o                         
  -6   4  11          0.42          1.32         1.89 o                         
  -5   4  11          0.50          0.46         1.44 o                         
  -4   4  11         12.52         11.77         1.70 o                         
  -3   4  11         31.06         29.97         1.96 o                         
  -2   4  11          1.74          2.44         1.63 o                         
  -1   4  11         28.88         27.60         1.44 o                         
   0   4  11        352.13        335.58         3.97 o                         
   1   4  11        132.30        142.18         2.57 o                         
   2   4  11         12.93         10.75         1.36 o                         
   3   4  11          7.79         10.58         1.28 o                         
   4   4  11         40.84         45.74         2.79 o                         
   5   4  11          5.52         11.01         2.16 o                         
   6   4  11        112.24        112.36         5.91 o                         
   7   4  11          5.41          7.39         1.49 o                         
  -6   5  11         35.53         30.64         3.24 o                         
  -5   5  11          1.39         -0.23         2.04 o                         
  -4   5  11          1.60          0.31         1.21 o                         
  -3   5  11          0.22         -0.75         1.15 o                         
  -2   5  11         36.50         38.49         2.12 o                         
  -1   5  11         15.79         19.77         1.49 o                         
   0   5  11        121.56        117.51         2.66 o                         
   1   5  11        100.07         95.91         2.33 o                         
   2   5  11        285.79        277.42         3.74 o                         
   3   5  11         27.31         27.28         1.47 o                         
   4   5  11         19.98         20.81         1.72 o                         
   5   5  11          4.81          5.36         1.34 o                         
   6   5  11         61.14         60.64         2.51 o                         
   7   5  11         36.22         40.07         3.62 o                         
  -5   6  11          2.57         -0.72         1.80 o                         
  -4   6  11         13.09          9.17         1.63 o                         
  -3   6  11          2.60          2.26         1.21 o                         
  -2   6  11          7.95          7.55         1.44 o                         
  -1   6  11          3.16          2.62         1.01 o                         
   0   6  11        198.69        188.70         2.88 o                         
   1   6  11        322.44        325.86         3.76 o                         
   2   6  11        155.95        160.38         3.88 o                         
   3   6  11        129.33        122.80         3.25 o                         
   4   6  11          3.39          4.86         1.27 o                         
   5   6  11          2.36          2.57         1.06 o                         
   6   6  11         17.32         20.13         1.64 o                         
   7   6  11         13.83         14.82         2.08 o                         
  -5   7  11          2.47          9.48         2.04 o                         
  -4   7  11          1.37          2.07         2.50 o                         
  -3   7  11         63.23         58.52         2.60 o                         
  -2   7  11         25.32         23.84         1.74 o                         
  -1   7  11         14.92         15.73         1.64 o                         
   0   7  11         20.71         23.56         2.11 o                         
   1   7  11          0.08          3.48         1.44 o                         
   2   7  11        138.24        136.43         3.00 o                         
   3   7  11          4.66          4.51         0.76 o                         
   4   7  11          7.42          7.88         1.99 o                         
   5   7  11          0.08          0.21         1.12 o                         
   6   7  11          0.20          1.48         0.98 o                         
   7   7  11         11.92         10.56         1.74 o                         
  -4   8  11          7.24          7.83         1.54 o                         
  -3   8  11        150.19        144.68         5.33 o                         
  -2   8  11         46.84         42.47         2.89 o                         
  -1   8  11          5.56          3.39         2.11 o                         
   0   8  11          7.66          8.41         1.13 o                         
   1   8  11         36.38         37.24         1.66 o                         
   2   8  11         16.34         21.38         1.61 o                         
   3   8  11        121.81        112.48         2.88 o                         
   4   8  11          5.34          5.57         1.20 o                         
   5   8  11         67.28         63.69         2.70 o                         
   6   8  11         34.19         37.23         2.14 o                         
   7   8  11         90.66         94.32         6.84 o                         
  -3   9  11          0.15         -1.08         2.77 o                         
  -2   9  11          0.28          2.09         1.28 o                         
  -1   9  11          7.27          7.67         2.42 o                         
   0   9  11          0.84          2.92         0.83 o                         
   1   9  11          3.63          2.21         2.42 o                         
   2   9  11         10.54         10.21         1.31 o                         
   3   9  11         15.33         12.32         1.68 o                         
   4   9  11          5.40          7.05         2.13 o                         
   5   9  11          6.51          8.48         1.06 o                         
   6   9  11         18.31         23.23         2.26 o                         
   7   9  11          0.71         -0.09         2.47 o                         
  -2  10  11          7.30          6.75         1.55 o                         
  -1  10  11          1.92          1.26         2.12 o                         
   0  10  11          9.91          7.63         1.90 o                         
   1  10  11         15.02         15.58         3.59 o                         
   2  10  11         46.13         49.44         2.03 o                         
   3  10  11          0.70          2.38         1.15 o                         
   4  10  11          4.13          4.47         1.28 o                         
   5  10  11         15.18         22.74         2.27 o                         
   6  10  11         11.54          8.70         1.49 o                         
   0  11  11         25.86         26.44         2.54 o                         
   1  11  11         10.71         13.73         3.26 o                         
   2  11  11          0.08          0.55         2.87 o                         
   3  11  11         43.67         58.53         3.48 o                         
   4  11  11         92.97        108.99         3.39 o                         
  -2   0  12          9.51          9.36         1.74 o                         
  -1   0  12          0.01          2.07         1.36 o                         
   0   0  12         20.11         25.02         2.22 o                         
   1   0  12          6.81          6.57         1.46 o                         
  -4   1  12          1.60          2.44         1.93 o                         
  -3   1  12         47.61         51.85         3.13 o                         
  -2   1  12         14.95         12.08         2.16 o                         
  -1   1  12         17.12         21.68         2.62 o                         
   0   1  12          0.06         -0.46         1.81 o                         
   1   1  12          0.03          0.90         1.37 o                         
   2   1  12         13.82         15.69         2.36 o                         
   3   1  12          5.64          5.69         2.37 o                         
  -4   2  12         23.90         19.23         2.72 o                         
  -3   2  12         22.20         25.86         2.75 o                         
  -2   2  12          7.18          7.73         1.84 o                         
  -1   2  12         11.09         11.65         1.69 o                         
   0   2  12          0.31          3.15         1.39 o                         
   1   2  12         14.46         22.93         2.24 o                         
   2   2  12         27.73         28.13         2.62 o                         
   3   2  12          1.63         -0.24         1.57 o                         
   4   2  12         11.34         12.79         4.76 o                         
  -4   3  12         84.11         85.35         4.65 o                         
  -3   3  12          7.47         12.00         1.93 o                         
  -2   3  12          4.13          3.33         1.34 o                         
  -1   3  12         79.06         81.19         2.97 o                         
   0   3  12          3.71         34.76         4.61 o                         
   1   3  12         24.99         25.35         2.32 o                         
   2   3  12         96.97         97.34         3.37 o                         
   3   3  12          1.40          1.96         1.59 o                         
   4   3  12        173.62        169.83         7.41 o                         
   5   3  12          8.22         10.75         2.82 o                         
  -4   4  12         28.55         32.62         2.41 o                         
  -3   4  12          1.98          5.25         1.23 o                         
  -2   4  12         18.42         20.26         1.57 o                         
  -1   4  12        191.03        171.69         3.94 o                         
   0   4  12        447.77        475.57         8.59 o                         
   1   4  12          0.88         10.75         5.81 o                         
   2   4  12          0.04         -1.05         1.05 o                         
   3   4  12         48.97         55.00         3.80 o                         
   4   4  12          0.67          7.78         2.20 o                         
   5   4  12          3.40          4.17         1.91 o                         
  -4   5  12         10.83         13.68         2.29 o                         
  -3   5  12          1.91          4.54         1.48 o                         
  -2   5  12         33.48         33.04         2.93 o                         
  -1   5  12        552.71        526.39         7.05 o                         
   0   5  12        206.31        219.93         6.90 o                         
   1   5  12         14.76         24.33         2.01 o                         
   2   5  12          0.04          2.97         1.31 o                         
   3   5  12          1.53          1.75         0.79 o                         
   4   5  12          0.46          2.30         1.64 o                         
   5   5  12          0.06          2.90         2.97 o                         
   6   5  12          1.26          4.57         2.17 o                         
  -4   6  12          0.41          0.19         1.72 o                         
  -3   6  12          3.64          5.65         1.44 o                         
  -2   6  12         15.84         15.75         2.02 o                         
  -1   6  12        128.61        122.54         3.05 o                         
   0   6  12          5.68          7.86         1.14 o                         
   1   6  12         31.39         34.80         2.26 o                         
   2   6  12        104.42        105.15         3.78 o                         
   3   6  12          3.12          4.74         1.18 o                         
   4   6  12          2.21          5.29         1.54 o                         
   5   6  12         12.01         19.98         1.48 o                         
   6   6  12         26.36         38.05         3.74 o                         
  -3   7  12         23.14         26.15         2.23 o                         
  -2   7  12         15.72         17.57         1.45 o                         
  -1   7  12         46.35         50.43         2.84 o                         
   0   7  12         20.81         24.39         2.06 o                         
   1   7  12          9.28         13.49         1.44 o                         
   2   7  12         29.58         36.76         2.64 o                         
   3   7  12         18.70         18.61         1.49 o                         
   4   7  12          0.77          0.80         1.17 o                         
   5   7  12         45.78         49.83         2.76 o                         
   6   7  12          6.16          9.44         3.97 o                         
  -3   8  12          1.27          2.32         1.82 o                         
  -2   8  12         55.76         57.51         5.95 o                         
  -1   8  12          0.13          2.67         1.94 o                         
   0   8  12          0.39          2.82         2.33 o                         
   1   8  12          0.77          1.16         1.44 o                         
   2   8  12        128.05        121.44         3.37 o                         
   3   8  12          0.00          2.11         1.40 o                         
   4   8  12         31.29         27.84         2.34 o                         
   5   8  12         68.89         71.97         4.06 o                         
  -2   9  12         40.47         39.32         4.12 o                         
  -1   9  12          0.86          1.76         1.15 o                         
   0   9  12          0.23          3.37         1.57 o                         
   1   9  12         45.57         54.06         3.45 o                         
   2   9  12          5.22          6.03         1.25 o                         
   3   9  12         66.45         66.55         2.51 o                         
   4   9  12          7.92         14.42         2.16 o                         
   5   9  12          5.63          2.84         1.43 o                         
   0  10  12         22.69         21.46         1.68 o                         
   1  10  12          3.71          3.98         2.67 o                         
   2  10  12         54.94         52.80         1.72 o                         
   3  10  12         10.69         11.25         1.42 o                         
   4  10  12         21.30         19.00         1.84 o                         
  -1   3  13          5.15          4.94         1.56 o                         
   0   3  13          0.12          1.22         1.77 o                         
   1   3  13          6.16         10.64         2.21 o                         
   2   3  13          1.48          2.72         4.52 o                         
  -2   4  13         11.23         13.82         1.62 o                         
  -1   4  13         72.31         77.58         4.79 o                         
   0   4  13         46.98         59.14         4.12 o                         
   1   4  13         36.31         37.50         2.09 o                         
   2   4  13          1.01          1.66         1.95 o                         
   3   4  13          0.91          1.70         1.71 o                         
  -2   5  13         45.25         49.09         2.83 o                         
  -1   5  13          3.70          7.26         2.33 o                         
   0   5  13        155.20        152.72         5.45 o                         
   1   5  13         39.84         37.33         3.03 o                         
   2   5  13         19.86         22.84         2.65 o                         
   3   5  13          7.88          5.95         2.16 o                         
  -2   6  13         56.56         59.08         2.84 o                         
  -1   6  13         81.76         86.73         4.04 o                         
   0   6  13        258.53        255.87         4.63 o                         
   1   6  13         45.78         72.16         5.72 o                         
   2   6  13         70.46         66.43         2.77 o                         
   3   6  13          0.02          2.33         1.21 o                         
  -1   7  13         19.49         23.93         2.52 o                         
   0   7  13         34.75         42.41         4.43 o                         
   1   7  13         35.78         48.78         3.61 o                         
   2   7  13         16.60         22.66         2.85 o                         
   3   7  13          0.82          5.41         2.60 o                         
   0   8  13          1.88          7.69         1.56 o                         
   1   8  13          3.77          7.59         1.43 o                         
   2   8  13         15.64         16.06         2.16 o                         
   3   8  13          1.99          0.18         3.16 o                         
                                                                                
