# Supplementary material for: 4-Styryl­quino­lines from cyclo­condensation reactions between (2-amino­phen­yl)chalcones and 1,3-diketones: crystal structures and regiochemistry
Source: Acta Crystallogr C Struct Chem. 2020 Aug 13;76(Pt 9):883–90. doi: 10.1107/S2053229620010803 (PMC7474186; doi:10.1107/S2053229620010803)
Supplement: Supplementary file 6 [file c-76-00883-Vsup6.hkl]

data_V                                                                          
_shelx_title ' 78cg'                                                            
_shelx_refln_list_code          4                                               
_shelx_F_calc_maximum      237.89                                               
_exptl_crystal_F_000       808.00                                               
_reflns_d_resolution_high  0.7495                                               
                                                                                
loop_                                                                           
 _space_group_symop_operation_xyz                                               
 'x, y, z'                                                                      
 '-x+1/2, y+1/2, -z+1/2'                                                        
 '-x, -y, -z'                                                                   
 'x-1/2, -y-1/2, z-1/2'                                                         
                                                                                
_cell_length_a     9.5709                                                       
_cell_length_b    10.6119                                                       
_cell_length_c    18.2074                                                       
_cell_angle_alpha  90.000                                                       
_cell_angle_beta   90.939                                                       
_cell_angle_gamma  90.000                                                       
                                                                                
_shelx_F_squared_multiplier     1.000                                           
                                                                                
loop_                                                                           
 _refln_index_h                                                                 
 _refln_index_k                                                                 
 _refln_index_l                                                                 
 _refln_F_squared_calc                                                          
 _refln_F_squared_meas                                                          
 _refln_F_squared_sigma                                                         
 _refln_observed_status                                                         
   2   0   0       1660.24       1508.02        36.65 o                         
   4   0   0      10210.81      10297.37       110.15 o                         
   6   0   0       1154.30       1155.97        23.46 o                         
   8   0   0       1942.21       2010.23        32.87 o                         
  10   0   0        725.94        765.97        24.99 o                         
  12   0   0         61.93         44.44        14.40 o                         
   1   1   0      17329.61      16413.54       267.11 o                         
   2   1   0       1196.43       1257.09        12.76 o                         
   3   1   0       8769.50       8489.10        58.45 o                         
   4   1   0       1110.51       1211.38        13.72 o                         
   5   1   0       4190.09       4154.16        45.17 o                         
   6   1   0        431.55        447.89        10.06 o                         
   7   1   0       1657.62       1596.95        20.45 o                         
   8   1   0         50.25         49.34         6.06 o                         
   9   1   0       1096.42       1075.09        18.09 o                         
  10   1   0          4.26         13.72         5.62 o                         
  11   1   0         67.39         64.63         9.92 o                         
  12   1   0        132.33        133.46        12.65 o                         
   0   2   0         92.68         98.61         2.87 o                         
   1   2   0       1001.36        985.11         8.96 o                         
   2   2   0      54551.42      51109.88       663.57 o                         
   3   2   0        806.77        841.67        11.22 o                         
   4   2   0       7650.36       7410.38        54.37 o                         
   5   2   0       2754.25       3078.11        27.93 o                         
   6   2   0       3066.29       3158.43        34.46 o                         
   7   2   0        379.03        364.66         9.94 o                         
   8   2   0        668.08        666.85        14.03 o                         
   9   2   0          1.06          8.47         5.10 o                         
  10   2   0        915.79        823.23        18.50 o                         
  11   2   0         15.01          6.71         7.43 o                         
  12   2   0        239.57        251.85        25.03 o                         
   1   3   0       6764.94       6394.21        34.75 o                         
   2   3   0      14049.83      14145.66       108.59 o                         
   3   3   0      19659.57      19576.49       157.92 o                         
   4   3   0        178.03        191.10         5.60 o                         
   5   3   0       4527.86       4463.34        35.99 o                         
   6   3   0        384.46        363.02         9.07 o                         
   7   3   0       3773.14       3736.03        33.98 o                         
   8   3   0        495.56        479.43        11.71 o                         
   9   3   0         99.39        133.36         8.24 o                         
  10   3   0         16.10         12.65         5.01 o                         
  11   3   0         82.76         83.56        14.28 o                         
  12   3   0        205.46        175.48        18.26 o                         
   0   4   0      27991.64      26534.23       885.44 o                         
   1   4   0        181.01        197.06         4.43 o                         
   2   4   0       4817.23       4747.97        29.78 o                         
   3   4   0        977.00       1039.19        11.86 o                         
   4   4   0      12026.42      12037.86        75.76 o                         
   5   4   0        548.32        539.59        10.72 o                         
   6   4   0       1166.50       1158.30        15.81 o                         
   7   4   0        150.21        155.35         7.27 o                         
   8   4   0       2396.76       2371.59        24.09 o                         
   9   4   0        232.01        221.49        11.21 o                         
  10   4   0        291.58        324.74        18.55 o                         
  11   4   0         18.09         19.20        15.63 o                         
  12   4   0          0.34          6.55        15.50 o                         
   1   5   0      14644.92      14455.67        70.97 o                         
   2   5   0       1389.30       1650.25        14.60 o                         
   3   5   0       4362.03       4524.41        29.98 o                         
   4   5   0       1992.38       2007.63        19.61 o                         
   5   5   0       5121.02       5060.50        37.47 o                         
   6   5   0        929.02        898.06        14.02 o                         
   7   5   0       1817.59       1756.71        21.29 o                         
   8   5   0        105.73        131.66         9.00 o                         
   9   5   0        595.32        634.82        17.73 o                         
  10   5   0        257.57        269.87        17.32 o                         
  11   5   0         90.44         60.52        14.72 o                         
   0   6   0       3973.55       4050.43        38.44 o                         
   1   6   0         65.78         85.81         3.85 o                         
   2   6   0       7031.69       6981.00        42.69 o                         
   3   6   0          2.78          7.93         3.64 o                         
   4   6   0       3491.08       3468.89        26.87 o                         
   5   6   0        884.35        870.15        13.14 o                         
   6   6   0       7909.99       7785.44        54.73 o                         
   7   6   0        602.40        651.41        12.62 o                         
   8   6   0        205.80        260.75        11.51 o                         
   9   6   0        494.80        507.45        19.22 o                         
  10   6   0          7.51         -4.18        10.71 o                         
  11   6   0         47.93         57.87        14.76 o                         
   1   7   0       3602.63       3469.72        26.25 o                         
   2   7   0        483.54        490.61         8.84 o                         
   3   7   0       5861.42       5724.77        38.25 o                         
   4   7   0        648.51        611.78        10.70 o                         
   5   7   0       2255.96       2267.50        21.95 o                         
   6   7   0        368.58        459.17        11.04 o                         
   7   7   0       2504.22       2542.75        28.68 o                         
   8   7   0         35.35         41.95         7.56 o                         
   9   7   0        237.12        198.48        15.84 o                         
  10   7   0        680.88        740.56        25.86 o                         
  11   7   0        414.62        442.59        25.57 o                         
   0   8   0        456.60        460.54        12.41 o                         
   1   8   0         19.35         15.10         4.10 o                         
   2   8   0       3310.18       3262.84        25.96 o                         
   3   8   0        633.41        641.16        10.40 o                         
   4   8   0       2652.77       2643.21        24.42 o                         
   5   8   0          6.80         11.67         4.69 o                         
   6   8   0       1583.03       1584.85        20.32 o                         
   7   8   0        705.92        687.52        14.39 o                         
   8   8   0       1199.82       1170.78        25.99 o                         
   9   8   0        301.79        341.02        18.22 o                         
  10   8   0        297.14        324.28        21.27 o                         
   1   9   0       6589.16       6494.08        43.04 o                         
   2   9   0          7.82          4.43         4.53 o                         
   3   9   0       3226.41       3222.62        26.63 o                         
   4   9   0          5.26         17.73         4.74 o                         
   5   9   0       1358.30       1341.17        17.53 o                         
   6   9   0        984.19        938.42        17.94 o                         
   7   9   0        429.14        421.76        15.17 o                         
   8   9   0        831.30        796.99        21.05 o                         
   9   9   0       1023.18        995.86        26.23 o                         
   0  10   0       1853.99       1907.09        27.43 o                         
   1  10   0        214.42        215.18         8.25 o                         
   2  10   0       1536.19       1539.73        18.81 o                         
   3  10   0         47.15         53.08         5.75 o                         
   4  10   0       1455.55       1458.35        18.62 o                         
   5  10   0        400.27        401.88        12.63 o                         
   6  10   0       1154.09       1182.68        24.54 o                         
   7  10   0        538.50        561.57        18.45 o                         
   8  10   0        553.99        549.37        17.18 o                         
   9  10   0        782.10        808.71        28.39 o                         
   1  11   0       1516.59       1549.62        19.72 o                         
   2  11   0         31.97         33.18         6.47 o                         
   3  11   0       1801.86       1758.45        32.91 o                         
   4  11   0        288.95        278.55        11.84 o                         
   5  11   0       1757.59       1657.73        26.45 o                         
   6  11   0        559.60        550.51        17.45 o                         
   7  11   0        366.66        382.55        17.02 o                         
   8  11   0       1331.92       1283.98        27.79 o                         
   0  12   0        786.87        852.10        28.93 o                         
   1  12   0         11.96          7.03         8.07 o                         
   2  12   0        995.75        963.95        21.54 o                         
   3  12   0        890.78        903.91        20.51 o                         
   4  12   0        706.24        705.05        23.55 o                         
   5  12   0        382.03        420.20        15.92 o                         
   6  12   0        812.96        828.41        22.38 o                         
   1  13   0       1237.88       1227.67        28.16 o                         
   2  13   0          7.39         -7.97         7.97 o                         
   3  13   0        186.18        150.52        12.54 o                         
   4  13   0        195.96        203.58        14.82 o                         
   5  13   0        531.46        613.36        29.08 o                         
   0  14   0        804.31        828.74        38.59 o                         
   1  14   0        229.88        244.32        28.91 o                         
 -11   0   1        139.47        145.56        17.14 o                         
  -9   0   1        762.86        779.13        21.05 o                         
  -7   0   1       7045.08       6935.22        77.96 o                         
  -5   0   1      25152.03      24955.75       254.07 o                         
  -3   0   1      10633.80      10256.09        96.36 o                         
  -1   0   1       2517.93       2394.72        25.27 o                         
   1   0   1        567.13        556.83        13.68 o                         
   3   0   1        748.20        682.42        14.05 o                         
   5   0   1        155.85        129.42         8.58 o                         
   7   0   1        145.01        131.70        11.80 o                         
   9   0   1       1324.22       1326.38        28.33 o                         
  11   0   1        210.06        217.01        33.88 o                         
 -12   1   1        179.36        165.27        12.35 o                         
 -11   1   1         79.18         85.34        10.52 o                         
 -10   1   1       1583.83       1548.43        22.30 o                         
  -9   1   1          9.30         14.47         5.22 o                         
  -8   1   1       4332.17       4342.51        40.18 o                         
  -7   1   1        169.85        169.22         7.61 o                         
  -6   1   1       5893.56       5818.84        44.62 o                         
  -5   1   1        370.40        453.98         9.19 o                         
  -4   1   1       5543.57       5249.54        39.80 o                         
  -3   1   1       1329.72       1319.18        12.65 o                         
  -2   1   1       1854.09       1801.76        15.56 o                         
  -1   1   1       6929.33       6792.99       222.19 o                         
   0   1   1        525.55        563.21        22.28 o                         
   1   1   1          0.44          1.38         1.06 o                         
   2   1   1      15222.43      14647.24       250.00 o                         
   3   1   1        589.65        589.57        11.10 o                         
   4   1   1         32.79         28.13         3.19 o                         
   5   1   1       1227.67       1415.99        17.59 o                         
   6   1   1         53.54         59.07         5.35 o                         
   7   1   1         29.58         18.45         4.87 o                         
   8   1   1         83.68         76.32         6.71 o                         
   9   1   1         32.21         42.19         6.23 o                         
  10   1   1        846.44        810.86        17.81 o                         
  11   1   1         88.12         78.74        11.25 o                         
  12   1   1        366.54        378.76        18.24 o                         
 -12   2   1         72.46         65.25        13.39 o                         
 -11   2   1        520.59        481.72        23.59 o                         
 -10   2   1        106.87        130.78         8.37 o                         
  -9   2   1       1137.59       1208.84        19.16 o                         
  -8   2   1         66.13         71.10         5.84 o                         
  -7   2   1       2541.45       2518.10        25.32 o                         
  -6   2   1        426.63        436.01         9.20 o                         
  -5   2   1       6071.45       6047.62        44.56 o                         
  -4   2   1        687.96        758.69         9.94 o                         
  -3   2   1       3109.61       2840.29        23.12 o                         
  -2   2   1       5113.92       5214.81        31.71 o                         
  -1   2   1      29831.12      27673.23       441.22 o                         
   0   2   1       1365.66       1394.49         9.14 o                         
   1   2   1         95.21         95.95         3.17 o                         
   2   2   1        137.53        146.00         4.59 o                         
   3   2   1       2787.54       2789.83        22.32 o                         
   4   2   1        364.20        373.74         8.31 o                         
   5   2   1        103.61        104.25         5.89 o                         
   6   2   1        140.61        145.26         7.19 o                         
   7   2   1        130.29        108.64         7.02 o                         
   8   2   1         12.69         13.45         5.45 o                         
   9   2   1        109.13         83.33         8.29 o                         
  10   2   1          7.13         18.87         7.21 o                         
  11   2   1        517.90        534.41        20.36 o                         
  12   2   1          0.31         -3.62         8.09 o                         
 -12   3   1        879.84        872.59        30.76 o                         
 -11   3   1          6.64          9.22        11.81 o                         
 -10   3   1       1206.61       1233.93        25.52 o                         
  -9   3   1        284.32        286.60        11.87 o                         
  -8   3   1       3094.01       3022.61        32.68 o                         
  -7   3   1       3903.07       3950.99        37.43 o                         
  -6   3   1       3860.21       3780.36        30.17 o                         
  -5   3   1         50.54         53.16         2.98 o                         
  -4   3   1       4605.64       4462.18        34.20 o                         
  -3   3   1        992.24        861.48         9.63 o                         
  -2   3   1      16519.61      16056.38       211.75 o                         
  -1   3   1        543.30        534.44         6.77 o                         
   0   3   1       8870.90       8756.17        43.83 o                         
   1   3   1        434.88        453.29         6.12 o                         
   2   3   1        118.60        121.88         4.01 o                         
   3   3   1       1448.50       1617.64        15.53 o                         
   4   3   1       4255.80       4532.15        33.33 o                         
   5   3   1          2.30          1.52         3.46 o                         
   6   3   1         25.11         19.33         4.90 o                         
   7   3   1        125.20        120.82         7.34 o                         
   8   3   1       1464.72       1424.31        20.79 o                         
   9   3   1        635.87        593.43        16.84 o                         
  10   3   1        207.79        217.13        12.92 o                         
  11   3   1        339.51        322.12        11.93 o                         
  12   3   1        889.93        965.68        34.19 o                         
 -12   4   1         12.06        -12.51        12.51 o                         
 -11   4   1        525.73        510.07        25.46 o                         
 -10   4   1        116.73        121.47        13.32 o                         
  -9   4   1       1465.11       1461.73        22.95 o                         
  -8   4   1         12.86         14.75         6.02 o                         
  -7   4   1       2288.43       2260.84        26.48 o                         
  -6   4   1        436.80        462.13        11.01 o                         
  -5   4   1       4765.54       4655.86        36.89 o                         
  -4   4   1       1238.37       1365.54        13.96 o                         
  -3   4   1      11433.23      11227.19        65.27 o                         
  -2   4   1        274.13        352.20         5.69 o                         
  -1   4   1        355.32        298.54         4.64 o                         
   0   4   1        418.71        428.60         5.66 o                         
   1   4   1       1248.61       1197.64        10.88 o                         
   2   4   1        812.35        916.93         9.94 o                         
   3   4   1       3745.02       3929.98        28.43 o                         
   4   4   1        831.80        865.51        13.00 o                         
   5   4   1       1037.39       1058.41        14.59 o                         
   6   4   1        244.71        240.26         8.31 o                         
   7   4   1        194.36        204.83         7.86 o                         
   8   4   1       1363.75       1331.61        17.88 o                         
   9   4   1        340.79        343.35        10.16 o                         
  10   4   1         18.93         24.96        10.56 o                         
  11   4   1        211.73        202.61        27.05 o                         
  12   4   1          5.66        -12.84        12.84 o                         
 -11   5   1        546.64        534.20        26.15 o                         
 -10   5   1        796.29        786.51        30.52 o                         
  -9   5   1        314.37        344.91        15.48 o                         
  -8   5   1       1984.55       2040.28        26.71 o                         
  -7   5   1       1484.74       1471.38        20.51 o                         
  -6   5   1       4860.09       4754.73        37.32 o                         
  -5   5   1         62.30         77.99         4.89 o                         
  -4   5   1       7072.53       7019.56        46.83 o                         
  -3   5   1        194.32        253.37         5.86 o                         
  -2   5   1        630.32        518.22         7.77 o                         
  -1   5   1        212.96        231.38         5.13 o                         
   0   5   1       2831.70       2741.20        18.33 o                         
   1   5   1       3260.35       3420.76        21.14 o                         
   2   5   1       4113.24       4345.98        29.66 o                         
   3   5   1         29.47         43.09         3.68 o                         
   4   5   1         63.25         99.39         5.24 o                         
   5   5   1        244.67        231.57         7.75 o                         
   6   5   1        514.64        506.43        10.87 o                         
   7   5   1        132.92        145.11         7.75 o                         
   8   5   1        137.10        144.43         7.98 o                         
   9   5   1         29.84         31.87         8.06 o                         
  10   5   1        640.41        609.89        23.83 o                         
  11   5   1        118.14        105.30        16.39 o                         
 -11   6   1       1189.56       1275.95        36.34 o                         
 -10   6   1        127.15        122.00        14.54 o                         
  -9   6   1       2713.39       2765.75        40.15 o                         
  -8   6   1        346.25        358.02        12.85 o                         
  -7   6   1       2384.14       2428.98        27.21 o                         
  -6   6   1       1162.90       1214.16        16.21 o                         
  -5   6   1       2633.05       2621.04        23.33 o                         
  -4   6   1         22.76         26.99         3.89 o                         
  -3   6   1       1939.81       1883.19        21.19 o                         
  -2   6   1         19.31         20.89         3.01 o                         
  -1   6   1       8483.71       8633.17        70.57 o                         
   0   6   1         75.75         90.97         4.16 o                         
   1   6   1       6356.13       6504.59        37.27 o                         
   2   6   1       3270.15       3343.14        24.36 o                         
   3   6   1        161.65        125.07         5.52 o                         
   4   6   1        280.69        262.11         8.01 o                         
   5   6   1         22.96         31.49         4.67 o                         
   6   6   1        247.29        221.56         8.35 o                         
   7   6   1        299.84        318.04        10.32 o                         
   8   6   1          2.52          3.40         4.24 o                         
   9   6   1        102.87         98.24        14.18 o                         
  10   6   1          0.68         -9.17        12.77 o                         
  11   6   1        249.24        253.59        20.38 o                         
 -11   7   1        494.57        514.20        25.37 o                         
 -10   7   1        620.16        619.43        23.15 o                         
  -9   7   1        280.63        237.46        14.73 o                         
  -8   7   1       1885.16       1854.36        25.73 o                         
  -7   7   1         45.84         44.90         5.64 o                         
  -6   7   1        309.14        361.10        10.06 o                         
  -5   7   1        539.51        504.17        10.26 o                         
  -4   7   1       2978.96       2900.99        24.56 o                         
  -3   7   1          9.43         13.90         3.52 o                         
  -2   7   1       4178.92       4063.14        28.23 o                         
  -1   7   1       1636.01       1704.60        15.97 o                         
   0   7   1       5101.05       5256.70        33.75 o                         
   1   7   1       1216.62       1270.42        12.55 o                         
   2   7   1       1254.06       1250.93        13.62 o                         
   3   7   1        320.36        321.54         8.35 o                         
   4   7   1        377.31        382.23         9.30 o                         
   5   7   1        402.97        414.51        10.09 o                         
   6   7   1          2.66         -2.08         4.56 o                         
   7   7   1         64.26         79.87         6.65 o                         
   8   7   1         99.82         96.53         7.38 o                         
   9   7   1          3.52         10.98        10.31 o                         
  10   7   1         26.45         16.83        12.47 o                         
  11   7   1         34.04         36.66        14.80 o                         
 -10   8   1        582.65        636.64        37.11 o                         
  -9   8   1       1130.74       1119.29        28.28 o                         
  -8   8   1        156.31        176.86        12.73 o                         
  -7   8   1       2119.48       2065.89        24.10 o                         
  -6   8   1        388.18        391.60        11.23 o                         
  -5   8   1        546.98        663.26        12.09 o                         
  -4   8   1          0.04          0.76         3.93 o                         
  -3   8   1       2797.31       2844.88        23.55 o                         
  -2   8   1        264.00        259.75         7.27 o                         
  -1   8   1       1022.86       1017.10        13.39 o                         
   0   8   1         85.23         85.34         5.11 o                         
   1   8   1       4429.79       4357.15        30.31 o                         
   2   8   1         10.95         11.48         4.10 o                         
   3   8   1        917.59        940.75        12.85 o                         
   4   8   1        865.52        825.47        13.81 o                         
   5   8   1         40.05         41.66         5.80 o                         
   6   8   1       1327.81       1294.02        18.18 o                         
   7   8   1         39.25         35.19         6.29 o                         
   8   8   1        557.00        504.53        15.59 o                         
   9   8   1         53.40         71.25        13.48 o                         
  10   8   1         17.77         24.50        13.18 o                         
  -9   9   1        184.81        232.67        15.76 o                         
  -8   9   1        645.24        635.40        23.33 o                         
  -7   9   1        388.65        377.61        16.29 o                         
  -6   9   1       3214.62       3014.68        29.97 o                         
  -5   9   1         59.51         62.21         5.94 o                         
  -4   9   1       2881.40       2925.80        25.31 o                         
  -3   9   1          3.70          4.04         4.52 o                         
  -2   9   1       3297.44       3261.97        27.34 o                         
  -1   9   1        866.72        860.21        12.72 o                         
   0   9   1        721.07        703.17        12.28 o                         
   1   9   1       2133.70       2154.29        21.10 o                         
   2   9   1        170.84        173.18         7.51 o                         
   3   9   1        143.25        135.45         6.89 o                         
   4   9   1        574.99        576.33        11.89 o                         
   5   9   1        819.19        830.35        14.54 o                         
   6   9   1          8.43          9.21         5.86 o                         
   7   9   1         35.35         30.10         8.24 o                         
   8   9   1         92.92         83.40        10.31 o                         
   9   9   1        254.27        289.44        19.27 o                         
  -9  10   1        760.47        816.25        25.48 o                         
  -8  10   1         55.12         30.94        10.80 o                         
  -7  10   1        801.71        817.52        23.17 o                         
  -6  10   1         74.55         86.94         8.91 o                         
  -5  10   1       1701.01       1713.80        23.48 o                         
  -4  10   1        475.49        418.53        11.24 o                         
  -3  10   1        994.34       1027.08        15.56 o                         
  -2  10   1        158.69        155.27         7.76 o                         
  -1  10   1       1509.61       1508.35        17.90 o                         
   0  10   1          4.97          4.78         4.61 o                         
   1  10   1        239.58        260.13         9.05 o                         
   2  10   1       1382.50       1346.31        17.94 o                         
   3  10   1         56.12         75.02         6.58 o                         
   4  10   1         11.83         17.49         5.36 o                         
   5  10   1        288.72        283.68        11.36 o                         
   6  10   1        106.62        112.78         9.97 o                         
   7  10   1          1.45          3.05         8.18 o                         
   8  10   1         86.78         92.07        15.42 o                         
   9  10   1          0.41         24.12        18.14 o                         
  -8  11   1        189.19        142.85        16.12 o                         
  -7  11   1         34.17         13.75         8.87 o                         
  -6  11   1        845.00        880.70        19.95 o                         
  -5  11   1          9.49         12.62         7.88 o                         
  -4  11   1       1329.91       1269.78        22.06 o                         
  -3  11   1         25.24         33.31         7.33 o                         
  -2  11   1       1093.62       1099.29        16.79 o                         
  -1  11   1        473.54        489.00        12.32 o                         
   0  11   1       1687.37       1673.43        20.03 o                         
   1  11   1        357.53        346.06        10.85 o                         
   2  11   1        115.62        113.54         7.67 o                         
   3  11   1       1214.03       1229.96        20.66 o                         
   4  11   1          5.36         11.29         7.09 o                         
   5  11   1        183.22        189.86        12.03 o                         
   6  11   1         70.43         86.08         9.64 o                         
   7  11   1        468.93        477.44        18.20 o                         
   8  11   1        804.97        840.26        54.46 o                         
  -6  12   1        210.20        205.93        13.21 o                         
  -5  12   1        608.82        608.27        20.75 o                         
  -4  12   1          5.00          7.98         8.61 o                         
  -3  12   1       1730.48       1763.03        27.59 o                         
  -2  12   1         59.76         56.26         8.72 o                         
  -1  12   1        364.84        385.84        14.06 o                         
   0  12   1        233.33        225.02        12.77 o                         
   1  12   1        507.82        490.72        16.07 o                         
   2  12   1        128.70        118.11        10.23 o                         
   3  12   1        323.89        299.94        13.37 o                         
   4  12   1        167.90        143.70        13.76 o                         
   5  12   1         36.72         44.99         9.58 o                         
   6  12   1        244.73        246.31        14.07 o                         
  -5  13   1        112.11        113.80        12.33 o                         
  -4  13   1        389.30        377.13        17.29 o                         
  -3  13   1         18.80          2.90         8.62 o                         
  -2  13   1        858.65        894.16        22.03 o                         
  -1  13   1          4.49         -4.72         9.62 o                         
   0  13   1         57.47         64.89        11.00 o                         
   1  13   1        227.78        216.01        13.13 o                         
   2  13   1        369.34        385.71        18.52 o                         
   3  13   1        143.13        145.77        12.56 o                         
   4  13   1        492.56        516.70        21.67 o                         
   5  13   1        740.65        756.33       105.66 o                         
  -1  14   1        105.21         98.84        13.47 o                         
   0  14   1        321.93        311.46        21.00 o                         
   1  14   1         83.09         66.01        13.62 o                         
 -12   0   2       2037.52       2125.61        50.68 o                         
 -10   0   2       1296.67       1393.19        32.43 o                         
  -8   0   2       2144.40       2032.67        31.95 o                         
  -6   0   2       6640.41       6669.25        71.01 o                         
  -4   0   2       1765.80       2089.53        25.65 o                         
  -2   0   2         10.66         10.18         1.69 o                         
   0   0   2          7.26         11.29         8.36 o                         
   2   0   2       4989.25       4847.62        49.96 o                         
   4   0   2       4345.02       4217.01        48.95 o                         
   6   0   2      11430.56      11522.75       119.85 o                         
   8   0   2         75.90         77.39         9.15 o                         
  10   0   2       2877.70       2945.92        65.14 o                         
  12   0   2       1477.24       1451.29        45.76 o                         
 -12   1   2         56.93         63.60        12.24 o                         
 -11   1   2       1722.81       1728.21        31.28 o                         
 -10   1   2         52.01         50.25         6.84 o                         
  -9   1   2       2609.81       2607.05        29.17 o                         
  -8   1   2         62.95         62.87         6.01 o                         
  -7   1   2       2000.20       1985.05        21.22 o                         
  -6   1   2        182.46        193.58         7.68 o                         
  -5   1   2       2193.77       1975.04        20.22 o                         
  -4   1   2        564.62        582.79         9.55 o                         
  -3   1   2       5031.87       4998.98        33.90 o                         
  -2   1   2        109.15        103.62         2.84 o                         
  -1   1   2        653.08        613.30         7.08 o                         
   0   1   2       5642.15       5733.02        62.74 o                         
   1   1   2        271.66        290.48         4.61 o                         
   2   1   2        968.04        983.33        11.12 o                         
   3   1   2       1362.20       1332.78        14.43 o                         
   4   1   2        505.31        554.95        10.28 o                         
   5   1   2       2526.32       2431.02        23.68 o                         
   6   1   2        690.65        739.14        14.63 o                         
   7   1   2       2593.88       2510.52        27.02 o                         
   8   1   2        234.39        230.99         9.90 o                         
   9   1   2       2026.37       1981.02        26.00 o                         
  10   1   2        268.30        279.62        12.01 o                         
  11   1   2       1732.25       1820.13        34.79 o                         
  12   1   2        177.62        213.64        16.31 o                         
 -12   2   2        474.37        466.48        25.27 o                         
 -11   2   2         38.85         46.64        12.11 o                         
 -10   2   2       1334.51       1324.08        23.99 o                         
  -9   2   2          8.38          4.81         6.47 o                         
  -8   2   2       3089.30       2987.12        31.49 o                         
  -7   2   2        504.43        509.35        11.07 o                         
  -6   2   2       2665.91       2664.90        24.28 o                         
  -5   2   2         30.81         29.27         3.84 o                         
  -4   2   2       4878.14       4847.26        37.36 o                         
  -3   2   2          3.53          5.23         2.18 o                         
  -2   2   2        141.11        129.51         2.92 o                         
  -1   2   2       7716.97       7541.96        42.34 o                         
   0   2   2       7155.24       6882.95        36.89 o                         
   1   2   2       1543.77       1541.23        13.62 o                         
   2   2   2          8.74          8.74         1.94 o                         
   3   2   2       1597.76       1672.06        16.41 o                         
   4   2   2       6468.34       6655.09        48.74 o                         
   5   2   2        482.05        484.42        11.09 o                         
   6   2   2        317.64        293.75         9.67 o                         
   7   2   2        408.14        430.69        11.54 o                         
   8   2   2       9642.87       9497.10        72.68 o                         
   9   2   2         84.33         79.13         7.97 o                         
  10   2   2       1218.31       1177.81        21.84 o                         
  11   2   2         77.96         68.74        11.42 o                         
  12   2   2        809.97        805.54        29.00 o                         
 -12   3   2        493.38        488.92        24.88 o                         
 -11   3   2       1514.68       1553.81        84.46 o                         
 -10   3   2         36.01         31.18         8.42 o                         
  -9   3   2       2231.03       2264.37        29.98 o                         
  -8   3   2         80.08         85.38         7.23 o                         
  -7   3   2       4162.99       4067.83        37.72 o                         
  -6   3   2       1220.86       1172.33        16.33 o                         
  -5   3   2       2607.45       2603.00        25.14 o                         
  -4   3   2         35.02         47.86         4.11 o                         
  -3   3   2       6397.22       6621.60        42.65 o                         
  -2   3   2         47.38         42.13         2.20 o                         
  -1   3   2         36.99         36.16         1.82 o                         
   0   3   2       4105.78       4151.56        22.27 o                         
   1   3   2         17.83         22.03         1.96 o                         
   2   3   2       1026.89       1080.06        12.54 o                         
   3   3   2       9272.80       9654.86        60.98 o                         
   4   3   2         25.79         28.10         3.99 o                         
   5   3   2       1103.72       1093.55        18.00 o                         
   6   3   2        285.23        286.49        10.66 o                         
   7   3   2       6517.17       6443.46        54.33 o                         
   8   3   2          4.86          9.44         5.70 o                         
   9   3   2       2199.73       2154.47        29.59 o                         
  10   3   2         33.07         36.92         9.69 o                         
  11   3   2       1340.28       1368.39        40.05 o                         
  12   3   2        249.30        216.52        11.39 o                         
 -12   4   2        932.52        931.10        31.66 o                         
 -11   4   2         57.02         50.39        13.75 o                         
 -10   4   2       2002.29       2040.01        36.44 o                         
  -9   4   2         93.24         85.41         7.73 o                         
  -8   4   2        934.09        908.51        17.02 o                         
  -7   4   2         14.26         16.20         5.06 o                         
  -6   4   2        873.86        874.97        14.23 o                         
  -5   4   2         67.66         78.72         5.53 o                         
  -4   4   2        809.30        831.83        10.50 o                         
  -3   4   2       1163.03       1287.41        12.74 o                         
  -2   4   2       4010.60       4062.91        24.12 o                         
  -1   4   2        255.02        251.35         4.49 o                         
   0   4   2         69.41         75.42         2.84 o                         
   1   4   2       1307.33       1368.46        12.01 o                         
   2   4   2       4323.94       4446.32        29.71 o                         
   3   4   2       8137.78       8783.92        57.00 o                         
   4   4   2       1170.30       1180.72        14.12 o                         
   5   4   2        214.77        219.79         7.55 o                         
   6   4   2       3708.34       3670.59        32.84 o                         
   7   4   2         19.10         18.69         4.96 o                         
   8   4   2         51.76         62.55         6.56 o                         
   9   4   2        172.11        181.48         8.76 o                         
  10   4   2       2743.07       2730.54        35.97 o                         
  11   4   2          8.27         -5.52         8.42 o                         
  12   4   2        996.54       1034.25        39.00 o                         
 -11   5   2       1263.33       1328.99        33.14 o                         
 -10   5   2        198.42        193.80        14.00 o                         
  -9   5   2       1940.04       1910.44        29.19 o                         
  -8   5   2          0.78          9.97         6.04 o                         
  -7   5   2        226.56        266.36        10.06 o                         
  -6   5   2        122.87        108.61         6.67 o                         
  -5   5   2       1544.93       1542.85        16.71 o                         
  -4   5   2        759.58        747.86        10.15 o                         
  -3   5   2         70.61         99.42         4.06 o                         
  -2   5   2       4487.03       4710.23        28.36 o                         
  -1   5   2       5202.47       5463.72        31.88 o                         
   0   5   2        255.23        281.21         5.02 o                         
   1   5   2        664.11        708.35         8.71 o                         
   2   5   2         22.16         17.96         2.96 o                         
   3   5   2        783.24        790.25        10.66 o                         
   4   5   2        815.65        807.42        11.89 o                         
   5   5   2       3364.24       3411.00        30.73 o                         
   6   5   2         37.09         41.92         5.31 o                         
   7   5   2        231.69        267.69        10.34 o                         
   8   5   2          6.38         10.26         5.39 o                         
   9   5   2       1905.60       1886.38        24.96 o                         
  10   5   2        547.21        516.84        16.17 o                         
  11   5   2       1209.87       1227.49        40.03 o                         
 -11   6   2         82.33        111.04        15.16 o                         
 -10   6   2       1056.40       1144.35        46.26 o                         
  -9   6   2         96.73        118.48        14.19 o                         
  -8   6   2       1377.41       1332.37        20.80 o                         
  -7   6   2        136.34        126.59         7.73 o                         
  -6   6   2       3074.63       3138.41        31.52 o                         
  -5   6   2         13.45         25.87         4.11 o                         
  -4   6   2       2105.22       2106.45        18.65 o                         
  -3   6   2        857.16        807.85        10.55 o                         
  -2   6   2        109.02        109.55         4.44 o                         
  -1   6   2        364.11        368.25         7.01 o                         
   0   6   2        124.27        143.78         4.79 o                         
   1   6   2       1363.70       1327.52        12.69 o                         
   2   6   2        112.16        137.75         5.21 o                         
   3   6   2        185.94        199.22         6.87 o                         
   4   6   2       1308.74       1325.15        15.62 o                         
   5   6   2        507.31        486.74        11.35 o                         
   6   6   2       2487.84       2565.65        25.68 o                         
   7   6   2        689.12        655.59        13.79 o                         
   8   6   2       1894.88       1845.93        25.04 o                         
   9   6   2        266.43        253.95        11.66 o                         
  10   6   2        783.89        874.84        63.60 o                         
  11   6   2          1.42         -2.12        14.52 o                         
 -11   7   2        276.89        295.39        20.17 o                         
 -10   7   2        144.18        134.77        13.61 o                         
  -9   7   2       1001.83       1034.23        24.85 o                         
  -8   7   2         83.78         85.74         8.67 o                         
  -7   7   2       2256.99       2251.20        26.13 o                         
  -6   7   2        114.07        106.17         6.30 o                         
  -5   7   2       1572.03       1604.64        17.43 o                         
  -4   7   2         44.33         45.09         4.29 o                         
  -3   7   2        308.20        299.97         7.10 o                         
  -2   7   2        123.43        124.34         5.30 o                         
  -1   7   2        865.05        897.36        10.98 o                         
   0   7   2       2222.34       2312.77        18.95 o                         
   1   7   2         66.21         84.86         4.74 o                         
   2   7   2        138.51        149.82         6.37 o                         
   3   7   2        132.35        136.28         6.91 o                         
   4   7   2        211.11        195.83         7.50 o                         
   5   7   2        610.96        547.98        11.25 o                         
   6   7   2          1.16          0.75         4.91 o                         
   7   7   2       4672.10       4573.61        39.64 o                         
   8   7   2         37.54         16.15         6.56 o                         
   9   7   2        776.98        774.01        16.56 o                         
  10   7   2         61.88         66.44        15.66 o                         
  11   7   2        744.88        831.17        36.50 o                         
 -10   8   2       1041.81       1107.44        27.04 o                         
  -9   8   2         72.93         94.87        12.18 o                         
  -8   8   2       1307.47       1382.23        27.35 o                         
  -7   8   2         43.13         45.58         6.68 o                         
  -6   8   2        992.02       1013.84        17.42 o                         
  -5   8   2        297.27        297.14         8.83 o                         
  -4   8   2        677.06        657.49        10.89 o                         
  -3   8   2         93.10         86.20         5.60 o                         
  -2   8   2        421.00        401.63         9.24 o                         
  -1   8   2       1594.16       1610.98        16.04 o                         
   0   8   2        466.97        460.71         8.82 o                         
   1   8   2       4832.71       4941.25        38.88 o                         
   2   8   2        712.69        712.05        11.60 o                         
   3   8   2        619.78        617.49        11.60 o                         
   4   8   2        201.01        242.06         8.65 o                         
   5   8   2        253.27        234.15         8.80 o                         
   6   8   2        867.52        891.92        15.36 o                         
   7   8   2        127.16        120.68         8.05 o                         
   8   8   2       1282.36       1291.98        33.73 o                         
   9   8   2          6.96         -0.82         5.43 o                         
  10   8   2       1130.16       1309.71        38.34 o                         
  -9   9   2       1190.56       1208.34        29.80 o                         
  -8   9   2         19.24         16.02         9.50 o                         
  -7   9   2        838.99        887.35        21.16 o                         
  -6   9   2          4.97         15.45         5.32 o                         
  -5   9   2        237.82        229.81         8.67 o                         
  -4   9   2        392.89        388.87         9.96 o                         
  -3   9   2          5.02          7.59         4.39 o                         
  -2   9   2        893.75        898.76        13.15 o                         
  -1   9   2        322.03        345.91         9.51 o                         
   0   9   2       2849.47       2786.08        22.96 o                         
   1   9   2       1014.37       1035.88        14.43 o                         
   2   9   2        721.48        711.44        11.93 o                         
   3   9   2         22.71         23.73         4.88 o                         
   4   9   2        175.62        177.10         8.29 o                         
   5   9   2       1563.49       1469.44        19.70 o                         
   6   9   2         12.00          9.66         5.92 o                         
   7   9   2        356.02        364.06        17.03 o                         
   8   9   2         56.54         59.71         9.55 o                         
   9   9   2        765.37        742.21        20.66 o                         
  -8  10   2        358.20        372.59        20.28 o                         
  -7  10   2         43.34         55.49        10.14 o                         
  -6  10   2        394.57        431.85        13.97 o                         
  -5  10   2          6.03         12.57         6.51 o                         
  -4  10   2        410.45        404.46        10.59 o                         
  -3  10   2       1619.97       1567.37        19.00 o                         
  -2  10   2         10.22          0.40         5.06 o                         
  -1  10   2         80.30         95.04         6.49 o                         
   0  10   2         59.53         55.53         5.65 o                         
   1  10   2        138.79        143.68         7.53 o                         
   2  10   2        161.18        158.41         8.03 o                         
   3  10   2        893.08        881.37        14.70 o                         
   4  10   2        203.40        206.67         8.83 o                         
   5  10   2        371.30        346.87        13.13 o                         
   6  10   2        164.83        184.13        11.62 o                         
   7  10   2         72.48         67.30        10.28 o                         
   8  10   2        363.80        379.74        22.10 o                         
  -7  11   2        447.77        471.96        23.42 o                         
  -6  11   2        120.72         96.45         9.76 o                         
  -5  11   2        293.85        304.62        12.77 o                         
  -4  11   2        579.98        558.85        15.51 o                         
  -3  11   2        100.11         97.42         8.67 o                         
  -2  11   2        624.03        608.11        14.00 o                         
  -1  11   2        329.95        325.47        10.59 o                         
   0  11   2        667.26        631.86        13.34 o                         
   1  11   2          0.91          0.68         5.24 o                         
   2  11   2        307.22        314.25        10.82 o                         
   3  11   2        107.21         91.84         8.28 o                         
   4  11   2        479.22        417.86        13.98 o                         
   5  11   2         25.03         26.79         7.83 o                         
   6  11   2         53.46         52.27        11.02 o                         
   7  11   2        173.50        162.80        14.48 o                         
  -6  12   2        166.48        165.06        12.61 o                         
  -5  12   2        385.74        411.44        17.61 o                         
  -4  12   2        183.73        208.89        11.77 o                         
  -3  12   2         96.22         86.36         9.35 o                         
  -2  12   2         81.91         78.57         8.68 o                         
  -1  12   2        344.48        357.71        13.63 o                         
   0  12   2          0.60          4.84         7.18 o                         
   1  12   2        685.76        685.57        18.50 o                         
   2  12   2         59.58         58.07         9.43 o                         
   3  12   2         44.28         47.58         9.13 o                         
   4  12   2         24.49         26.21        10.21 o                         
   5  12   2        405.50        395.91        16.75 o                         
   6  12   2        374.64        396.91        17.78 o                         
  -4  13   2        466.97        475.32        18.38 o                         
  -3  13   2        129.40        111.39        11.24 o                         
  -2  13   2        268.54        279.27        15.04 o                         
  -1  13   2         83.37         67.97        11.81 o                         
   0  13   2        386.29        371.16        19.18 o                         
   1  13   2        105.55         92.98        10.67 o                         
   2  13   2        562.49        551.67        22.06 o                         
   3  13   2         56.35         54.42        11.09 o                         
   4  13   2        394.63        411.89        17.99 o                         
  -1  14   2        310.18        295.79        17.23 o                         
   0  14   2         53.84         49.84        12.49 o                         
   1  14   2         93.80         94.26        14.84 o                         
 -11   0   3        180.86        193.49        24.32 o                         
  -9   0   3       1129.30       1059.77        23.08 o                         
  -7   0   3        256.86        204.52        10.96 o                         
  -5   0   3        114.05         98.49         6.15 o                         
  -3   0   3       4966.81       4857.18        47.69 o                         
   1   0   3        848.47        847.63        17.77 o                         
   3   0   3      11154.65      10809.87       106.14 o                         
   5   0   3       5640.71       5586.57        64.52 o                         
   7   0   3       8335.35       8313.55        87.42 o                         
   9   0   3       3249.58       3204.51        47.92 o                         
  11   0   3        585.76        593.76        31.35 o                         
 -12   1   3        231.00        212.79        18.00 o                         
 -11   1   3          3.11         -5.09         8.65 o                         
 -10   1   3        936.38        896.59        18.48 o                         
  -9   1   3          4.91          4.20         4.58 o                         
  -8   1   3        273.77        316.99         9.24 o                         
  -7   1   3        364.50        430.86         9.54 o                         
  -6   1   3         79.64         87.03         5.33 o                         
  -5   1   3        903.69       1096.25        14.56 o                         
  -4   1   3        111.86        166.27         5.46 o                         
  -3   1   3        277.33        269.51         5.12 o                         
  -2   1   3       3982.81       3883.57        27.27 o                         
  -1   1   3       1586.27       1614.19        13.34 o                         
   0   1   3        149.77        172.95         3.71 o                         
   1   1   3      31530.29      29981.07       413.87 o                         
   2   1   3        616.21        591.86         7.94 o                         
   3   1   3         45.08         38.79         3.45 o                         
   4   1   3       2328.83       2138.44        21.04 o                         
   5   1   3        325.68        357.27        10.05 o                         
   6   1   3       9790.41       9937.50        75.11 o                         
   7   1   3         84.21         86.11         6.86 o                         
   8   1   3       3797.06       3725.40        37.00 o                         
   9   1   3        248.54        240.45        11.02 o                         
  10   1   3        702.72        748.99        19.91 o                         
  11   1   3        144.33        145.48        13.13 o                         
  12   1   3        113.03        113.69        13.10 o                         
 -12   2   3         18.22         -8.84        10.39 o                         
 -11   2   3       1426.52       1490.07        34.31 o                         
 -10   2   3         88.70         80.48         9.53 o                         
  -9   2   3        364.90        376.58        13.52 o                         
  -8   2   3        944.39        918.41        16.00 o                         
  -7   2   3        145.44        170.81         7.88 o                         
  -6   2   3         13.70         11.53         3.93 o                         
  -5   2   3       1546.81       1603.07        17.34 o                         
  -4   2   3        220.22        229.95         5.97 o                         
  -3   2   3        198.37        215.12         6.19 o                         
  -2   2   3          7.64          8.53         1.50 o                         
  -1   2   3       1789.21       1748.05        12.17 o                         
   0   2   3         76.52         83.23         2.29 o                         
   1   2   3       8435.01       8187.34        51.47 o                         
   2   2   3       1209.53       1295.47        14.12 o                         
   3   2   3       7975.21       7774.69        52.22 o                         
   4   2   3          4.89         -0.01         3.31 o                         
   5   2   3       6346.38       6330.20        53.87 o                         
   6   2   3         14.56         11.51         4.76 o                         
   7   2   3       2044.73       1985.91        24.00 o                         
   8   2   3        871.71        893.37        18.91 o                         
   9   2   3       1875.74       1893.65        26.74 o                         
  10   2   3          1.59         -6.54         6.54 o                         
  11   2   3        870.46        850.18        27.91 o                         
  12   2   3        121.22        128.94        17.31 o                         
 -12   3   3        869.08        872.77        44.60 o                         
 -11   3   3         14.71          2.70        11.69 o                         
 -10   3   3        581.11        599.37        18.45 o                         
  -9   3   3        352.79        354.24        12.16 o                         
  -8   3   3        993.45       1032.48        17.37 o                         
  -7   3   3         77.94         62.56         6.29 o                         
  -6   3   3        314.12        331.04         9.20 o                         
  -5   3   3       1060.77       1151.56        14.36 o                         
  -4   3   3       1885.70       2015.51        18.31 o                         
  -3   3   3        720.80        730.15         8.87 o                         
  -2   3   3        809.28        767.92         7.65 o                         
  -1   3   3         23.94         30.45         1.54 o                         
   0   3   3       1624.53       1560.46        13.44 o                         
   1   3   3        363.78        364.44         5.85 o                         
   2   3   3      15188.07      15245.92        94.38 o                         
   3   3   3       1073.22       1055.91        12.69 o                         
   4   3   3       4616.98       4474.66        46.43 o                         
   5   3   3         24.62         14.73         4.37 o                         
   6   3   3       3340.47       3303.32        33.72 o                         
   7   3   3         15.29         28.75         6.46 o                         
   8   3   3        887.92        872.68        16.76 o                         
   9   3   3        536.72        544.95        16.18 o                         
  10   3   3        941.78       1002.05        28.95 o                         
  11   3   3          6.22         10.25        11.84 o                         
  12   3   3        264.77        219.65        21.77 o                         
 -12   4   3          8.75         20.23        11.61 o                         
 -11   4   3        286.08        277.66        20.96 o                         
 -10   4   3         22.63         13.28         8.68 o                         
  -9   4   3        636.02        646.10        16.68 o                         
  -8   4   3          3.92         -1.91         5.15 o                         
  -7   4   3        345.51        371.33        11.05 o                         
  -6   4   3        144.94        144.69         6.74 o                         
  -5   4   3         72.13         79.07         5.01 o                         
  -4   4   3        602.42        613.10        11.35 o                         
  -3   4   3        795.61        755.83        11.23 o                         
  -2   4   3       2114.45       2415.50        16.46 o                         
  -1   4   3       4119.18       4010.13        23.85 o                         
   0   4   3         10.97         14.50         1.93 o                         
   1   4   3       3632.80       3570.77        22.76 o                         
   2   4   3         57.23         76.70         3.84 o                         
   3   4   3       3418.90       3208.39        34.15 o                         
   4   4   3        999.03        963.58        12.95 o                         
   5   4   3       2877.64       2905.22        26.40 o                         
   6   4   3         18.29         26.61         5.59 o                         
   7   4   3       4212.82       4232.17        44.47 o                         
   8   4   3        233.42        220.31        10.56 o                         
   9   4   3       1974.21       1994.98        27.88 o                         
  10   4   3        337.45        352.94        15.16 o                         
  11   4   3        873.81        835.59        21.95 o                         
  12   4   3         70.59         66.16        14.62 o                         
 -11   5   3        246.84        246.22        16.33 o                         
 -10   5   3        389.58        414.55        18.99 o                         
  -9   5   3          2.86          5.50         6.47 o                         
  -8   5   3         30.65         24.98         6.60 o                         
  -7   5   3       2196.19       2151.41        25.83 o                         
  -6   5   3       1499.85       1418.08        18.50 o                         
  -5   5   3        247.25        214.38         7.59 o                         
  -4   5   3         10.31          8.50         3.02 o                         
  -3   5   3        653.26        747.16         8.88 o                         
  -2   5   3       1633.46       1574.41        13.91 o                         
  -1   5   3       1900.76       2012.99        15.30 o                         
   0   5   3       3311.46       3276.53        20.99 o                         
   1   5   3         10.75          8.10         2.66 o                         
   2   5   3       1833.50       1722.63        18.17 o                         
   3   5   3         40.43         65.88         4.47 o                         
   4   5   3       4782.02       4753.02        38.37 o                         
   5   5   3        253.45        271.83         9.55 o                         
   6   5   3       3078.60       3098.73        29.42 o                         
   7   5   3       1170.47       1144.25        18.06 o                         
   8   5   3       2604.73       2687.90        33.89 o                         
   9   5   3          4.62          8.61         6.11 o                         
  10   5   3       1354.32       1378.90        26.24 o                         
  11   5   3        147.82        123.77        10.09 o                         
 -11   6   3        223.29        209.28        20.83 o                         
 -10   6   3         29.06         18.41        10.99 o                         
  -9   6   3        196.46        207.99        13.01 o                         
  -8   6   3         22.89         39.91         6.40 o                         
  -7   6   3        496.29        487.12        12.39 o                         
  -6   6   3          5.62         20.40         4.83 o                         
  -5   6   3        487.55        455.27         9.23 o                         
  -4   6   3        315.20        278.72         6.91 o                         
  -3   6   3         65.80         93.83         4.33 o                         
  -2   6   3        100.48        115.37         4.43 o                         
  -1   6   3       2729.09       2870.94        20.50 o                         
   0   6   3        118.95        118.43         4.54 o                         
   1   6   3       5261.97       5312.96        43.38 o                         
   2   6   3        887.63        939.48        11.47 o                         
   3   6   3       2151.08       2056.90        20.32 o                         
   4   6   3         30.88         47.26         4.87 o                         
   5   6   3       4659.98       4557.06        40.35 o                         
   6   6   3        193.79        204.19         8.82 o                         
   7   6   3        482.09        529.35        13.64 o                         
   8   6   3        781.23        722.06        16.94 o                         
   9   6   3       1603.39       1614.47        28.60 o                         
  10   6   3         14.00         10.60         6.51 o                         
  11   6   3        627.33        670.11        34.11 o                         
 -11   7   3        126.31        154.72        21.98 o                         
 -10   7   3         69.04         78.38        12.00 o                         
  -9   7   3         29.38         17.29         9.55 o                         
  -8   7   3         96.53        102.51         8.93 o                         
  -7   7   3         43.66         61.01         6.90 o                         
  -6   7   3        100.31         99.68         6.91 o                         
  -5   7   3        779.07        768.99        11.87 o                         
  -4   7   3         53.81         43.84         4.14 o                         
  -3   7   3       1464.68       1495.91        15.23 o                         
  -2   7   3        397.03        402.34         8.23 o                         
  -1   7   3        134.84        119.53         5.09 o                         
   0   7   3       4317.25       4304.17        29.00 o                         
   1   7   3        172.81        181.56         6.12 o                         
   2   7   3       4742.04       4811.90        34.45 o                         
   3   7   3        214.53        225.25         7.61 o                         
   4   7   3       3766.42       3737.33        30.14 o                         
   5   7   3        132.68        119.18         7.27 o                         
   6   7   3        741.22        863.57        15.54 o                         
   7   7   3        633.02        688.64        15.14 o                         
   8   7   3       1003.15       1093.07        20.82 o                         
   9   7   3        582.10        548.21        19.16 o                         
  10   7   3        986.19       1004.12        29.93 o                         
 -10   8   3         18.09          6.59        10.09 o                         
  -9   8   3          7.87         22.32         9.44 o                         
  -8   8   3        132.91        134.79        11.66 o                         
  -7   8   3          0.56          3.44         5.41 o                         
  -6   8   3        298.91        309.36        10.25 o                         
  -5   8   3        279.16        243.85         9.80 o                         
  -4   8   3       1428.47       1387.24        15.84 o                         
  -3   8   3       1110.83       1089.94        13.63 o                         
  -2   8   3        368.72        345.38         8.99 o                         
  -1   8   3       1364.23       1299.82        14.45 o                         
   0   8   3        136.20        136.94         5.88 o                         
   1   8   3       1109.88       1117.95        13.37 o                         
   2   8   3         54.95         66.73         5.16 o                         
   3   8   3       2136.73       2161.28        21.54 o                         
   4   8   3          5.78          3.38         4.67 o                         
   5   8   3        616.37        704.60        13.32 o                         
   6   8   3        416.69        382.79        11.45 o                         
   7   8   3       2290.18       2216.49        27.59 o                         
   8   8   3         43.75         63.35        10.17 o                         
   9   8   3        947.83        961.62        30.03 o                         
  10   8   3        542.48        547.71        29.50 o                         
  -9   9   3          8.97         -3.51         8.26 o                         
  -8   9   3         17.43         15.37         8.99 o                         
  -7   9   3        391.36        417.03        16.01 o                         
  -6   9   3          5.50         36.21         5.49 o                         
  -5   9   3        931.51        881.47        14.30 o                         
  -4   9   3        244.77        214.82         7.96 o                         
  -3   9   3        346.07        343.14         9.54 o                         
  -2   9   3        531.02        559.69        10.81 o                         
  -1   9   3       1120.40       1117.51        14.12 o                         
   0   9   3       3275.56       3282.39        28.11 o                         
   1   9   3        175.18        166.57         7.14 o                         
   2   9   3       1598.58       1591.00        17.64 o                         
   3   9   3         51.05         55.33         5.65 o                         
   4   9   3       1678.99       1695.61        20.35 o                         
   5   9   3        141.53        135.58         8.16 o                         
   6   9   3       2232.80       2235.53        34.16 o                         
   7   9   3        279.32        286.39        13.56 o                         
   8   9   3       1047.63       1067.71        30.94 o                         
   9   9   3          7.33         17.84         9.17 o                         
  -8  10   3         91.75         85.65        11.09 o                         
  -7  10   3         11.16          2.14         8.37 o                         
  -6  10   3        124.27        120.27         9.58 o                         
  -5  10   3        155.86        146.85         9.29 o                         
  -4  10   3         61.91         65.60         6.59 o                         
  -3  10   3         10.43         12.07         5.37 o                         
  -2  10   3        556.01        567.44        13.26 o                         
  -1  10   3         21.02         20.21         5.09 o                         
   0  10   3       1619.30       1595.04        17.97 o                         
   1  10   3        997.42        989.66        15.87 o                         
   2  10   3        185.34        192.19         8.64 o                         
   3  10   3       1092.82       1119.91        17.27 o                         
   4  10   3         66.38         53.48         6.44 o                         
   5  10   3       1959.87       1936.52        28.08 o                         
   6  10   3        186.58        170.81        10.77 o                         
   7  10   3        674.06        671.91        22.38 o                         
   8  10   3         50.08         34.59        11.50 o                         
  -7  11   3        117.14        128.96        11.98 o                         
  -6  11   3        164.56        153.69        12.33 o                         
  -5  11   3        471.18        444.39        15.72 o                         
  -4  11   3        138.47        149.42        10.18 o                         
  -3  11   3        243.20        242.96        11.05 o                         
  -2  11   3        149.79        142.64         8.45 o                         
  -1  11   3        612.81        613.77        13.21 o                         
   0  11   3        416.67        427.56        12.41 o                         
   1  11   3        200.69        210.19         9.23 o                         
   2  11   3       1027.57       1001.59        16.56 o                         
   3  11   3          5.02         -3.54         6.03 o                         
   4  11   3       2175.95       2248.66        28.99 o                         
   5  11   3         67.37         51.55         9.03 o                         
   6  11   3        536.49        532.57        19.42 o                         
   7  11   3         10.09         -1.20        10.59 o                         
  -6  12   3        137.30        151.46        13.61 o                         
  -5  12   3         49.22         54.49         9.66 o                         
  -4  12   3        553.71        523.87        16.66 o                         
  -3  12   3        170.05        173.39        11.80 o                         
  -2  12   3        813.63        875.72        19.54 o                         
  -1  12   3        324.72        326.73        12.86 o                         
   0  12   3        211.95        219.49        11.56 o                         
   1  12   3        492.97        517.57        17.15 o                         
   2  12   3         13.28         11.74         7.66 o                         
   3  12   3       1292.60       1318.11        26.14 o                         
   4  12   3         60.08         63.78        10.86 o                         
   5  12   3        575.55        542.15        22.92 o                         
   6  12   3         16.40          6.20        11.30 o                         
  -4  13   3        129.86        107.70        13.82 o                         
  -3  13   3        283.53        268.68        17.45 o                         
  -2  13   3        785.31        811.10        28.60 o                         
  -1  13   3        125.22        117.26        11.95 o                         
   0  13   3        121.20        119.01        13.19 o                         
   1  13   3         38.13         48.83        10.74 o                         
   2  13   3        345.08        375.74        19.85 o                         
   3  13   3         66.11         71.48        11.99 o                         
   4  13   3        216.91        215.78        16.70 o                         
  -1  14   3         66.04         94.76        30.96 o                         
   0  14   3        269.87        277.86        19.89 o                         
 -12   0   4        313.50        332.45        30.55 o                         
 -10   0   4       1206.69       1236.25        28.11 o                         
  -8   0   4        436.55        424.59        15.06 o                         
  -6   0   4       5882.87       5809.28        67.59 o                         
  -4   0   4       3642.24       3277.52        36.85 o                         
  -2   0   4      18567.72      18562.27       461.30 o                         
   2   0   4      11696.30      11169.88       107.19 o                         
   4   0   4       8824.00       8679.42       107.70 o                         
   6   0   4        649.11        579.81        18.01 o                         
   8   0   4        351.00        348.63        16.60 o                         
  10   0   4        803.79        760.98        28.23 o                         
  12   0   4          0.52        -13.46        13.46 o                         
 -12   1   4          2.44         -9.21         9.21 o                         
 -11   1   4        233.11        213.30        14.66 o                         
 -10   1   4         23.42         15.74         6.37 o                         
  -9   1   4       1927.48       1813.95        24.38 o                         
  -8   1   4         68.75         57.38         5.07 o                         
  -7   1   4       1632.44       1592.24        18.19 o                         
  -6   1   4         50.36         47.65         3.93 o                         
  -5   1   4       2860.66       2754.68        24.22 o                         
  -4   1   4       4641.01       4959.46        36.11 o                         
  -3   1   4       6694.56       6388.03        43.58 o                         
  -2   1   4         62.55         60.86         1.92 o                         
  -1   1   4      11659.46      11448.26       149.32 o                         
   0   1   4        889.03        969.19         8.48 o                         
   1   1   4      56591.77      53959.36       700.64 o                         
   2   1   4        233.48        293.28         5.79 o                         
   3   1   4      10989.12      10758.58        72.24 o                         
   4   1   4         29.58         40.43         4.29 o                         
   5   1   4       7239.44       7336.53        57.62 o                         
   6   1   4        450.51        469.29        11.24 o                         
   7   1   4        403.81        420.48        12.12 o                         
   8   1   4        512.29        520.65        14.00 o                         
   9   1   4        170.12        186.73        11.81 o                         
  10   1   4         44.48         35.10         8.31 o                         
  11   1   4         82.82         55.27        11.36 o                         
  12   1   4          1.76        -11.18        11.18 o                         
 -12   2   4        467.87        463.69        21.98 o                         
 -11   2   4          9.14         23.07        13.76 o                         
 -10   2   4         19.92         19.84         7.75 o                         
  -9   2   4          6.45          8.29         5.95 o                         
  -8   2   4       2016.54       2004.38        24.13 o                         
  -7   2   4        178.18        211.75         8.58 o                         
  -6   2   4        381.05        343.80         8.54 o                         
  -5   2   4         88.82         94.44         4.81 o                         
  -4   2   4       7979.07       7963.47        55.92 o                         
  -3   2   4         36.22         52.40         2.51 o                         
  -2   2   4      16571.08      16192.27       264.45 o                         
  -1   2   4        806.05        849.79         8.00 o                         
   0   2   4       6513.20       6095.97        38.88 o                         
   1   2   4       1088.12       1107.73        11.14 o                         
   2   2   4      13378.41      13657.34        88.16 o                         
   3   2   4       1407.17       1524.85        15.57 o                         
   4   2   4       2668.34       2511.34        24.46 o                         
   5   2   4       1394.32       1525.28        18.79 o                         
   6   2   4       3446.30       3375.96        33.97 o                         
   7   2   4       1984.95       2017.33        24.61 o                         
   8   2   4       2735.53       2669.56        30.59 o                         
   9   2   4        153.15        138.36         9.69 o                         
  10   2   4        304.79        304.63        15.55 o                         
  11   2   4          3.86          4.95        11.01 o                         
  12   2   4         98.74         77.27        12.48 o                         
 -12   3   4         73.51         57.86        12.72 o                         
 -11   3   4        199.61        195.30        16.45 o                         
 -10   3   4         37.30         41.33         8.22 o                         
  -9   3   4        620.77        617.45        14.51 o                         
  -8   3   4         41.59         35.95         5.70 o                         
  -7   3   4       4794.07       4654.79        40.68 o                         
  -6   3   4        527.08        498.50        11.19 o                         
  -5   3   4       3079.82       2992.94        25.56 o                         
  -4   3   4         69.70         61.46         3.75 o                         
  -3   3   4      10500.61      10423.46        61.43 o                         
  -2   3   4        445.22        461.81         6.30 o                         
  -1   3   4      12123.61      11637.88        63.61 o                         
   0   3   4         64.31         63.29         2.62 o                         
   1   3   4      10345.92       9935.80        57.24 o                         
   2   3   4          0.99         -0.16         2.37 o                         
   3   3   4       7608.82       7197.17        49.96 o                         
   4   3   4        144.33        140.30         6.52 o                         
   5   3   4       3512.14       3464.23        33.64 o                         
   6   3   4        948.18        981.30        17.19 o                         
   7   3   4       1302.74       1273.89        20.60 o                         
   8   3   4        851.83        830.06        16.81 o                         
   9   3   4        278.47        285.67        13.37 o                         
  10   3   4          1.31          7.69         9.68 o                         
  11   3   4         14.34         21.05        11.05 o                         
  12   3   4         47.18         30.96        14.76 o                         
 -12   4   4         46.49         67.62        15.77 o                         
 -11   4   4         46.95         30.84        11.48 o                         
 -10   4   4        183.60        200.15        11.17 o                         
  -9   4   4        200.21        214.30        10.06 o                         
  -8   4   4         85.99         83.52         6.71 o                         
  -7   4   4       1650.50       1597.87        19.78 o                         
  -6   4   4       8004.02       7957.80        60.68 o                         
  -5   4   4        178.55        157.95         6.23 o                         
  -4   4   4       3539.62       3525.46        27.08 o                         
  -3   4   4        355.26        389.74         7.13 o                         
  -2   4   4       7528.60       7503.84        42.66 o                         
  -1   4   4       4267.20       4646.40        26.37 o                         
   0   4   4      10999.62      10753.13        57.46 o                         
   1   4   4          5.83         11.41         2.41 o                         
   2   4   4       8016.34       7893.81        50.04 o                         
   3   4   4       1141.88       1289.24        15.11 o                         
   4   4   4      10366.76      10698.55        72.61 o                         
   5   4   4       1098.41       1060.03        16.24 o                         
   6   4   4       2341.30       2272.23        27.13 o                         
   7   4   4        421.86        456.00        13.59 o                         
   8   4   4        883.92        868.19        18.29 o                         
   9   4   4         82.02         91.66         8.42 o                         
  10   4   4        240.19        272.03        16.83 o                         
  11   4   4         16.08         -2.66         9.64 o                         
  12   4   4         81.15         78.75        10.48 o                         
 -11   5   4          2.37         -0.84         9.84 o                         
 -10   5   4         92.69         90.18        10.63 o                         
  -9   5   4        627.23        608.28        17.38 o                         
  -8   5   4        460.36        440.86        12.33 o                         
  -7   5   4        233.46        238.05         9.27 o                         
  -6   5   4         10.84         14.31         4.57 o                         
  -5   5   4       6536.77       6514.72        46.32 o                         
  -4   5   4       2302.46       2411.99        19.99 o                         
  -3   5   4       8785.09       8843.43        57.16 o                         
  -2   5   4        137.84        168.01         4.43 o                         
  -1   5   4       5791.43       5717.80        33.40 o                         
   0   5   4        610.30        665.70         8.24 o                         
   1   5   4       6196.42       6082.61        36.48 o                         
   2   5   4        902.22        971.45        11.65 o                         
   3   5   4       9513.66       9391.65        65.74 o                         
   4   5   4        503.49        480.64        10.45 o                         
   5   5   4       4266.42       4234.83        35.66 o                         
   6   5   4         74.55         75.81         6.45 o                         
   7   5   4       1031.82       1020.62        17.98 o                         
   8   5   4        238.56        251.25        11.67 o                         
   9   5   4        646.14        668.09        16.89 o                         
  10   5   4        153.88        136.25        13.40 o                         
  11   5   4         44.03         39.21         8.77 o                         
 -11   6   4        149.32        159.91        15.79 o                         
 -10   6   4        182.82        179.35        14.78 o                         
  -9   6   4        102.96        101.54        10.11 o                         
  -8   6   4       1339.99       1309.77        20.21 o                         
  -7   6   4         52.73         61.43         6.03 o                         
  -6   6   4       3120.92       3153.94        28.89 o                         
  -5   6   4        354.07        378.45         9.17 o                         
  -4   6   4       5740.12       5716.70        36.76 o                         
  -3   6   4        749.79        742.30         9.61 o                         
  -2   6   4       6779.68       6868.95        41.22 o                         
  -1   6   4        159.73        153.87         4.93 o                         
   0   6   4       7261.47       7198.81        46.42 o                         
   1   6   4          5.53          7.79         3.06 o                         
   2   6   4       3289.04       3141.23        24.61 o                         
   3   6   4       1966.51       1965.30        20.64 o                         
   4   6   4       3307.03       3215.04        29.26 o                         
   5   6   4        873.76        838.94        14.46 o                         
   6   6   4       2958.57       2973.25        31.14 o                         
   7   6   4        939.07        962.00        17.97 o                         
   8   6   4        917.60        892.29        20.47 o                         
   9   6   4        340.20        314.01        17.28 o                         
  10   6   4         14.00         22.65        13.93 o                         
  11   6   4        528.10        512.10        28.63 o                         
 -10   7   4        136.01        174.82        13.46 o                         
  -9   7   4         71.05         64.26         9.59 o                         
  -8   7   4        769.03        778.49        17.44 o                         
  -7   7   4       1124.74       1137.51        19.85 o                         
  -6   7   4        537.35        553.77        12.04 o                         
  -5   7   4       1957.16       1946.67        20.15 o                         
  -4   7   4          5.28          8.69         3.58 o                         
  -3   7   4       3989.08       3952.44        28.39 o                         
  -2   7   4        763.56        734.35        10.24 o                         
  -1   7   4       6499.37       6338.57        38.80 o                         
   0   7   4          1.68         -0.20         3.29 o                         
   1   7   4       2587.81       2567.33        21.51 o                         
   2   7   4        265.48        245.13         7.69 o                         
   3   7   4       1148.27       1125.14        14.50 o                         
   4   7   4        121.40        142.63         6.84 o                         
   5   7   4       1597.81       1659.06        19.75 o                         
   6   7   4        192.22        235.36        10.04 o                         
   7   7   4       4841.07       4724.27        41.34 o                         
   8   7   4        268.81        289.04        12.81 o                         
   9   7   4        618.46        658.08        26.85 o                         
  10   7   4        476.35        464.88        27.15 o                         
 -10   8   4        563.08        537.98        22.40 o                         
  -9   8   4        368.03        384.93        17.18 o                         
  -8   8   4        600.40        642.82        18.47 o                         
  -7   8   4        333.85        334.21        13.30 o                         
  -6   8   4       2177.39       2191.54        24.31 o                         
  -5   8   4        128.33        166.10         7.35 o                         
  -4   8   4       2094.59       2062.54        19.61 o                         
  -3   8   4         87.17         86.77         5.54 o                         
  -2   8   4       2930.09       2959.14        23.85 o                         
  -1   8   4        132.05        138.96         5.97 o                         
   0   8   4       1472.63       1517.66        15.95 o                         
   1   8   4        642.78        619.42        10.26 o                         
   2   8   4       5330.02       5200.49        35.80 o                         
   3   8   4        107.87        128.82         6.93 o                         
   4   8   4       3107.08       3060.23        27.65 o                         
   5   8   4        689.66        692.66        13.34 o                         
   6   8   4       1376.07       1269.36        18.25 o                         
   7   8   4        917.55        900.12        17.89 o                         
   8   8   4        669.83        660.52        20.64 o                         
   9   8   4         76.35         64.27        17.55 o                         
  10   8   4        315.08        273.68        19.08 o                         
  -9   9   4         79.59         61.43         9.97 o                         
  -8   9   4        305.70        295.16        16.75 o                         
  -7   9   4       1191.47       1223.75        23.95 o                         
  -6   9   4        831.20        826.55        17.72 o                         
  -5   9   4       2440.81       2434.27        24.94 o                         
  -4   9   4         14.82         28.88         4.91 o                         
  -3   9   4       1797.69       1864.50        19.61 o                         
  -2   9   4         81.71         93.49         5.93 o                         
  -1   9   4       4762.07       4833.85        33.95 o                         
   0   9   4        273.12        289.75         8.69 o                         
   1   9   4       1607.77       1588.86        17.85 o                         
   2   9   4        428.29        398.08         9.94 o                         
   3   9   4       2789.72       2800.83        26.63 o                         
   4   9   4        408.92        433.26        11.94 o                         
   5   9   4       1212.75       1180.02        17.87 o                         
   6   9   4        322.26        330.30        13.04 o                         
   7   9   4        382.84        421.54        15.80 o                         
   8   9   4        622.27        575.48        22.67 o                         
   9   9   4        540.70        519.10        34.64 o                         
  -8  10   4        780.08        761.05        21.11 o                         
  -7  10   4        498.07        496.23        18.55 o                         
  -6  10   4        432.32        476.45        16.72 o                         
  -5  10   4        799.58        787.18        21.29 o                         
  -4  10   4       1658.95       1733.16        23.20 o                         
  -3  10   4        235.71        247.92         9.26 o                         
  -2  10   4       1757.63       1701.83        19.47 o                         
  -1  10   4        164.67        161.29         7.92 o                         
   0  10   4       3102.09       3108.91        28.92 o                         
   1  10   4          4.01          8.38         5.00 o                         
   2  10   4       2253.45       2285.96        22.34 o                         
   3  10   4        196.30        191.86         9.34 o                         
   4  10   4       2470.24       2378.10        26.36 o                         
   5  10   4         33.38         36.76         8.45 o                         
   6  10   4        979.79        971.64        20.81 o                         
   7  10   4        386.64        362.82        18.70 o                         
   8  10   4        284.15        285.81        17.32 o                         
  -7  11   4        115.99         86.15        11.44 o                         
  -6  11   4        208.21        218.28        12.50 o                         
  -5  11   4        827.80        835.92        32.54 o                         
  -4  11   4         95.97        103.08         9.81 o                         
  -3  11   4       2391.04       2346.23        28.42 o                         
  -2  11   4         32.93         38.95         6.56 o                         
  -1  11   4        590.84        587.86        13.11 o                         
   0  11   4        115.77        108.04         7.78 o                         
   1  11   4       1151.91       1133.10        17.61 o                         
   2  11   4         86.13         91.45         7.57 o                         
   3  11   4       1531.51       1527.78        22.19 o                         
   4  11   4        838.39        845.94        19.70 o                         
   5  11   4        994.99       1006.05        22.09 o                         
   6  11   4        573.32        538.62        22.59 o                         
   7  11   4        798.52        822.07        25.85 o                         
  -6  12   4        486.36        445.19        26.34 o                         
  -5  12   4        195.46        189.13        13.42 o                         
  -4  12   4        923.42        925.42        20.25 o                         
  -3  12   4        267.28        263.65        13.69 o                         
  -2  12   4        643.04        630.93        20.11 o                         
  -1  12   4         16.86         10.83         7.53 o                         
   0  12   4       1362.82       1350.32        21.87 o                         
   1  12   4         58.77         52.15         9.39 o                         
   2  12   4       1045.13       1083.13        22.55 o                         
   3  12   4        188.83        192.98        12.62 o                         
   4  12   4        385.47        332.77        16.04 o                         
   5  12   4        442.03        447.98        20.21 o                         
   6  12   4        847.80        801.65        24.43 o                         
  -4  13   4         35.35         18.24        10.83 o                         
  -3  13   4         84.90         83.07        10.31 o                         
  -2  13   4         98.81         96.88        12.39 o                         
  -1  13   4        747.83        775.90        22.16 o                         
   0  13   4          9.76         21.81        10.77 o                         
   1  13   4        848.87        910.94        24.00 o                         
   2  13   4         92.57         82.15        11.65 o                         
   3  13   4        619.87        632.74        23.12 o                         
   4  13   4        297.87        262.82        16.82 o                         
 -11   0   5         28.63         12.84        13.35 o                         
  -9   0   5       6667.32       6376.21        74.19 o                         
  -7   0   5       3700.15       3587.53        42.17 o                         
  -5   0   5       6380.29       6230.89        62.60 o                         
  -3   0   5      16846.20      15778.69       238.92 o                         
  -1   0   5       1313.60       1293.05        15.33 o                         
   1   0   5       6212.95       6349.03        62.93 o                         
   3   0   5       3456.82       3312.88        44.81 o                         
   5   0   5         12.90          3.78         6.65 o                         
   7   0   5        202.84        251.77        13.97 o                         
   9   0   5        218.79        271.02        22.97 o                         
  11   0   5        510.20        478.87        46.66 o                         
 -12   1   5        197.01        189.72        16.21 o                         
 -11   1   5          1.09          6.89         8.18 o                         
 -10   1   5       1280.20       1237.46        19.95 o                         
  -9   1   5          0.38         -0.99         4.81 o                         
  -8   1   5       2803.20       2937.32        30.07 o                         
  -7   1   5        314.41        329.39         9.00 o                         
  -6   1   5       5370.18       5393.16        48.50 o                         
  -5   1   5          0.06          0.27         2.32 o                         
  -4   1   5      14274.27      13678.61        89.89 o                         
  -3   1   5        644.06        706.09         7.43 o                         
  -2   1   5      13056.97      12590.93        88.11 o                         
  -1   1   5        648.30        723.84         7.78 o                         
   0   1   5      34335.01      33564.11       442.61 o                         
   1   1   5       2041.06       2106.07        15.99 o                         
   2   1   5       2594.88       2500.80        21.01 o                         
   3   1   5         31.08         42.11         3.91 o                         
   4   1   5       1330.47       1349.21        16.76 o                         
   5   1   5         61.87         65.18         5.66 o                         
   6   1   5         26.05         23.50         5.33 o                         
   7   1   5         28.21         26.75         5.85 o                         
   8   1   5        218.08        233.93        13.41 o                         
   9   1   5         39.47         30.38         6.98 o                         
  10   1   5        110.12        112.55        10.91 o                         
  11   1   5          3.06         -3.90        10.36 o                         
  12   1   5         72.05         82.22        14.65 o                         
 -12   2   5         15.06          8.21        10.05 o                         
 -11   2   5        817.11        735.68        25.91 o                         
 -10   2   5          0.86         -1.04         6.80 o                         
  -9   2   5        157.99        192.72         9.76 o                         
  -8   2   5        281.19        279.34         9.49 o                         
  -7   2   5       6547.17       6406.80        52.70 o                         
  -6   2   5        219.79        231.31         7.49 o                         
  -5   2   5       8309.36       8237.33        58.79 o                         
  -4   2   5        302.73        333.75         6.02 o                         
  -3   2   5       3765.78       3539.22        28.98 o                         
  -2   2   5         13.65          5.00         1.43 o                         
  -1   2   5       3518.51       3353.56        21.96 o                         
   0   2   5       2480.78       2648.65        20.55 o                         
   1   2   5       7504.26       7363.97        45.80 o                         
   2   2   5       1344.00       1344.77        13.88 o                         
   3   2   5       4071.05       4220.20        32.32 o                         
   4   2   5          3.88          1.11         3.36 o                         
   5   2   5       1045.80       1051.25        15.71 o                         
   6   2   5         30.22         45.88         6.25 o                         
   7   2   5         41.12         42.78         6.79 o                         
   8   2   5         40.71         34.45         6.61 o                         
   9   2   5        104.89        114.21         9.05 o                         
  10   2   5          1.72          4.99         8.09 o                         
  11   2   5        465.08        469.27        20.97 o                         
  12   2   5         28.63          4.75        10.96 o                         
 -12   3   5        872.23        875.89        25.47 o                         
 -11   3   5         59.01         61.16        10.22 o                         
 -10   3   5       1490.07       1450.39        27.00 o                         
  -9   3   5        240.30        227.16         9.85 o                         
  -8   3   5       1431.41       1456.20        18.95 o                         
  -7   3   5         73.75         84.55         6.42 o                         
  -6   3   5       6341.61       6182.88        47.07 o                         
  -5   3   5        497.99        547.73         9.30 o                         
  -4   3   5       7480.28       7345.65        49.39 o                         
  -3   3   5        463.30        495.31         7.33 o                         
  -2   3   5      10301.05      10130.18        57.71 o                         
  -1   3   5       1370.55       1408.74        12.42 o                         
   0   3   5       6955.28       6899.51        38.65 o                         
   1   3   5         70.76         75.49         3.21 o                         
   2   3   5       2935.01       2904.19        22.67 o                         
   3   3   5        683.10        812.42        11.36 o                         
   4   3   5       2992.91       3292.50        28.70 o                         
   5   3   5          1.93          5.59         4.85 o                         
   6   3   5         90.86         97.87         7.58 o                         
   7   3   5         89.22         69.44         7.47 o                         
   8   3   5        335.97        368.63        13.05 o                         
   9   3   5       1076.59       1032.89        20.90 o                         
  10   3   5          6.96         17.15        12.14 o                         
  11   3   5         87.18         87.07        12.67 o                         
  12   3   5        307.29        353.40        21.38 o                         
 -12   4   5         93.00         69.19        13.54 o                         
 -11   4   5        803.13        821.06        29.10 o                         
 -10   4   5        311.77        324.91        13.09 o                         
  -9   4   5       1758.51       1719.59        24.62 o                         
  -8   4   5         30.99         30.90         5.39 o                         
  -7   4   5       2378.10       2360.89        24.64 o                         
  -6   4   5       2706.64       2575.36        24.87 o                         
  -5   4   5       5524.96       5335.67        39.73 o                         
  -4   4   5        859.19        844.18         9.83 o                         
  -3   4   5       7281.07       7210.46        46.96 o                         
  -2   4   5        783.57        894.53         9.45 o                         
  -1   4   5       5260.50       4986.52        29.58 o                         
   0   4   5        878.72        959.32         9.51 o                         
   1   4   5       3589.76       3580.58        23.93 o                         
   2   4   5        190.78        214.73         6.09 o                         
   3   4   5        614.95        596.90         9.60 o                         
   4   4   5         96.48         85.34         5.74 o                         
   5   4   5       1292.78       1287.95        18.02 o                         
   6   4   5        508.99        517.60        13.64 o                         
   7   4   5        312.62        307.62        11.87 o                         
   8   4   5        173.13        162.80        10.50 o                         
   9   4   5        749.53        759.92        22.54 o                         
  10   4   5        137.38        105.65        13.45 o                         
  11   4   5        115.69        110.23        14.96 o                         
 -11   5   5        198.43        207.73        13.96 o                         
 -10   5   5       1263.34       1271.09        28.56 o                         
  -9   5   5        442.31        448.30        14.41 o                         
  -8   5   5       3543.06       3541.96        34.33 o                         
  -7   5   5        458.30        452.71        11.27 o                         
  -6   5   5       2165.13       2150.35        22.28 o                         
  -5   5   5       1430.19       1423.34        16.01 o                         
  -4   5   5       6899.95       6655.23        45.73 o                         
  -3   5   5         42.56         45.78         3.41 o                         
  -2   5   5       3596.31       3448.07        24.25 o                         
  -1   5   5        381.63        402.37         6.05 o                         
   0   5   5       3580.92       3605.69        23.87 o                         
   1   5   5         11.95         19.19         3.17 o                         
   2   5   5       2001.32       1984.72        17.68 o                         
   3   5   5         47.45         66.44         4.94 o                         
   4   5   5        826.28        826.19        13.85 o                         
   5   5   5        432.37        453.93        11.67 o                         
   6   5   5        133.19        150.40         8.24 o                         
   7   5   5         20.37         18.48         6.20 o                         
   8   5   5          1.80         -1.45         5.85 o                         
   9   5   5          1.30          0.81         7.06 o                         
  10   5   5        527.45        542.89        30.21 o                         
  11   5   5         22.12         12.13         9.01 o                         
 -11   6   5       1051.60       1099.32        33.38 o                         
 -10   6   5        582.28        608.44        21.70 o                         
  -9   6   5       2159.43       2189.05        30.03 o                         
  -8   6   5        347.28        362.16        11.83 o                         
  -7   6   5       4076.89       4050.70        35.20 o                         
  -6   6   5        149.58        180.86         7.66 o                         
  -5   6   5       1398.14       1417.23        16.26 o                         
  -4   6   5         96.44        108.91         5.20 o                         
  -3   6   5       5452.49       5390.49        34.87 o                         
  -2   6   5         78.10        101.69         4.40 o                         
  -1   6   5       5189.51       5143.26        31.76 o                         
   0   6   5          3.53          7.74         2.82 o                         
   1   6   5       1862.48       1830.04        16.33 o                         
   2   6   5       1115.58       1211.12        14.43 o                         
   3   6   5       3113.10       3129.50        27.73 o                         
   4   6   5        882.03        895.66        13.42 o                         
   5   6   5         10.61         19.27         5.14 o                         
   6   6   5        219.62        247.62         9.37 o                         
   7   6   5        114.69        127.28         8.76 o                         
   8   6   5        166.22        145.95        10.17 o                         
   9   6   5          7.29         15.23        11.32 o                         
  10   6   5        102.28         98.50        12.73 o                         
  11   6   5         11.78         -9.18         9.18 o                         
 -10   7   5        363.25        341.81        18.92 o                         
  -9   7   5        526.15        558.00        21.21 o                         
  -8   7   5       1686.05       1782.10        26.58 o                         
  -7   7   5         72.22         76.15         6.75 o                         
  -6   7   5       2779.23       2783.07        26.42 o                         
  -5   7   5        229.93        221.92         7.41 o                         
  -4   7   5       1163.30       1192.38        14.51 o                         
  -3   7   5        289.33        282.84         7.23 o                         
  -2   7   5       2980.13       2971.89        22.76 o                         
  -1   7   5         11.08         10.97         3.42 o                         
   0   7   5       1475.04       1520.72        15.00 o                         
   1   7   5         12.16         18.15         3.88 o                         
   2   7   5       5393.62       5486.73        38.93 o                         
   3   7   5        591.24        637.77        11.89 o                         
   4   7   5        317.07        346.94        10.06 o                         
   5   7   5          6.79          3.14         4.90 o                         
   6   7   5        264.87        260.27         9.83 o                         
   7   7   5        878.51        854.02        16.32 o                         
   8   7   5        136.28        147.76        10.90 o                         
   9   7   5        241.08        256.76        18.04 o                         
  10   7   5          3.04         18.02        26.30 o                         
 -10   8   5        282.35        307.45        17.05 o                         
  -9   8   5        622.32        591.81        19.72 o                         
  -8   8   5        233.95        251.70        13.27 o                         
  -7   8   5       1220.83       1190.62        20.54 o                         
  -6   8   5        191.65        192.53         8.55 o                         
  -5   8   5       1411.34       1428.20        17.40 o                         
  -4   8   5        232.78        252.55         7.91 o                         
  -3   8   5       3309.11       3308.01        26.01 o                         
  -2   8   5         78.35         88.40         5.27 o                         
  -1   8   5       2678.82       2640.78        22.12 o                         
   0   8   5        230.37        240.86         7.46 o                         
   1   8   5       8906.54       8842.38        52.47 o                         
   2   8   5        127.69        139.33         6.89 o                         
   3   8   5        230.78        246.20         8.66 o                         
   4   8   5        229.62        219.25         8.82 o                         
   5   8   5        115.49        123.65         7.59 o                         
   6   8   5        627.18        620.94        13.89 o                         
   7   8   5         66.89         75.18         8.39 o                         
   8   8   5        343.30        356.09        16.94 o                         
   9   8   5          3.52          6.36        11.02 o                         
  10   8   5          4.88        -11.79        13.12 o                         
  -9   9   5        202.12        199.12        13.16 o                         
  -8   9   5       1104.22       1070.25        23.31 o                         
  -7   9   5        330.04        363.43        14.75 o                         
  -6   9   5       2164.87       2170.94        29.41 o                         
  -5   9   5          2.83          8.69         4.72 o                         
  -4   9   5       1633.26       1670.84        21.05 o                         
  -3   9   5        559.92        491.55        10.38 o                         
  -2   9   5       1211.47       1172.37        16.80 o                         
  -1   9   5        259.62        276.66         8.36 o                         
   0   9   5       1244.24       1245.45        15.68 o                         
   1   9   5          6.31          5.16         4.41 o                         
   2   9   5         14.48          6.77         4.85 o                         
   3   9   5        408.47        420.60        11.32 o                         
   4   9   5        188.74        204.06         9.05 o                         
   5   9   5        570.92        598.09        14.13 o                         
   6   9   5        107.45        116.70        10.27 o                         
   7   9   5        211.79        234.80        12.63 o                         
   8   9   5          8.25         13.35        10.50 o                         
   9   9   5        155.39        145.74        25.27 o                         
  -8  10   5        190.90        182.80        12.63 o                         
  -7  10   5        305.14        289.54        14.09 o                         
  -6  10   5        296.02        290.64        13.49 o                         
  -5  10   5       2172.50       2112.49        30.07 o                         
  -4  10   5         12.76         13.00         5.78 o                         
  -3  10   5       1760.43       1750.44        19.88 o                         
  -2  10   5         12.07          3.49         4.76 o                         
  -1  10   5       4232.63       4242.05        35.11 o                         
   0  10   5          5.00          3.83         5.24 o                         
   1  10   5        224.39        223.93         9.28 o                         
   2  10   5        430.00        434.99        11.43 o                         
   3  10   5        532.20        547.48        13.15 o                         
   4  10   5        223.08        231.78         9.95 o                         
   5  10   5        191.80        189.57        12.53 o                         
   6  10   5        815.74        830.86        21.02 o                         
   7  10   5         15.12          8.22        10.11 o                         
   8  10   5        135.36        140.80        14.47 o                         
  -7  11   5          3.57         -3.12         7.72 o                         
  -6  11   5        622.58        548.09        19.90 o                         
  -5  11   5        253.39        273.13        16.21 o                         
  -4  11   5        985.81       1005.87        20.93 o                         
  -3  11   5          0.78          1.03         6.36 o                         
  -2  11   5       1294.99       1297.47        19.34 o                         
  -1  11   5        148.27        160.79         9.11 o                         
   0  11   5        226.60        232.49         9.47 o                         
   1  11   5        354.95        349.71        11.81 o                         
   2  11   5        768.32        799.73        22.10 o                         
   3  11   5        881.86        887.37        18.50 o                         
   4  11   5         46.14         59.61         8.92 o                         
   5  11   5        141.79        155.58        11.53 o                         
   6  11   5         53.82         64.17        14.32 o                         
   7  11   5        122.25        104.69        14.36 o                         
  -6  12   5         21.16         -3.51        11.10 o                         
  -5  12   5        575.26        526.77        23.08 o                         
  -4  12   5          1.32         -8.07         8.07 o                         
  -3  12   5       1465.33       1459.18        25.20 o                         
  -2  12   5         12.76         18.54         7.78 o                         
  -1  12   5        524.97        587.95        19.05 o                         
   0  12   5         97.03         95.26         9.61 o                         
   1  12   5        855.79        901.44        20.63 o                         
   2  12   5        392.63        385.84        15.44 o                         
   3  12   5        145.72        139.22        12.67 o                         
   4  12   5        183.53        175.04        14.69 o                         
   5  12   5        107.09        134.23        13.76 o                         
   6  12   5         59.98         63.43        12.38 o                         
  -4  13   5        550.41        482.43        20.27 o                         
  -3  13   5        280.40        280.10        13.80 o                         
  -2  13   5        670.40        658.53        25.82 o                         
  -1  13   5          2.44          3.18         8.59 o                         
   0  13   5        270.20        295.50        16.08 o                         
   1  13   5        337.59        344.73        18.43 o                         
   2  13   5        254.70        251.45        15.31 o                         
   3  13   5        727.06        760.09        25.04 o                         
   4  13   5        255.61        244.98        16.14 o                         
 -12   0   6       1221.06       1289.26        48.75 o                         
 -10   0   6       1476.40       1473.41        32.25 o                         
  -8   0   6       2621.23       2678.14        37.19 o                         
  -6   0   6       3456.29       3470.84        45.33 o                         
  -4   0   6       3433.85       4157.11        69.08 o                         
  -2   0   6       4471.48       4268.68        77.90 o                         
   0   0   6      10898.48      11465.40        97.83 o                         
   2   0   6       2011.91       2207.63        29.25 o                         
   4   0   6       1799.54       1669.46        30.96 o                         
   6   0   6       5681.37       5824.27        68.75 o                         
   8   0   6       1725.37       1683.74        34.35 o                         
  10   0   6        680.30        661.28        28.70 o                         
  12   0   6       1526.88       1519.61        57.18 o                         
 -12   1   6        241.90        248.88        27.24 o                         
 -11   1   6        897.61        890.80        40.35 o                         
 -10   1   6        416.20        392.91        11.85 o                         
  -9   1   6        544.82        573.57        12.20 o                         
  -8   1   6          6.32         -0.35         4.24 o                         
  -7   1   6       3561.34       3492.18        30.17 o                         
  -6   1   6         38.36         32.67         3.36 o                         
  -5   1   6       3281.08       3325.38        25.13 o                         
  -4   1   6        144.33        173.17         3.63 o                         
  -3   1   6        395.96        350.21         5.77 o                         
  -2   1   6       1174.98       1171.66        11.25 o                         
  -1   1   6       2075.54       2066.49        15.13 o                         
   0   1   6       5823.83       5946.18        37.78 o                         
   1   1   6       3443.85       3560.04        24.12 o                         
   2   1   6       5438.36       5722.92        41.10 o                         
   3   1   6       1011.94        976.01        14.35 o                         
   4   1   6       1243.69       1345.65        18.41 o                         
   5   1   6       1661.28       1649.12        20.28 o                         
   6   1   6        343.97        346.14        11.61 o                         
   7   1   6       1644.69       1631.81        22.44 o                         
   8   1   6         96.81        113.97         8.65 o                         
   9   1   6       1647.43       1632.83        24.27 o                         
  10   1   6         52.05         38.31         9.61 o                         
  11   1   6        847.58        849.06        30.56 o                         
  12   1   6         22.39          6.45        14.29 o                         
 -12   2   6       1059.44       1084.72        28.57 o                         
 -11   2   6         13.46         -0.65         7.38 o                         
 -10   2   6       2345.91       2337.89        31.84 o                         
  -9   2   6         56.76         65.86         6.84 o                         
  -8   2   6       3123.75       2974.09        29.27 o                         
  -7   2   6        152.35        163.77         6.66 o                         
  -6   2   6        391.70        343.32         7.83 o                         
  -5   2   6         27.46         25.10         2.50 o                         
  -4   2   6       7104.55       7202.02        49.59 o                         
  -3   2   6          1.10          0.71         1.72 o                         
  -2   2   6        160.92        199.62         4.00 o                         
  -1   2   6        560.39        621.35         6.91 o                         
   0   2   6       2593.36       2570.76        21.03 o                         
   1   2   6         13.33         14.79         2.04 o                         
   2   2   6       1899.81       1919.16        17.06 o                         
   3   2   6        942.69       1108.33        14.44 o                         
   4   2   6       4810.22       4944.21        40.25 o                         
   5   2   6        787.32        870.98        15.25 o                         
   6   2   6       1103.53       1005.40        16.97 o                         
   7   2   6          8.55         12.46         6.13 o                         
   8   2   6       4597.51       4566.44        45.10 o                         
   9   2   6         32.53         33.33         7.57 o                         
  10   2   6       2457.96       2381.49        38.24 o                         
  11   2   6          2.86          9.33        12.49 o                         
  12   2   6        961.84        984.34        42.48 o                         
 -12   3   6         61.77         90.27        17.88 o                         
 -11   3   6        920.53        922.95        23.65 o                         
 -10   3   6         30.85         25.33         6.91 o                         
  -9   3   6       2207.87       2188.24        24.56 o                         
  -8   3   6        135.91        163.03         7.39 o                         
  -7   3   6        529.00        506.05        10.36 o                         
  -6   3   6        430.91        470.53         9.26 o                         
  -5   3   6       3506.22       3457.60        28.69 o                         
  -4   3   6          7.91         15.00         2.42 o                         
  -3   3   6       1772.67       1804.50        15.03 o                         
  -2   3   6         12.03         14.00         1.63 o                         
  -1   3   6        367.62        475.17         7.22 o                         
   0   3   6       4199.34       4635.77        31.73 o                         
   1   3   6        538.09        547.53         7.89 o                         
   2   3   6        551.31        568.46         8.74 o                         
   3   3   6       1769.85       1834.86        17.80 o                         
   4   3   6       2789.14       2981.74        27.10 o                         
   5   3   6       4835.41       4970.29        47.05 o                         
   6   3   6         28.40         23.20         5.95 o                         
   7   3   6        981.13        976.38        18.04 o                         
   8   3   6         49.87         50.67         7.79 o                         
   9   3   6        889.78        915.35        20.83 o                         
  10   3   6         50.77         31.60        11.23 o                         
  11   3   6       1525.89       1534.07        36.28 o                         
  12   3   6         20.10         32.13        14.00 o                         
 -11   4   6        252.15        266.23        16.34 o                         
 -10   4   6       1150.81       1166.23        21.05 o                         
  -9   4   6        175.89        187.09         8.94 o                         
  -8   4   6        888.04        918.83        15.13 o                         
  -7   4   6       1005.82        994.84        14.66 o                         
  -6   4   6       2279.91       2314.62        22.89 o                         
  -5   4   6        257.39        258.95         6.89 o                         
  -4   4   6        281.07        250.88         6.28 o                         
  -3   4   6         33.23         28.75         2.83 o                         
  -2   4   6       1799.65       1742.03        15.61 o                         
  -1   4   6       1602.78       1709.01        15.51 o                         
   0   4   6        121.51        132.68         4.15 o                         
   1   4   6        335.11        317.39         6.09 o                         
   2   4   6         10.83         11.87         2.93 o                         
   3   4   6        188.80        222.89         6.81 o                         
   4   4   6       3052.00       3068.58        29.65 o                         
   5   4   6         56.82         41.62         5.66 o                         
   6   4   6       1207.09       1216.66        22.31 o                         
   7   4   6        123.53        141.93         9.17 o                         
   8   4   6       2053.19       1982.22        30.29 o                         
   9   4   6          0.13         12.37         7.36 o                         
  10   4   6       1597.30       1503.62        42.99 o                         
  11   4   6         82.86         57.61        14.13 o                         
 -11   5   6       1155.76       1241.61        26.38 o                         
 -10   5   6          8.13         12.57         9.54 o                         
  -9   5   6       1191.24       1258.57        21.63 o                         
  -8   5   6        163.55        164.21         8.29 o                         
  -7   5   6       1237.80       1262.70        16.77 o                         
  -6   5   6       1165.18       1159.86        14.41 o                         
  -5   5   6         80.69         96.03         5.06 o                         
  -4   5   6         12.29         17.48         3.30 o                         
  -3   5   6       1103.35       1061.94        14.46 o                         
  -2   5   6       1243.17       1396.56        13.08 o                         
  -1   5   6       1265.36       1393.32        13.41 o                         
   0   5   6         31.49         49.77         3.15 o                         
   1   5   6        392.65        414.02         8.43 o                         
   2   5   6       1990.43       1981.23        18.32 o                         
   3   5   6        454.46        494.20        12.31 o                         
   4   5   6         36.04         41.93         5.06 o                         
   5   5   6        555.57        590.18        12.29 o                         
   6   5   6         13.17         16.23         5.30 o                         
   7   5   6       2649.96       2601.36        29.63 o                         
   8   5   6         15.55          7.41         6.62 o                         
   9   5   6       1168.75       1117.18        25.84 o                         
  10   5   6        302.75        297.38        19.36 o                         
  11   5   6        618.88        620.85        24.37 o                         
 -11   6   6         22.51         11.19        11.07 o                         
 -10   6   6        448.73        475.45        25.04 o                         
  -9   6   6         16.27         22.39         6.50 o                         
  -8   6   6       1979.53       1920.90        24.24 o                         
  -7   6   6          1.96          5.36         5.14 o                         
  -6   6   6        527.43        566.43        10.88 o                         
  -5   6   6         73.41         75.33         5.69 o                         
  -4   6   6       1176.06       1183.86        13.82 o                         
  -3   6   6        146.89        157.89         5.81 o                         
  -2   6   6         21.43         35.65         3.84 o                         
  -1   6   6        405.49        398.89         6.81 o                         
   0   6   6         71.86         78.68         4.14 o                         
   1   6   6        132.75        130.47         5.46 o                         
   2   6   6       1687.70       1714.23        17.17 o                         
   3   6   6         94.60         77.33         5.77 o                         
   4   6   6         61.59         63.79         5.78 o                         
   5   6   6          1.53         -0.88         4.69 o                         
   6   6   6       1915.84       1859.63        22.93 o                         
   7   6   6         30.77         39.90         7.28 o                         
   8   6   6        884.56        861.05        19.73 o                         
   9   6   6         16.00         29.27        11.97 o                         
  10   6   6        475.29        441.56        21.81 o                         
  11   6   6          5.50         -5.15        11.32 o                         
 -10   7   6        223.78        236.90        12.70 o                         
  -9   7   6       1812.79       1826.50        34.99 o                         
  -8   7   6         39.19         51.41         7.36 o                         
  -7   7   6       1175.80       1194.14        18.84 o                         
  -6   7   6         12.44         21.52         5.21 o                         
  -5   7   6       2052.78       2040.64        20.11 o                         
  -4   7   6        668.06        670.70        10.72 o                         
  -3   7   6          9.25         10.67         3.82 o                         
  -2   7   6         46.43         32.83         4.42 o                         
  -1   7   6        177.13        166.79         5.73 o                         
   0   7   6         94.98        105.77         5.17 o                         
   1   7   6        168.08        176.30         6.40 o                         
   2   7   6       2115.54       2077.05        21.92 o                         
   3   7   6        678.83        707.01        12.11 o                         
   4   7   6        563.28        568.99        11.64 o                         
   5   7   6       1216.17       1162.93        17.04 o                         
   6   7   6        137.23        117.89         8.06 o                         
   7   7   6       2654.45       2677.70        31.75 o                         
   8   7   6          9.92         30.04         8.95 o                         
   9   7   6        954.26        940.30        34.36 o                         
  10   7   6          3.54         27.16        13.15 o                         
 -10   8   6        536.82        557.28        20.06 o                         
  -9   8   6        106.29        130.42        10.76 o                         
  -8   8   6        659.26        728.66        21.48 o                         
  -7   8   6         25.69         21.00         6.50 o                         
  -6   8   6       1539.63       1560.83        19.79 o                         
  -5   8   6        245.26        247.54         8.41 o                         
  -4   8   6       1357.45       1262.51        16.52 o                         
  -3   8   6        106.63        131.83         6.73 o                         
  -2   8   6         37.80         30.32         4.18 o                         
  -1   8   6        681.12        684.93        10.84 o                         
   0   8   6         13.91         15.46         4.08 o                         
   1   8   6       1774.87       1755.70        17.62 o                         
   2   8   6         35.26         20.64         5.00 o                         
   3   8   6         96.83         96.36         6.78 o                         
   4   8   6        544.76        547.54        12.24 o                         
   5   8   6        302.78        292.76        10.26 o                         
   6   8   6        698.53        684.67        15.04 o                         
   7   8   6        558.60        542.88        16.66 o                         
   8   8   6        848.95        835.03        27.07 o                         
   9   8   6         11.88         12.84        10.99 o                         
  10   8   6        623.43        532.77        49.56 o                         
  -9   9   6        751.35        722.86        22.96 o                         
  -8   9   6        245.20        308.27        16.70 o                         
  -7   9   6        970.60       1032.25        21.63 o                         
  -6   9   6         24.70         19.85         7.16 o                         
  -5   9   6         57.42         62.80         5.69 o                         
  -4   9   6          5.80          8.16         5.10 o                         
  -3   9   6        114.84        139.24         7.22 o                         
  -2   9   6        845.50        801.17        12.19 o                         
  -1   9   6        300.39        289.71         8.59 o                         
   0   9   6       1931.58       1917.48        21.22 o                         
   1   9   6         59.19         60.63         5.29 o                         
   2   9   6        271.45        277.45         9.23 o                         
   3   9   6         67.30         62.11         6.44 o                         
   4   9   6         92.16         83.50         7.14 o                         
   5   9   6        589.75        604.79        14.02 o                         
   6   9   6        135.90        135.81        10.03 o                         
   7   9   6        433.52        421.42        18.13 o                         
   8   9   6         12.23         11.04        10.96 o                         
   9   9   6        752.23        817.97        28.79 o                         
  -8  10   6        367.80        345.52        15.89 o                         
  -7  10   6        111.47        105.58        10.10 o                         
  -6  10   6        564.45        562.36        15.87 o                         
  -5  10   6         21.75         28.90         7.68 o                         
  -4  10   6        407.28        432.87        15.20 o                         
  -3  10   6        353.80        307.15        10.63 o                         
  -2  10   6         44.72         48.71         5.75 o                         
  -1  10   6        226.16        245.91         8.75 o                         
   0  10   6          0.42          2.73         5.05 o                         
   1  10   6       1180.01       1165.56        17.02 o                         
   2  10   6        119.49        123.85         7.49 o                         
   3  10   6        385.33        396.56        12.37 o                         
   4  10   6          9.48          8.18         6.41 o                         
   5  10   6        104.67         93.12        10.09 o                         
   6  10   6        114.98         99.11        13.52 o                         
   7  10   6        174.73        173.12        16.66 o                         
   8  10   6         82.19         60.67        13.58 o                         
  -7  11   6        326.40        364.24        20.07 o                         
  -6  11   6        160.19        195.15        14.08 o                         
  -5  11   6        203.84        196.53        12.81 o                         
  -4  11   6        114.15        121.23        10.68 o                         
  -3  11   6        130.24        149.21        10.72 o                         
  -2  11   6       1123.42       1163.50        20.68 o                         
  -1  11   6         30.74         34.13         6.23 o                         
   0  11   6         23.87         14.50         6.18 o                         
   1  11   6        163.31        160.74         9.45 o                         
   2  11   6        275.05        264.35        10.74 o                         
   3  11   6         33.74         36.00         7.76 o                         
   4  11   6         21.59         -1.42         7.93 o                         
   5  11   6         18.17         14.72         9.76 o                         
   6  11   6         65.31         37.68        14.26 o                         
   7  11   6        329.06        351.08        21.72 o                         
  -6  12   6        542.59        535.47        20.89 o                         
  -5  12   6        313.14        326.02        15.56 o                         
  -4  12   6         23.38          4.69         9.35 o                         
  -3  12   6        466.93        468.40        17.33 o                         
  -2  12   6        248.75        266.60        14.02 o                         
  -1  12   6        127.40        150.48        10.24 o                         
   0  12   6         66.76         56.67         9.45 o                         
   1  12   6        237.35        236.05        13.62 o                         
   2  12   6        189.14        181.32        13.39 o                         
   3  12   6        299.01        273.50        16.40 o                         
   4  12   6         14.43         -8.92         8.92 o                         
   5  12   6        499.41        515.82        23.45 o                         
  -4  13   6        975.33       1013.42        85.34 o                         
  -3  13   6        154.93        127.85        13.48 o                         
  -2  13   6         92.22         65.31        12.41 o                         
  -1  13   6         27.76         50.37        10.93 o                         
   0  13   6        519.05        541.95        19.33 o                         
   1  13   6         38.90         55.12        10.90 o                         
   2  13   6        211.30        204.59        14.29 o                         
   3  13   6          0.55         -4.46        10.23 o                         
 -11   0   7        217.16        202.40        17.48 o                         
  -9   0   7       2207.08       1952.99        30.53 o                         
  -7   0   7         42.64         42.04         6.21 o                         
  -5   0   7          9.09         24.47         2.87 o                         
  -3   0   7        518.44        445.76        20.48 o                         
  -1   0   7         31.17         27.58         2.72 o                         
   1   0   7       1485.36       1270.67        23.33 o                         
   3   0   7       4341.60       4152.79        50.25 o                         
   5   0   7       2859.11       2763.01        46.32 o                         
   7   0   7       4257.03       4219.24        64.71 o                         
   9   0   7       4348.95       4380.69        61.30 o                         
  11   0   7        284.09        244.63        24.62 o                         
 -12   1   7        652.72        732.19        41.33 o                         
 -11   1   7        197.28        197.11        12.38 o                         
 -10   1   7        472.20        498.50        12.66 o                         
  -9   1   7         26.11         37.91         5.62 o                         
  -8   1   7        744.01        693.58        14.28 o                         
  -7   1   7         12.08         11.76         3.30 o                         
  -6   1   7        609.88        637.02         9.97 o                         
  -5   1   7         85.22         85.76         3.25 o                         
  -4   1   7       1747.64       1766.71        22.41 o                         
  -3   1   7        124.01        131.25         3.81 o                         
  -2   1   7       3705.08       3702.89        30.44 o                         
  -1   1   7       1267.92       1247.54        10.06 o                         
   0   1   7       4550.13       4280.40        27.64 o                         
   1   1   7         48.62         55.40         3.29 o                         
   2   1   7       3597.71       3318.86        26.86 o                         
   3   1   7       2762.26       3041.41        26.88 o                         
   4   1   7       6201.39       5941.55        48.45 o                         
   5   1   7         49.64         39.47         5.37 o                         
   6   1   7       5051.58       5031.60        44.50 o                         
   7   1   7          7.16          6.57         5.48 o                         
   8   1   7       5449.99       5483.96        52.13 o                         
   9   1   7          1.14          3.07         6.36 o                         
  10   1   7       1234.20       1212.03        26.39 o                         
  11   1   7         51.02         47.78        11.97 o                         
  12   1   7        222.25        229.72        17.55 o                         
 -12   2   7         23.08         18.06         9.71 o                         
 -11   2   7       1055.82       1091.12        21.64 o                         
 -10   2   7          2.61          4.12         5.69 o                         
  -9   2   7        429.12        472.86        13.80 o                         
  -8   2   7        564.07        513.09        10.62 o                         
  -7   2   7        431.80        405.65         9.69 o                         
  -6   2   7         11.39          9.56         3.23 o                         
  -5   2   7         24.27         29.83         2.82 o                         
  -4   2   7         98.97         94.56         3.19 o                         
  -3   2   7         39.65         51.70         2.65 o                         
  -2   2   7         11.61         12.65         1.89 o                         
  -1   2   7       9205.68       9323.00        60.47 o                         
   0   2   7       2292.81       2513.08        18.43 o                         
   1   2   7        152.37        100.56         3.55 o                         
   2   2   7        267.38        332.97         6.51 o                         
   3   2   7       5490.42       5581.10        42.91 o                         
   4   2   7        210.70        246.89         8.73 o                         
   5   2   7       3604.68       3498.23        33.82 o                         
   6   2   7        216.96        229.71         9.96 o                         
   7   2   7       6419.96       6366.41        56.86 o                         
   8   2   7          3.20          1.90         6.21 o                         
   9   2   7        499.67        514.48        16.23 o                         
  10   2   7         53.14         51.58        11.04 o                         
  11   2   7       1133.31       1135.35        30.39 o                         
  12   2   7         82.06         73.76        14.61 o                         
 -11   3   7         21.23         36.38         9.37 o                         
 -10   3   7        687.77        683.03        17.43 o                         
  -9   3   7         25.78         23.83         4.99 o                         
  -8   3   7        519.32        535.97        11.01 o                         
  -7   3   7       1428.66       1388.63        16.58 o                         
  -6   3   7        528.13        543.67         9.74 o                         
  -5   3   7        118.42        115.20         4.69 o                         
  -4   3   7        108.72        102.23         4.14 o                         
  -3   3   7        679.13        689.11         8.18 o                         
  -2   3   7       3142.34       3066.55        21.26 o                         
  -1   3   7        543.74        643.48         9.82 o                         
   0   3   7       7457.30       7353.68        48.75 o                         
   1   3   7       1716.17       1777.18        15.60 o                         
   2   3   7       3354.42       3352.57        25.93 o                         
   3   3   7          0.11          0.46         3.06 o                         
   4   3   7       3827.19       3710.97        32.02 o                         
   5   3   7         78.72         92.65         7.13 o                         
   6   3   7       3824.30       3749.49        37.04 o                         
   7   3   7         85.10         99.45         8.49 o                         
   8   3   7        412.17        421.39        15.18 o                         
   9   3   7        200.91        203.78        12.27 o                         
  10   3   7       1497.49       1450.04        37.09 o                         
  11   3   7          3.16        -13.92        13.92 o                         
 -11   4   7        695.52        689.90        21.62 o                         
 -10   4   7         57.05         62.68         7.66 o                         
  -9   4   7        697.01        652.36        13.98 o                         
  -8   4   7         88.97         90.41         6.32 o                         
  -7   4   7        139.99        139.58         6.74 o                         
  -6   4   7       4551.93       4495.08        33.53 o                         
  -5   4   7        170.75        171.78         6.54 o                         
  -4   4   7        117.60        119.17         4.36 o                         
  -3   4   7       1186.83       1215.42        11.23 o                         
  -2   4   7         76.65        118.91         4.20 o                         
  -1   4   7        108.44        204.89         5.76 o                         
   0   4   7        395.98        415.68         6.46 o                         
   1   4   7       5890.33       5894.03        37.89 o                         
   2   4   7          2.67          2.87         3.01 o                         
   3   4   7       7119.44       6950.25        48.54 o                         
   4   4   7        513.54        579.13        10.86 o                         
   5   4   7       3401.12       3323.32        31.89 o                         
   6   4   7        294.79        327.85        12.13 o                         
   7   4   7       2221.85       2268.06        28.59 o                         
   8   4   7        265.71        287.76        12.51 o                         
   9   4   7       2215.23       2190.17        36.78 o                         
  10   4   7        481.26        466.68        44.29 o                         
  11   4   7        824.33        851.50        32.29 o                         
 -11   5   7        167.59        203.65        13.06 o                         
 -10   5   7        536.84        559.28        21.44 o                         
  -9   5   7          0.76         -0.68         6.36 o                         
  -8   5   7         27.13         30.05         4.96 o                         
  -7   5   7         74.33         82.91         5.73 o                         
  -6   5   7       1276.64       1261.70        15.45 o                         
  -5   5   7        989.61       1000.71        14.32 o                         
  -4   5   7        206.76        206.72         6.11 o                         
  -3   5   7        111.70        117.43         4.95 o                         
  -2   5   7        117.62        162.30         5.51 o                         
  -1   5   7        484.10        466.30         8.04 o                         
   0   5   7       3421.43       3423.10        25.06 o                         
   1   5   7         30.69         40.85         3.62 o                         
   2   5   7       5076.04       5169.74        37.02 o                         
   3   5   7        478.47        517.29         9.88 o                         
   4   5   7       3812.25       3677.73        30.74 o                         
   5   5   7        184.75        184.24         7.98 o                         
   6   5   7       2325.33       2310.88        25.82 o                         
   7   5   7          9.98         21.25         6.52 o                         
   8   5   7       2125.96       2138.52        29.87 o                         
   9   5   7        205.37        208.03        13.99 o                         
  10   5   7       1202.54       1206.49        30.98 o                         
  11   5   7         22.04         -2.12        12.39 o                         
 -11   6   7         13.51         14.45        12.25 o                         
 -10   6   7         22.23         20.16         8.84 o                         
  -9   6   7        178.31        198.80         9.48 o                         
  -8   6   7         93.73        103.62         6.97 o                         
  -7   6   7         81.96         83.14         6.22 o                         
  -6   6   7          3.96          8.60         4.22 o                         
  -5   6   7         83.26         90.60         5.42 o                         
  -4   6   7       1793.39       1756.08        17.45 o                         
  -3   6   7        258.89        207.08         6.53 o                         
  -2   6   7       1541.08       1635.63        15.98 o                         
  -1   6   7       1981.67       1994.80        18.06 o                         
   0   6   7          4.11          7.95         3.00 o                         
   1   6   7       3220.36       3078.86        24.44 o                         
   2   6   7        281.11        289.51         8.15 o                         
   3   6   7       2564.78       2498.35        24.40 o                         
   4   6   7       1574.36       1574.06        20.66 o                         
   5   6   7       2832.85       2817.66        30.23 o                         
   6   6   7        145.56        141.04         8.05 o                         
   7   6   7        905.33        918.86        17.84 o                         
   8   6   7        191.92        186.13        13.76 o                         
   9   6   7       1349.50       1358.57        35.52 o                         
  10   6   7         82.24         38.63        15.96 o                         
 -10   7   7         35.24         40.10         8.60 o                         
  -9   7   7         28.76         42.60         8.25 o                         
  -8   7   7        111.59        122.64         8.16 o                         
  -7   7   7        200.13        199.38         9.41 o                         
  -6   7   7         34.69         27.15         5.28 o                         
  -5   7   7         38.86         48.14         4.69 o                         
  -4   7   7        196.18        210.97         7.50 o                         
  -3   7   7       2751.55       2643.38        23.14 o                         
  -2   7   7       1229.01       1204.66        14.41 o                         
  -1   7   7          8.53          9.82         3.96 o                         
   0   7   7       1262.15       1277.51        14.15 o                         
   1   7   7       2436.77       2400.15        23.38 o                         
   2   7   7       3438.70       3495.14        28.83 o                         
   3   7   7        118.34        113.75         6.48 o                         
   4   7   7       2145.40       2162.77        26.19 o                         
   5   7   7          4.62          7.24         5.43 o                         
   6   7   7       1461.57       1543.27        20.98 o                         
   7   7   7          6.20         23.40         6.21 o                         
   8   7   7        858.93        910.26        21.67 o                         
   9   7   7        196.65        195.43        17.60 o                         
  10   7   7        691.19        674.62        32.11 o                         
  -9   8   7         15.75         12.99         8.53 o                         
  -8   8   7        119.74        129.67        11.11 o                         
  -7   8   7          8.23         12.92         5.69 o                         
  -6   8   7        666.21        699.83        14.24 o                         
  -5   8   7        119.43        117.35         5.97 o                         
  -4   8   7        227.19        238.52         8.53 o                         
  -3   8   7        644.45        572.27        11.52 o                         
  -2   8   7       1148.21       1179.64        16.26 o                         
  -1   8   7       1908.12       1851.59        17.89 o                         
   0   8   7        156.19        152.97         6.29 o                         
   1   8   7       2303.04       2285.86        21.26 o                         
   2   8   7         23.89         21.56         4.90 o                         
   3   8   7       1269.70       1295.46        17.15 o                         
   4   8   7        320.49        321.99        10.40 o                         
   5   8   7       2401.20       2382.40        25.96 o                         
   6   8   7        341.05        313.07        11.77 o                         
   7   8   7       1979.05       2078.12        32.06 o                         
   8   8   7         18.81         34.00        11.14 o                         
   9   8   7        253.95        230.53        17.15 o                         
  -9   9   7        170.11        192.53        13.19 o                         
  -8   9   7         46.35         37.11         8.59 o                         
  -7   9   7        297.99        285.03        13.87 o                         
  -6   9   7          2.31         -1.73         5.66 o                         
  -5   9   7        704.26        675.89        23.64 o                         
  -4   9   7         79.47         68.71         6.77 o                         
  -3   9   7        176.48        170.06         8.76 o                         
  -2   9   7         20.36         28.99         5.59 o                         
  -1   9   7       1424.66       1438.68        16.51 o                         
   0   9   7        671.59        674.27        11.91 o                         
   1   9   7         57.67         57.39         5.55 o                         
   2   9   7        792.22        809.79        14.27 o                         
   3   9   7         96.54         97.97         7.62 o                         
   4   9   7       1577.35       1557.16        20.31 o                         
   5   9   7         66.37         57.95         7.27 o                         
   6   9   7       1198.39       1252.69        23.53 o                         
   7   9   7        131.65        151.01        11.63 o                         
   8   9   7        400.00        453.19        21.91 o                         
   9   9   7         17.58         37.23        14.60 o                         
  -8  10   7          4.57         -5.90         9.46 o                         
  -7  10   7         72.21         52.14         7.71 o                         
  -6  10   7        256.73        320.13        19.94 o                         
  -5  10   7        328.25        304.42        13.27 o                         
  -4  10   7        914.15        885.77        22.46 o                         
  -3  10   7        108.04        124.73         7.83 o                         
  -2  10   7        108.09        114.79         8.09 o                         
  -1  10   7         12.52          7.75         4.64 o                         
   0  10   7       3586.34       3592.73        30.93 o                         
   1  10   7       2025.18       2021.63        21.75 o                         
   2  10   7          1.45          3.72         5.08 o                         
   3  10   7       1008.63        971.95        17.18 o                         
   4  10   7          0.62          1.03         6.18 o                         
   5  10   7       1915.24       1942.63        30.07 o                         
   6  10   7         92.15         81.26        12.16 o                         
   7  10   7        375.21        319.53        19.23 o                         
   8  10   7          3.87          1.03        11.38 o                         
  -7  11   7        140.08        134.03        12.96 o                         
  -6  11   7        143.10        153.20        13.17 o                         
  -5  11   7        206.84        221.06        13.40 o                         
  -4  11   7         28.28         21.17        10.02 o                         
  -3  11   7        459.28        472.49        16.90 o                         
  -2  11   7         79.16         80.00         8.96 o                         
  -1  11   7        244.75        255.60        10.80 o                         
   0  11   7         25.19         24.39         6.16 o                         
   1  11   7        639.86        673.82        15.87 o                         
   2  11   7        968.75        996.27        18.12 o                         
   3  11   7          4.11          6.74         6.83 o                         
   4  11   7       1015.05       1104.85        25.33 o                         
   5  11   7         63.84         79.46        12.24 o                         
   6  11   7        686.02        713.28        29.63 o                         
   7  11   7        148.82        140.95        15.62 o                         
  -5  12   7        179.11        216.16        15.26 o                         
  -4  12   7        448.01        451.77        19.67 o                         
  -3  12   7        184.75        186.93        14.03 o                         
  -2  12   7       1145.68       1117.10        25.93 o                         
  -1  12   7        930.20        943.28        24.69 o                         
   0  12   7         81.23         96.57         9.09 o                         
   1  12   7        162.89        159.90        12.66 o                         
   2  12   7        224.88        232.20        13.64 o                         
   3  12   7       1061.84       1094.24        23.39 o                         
   4  12   7        201.66        250.13        20.75 o                         
   5  12   7        145.87        123.18        14.81 o                         
  -3  13   7        444.49        395.98        20.33 o                         
  -2  13   7        517.14        474.21        22.21 o                         
  -1  13   7        280.05        284.82        13.33 o                         
   0  13   7         59.49         60.36        10.24 o                         
   1  13   7         28.73         35.26        10.34 o                         
   2  13   7        167.42        147.10        13.37 o                         
   3  13   7        159.74        176.58        13.46 o                         
 -12   0   8          2.14         -5.27        17.44 o                         
 -10   0   8        756.98        726.38        19.88 o                         
  -8   0   8       1233.28       1083.65        19.48 o                         
  -6   0   8       1645.14       1547.54        29.58 o                         
  -4   0   8        429.65        362.82         8.76 o                         
  -2   0   8       8920.93       9216.30       192.59 o                         
   0   0   8      13032.10      12827.82       110.29 o                         
   2   0   8       6232.55       6303.96        69.57 o                         
   4   0   8       3339.54       3091.41        39.39 o                         
   6   0   8       1552.27       1514.79        31.03 o                         
   8   0   8        243.41        242.41        15.97 o                         
  10   0   8         20.80         36.93        13.00 o                         
 -12   1   8         32.28         44.00        10.38 o                         
 -11   1   8         44.89         42.35         8.53 o                         
 -10   1   8          3.76          2.84         4.34 o                         
  -9   1   8       1079.48       1075.11        15.35 o                         
  -8   1   8        555.02        490.95         8.98 o                         
  -7   1   8        600.22        605.32         8.56 o                         
  -6   1   8         17.18         27.35         2.39 o                         
  -5   1   8       2946.33       2934.62        31.60 o                         
  -4   1   8          0.57          0.88         2.26 o                         
  -3   1   8       5457.92       5318.34        60.87 o                         
  -2   1   8        111.33        165.51         4.18 o                         
  -1   1   8       9524.32       9464.66        58.03 o                         
   0   1   8       2177.83       2300.92        17.70 o                         
   1   1   8      17904.30      17952.45       123.43 o                         
   2   1   8       1301.22       1466.15        14.38 o                         
   3   1   8      10979.38      10728.43        74.12 o                         
   4   1   8          6.10          0.71         3.93 o                         
   5   1   8       2648.28       2633.31        28.06 o                         
   6   1   8         30.13         27.28         5.96 o                         
   7   1   8        769.83        757.43        17.09 o                         
   8   1   8       2475.91       2482.34        37.67 o                         
   9   1   8        475.77        479.02        15.50 o                         
  10   1   8        584.00        551.86        20.04 o                         
  11   1   8         92.69         87.05        12.72 o                         
 -11   2   8         32.86         28.65         6.79 o                         
 -10   2   8          4.14          7.07         4.68 o                         
  -9   2   8         19.65         19.42         4.81 o                         
  -8   2   8       1377.75       1359.89        17.26 o                         
  -7   2   8        179.64        169.54         5.84 o                         
  -6   2   8       1534.47       1534.56        15.10 o                         
  -5   2   8         52.27         62.63         3.12 o                         
  -4   2   8       3782.35       3675.31        31.95 o                         
  -3   2   8         14.65          9.89         1.78 o                         
  -2   2   8       4042.84       3716.79        25.51 o                         
  -1   2   8         12.20         22.86         2.30 o                         
   0   2   8       2389.13       2197.23        16.83 o                         
   1   2   8        934.74        976.28        11.34 o                         
   2   2   8      14571.38      14340.39        89.97 o                         
   3   2   8        388.57        391.00         9.19 o                         
   4   2   8       2087.01       1968.33        22.54 o                         
   5   2   8        240.47        266.00        10.06 o                         
   6   2   8       3930.80       3853.54        37.66 o                         
   7   2   8        781.65        791.32        16.94 o                         
   8   2   8         58.17         71.33         8.95 o                         
   9   2   8        454.91        423.33        15.21 o                         
  10   2   8         68.84         61.69        10.94 o                         
  11   2   8          0.57          0.98        12.72 o                         
 -11   3   8         42.78         45.22         9.44 o                         
 -10   3   8         49.32         74.69         7.65 o                         
  -9   3   8         19.85         22.31         5.38 o                         
  -8   3   8         14.41         10.30         4.25 o                         
  -7   3   8       4646.38       4581.90        38.39 o                         
  -6   3   8        113.95        121.08         5.27 o                         
  -5   3   8       2109.33       2100.25        17.71 o                         
  -4   3   8          3.90          3.12         2.65 o                         
  -3   3   8       3367.61       3284.31        24.31 o                         
  -2   3   8          3.70          1.25         1.91 o                         
  -1   3   8       7584.12       7592.38        47.14 o                         
   0   3   8         27.24         42.10         3.14 o                         
   1   3   8       4423.91       4091.82        29.16 o                         
   2   3   8          2.02          4.60         2.80 o                         
   3   3   8       2504.34       2353.82        21.51 o                         
   4   3   8         39.36         51.88         5.36 o                         
   5   3   8       4070.85       4090.96        37.77 o                         
   6   3   8       1124.97       1136.53        18.68 o                         
   7   3   8        770.33        784.49        16.89 o                         
   8   3   8          6.09          6.85         7.62 o                         
   9   3   8        421.51        432.64        19.69 o                         
  10   3   8         53.38         49.64        12.16 o                         
  11   3   8        129.58        111.23        16.05 o                         
 -11   4   8        418.03        475.75        19.24 o                         
 -10   4   8        117.61        114.78         8.21 o                         
  -9   4   8        170.40        186.93         7.68 o                         
  -8   4   8        247.08        247.70         8.10 o                         
  -7   4   8        125.91        123.55         6.08 o                         
  -6   4   8       1978.74       1970.01        19.36 o                         
  -5   4   8        510.96        522.35         7.25 o                         
  -4   4   8       3669.52       3639.42        27.61 o                         
  -3   4   8        187.10        221.21         4.34 o                         
  -2   4   8       7044.95       7053.49        43.39 o                         
  -1   4   8       1672.89       1802.15        17.48 o                         
   0   4   8       6020.58       5780.22        37.07 o                         
   1   4   8         32.40         29.17         3.27 o                         
   2   4   8       4273.56       4412.63        32.25 o                         
   3   4   8         87.04        107.77         5.67 o                         
   4   4   8       6254.96       6321.46        46.75 o                         
   5   4   8       1099.36       1051.26        17.63 o                         
   6   4   8       1073.07       1072.72        18.61 o                         
   7   4   8         69.78         72.69         8.04 o                         
   8   4   8        814.16        794.14        18.94 o                         
   9   4   8        280.76        306.09        17.69 o                         
  10   4   8         62.85         45.23        21.36 o                         
  11   4   8          7.47          2.56        14.80 o                         
 -11   5   8          1.93          4.64         7.89 o                         
 -10   5   8         49.68         32.09         5.93 o                         
  -9   5   8        286.97        282.18        10.77 o                         
  -8   5   8         27.32         28.34         5.29 o                         
  -7   5   8         35.19         38.27         4.94 o                         
  -6   5   8        577.73        576.17        10.43 o                         
  -5   5   8       6728.57       6608.38        47.84 o                         
  -4   5   8        794.96        771.64        10.86 o                         
  -3   5   8       5062.53       5119.21        36.20 o                         
  -2   5   8        675.44        695.36         9.72 o                         
  -1   5   8       7137.03       7181.58        47.08 o                         
   0   5   8         86.38         81.11         4.11 o                         
   1   5   8       3898.73       3773.23        27.39 o                         
   2   5   8          2.47          4.21         3.44 o                         
   3   5   8       5698.42       5640.86        41.04 o                         
   4   5   8       1882.71       1934.73        20.63 o                         
   5   5   8       1750.86       1793.72        20.79 o                         
   6   5   8          3.17          5.34         5.67 o                         
   7   5   8       1117.89       1155.43        20.90 o                         
   8   5   8        354.65        355.13        14.43 o                         
   9   5   8        444.93        442.88        27.42 o                         
  10   5   8         35.00         38.61        12.83 o                         
  11   5   8          7.31        -13.62        13.62 o                         
 -10   6   8        111.19        108.44         9.51 o                         
  -9   6   8        238.65        237.42         9.95 o                         
  -8   6   8        789.89        765.54        15.19 o                         
  -7   6   8       1259.03       1243.14        16.99 o                         
  -6   6   8       1068.50       1022.43        14.33 o                         
  -5   6   8          7.37          7.47         3.51 o                         
  -4   6   8       4387.03       4325.42        32.06 o                         
  -3   6   8       1479.75       1533.57        16.72 o                         
  -2   6   8       4055.90       4010.55        30.03 o                         
  -1   6   8          1.09          3.90         3.58 o                         
   0   6   8       3784.34       3753.45        26.99 o                         
   1   6   8          1.29          3.42         3.28 o                         
   2   6   8       3361.46       3243.06        25.99 o                         
   3   6   8       1243.95       1217.57        15.90 o                         
   4   6   8       1466.91       1493.31        19.10 o                         
   5   6   8         58.35         49.32         6.09 o                         
   6   6   8       1217.24       1246.58        18.53 o                         
   7   6   8        891.21        887.87        17.24 o                         
   8   6   8        939.90        950.80        27.28 o                         
   9   6   8         20.71         19.86        11.63 o                         
  10   6   8        300.69        302.52        20.79 o                         
 -10   7   8         73.38        102.19         9.76 o                         
  -9   7   8        199.53        200.15        11.34 o                         
  -8   7   8        205.22        221.89         9.80 o                         
  -7   7   8        711.04        728.26        14.42 o                         
  -6   7   8        209.03        224.36         8.75 o                         
  -5   7   8       1476.41       1465.61        15.90 o                         
  -4   7   8         49.69         41.17         5.07 o                         
  -3   7   8       3500.00       3428.84        31.21 o                         
  -2   7   8        576.06        566.06        10.58 o                         
  -1   7   8       2576.95       2561.55        22.54 o                         
   0   7   8         11.01         11.89         3.02 o                         
   1   7   8       2770.38       2731.75        22.88 o                         
   2   7   8       1282.45       1248.57        16.01 o                         
   3   7   8        590.57        579.94        11.29 o                         
   4   7   8         21.79         19.05         5.22 o                         
   5   7   8       1926.73       1955.23        22.66 o                         
   6   7   8        565.16        538.59        14.60 o                         
   7   7   8       1671.38       1594.10        23.58 o                         
   8   7   8        977.86        923.75        22.02 o                         
   9   7   8        603.07        601.75        26.56 o                         
  10   7   8        124.02        121.50        19.35 o                         
  -9   8   8         80.98         74.12         9.95 o                         
  -8   8   8        239.32        268.40        12.80 o                         
  -7   8   8        266.16        287.74        11.96 o                         
  -6   8   8       1502.95       1455.31        19.58 o                         
  -5   8   8        411.20        429.62        11.18 o                         
  -4   8   8       1596.84       1550.83        19.28 o                         
  -3   8   8        157.99        130.04         6.99 o                         
  -2   8   8       2187.59       2258.96        23.61 o                         
  -1   8   8        227.56        248.08         8.69 o                         
   0   8   8       5520.91       5541.08        38.67 o                         
   1   8   8       1811.62       1785.97        18.07 o                         
   2   8   8        792.95        800.09        13.84 o                         
   3   8   8        246.49        251.75         9.62 o                         
   4   8   8       2376.92       2343.77        24.42 o                         
   5   8   8        590.34        580.70        13.62 o                         
   6   8   8       1285.13       1293.68        20.17 o                         
   7   8   8          9.68         17.53         7.77 o                         
   8   8   8        877.85        996.34        37.38 o                         
   9   8   8        216.62        177.18        17.00 o                         
  -8   9   8        125.75        130.89        10.84 o                         
  -7   9   8        833.91        828.41        18.99 o                         
  -6   9   8        467.45        445.85        17.26 o                         
  -5   9   8        855.07        865.43        15.87 o                         
  -4   9   8         86.89        107.80         7.41 o                         
  -3   9   8       1212.07       1269.04        18.61 o                         
  -2   9   8        230.80        238.38        10.26 o                         
  -1   9   8       3049.98       2967.65        28.07 o                         
   0   9   8          0.69         -3.58         3.58 o                         
   1   9   8        461.53        476.26        10.69 o                         
   2   9   8         37.96         36.65         5.75 o                         
   3   9   8       1971.85       1970.05        23.35 o                         
   4   9   8        488.97        457.01        13.46 o                         
   5   9   8        725.67        711.48        15.59 o                         
   6   9   8        375.74        369.29        15.04 o                         
   7   9   8        622.67        661.51        20.64 o                         
   8   9   8         76.82         51.48        13.75 o                         
  -8  10   8        136.82        108.76        10.07 o                         
  -7  10   8        690.48        699.28        22.34 o                         
  -6  10   8        866.56        935.99        27.52 o                         
  -5  10   8        765.43        745.96        18.70 o                         
  -4  10   8       1362.41       1342.02        24.17 o                         
  -3  10   8         33.93         27.27         7.45 o                         
  -2  10   8       2237.25       2243.36        26.35 o                         
  -1  10   8        399.64        373.03        12.08 o                         
   0  10   8       1543.22       1559.49        19.39 o                         
   1  10   8         24.81         10.78         5.62 o                         
   2  10   8       2551.11       2568.81        33.57 o                         
   3  10   8        315.51        297.07        11.31 o                         
   4  10   8       1686.89       1635.46        24.52 o                         
   5  10   8        322.79        326.42        16.72 o                         
   6  10   8        763.40        804.49        22.62 o                         
   7  10   8        169.86        151.79        15.90 o                         
  -6  11   8         96.61        103.45        12.06 o                         
  -5  11   8        737.02        731.74        19.51 o                         
  -4  11   8        180.42        157.40        12.83 o                         
  -3  11   8       1460.01       1506.88        31.73 o                         
  -2  11   8        185.48        194.42        12.32 o                         
  -1  11   8         65.92         87.10         9.36 o                         
   0  11   8        156.92        153.03         8.98 o                         
   1  11   8       1755.92       1740.97        27.69 o                         
   2  11   8        103.28        101.31         9.05 o                         
   3  11   8       1533.87       1534.75        26.19 o                         
   4  11   8        308.11        289.60        16.64 o                         
   5  11   8        856.04        818.76        25.50 o                         
   6  11   8        212.72        177.08        18.30 o                         
  -5  12   8        102.43         79.09        11.37 o                         
  -4  12   8       1008.83        983.84        24.61 o                         
  -3  12   8        100.94         93.63        12.20 o                         
  -2  12   8        405.84        396.44        19.40 o                         
  -1  12   8         23.28          0.30         8.94 o                         
   0  12   8        569.42        584.66        16.71 o                         
   1  12   8        476.19        442.01        24.75 o                         
   2  12   8        370.65        385.60        17.55 o                         
   3  12   8         12.37         14.52         9.27 o                         
   4  12   8        854.69        858.57        27.27 o                         
   5  12   8        351.43        327.41        18.21 o                         
  -2  13   8         90.53         61.17        13.81 o                         
  -1  13   8        642.62        621.25        25.82 o                         
   0  13   8         36.85         47.75         6.80 o                         
   1  13   8       1050.55       1076.94        30.54 o                         
   2  13   8        286.47        276.20        16.23 o                         
 -11   0   9        104.37        115.95         9.88 o                         
  -9   0   9       4997.48       4647.72        72.09 o                         
  -7   0   9       3315.29       3205.34        49.63 o                         
  -5   0   9       6769.41       6731.47       103.56 o                         
  -3   0   9       8958.87       8673.17       124.67 o                         
  -1   0   9       2847.83       2654.71        26.79 o                         
   1   0   9       3943.18       3857.84        54.61 o                         
   3   0   9       3779.23       3957.89        46.05 o                         
   5   0   9        173.28        163.13        11.15 o                         
   7   0   9        306.54        330.92        16.97 o                         
   9   0   9         17.10         35.29        10.93 o                         
  11   0   9         62.09         43.46        27.36 o                         
 -11   1   9         29.31         27.11         5.68 o                         
 -10   1   9        743.21        718.38        16.54 o                         
  -9   1   9         48.09         51.40         3.69 o                         
  -8   1   9       2518.93       2593.60        31.68 o                         
  -7   1   9         40.52         36.09         4.17 o                         
  -6   1   9       4675.14       4474.69        45.65 o                         
  -5   1   9        397.72        485.46         9.27 o                         
  -4   1   9       9222.36       8885.30        78.79 o                         
  -3   1   9        376.48        471.72         9.30 o                         
  -2   1   9       8815.64       8632.27        67.14 o                         
  -1   1   9          0.44          1.30         1.64 o                         
   0   1   9       5853.23       5684.23        35.02 o                         
   1   1   9       4221.05       4455.53        38.43 o                         
   2   1   9       1627.28       1577.48        18.62 o                         
   3   1   9        225.70        267.58         8.05 o                         
   4   1   9       1016.15       1002.84        15.67 o                         
   5   1   9        129.44        158.59         8.57 o                         
   6   1   9          0.83         -5.22         5.22 o                         
   7   1   9          4.24          7.69         6.34 o                         
   8   1   9        427.45        472.11        15.03 o                         
   9   1   9        118.00        119.88        10.07 o                         
  10   1   9         56.13         50.52        11.82 o                         
  11   1   9        298.35        300.18        20.70 o                         
 -11   2   9       1267.08       1182.95        17.50 o                         
 -10   2   9          6.54          5.19         3.61 o                         
  -9   2   9        997.15        981.95        16.26 o                         
  -8   2   9          9.06         10.52         4.17 o                         
  -7   2   9       4426.86       4438.60        38.51 o                         
  -6   2   9         60.90         68.05         3.91 o                         
  -5   2   9       4335.43       4249.29        47.62 o                         
  -4   2   9        297.24        325.52         8.01 o                         
  -3   2   9       7847.58       7683.85        69.71 o                         
  -2   2   9        843.52        891.91         9.18 o                         
  -1   2   9      11014.02      11063.63        74.19 o                         
   0   2   9         96.82        110.04         3.78 o                         
   1   2   9      12065.10      12524.22        88.68 o                         
   2   2   9          5.83          7.57         2.76 o                         
   3   2   9        455.96        404.10         8.80 o                         
   4   2   9        153.83        180.45         7.74 o                         
   5   2   9       1527.37       1617.79        21.60 o                         
   6   2   9        372.71        399.81        12.84 o                         
   7   2   9         48.28         48.11         7.30 o                         
   8   2   9          8.87          3.25         7.59 o                         
   9   2   9        176.85        183.20        13.63 o                         
  10   2   9        118.15         90.24        13.08 o                         
  11   2   9        369.77        379.11        25.05 o                         
 -11   3   9          2.18         -1.56         5.81 o                         
 -10   3   9        901.78        888.19        16.14 o                         
  -9   3   9         75.58         68.68         6.19 o                         
  -8   3   9       1010.89        998.26        14.01 o                         
  -7   3   9        279.09        287.26         9.33 o                         
  -6   3   9       4376.37       4400.85        37.29 o                         
  -5   3   9         26.77         23.24         2.83 o                         
  -4   3   9       4638.72       4553.93        34.29 o                         
  -3   3   9        195.06        186.47         4.69 o                         
  -2   3   9       7228.72       7033.69        48.03 o                         
  -1   3   9         12.91         16.45         2.51 o                         
   0   3   9       3782.82       3690.42        24.99 o                         
   1   3   9         18.44         37.44         3.59 o                         
   2   3   9       1413.31       1410.99        14.82 o                         
   3   3   9       1091.60       1260.79        14.93 o                         
   4   3   9       1230.85       1334.90        17.12 o                         
   5   3   9        109.41        124.45         7.78 o                         
   6   3   9       1715.45       1705.64        23.55 o                         
   7   3   9       1255.96       1231.17        21.06 o                         
   8   3   9         19.70         24.97         7.62 o                         
   9   3   9         12.40         -6.26         9.74 o                         
  10   3   9         31.47         27.31        13.45 o                         
  11   3   9         83.88         67.13        17.15 o                         
 -11   4   9        494.88        467.22        17.66 o                         
 -10   4   9        110.64        111.08         7.96 o                         
  -9   4   9       2330.43       2374.41        23.58 o                         
  -8   4   9        220.62        216.87         7.76 o                         
  -7   4   9       1683.21       1695.90        18.11 o                         
  -6   4   9       1776.74       1789.05        19.71 o                         
  -5   4   9       8678.75       8430.27        54.58 o                         
  -4   4   9         11.75         19.74         3.16 o                         
  -3   4   9       5936.02       5779.72        41.86 o                         
  -2   4   9         13.23         20.30         3.03 o                         
  -1   4   9       2499.52       2505.94        20.39 o                         
   0   4   9        775.55        810.05        10.14 o                         
   1   4   9       3664.90       3644.48        27.59 o                         
   2   4   9         29.30         38.12         4.09 o                         
   3   4   9       2069.46       2029.58        21.05 o                         
   4   4   9         16.62         10.29         4.37 o                         
   5   4   9       1119.70       1111.44        17.33 o                         
   6   4   9        471.60        494.03        14.17 o                         
   7   4   9         10.38         11.53         6.53 o                         
   8   4   9          1.77         -3.11         6.88 o                         
   9   4   9        238.72        244.42        16.60 o                         
  10   4   9         63.16         31.18        17.01 o                         
  11   4   9         91.85        120.81        21.58 o                         
 -11   5   9         65.77         46.99        12.57 o                         
 -10   5   9       1123.04       1171.01        20.24 o                         
  -9   5   9        238.52        247.93        10.81 o                         
  -8   5   9       2459.12       2459.13        31.04 o                         
  -7   5   9        313.12        305.85         8.69 o                         
  -6   5   9       6067.53       5959.96        43.04 o                         
  -5   5   9         94.39        105.09         4.87 o                         
  -4   5   9       4633.75       4526.28        30.69 o                         
  -3   5   9         40.13         44.45         4.04 o                         
  -2   5   9       2897.96       2828.22        22.59 o                         
  -1   5   9         26.80         41.99         4.23 o                         
   0   5   9       3428.70       3319.08        25.21 o                         
   1   5   9       1101.60       1127.87        12.41 o                         
   2   5   9       1926.98       1949.52        19.34 o                         
   3   5   9         11.62         13.92         4.11 o                         
   4   5   9       2032.26       1986.85        21.24 o                         
   5   5   9       1400.08       1416.19        18.46 o                         
   6   5   9         13.61         16.09         6.03 o                         
   7   5   9          9.27          5.60         6.92 o                         
   8   5   9         11.39         -0.46         7.48 o                         
   9   5   9        117.97         97.91        14.24 o                         
  10   5   9        402.16        387.66        21.11 o                         
 -10   6   9        317.06        318.13        22.56 o                         
  -9   6   9       1342.07       1343.31        20.84 o                         
  -8   6   9        685.83        694.76        14.30 o                         
  -7   6   9       2984.82       2999.90        28.25 o                         
  -6   6   9          5.82          7.54         4.18 o                         
  -5   6   9        592.58        606.10         9.89 o                         
  -4   6   9         14.08         17.34         4.03 o                         
  -3   6   9       5625.77       5536.37        38.61 o                         
  -2   6   9         23.54         28.79         4.37 o                         
  -1   6   9       3632.18       3605.96        32.60 o                         
   0   6   9        320.57        315.76         8.92 o                         
   1   6   9        473.31        472.13         8.77 o                         
   2   6   9        973.25       1007.62        13.19 o                         
   3   6   9       3246.62       3246.20        28.75 o                         
   4   6   9          5.12          7.72         4.77 o                         
   5   6   9          4.00          0.52         5.12 o                         
   6   6   9         45.55         37.06         6.41 o                         
   7   6   9        157.97        159.68         9.50 o                         
   8   6   9         62.24         61.82         9.99 o                         
   9   6   9         53.37         46.87        13.49 o                         
  10   6   9        205.02        254.33        20.58 o                         
 -10   7   9       1132.05       1082.52        24.26 o                         
  -9   7   9        281.68        288.60        12.78 o                         
  -8   7   9       2251.96       2232.63        27.38 o                         
  -7   7   9        182.89        191.05         8.78 o                         
  -6   7   9       1886.44       1912.70        21.45 o                         
  -5   7   9        113.67        129.42         6.50 o                         
  -4   7   9       1021.78       1011.04        14.37 o                         
  -3   7   9        334.67        318.41         9.19 o                         
  -2   7   9       5516.91       5504.83        39.70 o                         
  -1   7   9         63.51         50.68         5.01 o                         
   0   7   9       2198.40       2199.78        23.17 o                         
   1   7   9         75.68         83.43         5.26 o                         
   2   7   9       5629.50       5740.67        42.04 o                         
   3   7   9       1654.69       1671.93        18.93 o                         
   4   7   9        188.84        201.60         8.75 o                         
   5   7   9         50.40         49.31         6.59 o                         
   6   7   9        308.86        273.91        11.35 o                         
   7   7   9       1600.40       1578.30        25.82 o                         
   8   7   9         89.43         98.83        12.45 o                         
   9   7   9         26.73         34.01        13.37 o                         
  -9   8   9        295.08        304.62        13.65 o                         
  -8   8   9        509.23        516.27        15.61 o                         
  -7   8   9       1461.89       1515.26        21.63 o                         
  -6   8   9        163.72        176.76        10.02 o                         
  -5   8   9       2684.35       2673.80        26.14 o                         
  -4   8   9          0.50         -0.40         5.03 o                         
  -3   8   9        798.28        832.06        14.06 o                         
  -2   8   9        178.69        199.46         8.00 o                         
  -1   8   9       3160.86       3148.74        29.20 o                         
   0   8   9         29.84         32.49         5.61 o                         
   1   8   9       4647.92       4593.44        34.38 o                         
   2   8   9        266.55        270.81         8.97 o                         
   3   8   9         21.34         22.83         5.34 o                         
   4   8   9        654.63        631.32        13.41 o                         
   5   8   9        247.80        272.75        10.54 o                         
   6   8   9        170.46        165.17         9.54 o                         
   7   8   9        251.71        271.05        13.36 o                         
   8   8   9        578.76        620.79        38.66 o                         
   9   8   9         38.57         50.19        13.13 o                         
  -8   9   9        862.35        875.35        21.20 o                         
  -7   9   9        262.87        276.70        15.51 o                         
  -6   9   9       1424.44       1430.73        25.62 o                         
  -5   9   9         52.75         46.69         8.14 o                         
  -4   9   9       1873.53       1882.92        24.00 o                         
  -3   9   9        160.21        157.20         8.30 o                         
  -2   9   9        634.66        608.35        13.63 o                         
  -1   9   9        258.33        263.82        11.49 o                         
   0   9   9       2148.16       2176.35        23.62 o                         
   1   9   9        101.68         99.40         6.13 o                         
   2   9   9        763.95        725.62        14.98 o                         
   3   9   9        193.31        193.87         8.80 o                         
   4   9   9        619.14        628.59        15.45 o                         
   5   9   9        779.59        742.18        16.35 o                         
   6   9   9          4.07         25.57         8.42 o                         
   7   9   9        282.66        312.05        15.83 o                         
   8   9   9          0.13         -3.74        12.03 o                         
  -7  10   9        531.54        513.65        19.57 o                         
  -6  10   9        129.35        110.47        12.00 o                         
  -5  10   9       1574.80       1560.23        26.07 o                         
  -4  10   9          4.99          5.16         7.28 o                         
  -3  10   9       1824.82       1761.66        26.65 o                         
  -2  10   9          0.75          2.66         6.62 o                         
  -1  10   9       1883.67       1864.45        23.59 o                         
   0  10   9        428.63        422.51        12.80 o                         
   1  10   9         37.02         44.81         5.64 o                         
   2  10   9        113.13        116.61         7.13 o                         
   3  10   9        805.42        803.45        15.72 o                         
   4  10   9        720.14        757.47        17.20 o                         
   5  10   9         31.84         24.37         8.62 o                         
   6  10   9        735.13        761.45        23.64 o                         
   7  10   9          0.79        -11.62        11.62 o                         
  -6  11   9        329.19        328.98        16.69 o                         
  -5  11   9        111.39         67.77        11.24 o                         
  -4  11   9        970.88        956.04        22.92 o                         
  -3  11   9          0.13          3.52         8.57 o                         
  -2  11   9       1727.94       1759.55        28.91 o                         
  -1  11   9         48.41         57.41         8.63 o                         
   0  11   9       1133.70       1179.93        22.53 o                         
   1  11   9        399.73        400.97        11.87 o                         
   2  11   9        580.91        613.65        16.15 o                         
   3  11   9        378.78        400.46        15.60 o                         
   4  11   9         49.83         52.19         8.82 o                         
   5  11   9         53.09         58.82        12.38 o                         
   6  11   9         62.16         53.17        14.36 o                         
  -4  12   9          0.26         -9.52        10.11 o                         
  -3  12   9       1017.18        965.45        24.46 o                         
  -2  12   9          0.83         -0.95         9.36 o                         
  -1  12   9        300.17        327.42        16.49 o                         
   0  12   9         20.40          5.22         9.29 o                         
   1  12   9        496.75        558.21        17.16 o                         
   2  12   9        695.74        696.33        23.59 o                         
   3  12   9        302.34        353.96        14.89 o                         
   4  12   9        710.69        747.21        26.13 o                         
  -1  13   9         12.98         10.68        12.19 o                         
   0  13   9        651.49        642.76        30.99 o                         
   1  13   9        240.59        270.40        11.02 o                         
 -10   0  10        935.05        916.67        30.39 o                         
  -8   0  10        599.15        667.18        20.19 o                         
  -6   0  10       1443.92       1417.46        53.39 o                         
  -4   0  10        266.25        250.09        29.32 o                         
  -2   0  10       3704.87       3877.40        52.75 o                         
   0   0  10        919.04        869.38        14.28 o                         
   2   0  10        211.58        217.39        11.05 o                         
   4   0  10        730.92        646.66        22.16 o                         
   6   0  10       1652.83       1660.96        53.45 o                         
   8   0  10         67.98         56.58        11.15 o                         
  10   0  10        214.30        208.76        21.29 o                         
 -11   1  10        917.55       1016.96        25.56 o                         
 -10   1  10         11.88         15.24         7.44 o                         
  -9   1  10       1280.52       1336.51        25.04 o                         
  -8   1  10        133.23        108.46         7.20 o                         
  -7   1  10       2445.56       2427.11        28.19 o                         
  -6   1  10        195.05        192.77         7.25 o                         
  -5   1  10       1286.40       1237.82        14.15 o                         
  -4   1  10       1445.97       1648.04        29.41 o                         
  -3   1  10        246.74        204.83         6.40 o                         
  -2   1  10         89.99         96.99         4.45 o                         
  -1   1  10         27.60         28.06         2.33 o                         
   0   1  10        303.69        366.91         4.89 o                         
   1   1  10       1833.11       2020.84        24.94 o                         
   2   1  10       1736.46       1951.37        22.97 o                         
   3   1  10        161.98        169.69         6.05 o                         
   4   1  10        839.37        955.13        18.32 o                         
   5   1  10       1477.37       1511.13        22.05 o                         
   6   1  10        441.94        422.96        14.21 o                         
   7   1  10       1485.66       1456.82        22.50 o                         
   8   1  10        135.21        134.15         9.84 o                         
   9   1  10       1454.93       1450.55        32.15 o                         
  10   1  10         55.01         54.59        13.46 o                         
  11   1  10        758.02        749.86        38.17 o                         
 -11   2  10         24.25         25.58         6.32 o                         
 -10   2  10       1693.54       1712.16        25.03 o                         
  -9   2  10         39.62         43.03         5.62 o                         
  -8   2  10       1365.56       1329.71        24.03 o                         
  -7   2  10          3.55          7.81         4.26 o                         
  -6   2  10       3064.72       3005.57        30.96 o                         
  -5   2  10         22.55         18.49         4.06 o                         
  -4   2  10       3817.09       3810.04        49.90 o                         
  -3   2  10         73.01         75.44         3.95 o                         
  -2   2  10        166.08        131.72         4.49 o                         
  -1   2  10        185.71        204.73         5.29 o                         
   0   2  10       1747.18       1747.73        14.97 o                         
   1   2  10        524.83        533.09         8.49 o                         
   2   2  10        854.82        949.15        11.77 o                         
   3   2  10        230.32        266.64         7.77 o                         
   4   2  10       1044.02       1019.89        16.22 o                         
   5   2  10         31.25         41.31         6.99 o                         
   6   2  10       1871.53       1888.51        25.00 o                         
   7   2  10         41.08         41.04         7.38 o                         
   8   2  10       1753.22       1721.15        27.64 o                         
   9   2  10        164.32        152.67        13.73 o                         
  10   2  10        661.71        668.49        29.75 o                         
  11   2  10          4.20          9.37        16.74 o                         
 -11   3  10        419.08        384.17        13.62 o                         
 -10   3  10          6.30          2.48         5.26 o                         
  -9   3  10       1148.86       1136.12        20.79 o                         
  -8   3  10         13.74         11.67         2.74 o                         
  -7   3  10       1405.19       1370.37        18.27 o                         
  -6   3  10        104.65         97.99         4.24 o                         
  -5   3  10       1482.27       1527.08        15.39 o                         
  -4   3  10        330.36        315.80         5.82 o                         
  -3   3  10        860.02        809.02         9.54 o                         
  -2   3  10         43.78         43.10         3.13 o                         
  -1   3  10        359.31        492.32         7.25 o                         
   0   3  10       5887.98       6546.12        40.50 o                         
   1   3  10         43.17         57.56         4.04 o                         
   2   3  10          8.06         13.48         3.42 o                         
   3   3  10        518.47        547.25        10.45 o                         
   4   3  10        299.05        341.45         9.78 o                         
   5   3  10       2293.15       2298.64        26.67 o                         
   6   3  10        512.67        522.98        14.09 o                         
   7   3  10        208.18        208.79        11.20 o                         
   8   3  10         50.23         53.21         8.27 o                         
   9   3  10       1743.70       1737.18        36.23 o                         
  10   3  10         21.68         10.73        17.23 o                         
  11   3  10       1119.17       1132.34        56.28 o                         
 -11   4  10        116.77        126.06        11.05 o                         
 -10   4  10       1126.29       1106.50        16.35 o                         
  -9   4  10         16.79         21.38         4.16 o                         
  -8   4  10       1500.32       1500.16        17.71 o                         
  -7   4  10         57.41         66.63         4.83 o                         
  -6   4  10        183.78        191.78         7.95 o                         
  -5   4  10        886.21        910.13        11.03 o                         
  -4   4  10       1594.05       1602.40        14.30 o                         
  -3   4  10         81.90         82.72         4.44 o                         
  -2   4  10       1997.45       2032.92        18.10 o                         
  -1   4  10       1620.29       1760.70        16.35 o                         
   0   4  10         10.62         19.90         2.96 o                         
   1   4  10        328.00        358.97         7.60 o                         
   2   4  10        176.37        178.09         6.46 o                         
   3   4  10         59.97         56.37         5.02 o                         
   4   4  10        979.73        941.05        15.44 o                         
   5   4  10        111.92        109.01         7.34 o                         
   6   4  10       1066.66       1091.64        19.35 o                         
   7   4  10        174.74        178.16        10.87 o                         
   8   4  10        615.53        635.83        18.59 o                         
   9   4  10          1.95        -10.52        10.52 o                         
  10   4  10       1127.34       1070.10        35.62 o                         
 -10   5  10        278.10        279.85        10.70 o                         
  -9   5  10        719.12        728.35        14.12 o                         
  -8   5  10         55.33         66.97         5.30 o                         
  -7   5  10        936.12        912.90        13.98 o                         
  -6   5  10        237.55        250.14         9.02 o                         
  -5   5  10         80.89         95.93         4.87 o                         
  -4   5  10         11.43         15.88         3.83 o                         
  -3   5  10        986.14        985.60        12.60 o                         
  -2   5  10         24.29         33.88         3.85 o                         
  -1   5  10       1256.87       1291.11        14.32 o                         
   0   5  10         36.85         43.31         3.89 o                         
   1   5  10        296.72        305.51         7.29 o                         
   2   5  10        727.51        713.20        11.35 o                         
   3   5  10        593.46        593.91        11.22 o                         
   4   5  10        247.36        226.82         8.42 o                         
   5   5  10        100.74        102.46         7.45 o                         
   6   5  10         19.26         13.14         5.88 o                         
   7   5  10       1358.51       1381.03        23.96 o                         
   8   5  10        298.48        294.78        16.40 o                         
   9   5  10        864.02        889.44        28.44 o                         
  10   5  10          2.37          5.44        14.67 o                         
 -10   6  10        542.40        518.22        21.84 o                         
  -9   6  10        124.35        112.05         8.45 o                         
  -8   6  10        764.52        752.07        15.06 o                         
  -7   6  10         71.30         80.44         6.00 o                         
  -6   6  10       1467.80       1482.79        17.16 o                         
  -5   6  10        300.55        303.95         8.62 o                         
  -4   6  10        182.52        198.19         7.14 o                         
  -3   6  10        263.11        292.45         8.81 o                         
  -2   6  10         72.22         83.73         5.28 o                         
  -1   6  10          5.00          6.94         3.80 o                         
   0   6  10          7.95          8.35         4.07 o                         
   1   6  10         24.06         37.64         4.26 o                         
   2   6  10          4.37          3.22         3.99 o                         
   3   6  10        338.14        346.40        10.31 o                         
   4   6  10         66.52         72.16         6.34 o                         
   5   6  10          5.76          9.91         5.33 o                         
   6   6  10        607.32        580.85        14.63 o                         
   7   6  10        139.95        134.58         9.50 o                         
   8   6  10       1580.47       1577.01        29.02 o                         
   9   6  10         72.27         64.47        15.46 o                         
  10   6  10        160.41        156.16        18.00 o                         
  -9   7  10        934.90        930.07        20.60 o                         
  -8   7  10         17.53         16.83         5.88 o                         
  -7   7  10       1618.96       1580.20        20.84 o                         
  -6   7  10          0.90          9.12         5.02 o                         
  -5   7  10       1657.43       1651.26        18.96 o                         
  -4   7  10         55.97         57.95         5.69 o                         
  -3   7  10        243.17        226.61         8.29 o                         
  -2   7  10          4.49          4.87         4.56 o                         
  -1   7  10         20.98         20.46         4.53 o                         
   0   7  10        525.00        534.19        11.28 o                         
   1   7  10        419.69        422.71         9.48 o                         
   2   7  10        999.21        981.06        14.00 o                         
   3   7  10        186.14        199.04         8.13 o                         
   4   7  10        219.96        206.71         9.38 o                         
   5   7  10        823.66        852.63        15.74 o                         
   6   7  10          2.07         12.89         6.28 o                         
   7   7  10       1660.87       1655.52        31.26 o                         
   8   7  10        202.36        184.07        13.81 o                         
   9   7  10        317.21        284.24        21.80 o                         
  -9   8  10         78.29         58.68         8.51 o                         
  -8   8  10       1967.84       2004.26        27.94 o                         
  -7   8  10         11.37         16.05         7.83 o                         
  -6   8  10        750.16        777.84        16.13 o                         
  -5   8  10         12.32         10.47         5.28 o                         
  -4   8  10        593.44        569.15        12.32 o                         
  -3   8  10          5.14         -4.84         4.84 o                         
  -2   8  10         14.99         15.31         5.10 o                         
  -1   8  10        497.05        503.78        11.27 o                         
   0   8  10          3.74          9.52         4.97 o                         
   1   8  10        409.50        413.42         9.13 o                         
   2   8  10        277.02        265.91         8.96 o                         
   3   8  10        209.60        221.67         9.16 o                         
   4   8  10        267.50        265.04         9.84 o                         
   5   8  10         26.09         42.56         7.20 o                         
   6   8  10        375.21        367.63        13.27 o                         
   7   8  10         67.48         62.48         8.68 o                         
   8   8  10        719.89        749.43        28.35 o                         
   9   8  10         12.84         20.03        13.04 o                         
  -8   9  10         30.60         29.82         8.93 o                         
  -7   9  10        166.19        139.87        11.53 o                         
  -6   9  10          3.35          2.12         8.31 o                         
  -5   9  10        111.17        125.70         8.95 o                         
  -4   9  10         56.10         68.11         8.25 o                         
  -3   9  10       1142.71       1082.75        18.57 o                         
  -2   9  10        417.13        395.34        11.89 o                         
  -1   9  10          3.63         -1.66         5.24 o                         
   0   9  10        700.86        696.14        13.85 o                         
   1   9  10        123.99        129.30         6.22 o                         
   2   9  10        326.45        322.86        10.24 o                         
   3   9  10         49.80         40.63         6.28 o                         
   4   9  10         19.39         15.16         6.58 o                         
   5   9  10        239.20        262.16        11.72 o                         
   6   9  10        269.86        263.73        13.77 o                         
   7   9  10         18.03         25.68        11.25 o                         
   8   9  10          6.88          0.75        11.92 o                         
  -7  10  10         27.22         27.32         9.55 o                         
  -6  10  10        761.13        802.85        26.19 o                         
  -5  10  10         14.79         13.27         8.43 o                         
  -4  10  10         82.45         89.91         9.71 o                         
  -3  10  10        240.14        269.78        12.62 o                         
  -2  10  10         32.58         33.83         7.86 o                         
  -1  10  10        332.87        336.85        12.61 o                         
   0  10  10        462.92        443.35        14.55 o                         
   1  10  10        128.39        137.94         6.80 o                         
   2  10  10         12.22          6.44         5.66 o                         
   3  10  10        282.16        302.33        11.31 o                         
   4  10  10        131.58        133.58        10.41 o                         
   5  10  10         31.12         23.20         9.29 o                         
   6  10  10          4.94         -3.69        10.48 o                         
   7  10  10        110.49         94.54        15.30 o                         
  -6  11  10        133.81         90.48        12.57 o                         
  -5  11  10        974.18        967.65        23.44 o                         
  -4  11  10        112.12        115.89        11.24 o                         
  -3  11  10         47.49         47.18        10.08 o                         
  -2  11  10        388.92        357.21        16.96 o                         
  -1  11  10        319.09        327.84        13.87 o                         
   0  11  10         64.35         53.00         8.81 o                         
   1  11  10        243.11        225.12        15.39 o                         
   2  11  10        138.96        151.71        10.39 o                         
   3  11  10         29.04         30.63         7.90 o                         
   4  11  10          5.78          2.58         8.27 o                         
   5  11  10         62.78         68.43        10.61 o                         
  -4  12  10        162.10        165.48        13.24 o                         
  -3  12  10         52.27         29.30        10.14 o                         
  -2  12  10         62.08         64.43        11.28 o                         
  -1  12  10        239.43        253.55        16.28 o                         
   0  12  10         13.53          5.14         9.54 o                         
   1  12  10        169.77        161.85        16.02 o                         
   2  12  10        147.68        134.70         9.75 o                         
   3  12  10        265.88        263.91        14.64 o                         
   4  12  10         22.80         17.79        10.54 o                         
 -11   0  11        170.94        182.43        17.51 o                         
  -9   0  11        112.74        124.93        11.33 o                         
  -7   0  11       1287.57       1169.67        22.77 o                         
  -5   0  11        554.93        540.66        23.54 o                         
  -3   0  11       2112.19       2216.47        53.04 o                         
  -1   0  11       2241.37       2070.96        31.50 o                         
   1   0  11       1359.78       1248.22        21.55 o                         
   3   0  11       1428.05       1326.00        21.25 o                         
   5   0  11       2637.63       2545.16        38.76 o                         
   7   0  11       3002.77       2967.20        49.60 o                         
   9   0  11       4803.81       4721.70        91.95 o                         
  11   0  11        120.84        118.08        28.20 o                         
 -11   1  11         16.91         18.19         8.29 o                         
 -10   1  11        790.54        800.63        18.81 o                         
  -9   1  11        133.29        112.77         7.31 o                         
  -8   1  11       1000.13        967.80        16.12 o                         
  -7   1  11        666.73        617.93        13.00 o                         
  -6   1  11          6.64          4.85         2.48 o                         
  -5   1  11        341.68        355.37        16.42 o                         
  -4   1  11        515.35        575.30        16.04 o                         
  -3   1  11          0.20         -0.43         1.65 o                         
  -2   1  11       2152.87       2117.87        22.41 o                         
  -1   1  11        480.28        519.20         6.94 o                         
   0   1  11       3656.54       3619.06        30.41 o                         
   1   1  11        999.50       1037.07        15.29 o                         
   2   1  11        465.03        377.62         7.91 o                         
   3   1  11         75.44         79.35         4.63 o                         
   4   1  11       5041.15       4963.39        42.69 o                         
   5   1  11        235.32        213.47         9.84 o                         
   6   1  11       4347.67       4354.97        42.14 o                         
   7   1  11          1.96          5.80         6.28 o                         
   8   1  11       5319.41       5284.71        49.19 o                         
   9   1  11        176.56        179.09        14.08 o                         
  10   1  11       1030.02       1031.00        31.33 o                         
  11   1  11        280.22        259.15        21.37 o                         
 -11   2  11        505.88        481.93        17.12 o                         
 -10   2  11          1.24          9.43         9.40 o                         
  -9   2  11        340.20        344.05        13.51 o                         
  -8   2  11        440.08        446.09        12.08 o                         
  -7   2  11        116.20        122.15         6.09 o                         
  -6   2  11         42.40         42.08         4.38 o                         
  -5   2  11         89.45         91.59         4.50 o                         
  -4   2  11        179.86        166.39         5.36 o                         
  -3   2  11        201.11        194.64         5.69 o                         
  -2   2  11        397.83        408.97         6.35 o                         
  -1   2  11       2669.85       2656.99        21.48 o                         
   0   2  11        518.36        591.10         8.83 o                         
   1   2  11       6443.84       6260.78        47.69 o                         
   2   2  11        801.22        868.38        12.80 o                         
   3   2  11       4046.95       3956.61        32.54 o                         
   4   2  11        539.98        604.63        12.38 o                         
   5   2  11       2888.35       2902.22        30.88 o                         
   6   2  11          0.95         -2.54         6.45 o                         
   7   2  11       1872.20       1960.23        28.48 o                         
   8   2  11        201.20        191.56        11.71 o                         
   9   2  11        486.17        503.64        33.08 o                         
  10   2  11         21.28         24.40        14.67 o                         
  11   2  11       1212.79       1191.56        38.06 o                         
 -11   3  11         70.06         62.36         8.77 o                         
 -10   3  11        475.27        483.91        25.50 o                         
  -9   3  11         25.85         29.80         6.45 o                         
  -8   3  11        345.59        347.96        11.63 o                         
  -7   3  11        174.75        187.96         8.64 o                         
  -6   3  11        161.14        164.35         6.80 o                         
  -5   3  11       1981.86       1911.89        20.35 o                         
  -4   3  11        286.93        273.75         5.99 o                         
  -3   3  11         99.57         97.64         3.93 o                         
  -2   3  11        538.20        527.18         7.48 o                         
  -1   3  11         10.57         18.02         2.74 o                         
   0   3  11        870.91        831.40         9.91 o                         
   1   3  11        706.89        801.30        11.66 o                         
   2   3  11       4729.77       4662.81        37.58 o                         
   3   3  11          0.69          1.43         3.68 o                         
   4   3  11       3938.71       3964.57        34.87 o                         
   5   3  11          7.67         10.44         5.15 o                         
   6   3  11       1530.24       1481.88        22.36 o                         
   7   3  11         72.91         65.92         8.20 o                         
   8   3  11       1575.30       1572.12        27.71 o                         
   9   3  11        366.85        366.23        20.90 o                         
  10   3  11       1570.24       1543.73        40.77 o                         
 -10   4  11        123.51        132.09         7.78 o                         
  -9   4  11        299.92        291.81        13.47 o                         
  -8   4  11        102.99        107.36         6.54 o                         
  -7   4  11        218.71        205.36         6.34 o                         
  -6   4  11       3247.69       3242.62        25.20 o                         
  -5   4  11         65.06         60.24         3.61 o                         
  -4   4  11        419.01        418.42         8.47 o                         
  -3   4  11        674.77        678.41         8.93 o                         
  -2   4  11         39.34         44.12         3.57 o                         
  -1   4  11        543.63        472.91         8.41 o                         
   0   4  11          2.82          3.83         2.86 o                         
   1   4  11       4495.72       4449.66        34.01 o                         
   2   4  11          0.39          2.38         3.44 o                         
   3   4  11       2648.19       2683.67        25.86 o                         
   4   4  11         44.10         34.49         5.61 o                         
   5   4  11       3596.63       3591.11        34.86 o                         
   6   4  11        420.21        454.62        13.34 o                         
   7   4  11       2763.61       2731.69        33.27 o                         
   8   4  11        122.84        126.99        10.67 o                         
   9   4  11        751.91        795.87        28.46 o                         
  10   4  11        457.44        443.66        25.90 o                         
 -10   5  11         95.69         81.60         7.30 o                         
  -9   5  11         21.90         17.36         6.29 o                         
  -8   5  11         63.80         64.32         5.36 o                         
  -7   5  11          4.86          0.29         4.48 o                         
  -6   5  11        543.68        519.19         9.86 o                         
  -5   5  11         35.59         45.01         3.66 o                         
  -4   5  11          5.62          6.00         3.81 o                         
  -3   5  11        403.60        367.73         8.32 o                         
  -2   5  11        604.66        549.72         9.09 o                         
  -1   5  11        429.88        428.83        10.27 o                         
   0   5  11       2136.71       2177.97        19.67 o                         
   1   5  11         15.81         18.42         3.71 o                         
   2   5  11       2603.42       2618.47        23.76 o                         
   3   5  11         12.20         14.09         4.34 o                         
   4   5  11       3208.71       3136.58        29.16 o                         
   5   5  11         32.04         25.78         5.94 o                         
   6   5  11       2757.03       2738.30        33.79 o                         
   7   5  11         27.31         31.36         6.99 o                         
   8   5  11       1900.61       1885.25        32.97 o                         
   9   5  11          1.86          6.45        10.45 o                         
  10   5  11        618.06        680.50        35.31 o                         
 -10   6  11         72.95         70.28         8.37 o                         
  -9   6  11        366.41        388.38        13.71 o                         
  -8   6  11         98.10         89.67         7.88 o                         
  -7   6  11        136.30        146.21         7.22 o                         
  -6   6  11        273.36        297.47         7.03 o                         
  -5   6  11          2.27          4.95         4.12 o                         
  -4   6  11        438.52        452.43         9.91 o                         
  -3   6  11          9.61          3.86         4.06 o                         
  -2   6  11        705.74        721.67        11.13 o                         
  -1   6  11        547.97        480.79        10.17 o                         
   0   6  11         77.82         93.89         5.92 o                         
   1   6  11       1121.52       1081.44        13.47 o                         
   2   6  11        821.73        833.29        12.58 o                         
   3   6  11       3791.48       3811.60        32.63 o                         
   4   6  11        256.77        270.20         9.62 o                         
   5   6  11       2564.22       2558.86        28.02 o                         
   6   6  11          0.88          8.60         6.15 o                         
   7   6  11        747.90        811.76        18.86 o                         
   8   6  11          3.18         -3.37         8.17 o                         
   9   6  11       1459.41       1547.47        38.23 o                         
  -9   7  11          3.37         -4.09         7.13 o                         
  -8   7  11         37.81         38.97         6.72 o                         
  -7   7  11         16.47         15.27         4.89 o                         
  -6   7  11        102.77        104.18         7.16 o                         
  -5   7  11        673.64        665.51        12.37 o                         
  -4   7  11         58.47         51.10         5.90 o                         
  -3   7  11        676.97        652.26        12.47 o                         
  -2   7  11        626.07        613.50        11.76 o                         
  -1   7  11        562.42        562.14        11.08 o                         
   0   7  11       1174.27       1165.88        16.12 o                         
   1   7  11        397.26        420.61         9.61 o                         
   2   7  11       4331.95       4385.05        34.02 o                         
   3   7  11         24.58         24.22         5.22 o                         
   4   7  11       1842.43       1879.55        23.23 o                         
   5   7  11          5.36         12.66         5.72 o                         
   6   7  11       1265.10       1314.97        21.84 o                         
   7   7  11        320.43        292.29        14.60 o                         
   8   7  11        305.55        344.16        17.22 o                         
   9   7  11        109.46        103.11        16.50 o                         
  -8   8  11        183.38        186.77        11.82 o                         
  -7   8  11         34.82         46.27         8.37 o                         
  -6   8  11        179.14        172.88         9.75 o                         
  -5   8  11          0.49          0.98         5.26 o                         
  -4   8  11        505.36        526.26        14.58 o                         
  -3   8  11       1087.95       1009.38        16.68 o                         
  -2   8  11        769.07        727.11        13.58 o                         
  -1   8  11        362.26        356.69        10.76 o                         
   0   8  11         34.85         27.37         5.89 o                         
   1   8  11       1151.51       1125.16        16.73 o                         
   2   8  11        209.70        205.07         8.36 o                         
   3   8  11       1376.05       1351.06        17.98 o                         
   4   8  11          2.25         -2.56         5.51 o                         
   5   8  11       1722.38       1719.55        24.19 o                         
   6   8  11          3.05          7.11         7.75 o                         
   7   8  11       2347.69       2309.67        39.25 o                         
   8   8  11          6.64          8.73        12.95 o                         
  -8   9  11          1.31         -3.93         8.00 o                         
  -7   9  11        171.14        143.53        11.20 o                         
  -6   9  11        135.26        124.27        11.19 o                         
  -5   9  11        173.81        163.66         9.76 o                         
  -4   9  11         23.16         24.28         6.81 o                         
  -3   9  11        515.03        475.80        14.66 o                         
  -2   9  11        166.68        174.68         9.54 o                         
  -1   9  11        690.96        696.94        14.37 o                         
   0   9  11        721.78        737.33        14.28 o                         
   1   9  11        409.70        406.79        13.36 o                         
   2   9  11        634.23        603.73        12.15 o                         
   3   9  11         16.01         20.70         6.20 o                         
   4   9  11        650.17        639.02        15.95 o                         
   5   9  11        133.05        125.02         9.62 o                         
   6   9  11       1395.52       1324.46        28.03 o                         
   7   9  11        200.53        180.08        19.40 o                         
  -7  10  11          8.36          4.21        10.10 o                         
  -6  10  11        214.65        218.11        14.36 o                         
  -5  10  11        365.31        311.59        14.72 o                         
  -4  10  11        120.62        125.69        12.62 o                         
  -3  10  11          3.42         -0.13         6.86 o                         
  -2  10  11        542.02        562.01        15.91 o                         
  -1  10  11        159.58        153.10        10.02 o                         
   0  10  11       1689.05       1623.99        23.36 o                         
   1  10  11        538.40        508.71        15.62 o                         
   2  10  11         75.73         84.72         7.15 o                         
   3  10  11        880.44        876.37        16.27 o                         
   4  10  11         92.42         81.92         9.44 o                         
   5  10  11       1250.51       1259.17        25.26 o                         
   6  10  11         58.72         74.77        12.76 o                         
  -5  11  11        303.38        298.88        18.32 o                         
  -4  11  11         67.11         60.03        10.26 o                         
  -3  11  11        181.22        194.92        14.73 o                         
  -2  11  11         26.78         29.63         8.82 o                         
  -1  11  11        161.70        166.45        11.18 o                         
   0  11  11        205.06        207.88        12.18 o                         
   1  11  11       1482.11       1484.94        28.90 o                         
   2  11  11       1189.60       1155.07        19.26 o                         
   3  11  11         13.65         13.81         7.27 o                         
   4  11  11        702.31        719.06        21.10 o                         
   5  11  11        120.47        116.05        14.51 o                         
  -3  12  11        116.25        149.10        17.68 o                         
  -2  12  11        443.97        416.03        17.70 o                         
  -1  12  11        477.88        488.48        20.10 o                         
   0  12  11         44.25         38.79        11.80 o                         
   1  12  11         12.44         10.48        11.47 o                         
   2  12  11         95.63         85.23         7.43 o                         
   3  12  11        508.48        530.04        17.70 o                         
 -10   0  12         31.87         24.66         8.03 o                         
  -8   0  12       1046.15        995.78        21.32 o                         
  -6   0  12       2107.25       2119.85        63.41 o                         
  -4   0  12        482.03        447.89        21.22 o                         
  -2   0  12       3480.28       3633.10        48.35 o                         
   0   0  12       9420.51       9326.97        93.79 o                         
   2   0  12       7428.51       7656.79        83.50 o                         
   4   0  12       4331.15       4254.21        50.86 o                         
   6   0  12        607.81        638.58        22.07 o                         
   8   0  12        595.57        618.28        23.65 o                         
  10   0  12         97.09         61.95        25.10 o                         
 -11   1  12         23.20         32.33        10.19 o                         
 -10   1  12          0.61         -5.70         5.70 o                         
  -9   1  12        106.38        112.59         7.55 o                         
  -8   1  12          1.34          0.87         3.49 o                         
  -7   1  12       1296.21       1270.50        22.26 o                         
  -6   1  12        400.63        393.78        18.23 o                         
  -5   1  12       1321.63       1321.88        25.83 o                         
  -4   1  12        703.73        734.16        20.45 o                         
  -3   1  12        628.16        603.03        10.54 o                         
  -2   1  12        950.10        922.62        13.05 o                         
  -1   1  12       4258.60       4221.68        29.47 o                         
   0   1  12        109.81         98.13         4.48 o                         
   1   1  12       4721.01       4551.66        37.71 o                         
   2   1  12        807.46        848.05        14.09 o                         
   3   1  12       5474.34       5577.92        44.81 o                         
   4   1  12         71.01         64.26         5.17 o                         
   5   1  12       1501.23       1402.40        22.25 o                         
   6   1  12        134.13        138.51         9.05 o                         
   7   1  12        961.87        959.61        18.32 o                         
   8   1  12       1295.07       1264.64        23.31 o                         
   9   1  12         11.12         -3.38         8.94 o                         
  10   1  12        190.73        138.34        24.01 o                         
 -11   2  12          5.55          3.51         6.32 o                         
 -10   2  12        236.60        228.00         9.94 o                         
  -9   2  12          0.47          3.56         4.71 o                         
  -8   2  12        190.20        192.69         7.06 o                         
  -7   2  12         19.13         25.67         4.10 o                         
  -6   2  12        422.36        432.69         9.56 o                         
  -5   2  12          1.55          6.02         2.43 o                         
  -4   2  12       6330.78       6225.24        89.67 o                         
  -3   2  12          7.70          2.04         2.74 o                         
  -2   2  12       4640.70       4625.95        34.03 o                         
  -1   2  12          9.71          3.35         2.51 o                         
   0   2  12       3336.21       3304.18        24.47 o                         
   1   2  12       1198.55       1256.92        15.11 o                         
   2   2  12       3973.07       3904.68        38.42 o                         
   3   2  12          0.56         -1.68         2.99 o                         
   4   2  12       2185.67       2056.02        22.92 o                         
   5   2  12         22.54         29.64         5.26 o                         
   6   2  12       2592.19       2571.55        30.50 o                         
   7   2  12        359.97        344.56        14.18 o                         
   8   2  12        150.94        132.31        11.25 o                         
   9   2  12          2.21         -8.90        10.40 o                         
  10   2  12         78.48         79.33        15.50 o                         
 -10   3  12        151.79        176.71         9.56 o                         
  -9   3  12        125.95        136.90         8.38 o                         
  -8   3  12         80.04        100.13         6.92 o                         
  -7   3  12        655.84        652.88        12.46 o                         
  -6   3  12          3.04          2.86         3.52 o                         
  -5   3  12        268.31        261.19         7.74 o                         
  -4   3  12        566.80        621.02        11.68 o                         
  -3   3  12       3599.09       3618.53        28.04 o                         
  -2   3  12        303.67        298.65         5.97 o                         
  -1   3  12       1442.64       1426.10        14.36 o                         
   0   3  12         29.82         46.23         3.48 o                         
   1   3  12       1329.73       1229.09        14.49 o                         
   2   3  12        254.26        258.93         8.78 o                         
   3   3  12       4125.99       4153.31        34.93 o                         
   4   3  12       1196.75       1186.78        16.76 o                         
   5   3  12       1453.55       1424.08        19.65 o                         
   6   3  12        437.78        422.41        12.98 o                         
   7   3  12       1267.11       1251.66        21.93 o                         
   8   3  12         15.49         26.11         8.38 o                         
   9   3  12        366.42        352.34        20.12 o                         
  10   3  12         41.06         25.96        14.12 o                         
 -10   4  12         18.49         19.28         8.66 o                         
  -9   4  12        117.73        134.08         8.88 o                         
  -8   4  12        222.10        212.46        14.21 o                         
  -7   4  12        105.54         96.73         7.44 o                         
  -6   4  12       2545.74       2488.34        23.32 o                         
  -5   4  12       1510.41       1498.69        16.50 o                         
  -4   4  12       1172.21       1169.45        12.39 o                         
  -3   4  12        538.23        520.22         7.74 o                         
  -2   4  12       3137.77       3065.18        24.77 o                         
  -1   4  12        277.21        283.94         7.22 o                         
   0   4  12       6146.92       6207.33        40.70 o                         
   1   4  12         94.67        112.09         5.76 o                         
   2   4  12       3607.29       3528.80        30.67 o                         
   3   4  12         44.03         53.62         5.13 o                         
   4   4  12       2791.42       2795.66        29.61 o                         
   5   4  12        301.83        304.23        10.83 o                         
   6   4  12        417.98        458.60        13.77 o                         
   7   4  12          6.90          4.40         6.29 o                         
   8   4  12        176.34        208.36        13.97 o                         
   9   4  12         98.49         95.09        14.12 o                         
  10   4  12        232.59        227.95        23.62 o                         
 -10   5  12         13.64         30.11         8.84 o                         
  -9   5  12          8.95          7.42         4.21 o                         
  -8   5  12         51.22         62.84         6.80 o                         
  -7   5  12        288.65        317.33         7.43 o                         
  -6   5  12         15.06         18.61         3.06 o                         
  -5   5  12       3193.60       3144.27        25.87 o                         
  -4   5  12        793.60        826.90        13.07 o                         
  -3   5  12       2080.42       2047.82        19.95 o                         
  -2   5  12          3.29          2.76         3.42 o                         
  -1   5  12       3883.42       3834.26        33.20 o                         
   0   5  12         20.62         26.52         4.26 o                         
   1   5  12       4299.60       4175.01        32.39 o                         
   2   5  12        114.59        110.57         6.34 o                         
   3   5  12       3191.53       3194.64        28.43 o                         
   4   5  12         31.55         35.89         5.66 o                         
   5   5  12       1107.95       1139.44        20.40 o                         
   6   5  12        103.27        111.99         8.52 o                         
   7   5  12        243.12        257.99        12.91 o                         
   8   5  12        300.81        306.30        22.20 o                         
   9   5  12        273.58        285.29        17.10 o                         
  10   5  12         77.62         67.33        18.44 o                         
  -9   6  12         45.11         33.87         5.61 o                         
  -8   6  12        283.11        283.95         9.82 o                         
  -7   6  12         26.66         29.49         4.47 o                         
  -6   6  12         18.74         47.35         4.69 o                         
  -5   6  12        832.84        820.00        14.11 o                         
  -4   6  12       2488.32       2454.80        23.33 o                         
  -3   6  12        295.51        314.75         8.79 o                         
  -2   6  12       1954.17       1948.47        19.57 o                         
  -1   6  12        138.26        154.15         6.86 o                         
   0   6  12       3717.61       3628.15        31.49 o                         
   1   6  12        188.77        172.42         6.75 o                         
   2   6  12        808.50        830.21        13.23 o                         
   3   6  12        222.63        220.41         8.62 o                         
   4   6  12        971.02       1005.49        17.23 o                         
   5   6  12        110.59        109.90         8.01 o                         
   6   6  12       1181.24       1266.06        22.79 o                         
   7   6  12        196.12        185.49        11.20 o                         
   8   6  12        870.44        863.63        30.77 o                         
   9   6  12        191.76        205.45        19.76 o                         
  -9   7  12        131.10        119.92         7.84 o                         
  -8   7  12        160.11        172.39         7.84 o                         
  -7   7  12        123.41        113.80         9.53 o                         
  -6   7  12        601.45        599.42        11.62 o                         
  -5   7  12        912.54        907.12        15.58 o                         
  -4   7  12         30.17         25.45         5.25 o                         
  -3   7  12       3949.89       3807.10        34.19 o                         
  -2   7  12        485.68        510.30        12.02 o                         
  -1   7  12       2962.89       2955.50        27.23 o                         
   0   7  12          4.12          7.46         4.79 o                         
   1   7  12       1966.11       1939.97        20.04 o                         
   2   7  12       1372.79       1363.38        17.44 o                         
   3   7  12         79.84         86.22         6.71 o                         
   4   7  12        144.15        161.37         9.77 o                         
   5   7  12       1717.12       1736.47        25.45 o                         
   6   7  12        477.21        463.05        15.55 o                         
   7   7  12       1217.25       1216.98        26.73 o                         
   8   7  12        139.57        148.41        13.99 o                         
   9   7  12        412.13        412.07        25.42 o                         
  -8   8  12         70.94         68.27         9.24 o                         
  -7   8  12        246.70        235.38        12.33 o                         
  -6   8  12        520.38        500.44        15.16 o                         
  -5   8  12          8.24         13.35         6.03 o                         
  -4   8  12        775.25        743.00        14.73 o                         
  -3   8  12         23.01         25.74         6.18 o                         
  -2   8  12       1468.54       1497.27        21.07 o                         
  -1   8  12        173.05        182.22         8.48 o                         
   0   8  12        874.46        901.63        15.77 o                         
   1   8  12          3.57         -3.37         5.42 o                         
   2   8  12       1524.56       1570.69        19.91 o                         
   3   8  12         13.01         16.61         5.46 o                         
   4   8  12        680.28        690.08        16.03 o                         
   5   8  12        160.21        151.14         9.56 o                         
   6   8  12        446.49        468.78        16.16 o                         
   7   8  12         12.90         20.73        13.89 o                         
   8   8  12        386.28        432.46        26.79 o                         
  -7   9  12        521.58        490.29        16.79 o                         
  -6   9  12        499.16        533.80        18.80 o                         
  -5   9  12        669.62        634.20        18.28 o                         
  -4   9  12        158.15        149.40        10.13 o                         
  -3   9  12        929.91        981.02        17.69 o                         
  -2   9  12         33.09         25.29         6.31 o                         
  -1   9  12       1519.04       1489.31        25.32 o                         
   0   9  12          6.02         -1.94         5.77 o                         
   1   9  12       1529.52       1529.68        23.84 o                         
   2   9  12         84.49         85.46         6.59 o                         
   3   9  12       1545.06       1535.07        22.29 o                         
   4   9  12         98.42         83.58         8.57 o                         
   5   9  12        772.80        768.93        20.97 o                         
   6   9  12        260.55        271.93        15.83 o                         
   7   9  12        329.74        402.69        33.22 o                         
  -6  10  12        423.53        401.62        14.38 o                         
  -5  10  12        620.16        613.66        19.14 o                         
  -4  10  12        602.47        572.03        19.21 o                         
  -3  10  12         78.97         84.09        10.26 o                         
  -2  10  12        649.80        654.44        17.60 o                         
  -1  10  12         50.49         38.21         8.25 o                         
   0  10  12       1166.17       1182.61        20.32 o                         
   1  10  12        276.99        284.55        12.47 o                         
   2  10  12        678.88        688.22        17.37 o                         
   3  10  12         16.52         27.80         6.93 o                         
   4  10  12       1396.78       1399.54        25.42 o                         
   5  10  12         33.00         27.83         9.74 o                         
   6  10  12        469.62        505.22        33.55 o                         
  -5  11  12        958.18       1007.08        30.12 o                         
  -4  11  12        536.18        516.04        19.68 o                         
  -3  11  12        987.42        991.74        32.01 o                         
  -2  11  12         72.21         92.67        11.11 o                         
  -1  11  12        733.22        746.48        19.32 o                         
   0  11  12         11.57          9.35         8.56 o                         
   1  11  12        779.42        766.36        21.66 o                         
   2  11  12         51.41         38.85         8.46 o                         
   3  11  12        549.34        568.29        27.48 o                         
   4  11  12         63.42         56.58         8.54 o                         
  -2  12  12        482.94        477.62        18.62 o                         
  -1  12  12          1.21         17.39        10.07 o                         
   0  12  12         15.92         11.04        11.97 o                         
   1  12  12          0.76         22.58        12.23 o                         
   2  12  12        685.32        747.87        33.67 o                         
  -9   0  13       1399.41       1313.40        39.49 o                         
  -7   0  13       1140.95       1213.25        38.57 o                         
  -5   0  13       5307.28       5440.65        92.75 o                         
  -3   0  13       8251.17       8659.44       271.42 o                         
  -1   0  13       4036.54       3912.41        39.23 o                         
   1   0  13       2072.08       1993.25        30.36 o                         
   3   0  13       1242.51       1261.80        26.57 o                         
   5   0  13        377.33        397.77        16.39 o                         
   7   0  13        170.04        178.83        15.21 o                         
   9   0  13         21.14         25.93        16.59 o                         
 -10   1  13        557.19        570.74        11.53 o                         
  -9   1  13         12.46          9.29         3.85 o                         
  -8   1  13       2180.74       2096.37        44.53 o                         
  -7   1  13          8.33         15.66         9.48 o                         
  -6   1  13       3870.81       3841.56        57.50 o                         
  -5   1  13        264.58        246.15        13.10 o                         
  -4   1  13       3333.36       3362.30        45.33 o                         
  -3   1  13        148.77        147.59         4.15 o                         
  -2   1  13       5636.82       5489.29        49.31 o                         
  -1   1  13       1305.04       1215.21        11.83 o                         
   0   1  13       3510.10       3430.00        29.45 o                         
   1   1  13        429.98        391.73         9.55 o                         
   2   1  13       1444.44       1445.05        28.22 o                         
   3   1  13        495.82        489.26         8.75 o                         
   4   1  13         63.54         76.35         4.65 o                         
   5   1  13        167.46        154.04         7.82 o                         
   6   1  13        261.48        263.90        11.00 o                         
   7   1  13         70.56         63.26         7.67 o                         
   8   1  13         80.52         78.58        10.10 o                         
   9   1  13        340.52        347.23        21.41 o                         
  10   1  13        133.46        149.81        17.49 o                         
 -10   2  13          1.29         -3.35         4.61 o                         
  -9   2  13       1468.36       1462.35        26.69 o                         
  -8   2  13         34.75         39.34         5.45 o                         
  -7   2  13       3813.97       3863.09        43.35 o                         
  -6   2  13        105.37        116.23        11.30 o                         
  -5   2  13       3197.17       3175.58        55.76 o                         
  -4   2  13        370.70        377.86        12.52 o                         
  -3   2  13       3534.96       3549.19        32.91 o                         
  -2   2  13        445.16        432.99         8.37 o                         
  -1   2  13       5244.54       5388.20        37.06 o                         
   0   2  13         38.28         50.79         3.83 o                         
   1   2  13       5714.96       5919.46        44.79 o                         
   2   2  13        128.73        139.89         6.47 o                         
   3   2  13       1403.49       1401.46        18.23 o                         
   4   2  13         36.85         35.99         4.67 o                         
   5   2  13        375.71        403.76        11.27 o                         
   6   2  13          8.33         12.12         6.36 o                         
   7   2  13         35.26         32.81         7.60 o                         
   8   2  13         51.28         36.82         8.99 o                         
   9   2  13         85.51         82.09        12.83 o                         
  10   2  13         18.93          4.87        12.58 o                         
 -10   3  13        641.08        600.92        13.60 o                         
  -9   3  13         79.92         74.45         6.89 o                         
  -8   3  13       1989.28       2022.08        41.60 o                         
  -7   3  13         48.57         48.46         3.99 o                         
  -6   3  13        600.23        619.37        11.46 o                         
  -5   3  13       1633.95       1632.67        19.24 o                         
  -4   3  13       6057.15       5807.68        53.40 o                         
  -3   3  13        340.28        337.20         6.67 o                         
  -2   3  13       3219.64       3167.12        23.75 o                         
  -1   3  13        118.28        127.08         5.27 o                         
   0   3  13       1762.93       1716.96        15.59 o                         
   1   3  13        628.22        641.70         9.80 o                         
   2   3  13       3998.01       4201.27        36.30 o                         
   3   3  13         56.03         68.95         6.11 o                         
   4   3  13       1465.83       1421.66        19.28 o                         
   5   3  13         33.13         29.42         5.69 o                         
   6   3  13        258.32        273.16        10.99 o                         
   7   3  13        133.24        121.63         9.38 o                         
   8   3  13         43.94         35.52         9.50 o                         
   9   3  13         93.16        104.15        14.01 o                         
  10   3  13         49.28         45.81        14.84 o                         
 -10   4  13        157.60        170.19        10.97 o                         
  -9   4  13        799.98        806.55        17.70 o                         
  -8   4  13         67.95         75.17         6.86 o                         
  -7   4  13       1501.07       1530.62        19.94 o                         
  -6   4  13        234.76        229.33         9.18 o                         
  -5   4  13       6570.63       6549.77        54.26 o                         
  -4   4  13          6.42          7.78         2.84 o                         
  -3   4  13       4270.62       4153.22        35.30 o                         
  -2   4  13         66.89         81.88         4.20 o                         
  -1   4  13       3465.65       3569.82        27.67 o                         
   0   4  13        508.04        514.13         8.66 o                         
   1   4  13        641.29        642.92        11.16 o                         
   2   4  13        394.36        384.90         9.68 o                         
   3   4  13        380.05        381.25        10.35 o                         
   4   4  13          7.95          7.78         5.09 o                         
   5   4  13       1207.46       1211.02        19.26 o                         
   6   4  13        484.73        490.84        14.19 o                         
   7   4  13         68.44         74.47         8.65 o                         
   8   4  13        300.66        297.06        17.75 o                         
   9   4  13        249.53        237.30        15.90 o                         
  10   4  13          1.35         35.07        15.79 o                         
  -9   5  13        190.12        199.92        14.45 o                         
  -8   5  13        841.25        835.00        17.36 o                         
  -7   5  13        362.64        366.17        11.77 o                         
  -6   5  13       5545.90       5615.26        43.41 o                         
  -5   5  13        156.67        159.38         6.56 o                         
  -4   5  13       2122.67       2112.65        20.47 o                         
  -3   5  13        290.16        312.45         8.41 o                         
  -2   5  13       3626.54       3563.85        28.43 o                         
  -1   5  13         36.38         40.88         4.53 o                         
   0   5  13       1648.26       1676.80        16.21 o                         
   1   5  13        101.74         84.55         5.61 o                         
   2   5  13        646.00        621.50        11.90 o                         
   3   5  13        643.18        659.99        12.59 o                         
   4   5  13        337.12        328.17        10.75 o                         
   5   5  13         53.82         43.84         6.78 o                         
   6   5  13        175.16        178.93        10.64 o                         
   7   5  13         25.35         32.50         7.62 o                         
   8   5  13          9.31          0.57         8.90 o                         
   9   5  13          9.16          6.55        11.76 o                         
  -9   6  13       1030.65       1065.94        21.32 o                         
  -8   6  13         56.65         54.74         5.00 o                         
  -7   6  13       1917.63       1912.41        18.73 o                         
  -6   6  13        384.46        384.50         9.28 o                         
  -5   6  13       1863.95       1873.83        24.72 o                         
  -4   6  13         20.24         22.19         4.67 o                         
  -3   6  13       1680.82       1744.14        19.11 o                         
  -2   6  13        466.11        447.35         9.56 o                         
  -1   6  13       2367.95       2361.49        22.65 o                         
   0   6  13          5.58         11.20         4.73 o                         
   1   6  13       1242.38       1210.15        15.19 o                         
   2   6  13        689.00        694.52        12.78 o                         
   3   6  13       2136.00       2181.03        25.33 o                         
   4   6  13        604.11        618.81        13.47 o                         
   5   6  13         19.55         26.93         6.90 o                         
   6   6  13         40.19         48.06         8.22 o                         
   7   6  13        105.92        112.78        10.59 o                         
   8   6  13         36.94         28.46         9.76 o                         
   9   6  13          6.32         22.64        12.41 o                         
  -8   7  13       2503.21       2520.26        33.28 o                         
  -7   7  13        116.91        124.87         9.09 o                         
  -6   7  13       1158.89       1145.46        17.64 o                         
  -5   7  13        274.20        279.98        11.51 o                         
  -4   7  13       1391.56       1370.38        18.45 o                         
  -3   7  13        368.79        348.38        10.15 o                         
  -2   7  13       1530.77       1586.21        18.76 o                         
  -1   7  13        377.21        362.23        10.67 o                         
   0   7  13       3202.75       3146.62        32.16 o                         
   1   7  13        696.94        742.80        14.00 o                         
   2   7  13       1927.14       2024.56        21.91 o                         
   3   7  13         23.41         18.06         5.12 o                         
   4   7  13        794.15        806.41        15.29 o                         
   5   7  13        349.90        354.93        12.46 o                         
   6   7  13         19.10         26.64         7.69 o                         
   7   7  13        180.29        202.40        12.52 o                         
   8   7  13          1.26          5.63        10.28 o                         
  -8   8  13         67.29         38.60         8.47 o                         
  -7   8  13        758.87        801.04        21.72 o                         
  -6   8  13        256.61        256.18         9.89 o                         
  -5   8  13       1179.47       1182.14        18.93 o                         
  -4   8  13         79.02         87.14         7.54 o                         
  -3   8  13       1414.54       1463.80        20.44 o                         
  -2   8  13        193.01        184.89         8.48 o                         
  -1   8  13       1587.02       1592.75        21.34 o                         
   0   8  13        209.07        205.23         9.39 o                         
   1   8  13       1229.97       1237.42        19.17 o                         
   2   8  13         10.74          6.89         5.04 o                         
   3   8  13        438.49        442.73        12.56 o                         
   4   8  13        340.59        316.38        12.45 o                         
   5   8  13        135.39        135.25         9.10 o                         
   6   8  13        252.68        235.26        12.68 o                         
   7   8  13         13.32         -0.98        10.01 o                         
  -7   9  13        589.62        529.14        19.03 o                         
  -6   9  13       1102.25       1093.81        21.09 o                         
  -5   9  13         21.60         11.52         7.48 o                         
  -4   9  13       1238.81       1227.68        27.44 o                         
  -3   9  13          0.61          5.42         6.64 o                         
  -2   9  13       1701.62       1666.91        29.50 o                         
  -1   9  13        124.35        124.31         9.43 o                         
   0   9  13       1131.31       1155.86        19.87 o                         
   1   9  13        155.34        153.93        10.13 o                         
   2   9  13        621.54        623.00        14.15 o                         
   3   9  13        235.59        241.38        12.04 o                         
   4   9  13        332.84        324.63        12.76 o                         
   5   9  13        427.62        408.31        18.95 o                         
   6   9  13        155.81        158.83        15.38 o                         
  -6  10  13          1.75         -7.66         7.66 o                         
  -5  10  13        795.44        780.05        20.02 o                         
  -4  10  13        192.71        173.18        12.20 o                         
  -3  10  13        770.84        762.74        29.97 o                         
  -2  10  13         67.65         58.22         8.85 o                         
  -1  10  13        818.42        787.78        21.06 o                         
   0  10  13        165.01        153.78        10.11 o                         
   1  10  13        389.70        417.53        16.04 o                         
   2  10  13        394.48        365.52        16.11 o                         
   3  10  13        334.86        342.49        15.88 o                         
   4  10  13        494.06        460.59        18.23 o                         
   5  10  13          3.68         13.07         8.81 o                         
  -4  11  13        579.30        573.50        22.17 o                         
  -3  11  13         82.18         86.72        12.71 o                         
  -2  11  13        412.10        428.68        18.13 o                         
  -1  11  13         86.09         96.11        11.73 o                         
   0  11  13       1399.76       1378.15        27.70 o                         
   1  11  13        282.61        261.61        14.03 o                         
   2  11  13        290.05        303.75        21.73 o                         
   3  11  13        166.92        136.36        17.78 o                         
   4  11  13        151.56        156.94        11.07 o                         
 -10   0  14        865.96        884.36        39.31 o                         
  -8   0  14        374.92        432.08        33.33 o                         
  -6   0  14       2355.29       2342.50        56.24 o                         
  -4   0  14        363.30        360.94        20.91 o                         
  -2   0  14         84.40         73.79         6.89 o                         
   0   0  14       1043.75       1112.33        20.42 o                         
   2   0  14        365.47        345.26        16.81 o                         
   4   0  14       1361.57       1355.85        32.20 o                         
   6   0  14       1171.56       1164.47        26.55 o                         
   8   0  14        101.67         74.24        14.16 o                         
  10   0  14        332.21        313.70        36.27 o                         
 -10   1  14          7.94          8.34        24.94 o                         
  -9   1  14       1450.47       1454.75        39.66 o                         
  -8   1  14        119.63        120.26        11.84 o                         
  -7   1  14       1402.16       1444.25        30.29 o                         
  -6   1  14        541.97        497.39        18.49 o                         
  -5   1  14       1667.44       1698.99        31.01 o                         
  -4   1  14         93.83         99.04         9.24 o                         
  -3   1  14        238.15        259.14         7.13 o                         
  -2   1  14          0.67          1.03         3.41 o                         
  -1   1  14        941.87        953.30        10.98 o                         
   0   1  14        829.21        827.87        12.82 o                         
   1   1  14        147.60        136.43         7.43 o                         
   2   1  14        670.68        654.90        15.24 o                         
   3   1  14        366.31        394.37        12.30 o                         
   4   1  14        747.98        734.84        16.35 o                         
   5   1  14        555.91        517.48        11.07 o                         
   6   1  14        186.50        178.98         9.80 o                         
   7   1  14       1134.74       1191.36        20.98 o                         
   8   1  14        126.77        134.43        11.45 o                         
   9   1  14        389.15        434.63        21.18 o                         
  10   1  14        140.38        146.95        16.93 o                         
 -10   2  14        732.07        795.95        18.00 o                         
  -9   2  14          0.15         10.41        13.34 o                         
  -8   2  14       1012.98       1028.26        24.75 o                         
  -7   2  14          9.12         14.22         8.12 o                         
  -6   2  14        928.66        922.66        26.36 o                         
  -5   2  14        367.51        373.81        15.80 o                         
  -4   2  14       2705.92       2594.75        53.82 o                         
  -3   2  14         40.20         40.69         3.81 o                         
  -2   2  14       1375.97       1337.89        13.86 o                         
  -1   2  14          2.25         -1.06         2.40 o                         
   0   2  14         38.51         44.10         4.10 o                         
   1   2  14        842.22        870.57        15.09 o                         
   2   2  14       2212.83       2275.46        28.24 o                         
   3   2  14        304.88        296.71        11.30 o                         
   4   2  14          6.27          4.87         4.98 o                         
   5   2  14        125.82        114.28         7.03 o                         
   6   2  14        519.02        557.75        14.25 o                         
   7   2  14        177.53        171.71        10.58 o                         
   8   2  14        645.77        684.75        20.71 o                         
   9   2  14          4.10         -9.67         9.67 o                         
  10   2  14        386.88        421.03        23.91 o                         
 -10   3  14         32.02         34.86         4.67 o                         
  -9   3  14       1422.97       1466.14        27.90 o                         
  -8   3  14         34.17         40.80         5.90 o                         
  -7   3  14        856.24        866.20        19.97 o                         
  -6   3  14          9.52          1.83         8.88 o                         
  -5   3  14        960.94        996.71        18.61 o                         
  -4   3  14         70.28         57.01         5.02 o                         
  -3   3  14       3974.24       3856.53        36.70 o                         
  -2   3  14         64.38         63.30         3.97 o                         
  -1   3  14         35.06         32.92         4.15 o                         
   0   3  14        142.09        172.61         5.96 o                         
   1   3  14        270.92        262.23         8.35 o                         
   2   3  14         89.16        129.51         8.26 o                         
   3   3  14        172.90        190.83         8.83 o                         
   4   3  14        113.03        101.99         6.31 o                         
   5   3  14        304.39        329.44        10.90 o                         
   6   3  14        573.41        599.80        14.81 o                         
   7   3  14        809.98        815.88        19.76 o                         
   8   3  14         56.05         43.97         9.79 o                         
   9   3  14        609.64        612.60        23.57 o                         
  -9   4  14         11.50         13.01         7.30 o                         
  -8   4  14       1407.91       1425.23        20.28 o                         
  -7   4  14          3.01          4.41         3.52 o                         
  -6   4  14       1282.47       1272.32        20.14 o                         
  -5   4  14        577.82        577.75        15.99 o                         
  -4   4  14         45.44         54.68         5.19 o                         
  -3   4  14         58.54         64.91         3.71 o                         
  -2   4  14        780.73        737.55         9.98 o                         
  -1   4  14         12.30         15.21         3.76 o                         
   0   4  14         26.20         24.72         3.73 o                         
   1   4  14        204.57        224.33         7.38 o                         
   2   4  14         74.03         90.61         5.82 o                         
   3   4  14       1846.20       1781.63        22.59 o                         
   4   4  14        513.79        516.96        12.24 o                         
   5   4  14         11.50          4.71         5.44 o                         
   6   4  14        563.43        581.12        17.66 o                         
   7   4  14        178.22        176.28        12.98 o                         
   8   4  14        199.22        206.66        15.43 o                         
   9   4  14         52.88         56.88        19.21 o                         
  -9   5  14        831.46        864.77        17.85 o                         
  -8   5  14          5.43         13.44         5.50 o                         
  -7   5  14        643.71        658.61        13.54 o                         
  -6   5  14        651.08        642.58        11.00 o                         
  -5   5  14        541.57        564.25        14.79 o                         
  -4   5  14        162.06        169.14         6.08 o                         
  -3   5  14         66.41         78.52         5.67 o                         
  -2   5  14          2.11          5.84         4.05 o                         
  -1   5  14        452.32        441.01         9.35 o                         
   0   5  14        221.65        251.50         7.73 o                         
   1   5  14          0.67          7.10         4.14 o                         
   2   5  14         51.02         41.13         5.17 o                         
   3   5  14          7.72          4.88         4.88 o                         
   4   5  14         18.28         10.08         5.30 o                         
   5   5  14        483.22        510.48        14.27 o                         
   6   5  14          5.61         -0.55         6.52 o                         
   7   5  14        196.30        195.96        12.83 o                         
   8   5  14          0.86         -9.24         9.24 o                         
   9   5  14        489.55        488.71        23.39 o                         
  -9   6  14         12.72         17.15         6.26 o                         
  -8   6  14        332.14        332.47         9.84 o                         
  -7   6  14        409.10        434.78        13.80 o                         
  -6   6  14       1487.63       1490.38        17.68 o                         
  -5   6  14        517.01        524.43        11.90 o                         
  -4   6  14        925.48        941.65        14.58 o                         
  -3   6  14        296.41        307.14         8.92 o                         
  -2   6  14          5.99          3.48         4.19 o                         
  -1   6  14          7.44          1.83         4.29 o                         
   0   6  14        428.18        395.01        10.23 o                         
   1   6  14        352.27        336.35         9.40 o                         
   2   6  14         86.59        100.79         6.74 o                         
   3   6  14          7.95          6.75         5.22 o                         
   4   6  14         52.07         59.05         6.52 o                         
   5   6  14        405.29        433.94        15.10 o                         
   6   6  14         36.43         42.76         7.89 o                         
   7   6  14         46.57         56.51        12.04 o                         
   8   6  14        985.48        973.04        25.22 o                         
  -8   7  14        106.52        104.60         9.18 o                         
  -7   7  14       1428.58       1446.84        22.41 o                         
  -6   7  14        529.38        559.60        14.09 o                         
  -5   7  14        693.27        714.99        14.72 o                         
  -4   7  14          9.84          6.68         4.90 o                         
  -3   7  14        839.37        811.52        14.68 o                         
  -2   7  14         35.23         26.14         5.00 o                         
  -1   7  14          5.23          2.14         4.75 o                         
   0   7  14        239.10        241.19         9.75 o                         
   1   7  14          0.51          1.22         5.35 o                         
   2   7  14          4.05          2.56         4.62 o                         
   3   7  14        496.23        474.45        12.20 o                         
   4   7  14        154.70        173.56        12.71 o                         
   5   7  14          5.31         10.81         6.44 o                         
   6   7  14         11.19         16.37         7.68 o                         
   7   7  14        494.65        536.20        23.02 o                         
   8   7  14        176.58        174.08        19.10 o                         
  -7   8  14          8.59         13.61         8.02 o                         
  -6   8  14        467.85        470.62        19.65 o                         
  -5   8  14        159.04        183.70         9.75 o                         
  -4   8  14        166.34        162.43         8.63 o                         
  -3   8  14         38.31         31.43         6.62 o                         
  -2   8  14        850.40        828.10        16.93 o                         
  -1   8  14        151.95        146.79         8.10 o                         
   0   8  14         91.27         83.64         7.63 o                         
   1   8  14         96.88         97.66         8.20 o                         
   2   8  14         75.32         77.67         6.95 o                         
   3   8  14       1362.78       1349.22        21.12 o                         
   4   8  14         33.01         20.58         6.53 o                         
   5   8  14         14.38          8.70         6.80 o                         
   6   8  14        400.66        413.20        16.23 o                         
   7   8  14         36.03         35.35        10.79 o                         
  -6   9  14          9.75          3.11         6.40 o                         
  -5   9  14        310.41        298.46        13.35 o                         
  -4   9  14         95.94         95.61         9.16 o                         
  -3   9  14        133.86        141.74        11.03 o                         
  -2   9  14        304.09        306.14        12.67 o                         
  -1   9  14        119.91        114.95         9.09 o                         
   0   9  14        109.20        102.89         8.51 o                         
   1   9  14          0.40         -6.45         6.45 o                         
   2   9  14        110.89        112.01         6.95 o                         
   3   9  14         39.04         51.03         7.76 o                         
   4   9  14         84.05         91.74         8.57 o                         
   5   9  14        378.83        376.06        15.04 o                         
   6   9  14         36.28         56.76        10.83 o                         
  -5  10  14         12.02         10.62         9.21 o                         
  -4  10  14        495.43        523.60        24.27 o                         
  -3  10  14        341.37        345.36        14.97 o                         
  -2  10  14          3.66         -3.96         8.09 o                         
  -1  10  14        185.78        189.18        11.80 o                         
   0  10  14         47.62         61.66         8.47 o                         
   1  10  14        237.25        236.22        12.37 o                         
   2  10  14          0.77         -2.75         8.58 o                         
   3  10  14          9.26         -3.04         5.89 o                         
   4  10  14         52.20         43.05        12.92 o                         
   5  10  14          5.75         -8.78         9.76 o                         
  -3  11  14        256.72        279.52        15.98 o                         
  -2  11  14        129.68        133.36        11.64 o                         
  -1  11  14          6.75         23.33         9.56 o                         
   0  11  14         15.27         23.24        12.71 o                         
   1  11  14        255.51        226.92        16.32 o                         
   2  11  14         26.59         39.92        12.07 o                         
   3  11  14         59.39         52.64        12.98 o                         
  -9   0  15         22.79         57.40        22.00 o                         
  -7   0  15        748.44        733.79        32.67 o                         
  -5   0  15         92.07         93.23        14.89 o                         
  -3   0  15         59.09         81.30         7.38 o                         
  -1   0  15       6569.12       6726.39        62.95 o                         
   1   0  15       1499.11       1532.55        27.13 o                         
   3   0  15       1124.07       1096.35        26.06 o                         
   5   0  15       1755.55       1762.72        33.07 o                         
   7   0  15       2206.65       2146.81        43.35 o                         
   9   0  15       4702.22       4619.53        87.66 o                         
 -10   1  15        268.39        244.42        18.57 o                         
  -9   1  15         94.76         95.78        11.00 o                         
  -8   1  15        107.12        106.40        12.07 o                         
  -7   1  15        964.17        953.87        30.85 o                         
  -6   1  15        241.07        239.35        14.56 o                         
  -5   1  15         14.52         14.32         7.79 o                         
  -4   1  15         26.71         33.37         7.93 o                         
  -3   1  15        412.51        419.06         7.99 o                         
  -2   1  15        927.09        917.02        14.11 o                         
  -1   1  15        140.16        150.12         3.99 o                         
   0   1  15       1662.39       1744.04        19.21 o                         
   1   1  15         21.47         15.91         4.83 o                         
   2   1  15       1245.05       1228.56        18.41 o                         
   3   1  15        127.24        123.35         8.37 o                         
   4   1  15       2315.96       2267.69        31.64 o                         
   5   1  15         48.10         39.34         4.15 o                         
   6   1  15       1919.26       1934.43        23.51 o                         
   7   1  15         24.56         18.61         7.14 o                         
   8   1  15       1366.43       1430.33        50.36 o                         
   9   1  15          1.56         18.37        12.78 o                         
 -10   2  15         26.23         -4.59        24.88 o                         
  -9   2  15        845.00        836.46        29.58 o                         
  -8   2  15          9.48         10.29         9.00 o                         
  -7   2  15        139.96        154.84        14.71 o                         
  -6   2  15         28.25         19.90         8.97 o                         
  -5   2  15        381.67        379.03        18.79 o                         
  -4   2  15         22.53         20.42         8.06 o                         
  -3   2  15       2487.27       2535.38        26.11 o                         
  -2   2  15          1.07         -2.32         2.58 o                         
  -1   2  15       1184.31       1202.83        11.83 o                         
   0   2  15        138.59        137.90         6.43 o                         
   1   2  15       3494.31       3458.37        32.52 o                         
   2   2  15        389.67        404.34        13.81 o                         
   3   2  15        946.23        911.45        14.20 o                         
   4   2  15          7.61          6.79         5.22 o                         
   5   2  15       3573.33       3625.00        33.93 o                         
   6   2  15         45.53         42.81         6.14 o                         
   7   2  15       1122.09       1099.58        24.16 o                         
   8   2  15         16.62         10.69         9.56 o                         
   9   2  15       1114.89       1165.20        29.75 o                         
  -9   3  15        131.74        160.59        19.11 o                         
  -8   3  15        262.61        256.22        17.70 o                         
  -7   3  15          5.43          8.32         8.04 o                         
  -6   3  15          0.58         38.54        10.45 o                         
  -5   3  15        706.64        666.92        21.98 o                         
  -4   3  15        211.16        224.80         9.28 o                         
  -3   3  15        690.78        716.79        12.91 o                         
  -2   3  15        136.95        144.00         4.90 o                         
  -1   3  15        136.91        128.06         5.72 o                         
   0   3  15        250.64        323.33         7.56 o                         
   1   3  15        678.32        754.20        12.78 o                         
   2   3  15       4982.00       4854.69        46.70 o                         
   3   3  15        308.98        311.87        10.77 o                         
   4   3  15       1443.93       1476.79        21.65 o                         
   5   3  15        143.17        124.15         7.25 o                         
   6   3  15       1901.59       1914.35        26.72 o                         
   7   3  15         23.30         30.00         7.97 o                         
   8   3  15       1314.31       1325.31        32.47 o                         
   9   3  15         40.35         45.80        10.05 o                         
  -9   4  15         43.26         66.18        11.97 o                         
  -8   4  15         57.63         61.80         6.12 o                         
  -7   4  15        175.25        168.55         8.16 o                         
  -6   4  15         12.58         11.00         3.86 o                         
  -5   4  15         71.44         84.17         5.76 o                         
  -4   4  15        374.38        364.03        10.39 o                         
  -3   4  15         39.91         39.03         3.43 o                         
  -2   4  15         51.76         61.25         4.17 o                         
  -1   4  15        761.39        775.38        11.17 o                         
   0   4  15        129.69        121.88         5.31 o                         
   1   4  15       2891.14       2800.03        27.13 o                         
   2   4  15        575.06        556.57        13.10 o                         
   3   4  15       2846.47       2996.64        32.26 o                         
   4   4  15         28.59         20.88         6.14 o                         
   5   4  15        821.47        811.33        15.99 o                         
   6   4  15        103.00        103.24         8.99 o                         
   7   4  15       1800.30       1822.58        27.66 o                         
   8   4  15         16.49          1.21         8.22 o                         
   9   4  15        860.29        896.85        46.98 o                         
  -9   5  15          0.46         -4.96         4.96 o                         
  -8   5  15          3.17          7.97         6.61 o                         
  -7   5  15         54.51         67.83         4.88 o                         
  -6   5  15          1.41         -3.90         4.40 o                         
  -5   5  15       1408.94       1383.86        23.11 o                         
  -4   5  15        198.03        182.43         6.47 o                         
  -3   5  15        246.84        225.74         7.14 o                         
  -2   5  15        498.32        478.25         9.89 o                         
  -1   5  15         66.91         62.06         5.11 o                         
   0   5  15       2071.64       2057.65        20.14 o                         
   1   5  15        104.88         98.35         5.81 o                         
   2   5  15        751.56        763.94        13.44 o                         
   3   5  15        551.21        554.48        13.51 o                         
   4   5  15       2663.16       2648.61        30.13 o                         
   5   5  15         20.20         36.31         7.63 o                         
   6   5  15       1811.73       1785.13        27.64 o                         
   7   5  15         59.70         57.79         9.28 o                         
   8   5  15        829.08        823.90        33.76 o                         
  -8   6  15          7.90         -0.17         7.71 o                         
  -7   6  15         92.11         92.54         9.20 o                         
  -6   6  15         54.84         61.36         6.86 o                         
  -5   6  15         12.98         19.94         4.55 o                         
  -4   6  15        127.43        132.02         6.74 o                         
  -3   6  15          2.54          5.76         4.62 o                         
  -2   6  15        221.85        216.64         7.53 o                         
  -1   6  15        374.59        378.05         9.84 o                         
   0   6  15         31.27         40.14         5.42 o                         
   1   6  15         86.60        105.57         6.60 o                         
   2   6  15        778.16        738.33        14.08 o                         
   3   6  15       3223.97       3258.85        32.73 o                         
   4   6  15         18.98         14.17         6.24 o                         
   5   6  15       2987.19       3025.67        36.16 o                         
   6   6  15         32.33         40.66        11.89 o                         
   7   6  15        624.21        589.19        19.07 o                         
   8   6  15        564.07        562.36        25.52 o                         
  -7   7  15        275.20        273.01        10.04 o                         
  -6   7  15        169.58        179.53         8.41 o                         
  -5   7  15        287.05        294.85        12.01 o                         
  -4   7  15        324.91        322.81        10.81 o                         
  -3   7  15        122.89        125.80         7.15 o                         
  -2   7  15       1008.21        962.46        17.49 o                         
  -1   7  15        474.03        468.96        11.72 o                         
   0   7  15        234.40        233.29         9.44 o                         
   1   7  15        168.09        169.02         9.13 o                         
   2   7  15       1942.12       1911.73        22.20 o                         
   3   7  15        268.44        262.31        11.48 o                         
   4   7  15       1316.63       1318.48        21.85 o                         
   5   7  15         53.08         57.47         9.02 o                         
   6   7  15       1342.18       1342.25        25.66 o                         
   7   7  15         30.42          2.64         9.23 o                         
  -7   8  15          0.68         -6.60         8.36 o                         
  -6   8  15         11.03         16.10         7.08 o                         
  -5   8  15         25.68         26.80         6.70 o                         
  -4   8  15        396.37        392.86        12.71 o                         
  -3   8  15         86.46         83.35         7.58 o                         
  -2   8  15        369.17        331.99        11.61 o                         
  -1   8  15         84.36        100.16         7.62 o                         
   0   8  15        654.31        665.74        15.87 o                         
   1   8  15       1132.05       1130.23        20.33 o                         
   2   8  15         14.14         10.29         5.32 o                         
   3   8  15        675.53        680.81        15.87 o                         
   4   8  15          9.18          1.48         6.61 o                         
   5   8  15        698.99        690.87        17.92 o                         
   6   8  15         27.53         47.65        15.05 o                         
  -6   9  15         87.94         91.37         9.40 o                         
  -5   9  15         28.13         14.71         9.09 o                         
  -4   9  15         76.57         83.60        10.17 o                         
  -3   9  15        347.89        375.80        14.80 o                         
  -2   9  15        146.24        140.72        10.47 o                         
  -1   9  15        273.54        260.65        12.74 o                         
   0   9  15        666.25        688.23        17.75 o                         
   1   9  15         11.52         10.01         8.05 o                         
   2   9  15        911.82        903.64        22.10 o                         
   3   9  15        460.49        481.85        15.84 o                         
   4   9  15        475.19        471.95        17.05 o                         
   5   9  15        447.44        475.19        21.86 o                         
  -4  10  15         73.07         54.37        12.41 o                         
  -3  10  15          9.04          0.47         9.63 o                         
  -2  10  15        221.91        219.30        14.28 o                         
  -1  10  15         97.54         92.40        10.16 o                         
   0  10  15         88.26         92.93         9.96 o                         
   1  10  15        110.77        118.68        10.40 o                         
   2  10  15        477.55        448.70        20.56 o                         
   3  10  15        986.36        961.53        18.10 o                         
   4  10  15         45.29         65.05        11.85 o                         
  -1  11  15        184.01        182.58        13.37 o                         
   0  11  15        382.69        398.51        17.56 o                         
   1  11  15        980.95       1003.31        30.24 o                         
  -8   0  16        227.27        184.95        20.42 o                         
  -6   0  16       1199.24       1320.41        49.36 o                         
  -4   0  16       1223.68       1208.12        36.35 o                         
  -2   0  16       1218.99       1218.71        23.54 o                         
   0   0  16       4073.35       4064.81        54.64 o                         
   2   0  16        710.26        665.87        19.82 o                         
   4   0  16       6904.93       6957.41        93.99 o                         
   6   0  16       1695.76       1615.08        31.48 o                         
   8   0  16        867.90        904.12        35.41 o                         
  -9   1  16        199.74        190.07        15.29 o                         
  -8   1  16         17.36         10.10        10.08 o                         
  -7   1  16        265.97        262.93        16.03 o                         
  -6   1  16          1.12          0.45         8.36 o                         
  -5   1  16        825.32        911.17        23.78 o                         
  -4   1  16         10.93         14.57         7.67 o                         
  -3   1  16       1292.74       1332.52        17.60 o                         
  -2   1  16         43.97         57.62         5.00 o                         
  -1   1  16       2471.66       2500.94        20.89 o                         
   0   1  16        482.47        460.36        10.68 o                         
   1   1  16       3269.75       3249.61        31.72 o                         
   2   1  16        976.28        978.12        16.70 o                         
   3   1  16       2191.94       2216.85        27.42 o                         
   4   1  16        178.49        171.37        10.68 o                         
   5   1  16       1355.01       1318.90        25.80 o                         
   6   1  16         64.96         65.88         7.22 o                         
   7   1  16        321.03        351.08        14.38 o                         
   8   1  16          0.78          4.64         9.09 o                         
   9   1  16         15.36         15.13        10.58 o                         
  -9   2  16          0.71         -8.86         8.86 o                         
  -8   2  16         37.29         42.02         9.99 o                         
  -7   2  16          3.22          0.31         8.34 o                         
  -6   2  16       1353.99       1433.51        30.35 o                         
  -5   2  16        486.86        459.41        18.11 o                         
  -4   2  16        682.21        751.84        22.29 o                         
  -3   2  16        157.79        148.84         6.00 o                         
  -2   2  16       1758.14       1776.45        20.79 o                         
  -1   2  16         69.65         58.75         5.19 o                         
   0   2  16       1033.38       1009.08        15.45 o                         
   1   2  16        627.27        634.46        12.90 o                         
   2   2  16       3304.77       3337.55        33.90 o                         
   3   2  16        346.30        367.02        12.70 o                         
   4   2  16        968.26        939.34        16.29 o                         
   5   2  16        284.37        281.57         9.86 o                         
   6   2  16       1044.87       1040.68        16.91 o                         
   7   2  16         16.25         12.09         6.19 o                         
   8   2  16        577.96        574.64        18.26 o                         
   9   2  16         95.56         94.83        11.27 o                         
  -9   3  16         82.06         99.69        18.56 o                         
  -8   3  16        415.49        422.53        14.02 o                         
  -7   3  16        235.64        253.78        15.02 o                         
  -6   3  16        216.44        234.07        14.32 o                         
  -5   3  16        233.76        253.61        14.24 o                         
  -4   3  16        746.04        769.48        13.00 o                         
  -3   3  16       1473.51       1492.29        19.26 o                         
  -2   3  16        118.97        125.55         5.13 o                         
  -1   3  16       1655.43       1610.91        16.65 o                         
   0   3  16        133.81        152.44         6.61 o                         
   1   3  16       2769.18       2726.25        26.60 o                         
   2   3  16       2611.36       2638.93        28.03 o                         
   3   3  16       3072.75       3029.85        33.36 o                         
   4   3  16         80.58         70.58         6.97 o                         
   5   3  16        463.41        475.53        14.85 o                         
   6   3  16         33.22         37.39         6.58 o                         
   7   3  16        896.61        892.25        18.38 o                         
   8   3  16        198.06        208.38        12.69 o                         
   9   3  16        229.51        216.19        20.94 o                         
  -9   4  16         13.66         25.29        11.63 o                         
  -8   4  16        111.75         94.59        15.28 o                         
  -7   4  16         30.52         41.96         7.07 o                         
  -6   4  16        545.66        545.39        12.52 o                         
  -5   4  16        629.39        612.50        14.71 o                         
  -4   4  16       2032.37       1998.09        24.87 o                         
  -3   4  16        259.75        236.42         6.22 o                         
  -2   4  16       1506.94       1532.12        16.53 o                         
  -1   4  16          0.23         -3.49         3.49 o                         
   0   4  16       1725.48       1763.78        18.06 o                         
   1   4  16        231.39        223.70         8.52 o                         
   2   4  16       1459.14       1433.82        22.34 o                         
   3   4  16        108.80        115.09         7.97 o                         
   4   4  16       3434.79       3534.50        36.60 o                         
   5   4  16        117.60        111.88         7.59 o                         
   6   4  16        139.88        157.70        10.28 o                         
   7   4  16        235.48        233.90        13.45 o                         
   8   4  16        367.55        382.27        17.38 o                         
  -8   5  16         65.96         90.30         5.53 o                         
  -7   5  16        307.42        315.56         8.34 o                         
  -6   5  16        130.04        140.69         8.21 o                         
  -5   5  16       1076.14       1095.83        19.72 o                         
  -4   5  16        142.02        153.71         7.01 o                         
  -3   5  16       1580.20       1539.30        18.45 o                         
  -2   5  16        262.85        247.47         8.27 o                         
  -1   5  16       1835.23       1850.34        19.88 o                         
   0   5  16         49.27         59.46         5.23 o                         
   1   5  16       2567.49       2390.05        23.82 o                         
   2   5  16          3.69          8.76         5.39 o                         
   3   5  16        895.24        912.95        16.82 o                         
   4   5  16          8.40          0.76         6.74 o                         
   5   5  16       2289.99       2357.39        29.83 o                         
   6   5  16         23.97         31.73         9.03 o                         
   7   5  16         42.35         41.12         9.20 o                         
   8   5  16         30.83         15.44        13.79 o                         
  -8   6  16         47.00         31.05         7.14 o                         
  -7   6  16         19.37         11.14         7.04 o                         
  -6   6  16         17.47         26.18         6.02 o                         
  -5   6  16        580.58        570.94        11.33 o                         
  -4   6  16        417.80        432.76         9.49 o                         
  -3   6  16        134.50        146.02         6.80 o                         
  -2   6  16       2359.22       2329.74        23.97 o                         
  -1   6  16        235.57        217.04         8.16 o                         
   0   6  16       3385.77       3288.20        30.32 o                         
   1   6  16          9.88          5.26         4.32 o                         
   2   6  16       1887.52       1921.55        22.04 o                         
   3   6  16        836.29        830.74        17.23 o                         
   4   6  16        108.08        123.12         9.71 o                         
   5   6  16        146.61        153.77        10.34 o                         
   6   6  16       1380.62       1370.52        23.90 o                         
   7   6  16         69.66         57.37        10.12 o                         
  -7   7  16        117.21        109.57        10.71 o                         
  -6   7  16        295.42        312.10        10.65 o                         
  -5   7  16        211.91        234.76        11.36 o                         
  -4   7  16        110.28        120.16         7.75 o                         
  -3   7  16       1184.64       1190.47        18.87 o                         
  -2   7  16         26.95         33.41         5.94 o                         
  -1   7  16       1417.90       1421.50        21.19 o                         
   0   7  16          2.74         -1.72         5.31 o                         
   1   7  16       1401.01       1391.78        20.50 o                         
   2   7  16          3.21         -3.84         5.12 o                         
   3   7  16        291.81        305.40        11.52 o                         
   4   7  16        122.11        110.76        10.20 o                         
   5   7  16        214.41        229.01        14.94 o                         
   6   7  16         35.83         -3.10        11.60 o                         
   7   7  16       1058.99       1061.83        27.77 o                         
  -6   8  16        130.72        112.72        11.92 o                         
  -5   8  16        219.03        228.22        10.70 o                         
  -4   8  16        727.97        732.48        15.44 o                         
  -3   8  16         57.96         45.56         8.25 o                         
  -2   8  16        971.23        970.69        17.64 o                         
  -1   8  16         17.58         16.31         6.25 o                         
   0   8  16        907.28        965.82        20.06 o                         
   1   8  16        149.24        114.88         9.33 o                         
   2   8  16        926.77        913.75        16.73 o                         
   3   8  16         93.11         73.55         7.72 o                         
   4   8  16        455.34        446.25        18.37 o                         
   5   8  16         60.29         65.17        10.61 o                         
   6   8  16        183.82        187.17        14.30 o                         
  -5   9  16        450.04        388.48        21.07 o                         
  -4   9  16         65.07         63.16         8.03 o                         
  -3   9  16       1365.87       1377.46        25.68 o                         
  -2   9  16        125.92        125.85        10.28 o                         
  -1   9  16        311.23        314.59        13.47 o                         
   0   9  16          0.69         -4.56         7.76 o                         
   1   9  16        539.23        515.89        17.57 o                         
   2   9  16         17.46         16.91         8.41 o                         
   3   9  16       1227.60       1213.67        21.30 o                         
   4   9  16         20.71         16.89        10.25 o                         
   5   9  16       1038.02        909.08       139.34 o                         
  -3  10  16        163.77        154.45        13.59 o                         
  -2  10  16        793.64        784.26        23.40 o                         
  -1  10  16         73.58         81.62        10.09 o                         
   0  10  16        932.05        983.63        26.57 o                         
   1  10  16        152.26        145.39        11.91 o                         
   2  10  16        497.43        521.21        33.44 o                         
   3  10  16         37.21         23.87        10.94 o                         
  -9   0  17        948.30        998.99        39.45 o                         
  -7   0  17       1541.53       1514.31        46.68 o                         
  -5   0  17       1211.08       1235.49        39.50 o                         
  -3   0  17       1481.09       1620.36        34.66 o                         
  -1   0  17       4170.00       4064.05        55.87 o                         
   1   0  17       1446.48       1483.40        27.78 o                         
   3   0  17        285.44        291.49        18.70 o                         
   5   0  17         55.33         33.02        11.06 o                         
   7   0  17        295.59        292.87        15.15 o                         
  -9   1  17         93.60        109.21        12.46 o                         
  -8   1  17       1357.27       1351.25        36.09 o                         
  -7   1  17         32.19         17.03         9.68 o                         
  -6   1  17       2080.45       2098.32        37.92 o                         
  -5   1  17         29.36         26.27         9.07 o                         
  -4   1  17       2361.44       2405.88        38.41 o                         
  -3   1  17         15.89         13.79         3.12 o                         
  -2   1  17       3690.74       3729.36        45.54 o                         
  -1   1  17       1088.30       1083.75        13.32 o                         
   0   1  17       2085.56       2060.50        24.72 o                         
   1   1  17        732.36        705.12        13.72 o                         
   2   1  17       1030.08       1066.68        17.89 o                         
   3   1  17         21.67         21.96         6.73 o                         
   4   1  17         44.80         54.17         8.26 o                         
   5   1  17        212.35        206.19        11.66 o                         
   6   1  17         82.36         81.62         5.82 o                         
   7   1  17          2.66         -4.94         4.94 o                         
   8   1  17          2.32         13.68        12.65 o                         
  -9   2  17        231.07        201.27        14.46 o                         
  -8   2  17         43.17         44.06        10.45 o                         
  -7   2  17       1992.80       2146.39        39.50 o                         
  -6   2  17         40.58         43.56         9.99 o                         
  -5   2  17       1141.12       1145.12        26.69 o                         
  -4   2  17        126.22        132.86        12.20 o                         
  -3   2  17       2369.70       2411.07        24.40 o                         
  -2   2  17        643.05        631.86        10.79 o                         
  -1   2  17        864.23        905.89        12.72 o                         
   0   2  17          0.41         -1.65         4.29 o                         
   1   2  17       1144.40       1170.26        22.46 o                         
   2   2  17          3.19          1.15         5.51 o                         
   3   2  17       1307.21       1386.23        21.84 o                         
   4   2  17        358.05        335.04        14.35 o                         
   5   2  17        266.32        254.06        10.23 o                         
   6   2  17         29.44         21.40         6.07 o                         
   7   2  17         13.40         -3.69         6.30 o                         
   8   2  17         36.46         27.31         7.89 o                         
  -8   3  17        572.29        543.33        21.25 o                         
  -7   3  17         39.98         41.36         9.44 o                         
  -6   3  17       1079.45       1128.69        27.15 o                         
  -5   3  17         33.92         26.80         8.74 o                         
  -4   3  17       5841.08       5765.20        80.12 o                         
  -3   3  17        274.62        261.52         7.67 o                         
  -2   3  17       1705.11       1723.56        18.18 o                         
  -1   3  17         30.52         24.94         3.07 o                         
   0   3  17       1992.88       2073.78        24.19 o                         
   1   3  17        200.91        189.60         8.76 o                         
   2   3  17       1114.35       1104.50        18.75 o                         
   3   3  17        121.91         97.05         8.97 o                         
   4   3  17       1133.36       1093.93        18.18 o                         
   5   3  17         17.46         15.85         6.54 o                         
   6   3  17         94.83         83.55         7.98 o                         
   7   3  17         80.31         62.27         7.20 o                         
   8   3  17         89.72         87.92        10.78 o                         
  -8   4  17         14.77         10.83        11.38 o                         
  -7   4  17        710.80        718.85        18.14 o                         
  -6   4  17         78.41         79.14        11.22 o                         
  -5   4  17       2226.60       2200.05        27.78 o                         
  -4   4  17          3.09          7.33         4.34 o                         
  -3   4  17       1917.47       1891.26        23.46 o                         
  -2   4  17         20.94         13.74         4.89 o                         
  -1   4  17       1549.79       1571.88        16.93 o                         
   0   4  17        267.65        274.69         9.66 o                         
   1   4  17        441.20        479.54        12.09 o                         
   2   4  17        451.51        426.56        12.11 o                         
   3   4  17        334.36        319.61        13.85 o                         
   4   4  17          2.20          8.42         6.16 o                         
   5   4  17        115.31        120.27         9.39 o                         
   6   4  17        167.01        155.24        10.33 o                         
   7   4  17         43.27         26.67         7.94 o                         
   8   4  17         79.81         66.49        19.46 o                         
  -8   5  17        933.91       1005.31        23.32 o                         
  -7   5  17         35.08         29.66         9.00 o                         
  -6   5  17       2404.82       2347.40        31.64 o                         
  -5   5  17          1.08         -0.58         5.20 o                         
  -4   5  17        600.69        609.23        19.93 o                         
  -3   5  17          2.04          5.09         3.36 o                         
  -2   5  17       2133.10       2095.64        25.61 o                         
  -1   5  17         22.91         21.61         4.33 o                         
   0   5  17       1482.64       1483.49        24.00 o                         
   1   5  17          3.38          3.73         4.76 o                         
   2   5  17        128.97        136.83         8.55 o                         
   3   5  17        498.10        507.56        14.49 o                         
   4   5  17         11.40         12.56         6.60 o                         
   5   5  17         30.10         32.42         7.79 o                         
   6   5  17        129.84        139.61        10.33 o                         
   7   5  17        148.72        140.42        14.20 o                         
  -7   6  17       1084.27       1047.78        17.45 o                         
  -6   6  17          5.08         11.83         6.53 o                         
  -5   6  17       2040.52       2049.22        29.20 o                         
  -4   6  17         13.97         17.94         6.21 o                         
  -3   6  17       1725.95       1737.55        21.04 o                         
  -2   6  17        311.18        297.97         9.81 o                         
  -1   6  17       1211.71       1216.43        17.63 o                         
   0   6  17        119.77        106.07         7.14 o                         
   1   6  17        805.79        784.22        14.06 o                         
   2   6  17        569.63        561.91        13.80 o                         
   3   6  17        835.03        854.17        18.76 o                         
   4   6  17         84.44         76.91         8.71 o                         
   5   6  17        109.09        132.86        11.32 o                         
   6   6  17         76.58        106.41        10.73 o                         
   7   6  17         29.63         14.06         8.81 o                         
  -6   7  17        313.81        327.36        13.04 o                         
  -5   7  17          3.15          7.29         5.96 o                         
  -4   7  17       1449.76       1473.75        34.19 o                         
  -3   7  17          1.04         -4.88         5.61 o                         
  -2   7  17        330.15        365.31        11.06 o                         
  -1   7  17        669.29        596.16        13.62 o                         
   0   7  17        994.26        992.87        17.53 o                         
   1   7  17         16.05         18.60         6.73 o                         
   2   7  17        526.18        549.98        16.47 o                         
   3   7  17          9.43          8.67         5.98 o                         
   4   7  17        852.30        850.19        19.97 o                         
   5   7  17        196.96        182.20        12.26 o                         
   6   7  17         62.39         71.44        13.06 o                         
  -5   8  17        768.97        780.16        23.70 o                         
  -4   8  17         35.91         32.36         6.59 o                         
  -3   8  17        690.95        710.78        17.27 o                         
  -2   8  17         23.02         25.15         7.00 o                         
  -1   8  17       1392.35       1377.53        20.36 o                         
   0   8  17        376.88        366.41        14.05 o                         
   1   8  17       1145.38       1114.56        25.49 o                         
   2   8  17        272.87        280.23        14.72 o                         
   3   8  17        113.30        148.09         9.18 o                         
   4   8  17        178.60        175.51        11.20 o                         
   5   8  17        298.31        276.45        15.11 o                         
  -4   9  17        326.43        296.20        13.69 o                         
  -3   9  17         28.56         15.88         8.29 o                         
  -2   9  17        743.99        690.78        20.92 o                         
  -1   9  17         12.68         20.34         7.84 o                         
   0   9  17        593.57        590.97        18.92 o                         
   1   9  17        200.63        187.12        12.68 o                         
   2   9  17        644.44        651.37        21.64 o                         
   3   9  17         58.57         48.32        10.13 o                         
   4   9  17         29.83         30.50        21.46 o                         
  -1  10  17        537.40        560.04        23.67 o                         
   0  10  17         62.33         68.93        11.60 o                         
   1  10  17        269.16        243.28        14.14 o                         
  -8   0  18       1019.34       1090.39        41.52 o                         
  -6   0  18       1255.73       1269.56        41.96 o                         
  -4   0  18        905.76        830.58        31.45 o                         
  -2   0  18         31.69         38.97         6.21 o                         
   0   0  18       1198.70       1248.03        26.33 o                         
   2   0  18         54.14         65.91         9.60 o                         
   4   0  18        444.33        462.53        21.98 o                         
   6   0  18        280.75        236.24        20.67 o                         
   8   0  18        343.27        393.03        20.32 o                         
  -8   1  18         22.08          5.98        10.11 o                         
  -7   1  18        681.64        737.37        24.32 o                         
  -6   1  18         16.29         17.47         9.76 o                         
  -5   1  18       1011.88       1054.91        26.09 o                         
  -4   1  18          1.43          5.99         7.88 o                         
  -3   1  18        679.59        675.55        12.43 o                         
  -2   1  18        247.00        233.77         7.57 o                         
  -1   1  18        564.64        574.09        10.44 o                         
   0   1  18         98.41        101.67         7.14 o                         
   1   1  18        223.01        234.10         9.45 o                         
   2   1  18          1.42         -5.18         5.18 o                         
   3   1  18         19.29         16.46         6.94 o                         
   4   1  18        264.58        276.35        12.63 o                         
   5   1  18        135.00        136.73        10.52 o                         
   6   1  18         54.28         35.12        10.61 o                         
   7   1  18        354.23        353.00        12.90 o                         
   8   1  18        108.60         77.14        12.17 o                         
  -8   2  18        995.81       1003.55        28.83 o                         
  -7   2  18          8.27         12.37         9.20 o                         
  -6   2  18        480.18        483.20        20.19 o                         
  -5   2  18        344.59        316.36        16.23 o                         
  -4   2  18        811.68        844.13        24.09 o                         
  -3   2  18         49.44         51.12         4.62 o                         
  -2   2  18       1418.20       1384.16        16.96 o                         
  -1   2  18          3.20          0.53         4.06 o                         
   0   2  18         62.87         69.31         6.67 o                         
   1   2  18        471.57        482.25        12.17 o                         
   2   2  18         21.44         20.77         6.40 o                         
   3   2  18         93.81         69.44         8.69 o                         
   4   2  18        242.85        264.20        12.28 o                         
   5   2  18         51.32         48.15        10.56 o                         
   6   2  18        223.87        221.97        14.10 o                         
   7   2  18          0.50          3.41        10.74 o                         
   8   2  18        577.89        523.76        25.56 o                         
  -8   3  18         17.08          1.75        10.96 o                         
  -7   3  18       1097.82       1138.21        28.15 o                         
  -6   3  18         29.47         35.31         9.66 o                         
  -5   3  18       1799.36       1929.42        56.35 o                         
  -4   3  18         43.91         41.90         5.55 o                         
  -3   3  18        957.35        924.71        14.12 o                         
  -2   3  18        456.11        439.40         9.84 o                         
  -1   3  18        652.54        634.41        11.14 o                         
   0   3  18         21.44         35.78         4.88 o                         
   1   3  18         92.30         89.73         7.07 o                         
   2   3  18        225.99        239.44        10.70 o                         
   3   3  18        158.19        161.90        11.79 o                         
   4   3  18         29.13         20.17         8.20 o                         
   5   3  18        137.73        143.95         7.86 o                         
   6   3  18          6.40         17.56         6.45 o                         
   7   3  18        396.19        363.64        15.32 o                         
  -7   4  18          0.34         -0.97         6.96 o                         
  -6   4  18        331.08        335.51        15.56 o                         
  -5   4  18          3.77          6.63         5.58 o                         
  -4   4  18        784.88        810.27        13.85 o                         
  -3   4  18          1.19         -2.68         4.10 o                         
  -2   4  18        330.36        328.25         6.81 o                         
  -1   4  18         27.35         25.57         3.82 o                         
   0   4  18          4.11          3.93         5.07 o                         
   1   4  18          2.94         -3.96         4.32 o                         
   2   4  18        198.16        179.53         9.20 o                         
   3   4  18        493.99        457.20        14.30 o                         
   4   4  18          2.66         -2.22         5.87 o                         
   5   4  18          4.72          0.07         6.49 o                         
   6   4  18        238.45        243.92        13.48 o                         
   7   4  18        111.07         97.43        12.26 o                         
  -7   5  18        804.06        839.36        25.09 o                         
  -6   5  18          0.51         -1.52         6.32 o                         
  -5   5  18        419.98        419.04        11.78 o                         
  -4   5  18          7.11         -3.56         5.63 o                         
  -3   5  18        258.20        297.06         8.52 o                         
  -2   5  18         29.18         36.45         5.20 o                         
  -1   5  18        170.81        166.83         7.06 o                         
   0   5  18         62.23         62.03         6.62 o                         
   1   5  18         22.05         16.85         5.37 o                         
   2   5  18        582.49        513.74        13.39 o                         
   3   5  18        140.66        150.99         9.44 o                         
   4   5  18        130.63        129.27         9.52 o                         
   5   5  18          5.00          0.37         7.03 o                         
   6   5  18          2.44          8.21         9.22 o                         
   7   5  18         29.61         20.56        17.00 o                         
  -6   6  18       1698.21       1675.60        28.17 o                         
  -5   6  18          7.95         -5.79         5.79 o                         
  -4   6  18        197.03        205.53        10.22 o                         
  -3   6  18         14.58         17.04         4.46 o                         
  -2   6  18        213.60        224.80         8.77 o                         
  -1   6  18        105.98         97.62         6.68 o                         
   0   6  18        410.64        389.25        11.51 o                         
   1   6  18        513.11        486.76        11.21 o                         
   2   6  18         18.85         18.22         6.44 o                         
   3   6  18         47.32         18.36         7.85 o                         
   4   6  18        139.37        153.72        11.49 o                         
   5   6  18        161.47        168.58        11.60 o                         
   6   6  18          9.73          0.33        11.75 o                         
  -5   7  18        827.66        834.57        20.46 o                         
  -4   7  18          1.83         -3.67         4.78 o                         
  -3   7  18        163.75        167.41         8.23 o                         
  -2   7  18         66.75         61.88         6.69 o                         
  -1   7  18         86.59         84.84         7.13 o                         
   0   7  18         12.09          9.80         6.14 o                         
   1   7  18         16.16          6.59         6.86 o                         
   2   7  18         18.57         12.89         5.66 o                         
   3   7  18         32.47         34.40         7.14 o                         
   4   7  18        268.65        261.60        12.92 o                         
   5   7  18        109.84         91.73        10.90 o                         
  -4   8  18        418.69        426.73        12.92 o                         
  -3   8  18         92.42        102.67         9.61 o                         
  -2   8  18        335.48        297.04        12.33 o                         
  -1   8  18        208.11        186.73        10.04 o                         
   0   8  18          1.42         -7.43         7.99 o                         
   1   8  18         75.07         71.99         9.69 o                         
   2   8  18          3.78         -7.41         8.35 o                         
   3   8  18        156.55        164.41        13.75 o                         
   4   8  18         17.27          3.26        10.25 o                         
  -2   9  18         47.25         57.39        10.51 o                         
  -1   9  18         17.81         10.72         7.53 o                         
   0   9  18        319.63        367.07        17.29 o                         
   1   9  18          3.49         -8.86         8.86 o                         
   2   9  18         73.17         77.26        12.19 o                         
  -7   0  19        555.90        542.81        47.10 o                         
  -5   0  19         21.76         11.24        15.84 o                         
  -3   0  19        288.19        328.66        12.78 o                         
  -1   0  19        267.31        285.42         8.87 o                         
   1   0  19       1171.76       1196.48        25.44 o                         
   3   0  19       1590.01       1603.95        34.32 o                         
   5   0  19        904.95        880.29        41.95 o                         
   7   0  19       1214.64       1229.03        74.83 o                         
  -8   1  19         67.87         44.43        11.30 o                         
  -7   1  19        101.89         60.37        12.61 o                         
  -6   1  19        108.39        100.28        12.19 o                         
  -5   1  19        281.69        285.46        15.78 o                         
  -4   1  19         33.73         31.99         8.75 o                         
  -3   1  19        192.35        196.31         9.37 o                         
  -2   1  19        620.61        663.94        13.41 o                         
  -1   1  19         13.01         12.92         3.96 o                         
   0   1  19       2081.62       2111.87        22.82 o                         
   1   1  19         10.86         13.44         5.43 o                         
   2   1  19        781.94        767.06        15.91 o                         
   3   1  19          0.46          5.31         6.49 o                         
   4   1  19        755.86        768.31        19.56 o                         
   5   1  19         25.49         30.37         9.10 o                         
   6   1  19        971.09       1019.96        27.44 o                         
   7   1  19         89.52         95.35        14.80 o                         
  -7   2  19         10.13          9.10         9.41 o                         
  -6   2  19         79.40         87.84        12.65 o                         
  -5   2  19         24.14         10.37         9.06 o                         
  -4   2  19        294.32        288.66        15.98 o                         
  -3   2  19        303.88        309.51         9.50 o                         
  -2   2  19        125.53        141.64         7.41 o                         
  -1   2  19       1348.66       1343.39        19.92 o                         
   0   2  19         46.58         49.18         5.35 o                         
   1   2  19        630.79        677.32        13.96 o                         
   2   2  19         95.78         96.38         8.04 o                         
   3   2  19        625.42        640.54        16.26 o                         
   4   2  19         15.85         25.23         7.88 o                         
   5   2  19        995.95       1020.17        23.85 o                         
   6   2  19          9.45          8.72        11.00 o                         
   7   2  19        877.74        963.98        31.34 o                         
  -7   3  19          2.66          5.50         9.41 o                         
  -6   3  19         96.96         95.79        11.52 o                         
  -5   3  19        582.98        565.68        25.10 o                         
  -4   3  19        244.47        246.56        15.74 o                         
  -3   3  19          0.90         -1.96         3.99 o                         
  -2   3  19        417.71        400.24         9.01 o                         
  -1   3  19         86.09         90.84         6.01 o                         
   0   3  19        594.47        580.03        12.22 o                         
   1   3  19          0.60         -5.52         5.52 o                         
   2   3  19       3500.02       3418.22        35.96 o                         
   3   3  19         29.21         32.86         9.11 o                         
   4   3  19        443.97        505.80        17.98 o                         
   5   3  19          3.40         21.12         8.77 o                         
   6   3  19        783.58        819.05        26.48 o                         
   7   3  19          5.47         16.54         8.33 o                         
  -7   4  19          5.29         -5.90         7.21 o                         
  -6   4  19        160.40        217.47        13.56 o                         
  -5   4  19         31.97         24.72        13.71 o                         
  -4   4  19         43.53         42.19         5.11 o                         
  -3   4  19          2.14          8.77         4.04 o                         
  -2   4  19         12.32         13.06         3.37 o                         
  -1   4  19        100.29        109.06         5.89 o                         
   0   4  19         62.72         65.21         6.56 o                         
   1   4  19        878.28        909.66        15.81 o                         
   2   4  19        624.11        575.89        16.37 o                         
   3   4  19       1412.78       1390.50        28.40 o                         
   4   4  19         83.01         80.01        10.16 o                         
   5   4  19        773.11        763.61        30.00 o                         
   6   4  19         99.13         96.16        11.80 o                         
  -6   5  19          5.24          1.85        10.35 o                         
  -5   5  19        109.08         91.27        11.21 o                         
  -4   5  19         34.93         29.29         6.27 o                         
  -3   5  19        803.74        777.08        23.41 o                         
  -2   5  19         10.46         14.33         4.49 o                         
  -1   5  19          6.15         -5.32         5.68 o                         
   0   5  19        401.88        405.76        14.92 o                         
   1   5  19         52.55         53.94         5.85 o                         
   2   5  19        189.16        195.11         9.65 o                         
   3   5  19          7.53         19.05         7.68 o                         
   4   5  19       2065.22       2015.51        30.15 o                         
   5   5  19        101.14         99.77        10.66 o                         
   6   5  19        750.33        774.28        47.12 o                         
  -5   6  19         68.82         76.13        10.16 o                         
  -4   6  19        683.46        702.53        17.56 o                         
  -3   6  19          1.47         10.57         5.14 o                         
  -2   6  19         16.06          6.17         5.29 o                         
  -1   6  19        498.15        493.87        12.07 o                         
   0   6  19         25.62         17.86         5.60 o                         
   1   6  19        252.32        251.84        11.45 o                         
   2   6  19          4.83         -3.30         6.25 o                         
   3   6  19       1469.67       1428.03        28.81 o                         
   4   6  19          5.84          1.84         9.47 o                         
   5   6  19       1168.99       1180.41        26.82 o                         
  -5   7  19          4.37          0.71        16.17 o                         
  -4   7  19         30.45         39.60         9.52 o                         
  -3   7  19         29.68         23.48         5.98 o                         
  -2   7  19        300.06        293.69        12.50 o                         
  -1   7  19        288.26        258.95        10.46 o                         
   0   7  19        169.13        190.04         9.91 o                         
   1   7  19         16.13         12.86         6.44 o                         
   2   7  19        165.91        148.86        10.08 o                         
   3   7  19        101.58        111.95        12.92 o                         
   4   7  19        600.40        553.40        21.53 o                         
  -3   8  19        186.01        181.20        11.32 o                         
  -2   8  19        119.59        128.55        11.43 o                         
  -1   8  19        216.60        201.24         9.84 o                         
   0   8  19        141.28        101.87         9.26 o                         
   1   8  19        370.08        313.16        14.44 o                         
   2   8  19         12.55          4.35         7.65 o                         
   3   8  19        429.91        414.80        22.52 o                         
  -6   0  20        303.87        307.41        24.67 o                         
  -4   0  20        698.60        717.20        29.85 o                         
  -2   0  20       1482.20       1539.13        34.96 o                         
   0   0  20       1079.90       1077.51        30.87 o                         
   2   0  20       2623.47       2744.03        44.21 o                         
   4   0  20       1098.84       1013.81        38.11 o                         
   6   0  20       1056.79       1065.62        42.20 o                         
  -7   1  20         58.53         39.59        12.14 o                         
  -6   1  20          1.70         -8.68         9.04 o                         
  -5   1  20       1312.56       1381.27        30.12 o                         
  -4   1  20         16.12         20.27         8.42 o                         
  -3   1  20        920.60        991.59        16.16 o                         
  -2   1  20          4.73          5.09         7.20 o                         
  -1   1  20       1858.42       1859.43        25.81 o                         
   0   1  20         45.50         43.14         6.34 o                         
   1   1  20       1329.14       1367.34        19.67 o                         
   2   1  20          3.34         -5.95         5.95 o                         
   3   1  20       1002.98       1058.03        22.60 o                         
   4   1  20         41.31         28.05         8.44 o                         
   5   1  20       1507.02       1469.84        29.17 o                         
   6   1  20        135.87        108.76        15.19 o                         
   7   1  20        595.46        640.64        37.22 o                         
  -7   2  20        246.67        231.89        20.28 o                         
  -6   2  20        198.99        244.38        23.09 o                         
  -5   2  20        142.35        156.02        14.46 o                         
  -4   2  20        638.21        670.75        22.16 o                         
  -3   2  20         75.45         77.19         5.07 o                         
  -2   2  20        183.17        208.21         8.43 o                         
  -1   2  20         62.67         61.52         4.62 o                         
   0   2  20       1000.57       1016.60        15.02 o                         
   1   2  20          0.06         -5.19         5.19 o                         
   2   2  20       1020.64       1013.59        18.45 o                         
   3   2  20          1.28          9.31         7.13 o                         
   4   2  20       1744.70       1770.17        28.93 o                         
   5   2  20         13.51         21.42         9.38 o                         
   6   2  20        502.50        516.84        22.12 o                         
  -6   3  20          0.77         11.52         8.93 o                         
  -5   3  20        433.52        463.72        19.13 o                         
  -4   3  20         23.04         27.36         9.07 o                         
  -3   3  20       1207.49       1227.96        16.41 o                         
  -2   3  20         38.81         43.22         6.02 o                         
  -1   3  20       1166.55       1188.86        14.27 o                         
   0   3  20         71.68         70.94         6.33 o                         
   1   3  20       1751.21       1722.46        22.05 o                         
   2   3  20        333.03        342.66        12.92 o                         
   3   3  20       1086.91       1099.96        27.50 o                         
   4   3  20         40.58         27.89         9.58 o                         
   5   3  20       1120.74       1143.11        25.59 o                         
   6   3  20          8.32          6.27        11.34 o                         
  -6   4  20        670.24        721.01        20.08 o                         
  -5   4  20         22.66         18.45         9.23 o                         
  -4   4  20         57.07         56.27         7.48 o                         
  -3   4  20          2.83          6.58         4.11 o                         
  -2   4  20       1833.43       1844.48        23.82 o                         
  -1   4  20          8.46          9.18         4.58 o                         
   0   4  20        806.97        806.40        20.02 o                         
   1   4  20        108.08        100.33         7.64 o                         
   2   4  20       1532.86       1508.54        24.86 o                         
   3   4  20        451.45        388.69        15.57 o                         
   4   4  20       1150.98       1220.40        27.72 o                         
   5   4  20         11.39         10.32         9.01 o                         
   6   4  20        395.21        450.46        21.40 o                         
  -5   5  20        684.95        708.91        23.38 o                         
  -4   5  20          3.48         -7.11         8.08 o                         
  -3   5  20        572.18        566.89        17.60 o                         
  -2   5  20         91.51         84.94         5.23 o                         
  -1   5  20       1180.58       1154.49        22.90 o                         
   0   5  20         68.87         74.63         7.34 o                         
   1   5  20       1159.49       1130.80        21.87 o                         
   2   5  20          0.86         -5.82         5.82 o                         
   3   5  20       2001.65       2068.98        34.07 o                         
   4   5  20         18.76          3.31         7.39 o                         
   5   5  20        334.14        319.66        13.64 o                         
  -4   6  20       1187.52       1220.08        24.34 o                         
  -3   6  20         48.46         66.95         8.60 o                         
  -2   6  20        873.28        860.51        17.98 o                         
  -1   6  20         88.27         79.93         7.93 o                         
   0   6  20       1872.41       1835.88        26.63 o                         
   1   6  20          1.79         17.77         6.95 o                         
   2   6  20       1603.03       1590.48        31.63 o                         
   3   6  20         68.08         36.35         7.74 o                         
   4   6  20        132.55        139.30        11.06 o                         
  -3   7  20        510.96        548.99        13.88 o                         
  -2   7  20        231.76        230.73        13.64 o                         
  -1   7  20        440.97        430.25        17.79 o                         
   0   7  20          4.98          3.49         5.76 o                         
   1   7  20       1143.97       1186.61        24.31 o                         
   2   7  20          1.24          6.04         9.05 o                         
   3   7  20        155.46        158.13        16.21 o                         
   0   8  20        453.88        459.28        22.51 o                         
  -5   0  21       1110.90       1075.80        50.34 o                         
  -3   0  21       2156.33       2280.75        57.62 o                         
  -1   0  21        837.35        832.20        38.63 o                         
   1   0  21        484.53        455.05        17.21 o                         
   3   0  21        331.97        335.76        18.83 o                         
   5   0  21         96.22         58.57        20.08 o                         
  -6   1  21       1137.81       1113.61        33.92 o                         
  -5   1  21          0.09         -2.38         8.06 o                         
  -4   1  21        531.30        531.77        22.18 o                         
  -3   1  21          0.07         -3.23         3.43 o                         
  -2   1  21       1267.29       1284.85        23.34 o                         
  -1   1  21         74.61         67.73        10.73 o                         
   0   1  21        500.33        504.83        10.62 o                         
   1   1  21         16.34         10.81         5.36 o                         
   2   1  21        315.93        346.34        12.72 o                         
   3   1  21          0.10         -9.12         9.12 o                         
   4   1  21        311.79        297.36        16.86 o                         
   5   1  21         33.30         20.21         9.66 o                         
   6   1  21          5.10         12.83        10.65 o                         
  -6   2  21         11.47          2.56         9.54 o                         
  -5   2  21        367.42        356.66        17.41 o                         
  -4   2  21        125.48        120.74        12.91 o                         
  -3   2  21        891.32        884.99        14.08 o                         
  -2   2  21         15.48         17.33         5.77 o                         
  -1   2  21       1482.26       1462.54        30.81 o                         
   0   2  21         62.79         52.99         5.86 o                         
   1   2  21       1010.61       1027.33        17.71 o                         
   2   2  21          7.96          2.45         6.48 o                         
   3   2  21        208.09        221.80        13.12 o                         
   4   2  21          3.62         -9.68        10.87 o                         
   5   2  21         23.07         12.61        11.90 o                         
  -5   3  21          2.83         -2.48         8.72 o                         
  -4   3  21       1410.82       1464.84        49.68 o                         
  -3   3  21         21.90         22.94         3.79 o                         
  -2   3  21        729.74        732.58        18.61 o                         
  -1   3  21         40.67         48.52         5.60 o                         
   0   3  21        887.12        903.42        19.07 o                         
   1   3  21         12.69         14.67         5.47 o                         
   2   3  21        353.26        404.46        13.96 o                         
   3   3  21        114.19         88.27        10.73 o                         
   4   3  21        153.14        143.15        17.93 o                         
   5   3  21         92.15         94.77        12.08 o                         
  -5   4  21       1122.45       1116.45        42.83 o                         
  -4   4  21         11.03          9.61         4.04 o                         
  -3   4  21        996.26        986.34        13.98 o                         
  -2   4  21          0.05         -1.93         6.17 o                         
  -1   4  21        575.87        579.73        12.38 o                         
   0   4  21         28.60         17.00         6.81 o                         
   1   4  21        455.04        432.34        16.49 o                         
   2   4  21        347.93        315.45        13.05 o                         
   3   4  21         60.47         61.91        12.21 o                         
   4   4  21        182.90        166.92        12.91 o                         
   5   4  21        249.29        248.40        19.36 o                         
  -4   5  21       1245.87       1243.61        31.64 o                         
  -3   5  21          2.28          0.18         4.89 o                         
  -2   5  21        880.44        828.22        25.13 o                         
  -1   5  21         59.32         59.60         7.93 o                         
   0   5  21        310.61        292.17        12.81 o                         
   1   5  21        202.72        194.07        12.70 o                         
   2   5  21        123.34        133.24        10.78 o                         
   3   5  21        660.14        655.19        19.59 o                         
   4   5  21        158.76        198.33        15.51 o                         
  -3   6  21       1184.91       1140.67        25.07 o                         
  -2   6  21          5.15          3.61         6.84 o                         
  -1   6  21        366.88        393.10        13.52 o                         
   0   6  21         52.18         40.50        11.76 o                         
   1   6  21        341.21        338.04        14.38 o                         
   2   6  21        261.96        245.03        12.23 o                         
   3   6  21        222.70        233.41        19.57 o                         
  -1   7  21         41.71         28.40        10.03 o                         
   0   7  21        731.07        707.46        31.33 o                         
  -4   0  22        153.02        127.98        15.21 o                         
  -2   0  22       1013.44       1002.78        27.97 o                         
   0   0  22         79.15         67.96         8.06 o                         
   2   0  22        456.19        498.22        20.44 o                         
   4   0  22        632.28        644.85        31.15 o                         
  -5   1  22         70.97         77.58        10.70 o                         
  -4   1  22          8.14         13.45         8.52 o                         
  -3   1  22        424.74        389.75        25.12 o                         
  -2   1  22          6.46          6.82         5.29 o                         
  -1   1  22        267.45        279.30        21.10 o                         
   0   1  22         78.94         65.47         5.50 o                         
   1   1  22        171.94        171.76        11.30 o                         
   2   1  22         55.80         65.41         8.15 o                         
   3   1  22          3.49          7.05         7.86 o                         
   4   1  22         11.69         15.54        10.10 o                         
   5   1  22        157.02        153.64        14.17 o                         
  -5   2  22         42.55         30.42        12.53 o                         
  -4   2  22       2056.86       2075.95        54.34 o                         
  -3   2  22          2.43          3.53         4.47 o                         
  -2   2  22        118.32        114.55         8.18 o                         
  -1   2  22          4.61         -2.39         6.91 o                         
   0   2  22        709.96        683.49        16.77 o                         
   1   2  22        115.02        130.50         8.84 o                         
   2   2  22         75.71         99.20         8.58 o                         
   3   2  22          1.76          9.75         7.42 o                         
   4   2  22         17.62         19.21         9.01 o                         
  -4   3  22         73.02         58.09         7.86 o                         
  -3   3  22        145.81        172.08         8.54 o                         
  -2   3  22        174.99        159.88        10.71 o                         
  -1   3  22        152.86        146.34         9.56 o                         
   0   3  22         45.62         40.55         6.65 o                         
   1   3  22         39.55         31.19         6.27 o                         
   2   3  22        229.35        205.17        11.54 o                         
   3   3  22         49.48         45.94         8.96 o                         
   4   3  22         45.88         55.26        12.32 o                         
  -4   4  22        198.24        177.65        26.51 o                         
  -3   4  22         39.84         33.83         4.28 o                         
  -2   4  22        638.49        672.17        19.66 o                         
  -1   4  22         77.13         82.56         8.03 o                         
   0   4  22          6.54         -2.95         6.07 o                         
   1   4  22          2.42          7.76         8.29 o                         
   2   4  22        139.98        117.64         9.94 o                         
   3   4  22        387.13        330.94        15.63 o                         
  -3   5  22        650.26        678.69        22.00 o                         
  -2   5  22         61.45         57.13         8.59 o                         
  -1   5  22         48.03         47.52         7.08 o                         
   0   5  22        118.36        125.10        15.41 o                         
   1   5  22         10.51         -4.39         8.27 o                         
   2   5  22        137.38        121.75        15.82 o                         
   0   6  22        145.04        152.39        53.20 o                         
  -3   0  23         10.16          2.22        22.17 o                         
  -1   0  23        100.41        115.97        14.61 o                         
   1   0  23       1938.88       1866.16        34.03 o                         
   3   0  23         87.36         92.12        14.61 o                         
  -4   1  23         21.97          9.72         5.08 o                         
  -3   1  23        116.35        156.48        19.90 o                         
  -2   1  23        175.57        167.62         8.71 o                         
  -1   1  23         18.13         17.15        10.42 o                         
   0   1  23        467.57        450.05        12.47 o                         
   1   1  23         94.92         98.08        10.66 o                         
   2   1  23        484.69        473.59        14.66 o                         
   3   1  23         28.97         29.97        10.91 o                         
  -3   2  23        108.78        106.54        18.97 o                         
  -2   2  23         18.15         27.91         5.82 o                         
  -1   2  23        429.95        418.19        19.66 o                         
   0   2  23         25.50         22.87         7.32 o                         
   1   2  23         57.65         37.33         8.44 o                         
   2   2  23          1.27          5.56         7.31 o                         
   3   2  23        923.82        962.87        21.25 o                         
  -3   3  23        123.97        131.56        11.56 o                         
  -2   3  23        151.32        153.64         9.24 o                         
  -1   3  23         65.32         78.88         8.96 o                         
   0   3  23        305.18        273.29        11.04 o                         
   1   3  23         32.59         37.79        10.20 o                         
   2   3  23        658.71        630.65        17.67 o                         
  -2   4  23        338.58        321.24        14.13 o                         
  -1   4  23          7.24          1.69         5.29 o                         
   0   4  23          7.52          5.88         5.92 o                         
   1   4  23        567.61        578.64        18.96 o                         
  -2   0  24        574.62        592.95        21.55 o                         
   0   0  24       1189.87       1092.79        55.99 o                         
  -1   1  24        409.88        415.89        24.57 o                         
   0   1  24         67.32         40.85        12.28 o                         
   1   1  24        567.07        539.17        26.49 o                         
  -1   2  24          2.24         48.21        44.89 o                         
   0   2  24        967.59        930.88        49.50 o                         
                                                                                
