# Supplementary material for: 4-Styryl­quino­lines from cyclo­condensation reactions between (2-amino­phen­yl)chalcones and 1,3-diketones: crystal structures and regiochemistry
Source: Acta Crystallogr C Struct Chem. 2020 Aug 13;76(Pt 9):883–90. doi: 10.1107/S2053229620010803 (PMC7474186; doi:10.1107/S2053229620010803)
Supplement: Supplementary file 7 [file c-76-00883-VIsup7.hkl]

data_VI                                                                         
_shelx_title ' 77cg'                                                            
_shelx_refln_list_code          4                                               
_shelx_F_calc_maximum       83.60                                               
_exptl_crystal_F_000       400.00                                               
_reflns_d_resolution_high  0.7494                                               
                                                                                
loop_                                                                           
 _space_group_symop_operation_xyz                                               
 'x, y, z'                                                                      
 '-x, -y, -z'                                                                   
                                                                                
_cell_length_a     8.7465                                                       
_cell_length_b     9.9436                                                       
_cell_length_c    11.1116                                                       
_cell_angle_alpha 105.446                                                       
_cell_angle_beta   99.763                                                       
_cell_angle_gamma  97.204                                                       
                                                                                
_shelx_F_squared_multiplier     1.000                                           
                                                                                
loop_                                                                           
 _refln_index_h                                                                 
 _refln_index_k                                                                 
 _refln_index_l                                                                 
 _refln_F_squared_calc                                                          
 _refln_F_squared_meas                                                          
 _refln_F_squared_sigma                                                         
 _refln_observed_status                                                         
   1   0   0         34.11         46.26         0.89 o                         
   2   0   0       1219.18       1123.96         7.67 o                         
   3   0   0        737.90        758.17         4.62 o                         
   4   0   0         94.15         98.43         1.87 o                         
   5   0   0         64.29         73.14         1.73 o                         
   6   0   0          0.34          3.24         0.52 o                         
   7   0   0          1.56          3.17         0.52 o                         
   8   0   0          3.42          2.66         0.69 o                         
   9   0   0        284.22        304.33         5.36 o                         
  10   0   0         11.29         12.58         2.25 o                         
  11   0   0         43.06         39.45         3.80 o                         
 -11   1   0        106.51        120.61         5.22 o                         
 -10   1   0        175.80        195.68         5.55 o                         
  -9   1   0          0.17         -0.41         0.77 o                         
  -8   1   0          5.04          5.59         0.73 o                         
  -7   1   0         84.68         94.32         2.35 o                         
  -6   1   0          5.26          5.17         0.57 o                         
  -5   1   0        293.49        321.23         3.13 o                         
  -4   1   0        428.43        435.54         3.62 o                         
  -3   1   0        231.36        225.48         2.50 o                         
  -2   1   0       1994.81       1890.92         9.09 o                         
  -1   1   0       2081.78       2038.77        42.29 o                         
   0   1   0        566.00        611.77         9.76 o                         
   1   1   0       2108.61       2006.30        15.45 o                         
   2   1   0        725.49        752.43         4.53 o                         
   3   1   0        106.86        106.42         1.67 o                         
   4   1   0        103.16         93.50         1.58 o                         
   5   1   0         63.51         71.33         1.46 o                         
   6   1   0        153.88        148.25         2.61 o                         
   7   1   0         71.22         62.98         1.99 o                         
   8   1   0        125.04        125.11         3.21 o                         
   9   1   0        114.93        121.28         3.48 o                         
  10   1   0          3.29          4.29         1.44 o                         
  11   1   0         95.73         94.02         4.55 o                         
 -11   2   0          2.81         -0.03         1.01 o                         
 -10   2   0          3.02          0.58         0.98 o                         
  -9   2   0          2.58          0.10         0.71 o                         
  -8   2   0        235.87        243.79         4.42 o                         
  -7   2   0        155.94        158.29         2.91 o                         
  -6   2   0        673.19        772.34         6.09 o                         
  -5   2   0         36.46         45.74         1.43 o                         
  -4   2   0        260.00        214.35         2.79 o                         
  -3   2   0         97.11         79.40         1.37 o                         
  -2   2   0        829.64        844.61         4.43 o                         
  -1   2   0        511.08        476.20         3.09 o                         
   0   2   0        323.10        337.63         2.65 o                         
   1   2   0        709.83        657.55         3.80 o                         
   2   2   0          0.49          1.09         0.26 o                         
   3   2   0          0.76          0.80         0.25 o                         
   4   2   0          0.48          1.47         0.36 o                         
   5   2   0          0.33          0.83         0.32 o                         
   6   2   0         27.00         35.47         1.32 o                         
   7   2   0         90.06         99.39         2.43 o                         
   8   2   0         76.96         80.69         2.47 o                         
   9   2   0        168.11        181.56         4.76 o                         
  10   2   0         30.13         30.06         2.53 o                         
 -11   3   0          2.59         -0.20         1.06 o                         
 -10   3   0         58.28         52.10         3.26 o                         
  -9   3   0         42.42         37.93         1.74 o                         
  -8   3   0         76.72         64.63         2.01 o                         
  -7   3   0          3.16          2.19         0.49 o                         
  -6   3   0        246.30        282.99         3.66 o                         
  -5   3   0         65.34         70.83         1.61 o                         
  -4   3   0        182.63        173.23         2.37 o                         
  -3   3   0          5.08         16.47         0.83 o                         
  -2   3   0       1933.14       1899.53         9.37 o                         
  -1   3   0          0.12          0.42         0.19 o                         
   0   3   0        273.11        239.98         2.21 o                         
   1   3   0        487.77        437.33         3.19 o                         
   2   3   0         26.62         22.61         0.78 o                         
   3   3   0        220.61        239.81         3.13 o                         
   4   3   0         29.79         33.22         1.15 o                         
   5   3   0         72.36         77.66         1.95 o                         
   6   3   0        126.62        159.19         2.68 o                         
   7   3   0          3.61          2.92         0.56 o                         
   8   3   0         61.26         70.29         2.57 o                         
   9   3   0        298.29        313.74         6.65 o                         
  10   3   0         23.39         17.49         1.97 o                         
 -11   4   0         14.12         12.41         1.44 o                         
 -10   4   0        142.08        134.23         4.14 o                         
  -9   4   0          0.16         -0.24         0.52 o                         
  -8   4   0         12.78         16.61         1.00 o                         
  -7   4   0          3.18          1.33         0.45 o                         
  -6   4   0         73.47         80.67         1.84 o                         
  -5   4   0        235.53        216.19         3.11 o                         
  -4   4   0          1.40          1.93         0.37 o                         
  -3   4   0         77.70         65.17         1.34 o                         
  -2   4   0        364.34        339.65         3.47 o                         
  -1   4   0       1234.46       1282.30         7.71 o                         
   0   4   0         12.69         12.00         0.63 o                         
   1   4   0        227.40        219.82         2.33 o                         
   2   4   0        496.06        449.38         3.79 o                         
   3   4   0          2.67          5.18         0.55 o                         
   4   4   0         99.74         99.54         2.00 o                         
   5   4   0        141.53        146.30         2.47 o                         
   6   4   0         26.06         30.31         1.47 o                         
   7   4   0          2.59          0.27         0.59 o                         
   8   4   0          4.94          2.77         0.75 o                         
   9   4   0         16.56         12.88         1.64 o                         
  10   4   0         37.29         41.34         3.26 o                         
 -11   5   0         13.60         10.39         1.44 o                         
 -10   5   0         36.01         36.89         1.82 o                         
  -9   5   0        106.93         99.75         2.44 o                         
  -8   5   0         14.66         18.50         1.14 o                         
  -7   5   0          3.36          3.25         0.61 o                         
  -6   5   0          3.30          1.67         0.47 o                         
  -5   5   0        353.30        353.59         4.06 o                         
  -4   5   0        280.18        237.80         3.09 o                         
  -3   5   0          0.30          0.10         0.23 o                         
  -2   5   0        734.91        754.87         5.58 o                         
  -1   5   0        312.67        337.19         3.51 o                         
   0   5   0       2503.98       2752.57        13.64 o                         
   1   5   0          9.01          7.87         0.55 o                         
   2   5   0         31.82         28.54         1.14 o                         
   3   5   0         18.10         14.46         0.75 o                         
   4   5   0          0.43          0.54         0.43 o                         
   5   5   0         17.94         18.93         1.02 o                         
   6   5   0         34.60         36.11         1.66 o                         
   7   5   0         23.03         19.81         1.46 o                         
   8   5   0          8.97          4.40         1.02 o                         
   9   5   0         35.11         37.15         2.03 o                         
 -10   6   0         11.57          7.61         1.14 o                         
  -9   6   0         11.36          9.43         1.20 o                         
  -8   6   0          3.84          2.41         0.68 o                         
  -7   6   0        243.94        246.81         3.92 o                         
  -6   6   0          7.81          8.87         0.83 o                         
  -5   6   0        421.61        428.47         5.00 o                         
  -4   6   0         76.31         63.32         1.62 o                         
  -3   6   0         46.84         41.81         1.31 o                         
  -2   6   0         14.09         30.02         1.26 o                         
  -1   6   0        214.05        248.57         3.09 o                         
   0   6   0         85.35        114.86         2.09 o                         
   1   6   0        365.75        332.83         3.70 o                         
   2   6   0          7.34          9.16         0.75 o                         
   3   6   0        265.86        264.41         3.71 o                         
   4   6   0        163.25        162.76         2.92 o                         
   5   6   0        275.59        264.59         3.91 o                         
   6   6   0        144.62        148.14         2.84 o                         
   7   6   0        253.38        255.69         4.53 o                         
   8   6   0         19.53         17.20         1.21 o                         
   9   6   0         35.41         31.66         2.01 o                         
 -10   7   0          5.06          7.03         1.33 o                         
  -9   7   0         71.23         76.21         3.38 o                         
  -8   7   0         13.31         11.35         1.29 o                         
  -7   7   0         32.26         28.87         1.78 o                         
  -6   7   0        917.80        937.66         8.55 o                         
  -5   7   0        174.18        172.01         3.01 o                         
  -4   7   0       1298.22       1309.97        10.13 o                         
  -3   7   0          0.15         -0.06         0.31 o                         
  -2   7   0          2.21          3.95         0.49 o                         
  -1   7   0        136.05        146.51         2.57 o                         
   0   7   0          2.13          2.91         0.48 o                         
   1   7   0         80.24         69.49         1.73 o                         
   2   7   0         22.62         18.40         1.07 o                         
   3   7   0         94.54         96.51         2.40 o                         
   4   7   0        233.26        239.16         3.91 o                         
   5   7   0        215.65        214.51         3.98 o                         
   6   7   0        247.23        251.07         4.34 o                         
   7   7   0          3.88          1.40         0.98 o                         
   8   7   0          6.19          3.41         1.28 o                         
 -10   8   0          3.67          1.63         1.80 o                         
  -9   8   0          1.26         -1.06         1.06 o                         
  -8   8   0         19.04         18.60         1.81 o                         
  -7   8   0          3.01          1.37         0.71 o                         
  -6   8   0         18.40         16.97         1.33 o                         
  -5   8   0          3.30          1.64         0.67 o                         
  -4   8   0        148.57        143.24         2.78 o                         
  -3   8   0         27.63         42.79         1.58 o                         
  -2   8   0          1.12          0.86         0.45 o                         
  -1   8   0        113.68        123.15         2.66 o                         
   0   8   0          2.31          1.69         0.45 o                         
   1   8   0         45.02         45.33         1.73 o                         
   2   8   0        182.68        183.75         3.42 o                         
   3   8   0          2.73          0.79         0.61 o                         
   4   8   0        165.50        170.65         3.58 o                         
   5   8   0         46.13         43.52         2.10 o                         
   6   8   0         18.20         18.69         1.94 o                         
   7   8   0        155.10        160.97         4.98 o                         
  -9   9   0         11.44          9.61         1.86 o                         
  -8   9   0         13.61         12.30         1.77 o                         
  -7   9   0          0.83          2.11         0.93 o                         
  -6   9   0         97.29        103.48         3.15 o                         
  -5   9   0         17.15         14.03         1.03 o                         
  -4   9   0         23.59         18.47         1.18 o                         
  -3   9   0          0.67         -0.11         0.44 o                         
  -2   9   0         31.47         40.45         1.68 o                         
  -1   9   0        170.16        138.67         2.83 o                         
   0   9   0         28.91         22.92         1.27 o                         
   1   9   0          0.00         -0.54         0.54 o                         
   2   9   0          0.05          0.85         0.71 o                         
   3   9   0         15.19         14.67         1.35 o                         
   4   9   0        127.96        131.38         3.84 o                         
   5   9   0        175.77        183.99         4.77 o                         
   6   9   0        102.14        107.77         3.79 o                         
  -8  10   0         13.93         10.56         2.67 o                         
  -7  10   0          0.16         -0.95         0.95 o                         
  -6  10   0         42.26         40.64         2.13 o                         
  -5  10   0          1.29         -0.41         0.63 o                         
  -4  10   0          0.46         -0.56         0.56 o                         
  -3  10   0          0.66         -0.40         0.68 o                         
  -2  10   0         12.84         11.38         1.13 o                         
  -1  10   0         21.71         17.68         1.16 o                         
   0  10   0         50.12         40.54         1.81 o                         
   1  10   0         73.98         71.42         2.74 o                         
   2  10   0          3.97          2.05         0.91 o                         
   3  10   0          0.44         -0.45         1.09 o                         
   4  10   0         38.42         37.38         2.76 o                         
   5  10   0         37.13         30.76         2.38 o                         
  -7  11   0        125.59        134.93         5.55 o                         
  -6  11   0          0.07          0.25         1.01 o                         
  -5  11   0         17.49         17.45         1.51 o                         
  -4  11   0          8.58          9.35         1.18 o                         
  -3  11   0          7.69          8.92         0.98 o                         
  -2  11   0          9.24          5.98         1.09 o                         
  -1  11   0         57.68         49.46         2.30 o                         
   0  11   0          0.30         -0.05         0.76 o                         
   1  11   0          0.09          0.88         0.95 o                         
   2  11   0         28.87         25.21         2.32 o                         
   3  11   0         49.63         44.75         3.12 o                         
  -5  12   0         42.85         53.95         2.87 o                         
  -4  12   0         44.94         63.73         3.32 o                         
  -3  12   0         24.57         30.28         1.83 o                         
  -2  12   0         29.61         22.76         1.58 o                         
  -1  12   0         31.21         23.22         1.94 o                         
   0  12   0         24.77         21.49         1.87 o                         
   1  12   0         48.70         48.95         3.11 o                         
  -2 -12   1          0.71         -1.78         2.54 o                         
  -1 -12   1        258.64        305.10         7.34 o                         
   0 -12   1         15.22         14.40         1.34 o                         
   1 -12   1          0.41          0.33         1.27 o                         
   2 -12   1         20.25         24.83         1.62 o                         
   3 -12   1          5.62          5.14         1.12 o                         
   4 -12   1         24.15         26.06         1.86 o                         
   5 -12   1        111.51        121.11         4.80 o                         
   6 -12   1          0.44          0.86         1.03 o                         
  -4 -11   1         30.96         27.37         2.37 o                         
  -3 -11   1          0.45          0.06         2.06 o                         
  -2 -11   1          0.00         -0.33         0.93 o                         
  -1 -11   1        128.57        131.49         4.51 o                         
   0 -11   1         84.94         83.73         2.79 o                         
   1 -11   1          4.49          1.59         0.69 o                         
   2 -11   1         59.50         64.38         2.14 o                         
   3 -11   1          1.19          1.49         0.70 o                         
   4 -11   1         75.07         84.34         2.73 o                         
   5 -11   1         60.07         74.40         3.19 o                         
   6 -11   1         15.87         19.09         1.68 o                         
   7 -11   1         42.84         47.37         3.38 o                         
  -5 -10   1         25.31         25.56         2.49 o                         
  -4 -10   1          0.16         -0.23         0.87 o                         
  -3 -10   1          6.62          5.54         1.27 o                         
  -2 -10   1         39.05         24.92         1.88 o                         
  -1 -10   1         17.14         17.10         1.57 o                         
   0 -10   1         21.03         17.41         1.12 o                         
   1 -10   1          0.02          0.49         0.56 o                         
   2 -10   1         30.43         21.86         1.25 o                         
   3 -10   1          0.78         -0.46         0.46 o                         
   4 -10   1         11.00         14.67         1.20 o                         
   5 -10   1         16.63         16.55         1.31 o                         
   6 -10   1         48.85         47.26         2.38 o                         
   7 -10   1         17.37         20.22         2.16 o                         
   8 -10   1         28.42         30.26         2.85 o                         
  -6  -9   1          4.22          2.58         0.95 o                         
  -5  -9   1         56.34         50.96         2.59 o                         
  -4  -9   1         15.58         13.38         1.31 o                         
  -3  -9   1        163.97        157.92         3.45 o                         
  -2  -9   1         29.16         26.47         1.50 o                         
  -1  -9   1        174.49        157.35         3.34 o                         
   0  -9   1          5.36          3.45         0.59 o                         
   1  -9   1          4.02          1.62         0.63 o                         
   2  -9   1        188.41        197.17         3.35 o                         
   3  -9   1          8.25          8.08         0.81 o                         
   4  -9   1          1.60          2.06         0.62 o                         
   5  -9   1         54.19         55.22         2.05 o                         
   6  -9   1          0.52         -0.43         0.83 o                         
   7  -9   1         19.36         22.45         2.35 o                         
   8  -9   1         20.20         21.21         2.01 o                         
   9  -9   1          5.44          5.75         2.18 o                         
  -7  -8   1         72.39         71.30         3.35 o                         
  -6  -8   1        102.25        115.96         3.41 o                         
  -5  -8   1        179.23        188.35         4.28 o                         
  -4  -8   1          1.45          0.14         0.70 o                         
  -3  -8   1         18.47         18.14         1.21 o                         
  -2  -8   1         48.83         51.98         1.79 o                         
  -1  -8   1         16.28         12.72         0.82 o                         
   0  -8   1         46.07         36.75         1.40 o                         
   1  -8   1         41.20         48.60         1.64 o                         
   2  -8   1          1.27          4.13         0.63 o                         
   3  -8   1        218.03        208.96         3.28 o                         
   4  -8   1       1695.14       1709.70        11.42 o                         
   5  -8   1        220.82        237.97         3.87 o                         
   6  -8   1         14.91         16.32         1.34 o                         
   7  -8   1          8.61          5.93         0.96 o                         
   8  -8   1          7.04          7.69         1.28 o                         
   9  -8   1         70.22         82.30         3.91 o                         
  10  -8   1          0.95          1.00         1.31 o                         
  -8  -7   1          6.56          4.74         1.40 o                         
  -7  -7   1        240.80        259.02         5.08 o                         
  -6  -7   1        170.17        175.76         3.54 o                         
  -5  -7   1         45.22         49.59         2.05 o                         
  -4  -7   1         28.58         26.14         1.40 o                         
  -3  -7   1          4.74          6.93         0.74 o                         
  -2  -7   1        310.65        291.91         3.87 o                         
  -1  -7   1        230.16        234.61         3.05 o                         
   0  -7   1        133.06        142.61         2.45 o                         
   1  -7   1        468.06        499.42         5.10 o                         
   2  -7   1         21.47         29.28         1.30 o                         
   3  -7   1        345.18        337.91         4.08 o                         
   4  -7   1       1688.85       1707.11        11.27 o                         
   5  -7   1        844.32        842.39         7.24 o                         
   6  -7   1          0.64          0.12         0.58 o                         
   7  -7   1         49.11         50.61         2.52 o                         
   8  -7   1         45.11         44.42         2.03 o                         
   9  -7   1         17.18         15.93         1.76 o                         
  10  -7   1          0.11         -1.01         1.01 o                         
  -9  -6   1          3.62          0.61         0.90 o                         
  -8  -6   1         11.60         10.78         1.44 o                         
  -7  -6   1         34.12         27.12         1.64 o                         
  -6  -6   1        283.44        297.85         3.68 o                         
  -5  -6   1          1.99          2.08         0.58 o                         
  -4  -6   1        145.55        150.60         2.69 o                         
  -3  -6   1        458.94        489.71         5.01 o                         
  -2  -6   1          2.34          1.47         0.38 o                         
  -1  -6   1        136.58        173.63         2.32 o                         
   0  -6   1        969.91        998.63         6.99 o                         
   1  -6   1          1.99          3.22         0.47 o                         
   2  -6   1         70.64         69.71         1.56 o                         
   3  -6   1          0.14         -0.27         0.27 o                         
   4  -6   1        145.33        145.49         2.60 o                         
   5  -6   1         11.09         12.39         0.96 o                         
   6  -6   1        120.92        126.01         2.56 o                         
   7  -6   1          0.05         -0.43         0.43 o                         
   8  -6   1          8.03          7.71         0.90 o                         
   9  -6   1          0.85         -0.42         0.71 o                         
  10  -6   1          3.92          1.54         1.22 o                         
  -9  -5   1         13.15          8.53         1.24 o                         
  -8  -5   1         10.05          8.83         0.96 o                         
  -7  -5   1         89.81         88.90         2.24 o                         
  -6  -5   1        134.85        145.82         2.90 o                         
  -5  -5   1        332.12        317.41         3.49 o                         
  -4  -5   1         18.55         20.42         1.09 o                         
  -3  -5   1        240.74        222.99         3.03 o                         
  -2  -5   1       1572.19       1698.86         9.90 o                         
  -1  -5   1        198.70        177.88         2.14 o                         
   0  -5   1          2.13          5.16         0.52 o                         
   1  -5   1        425.73        471.26         4.27 o                         
   2  -5   1        164.35        186.93         2.34 o                         
   3  -5   1         21.56         16.97         0.83 o                         
   4  -5   1        227.06        247.70         3.36 o                         
   5  -5   1         32.08         32.87         1.34 o                         
   6  -5   1          0.02          0.51         0.36 o                         
   7  -5   1         10.61         13.02         0.97 o                         
   8  -5   1          2.71          2.52         0.64 o                         
   9  -5   1         31.05         23.61         1.42 o                         
  10  -5   1        239.41        236.14         4.55 o                         
  11  -5   1          1.01          0.58         1.22 o                         
 -10  -4   1         10.61          4.75         1.55 o                         
  -9  -4   1          3.20          5.40         1.17 o                         
  -8  -4   1         10.69          9.70         0.91 o                         
  -7  -4   1         88.85         94.16         2.51 o                         
  -6  -4   1          2.75          1.51         0.50 o                         
  -5  -4   1         35.42         34.90         1.41 o                         
  -4  -4   1        430.97        458.15         4.89 o                         
  -3  -4   1         61.70         67.23         1.50 o                         
  -2  -4   1        248.31        275.27         2.88 o                         
  -1  -4   1        563.15        574.18         3.86 o                         
   0  -4   1         15.66         10.03         0.60 o                         
   1  -4   1        775.97        773.73         5.29 o                         
   2  -4   1         75.82         71.84         1.32 o                         
   3  -4   1        466.82        458.86         3.68 o                         
   4  -4   1        660.19        643.62         4.95 o                         
   5  -4   1        116.72        117.43         2.15 o                         
   6  -4   1         17.51         14.45         0.88 o                         
   7  -4   1          9.95          7.41         0.75 o                         
   8  -4   1          7.24          7.89         0.78 o                         
   9  -4   1          0.19         -0.35         0.56 o                         
  10  -4   1         52.45         43.44         2.54 o                         
  11  -4   1          8.16          5.52         1.27 o                         
 -10  -3   1        108.81        113.92         4.74 o                         
  -9  -3   1          6.22          7.02         1.50 o                         
  -8  -3   1          4.42          4.07         0.78 o                         
  -7  -3   1         31.43         34.10         1.30 o                         
  -6  -3   1        215.02        232.35         3.49 o                         
  -5  -3   1         65.74         62.75         1.72 o                         
  -4  -3   1         74.23         68.62         1.35 o                         
  -3  -3   1          0.88          0.27         0.27 o                         
  -2  -3   1         99.84         97.88         1.47 o                         
  -1  -3   1        813.33        763.25         4.67 o                         
   0  -3   1        184.38        184.76         1.90 o                         
   1  -3   1        377.70        393.77         3.04 o                         
   2  -3   1        341.01        319.57         2.45 o                         
   3  -3   1        586.57        565.29         4.20 o                         
   4  -3   1       2444.08       2604.02        13.63 o                         
   5  -3   1        665.69        673.28         5.63 o                         
   6  -3   1        108.57        119.51         2.23 o                         
   7  -3   1          0.06         -0.03         0.38 o                         
   8  -3   1         15.67         15.64         1.04 o                         
   9  -3   1         67.95         67.17         2.57 o                         
  10  -3   1          1.61          1.38         1.11 o                         
  11  -3   1          0.18         -0.04         1.11 o                         
 -11  -2   1         24.58         18.63         2.33 o                         
 -10  -2   1        178.26        208.57         5.82 o                         
  -9  -2   1          0.31         -0.83         0.88 o                         
  -8  -2   1          0.07         -0.56         0.56 o                         
  -7  -2   1        357.44        387.16         4.74 o                         
  -6  -2   1        294.76        280.39         3.72 o                         
  -5  -2   1        667.45        712.60         6.07 o                         
  -4  -2   1         11.97         10.52         0.67 o                         
  -3  -2   1        128.48        139.92         1.90 o                         
  -2  -2   1        767.31        807.35         5.12 o                         
  -1  -2   1       4518.39       4641.54        85.13 o                         
   0  -2   1       2465.87       2248.89        15.51 o                         
   1  -2   1       1188.71       1167.25         5.35 o                         
   2  -2   1        758.66        701.44         4.00 o                         
   3  -2   1        750.12        726.63         5.08 o                         
   4  -2   1       2464.19       2645.90        13.29 o                         
   5  -2   1         20.15         14.50         0.77 o                         
   6  -2   1         23.63         25.34         1.05 o                         
   7  -2   1         61.74         68.69         1.82 o                         
   8  -2   1          4.12          3.09         0.69 o                         
   9  -2   1          0.42          0.16         0.70 o                         
  10  -2   1          7.06          6.29         1.22 o                         
  11  -2   1          8.64          5.50         2.53 o                         
 -11  -1   1          8.05          5.55         1.56 o                         
 -10  -1   1          7.49          6.42         1.36 o                         
  -9  -1   1          9.08          9.43         1.29 o                         
  -8  -1   1        142.64        140.02         3.12 o                         
  -7  -1   1         27.72         23.21         1.31 o                         
  -6  -1   1         30.14         42.74         1.54 o                         
  -5  -1   1        716.37        732.53         5.98 o                         
  -4  -1   1          6.29         10.27         0.62 o                         
  -3  -1   1        925.78        998.42         6.15 o                         
  -2  -1   1       3060.00       2757.81        11.55 o                         
  -1  -1   1        181.93        156.59         1.19 o                         
   0  -1   1       1533.37       1333.44        56.60 o                         
   1  -1   1       1517.53       1450.42         9.02 o                         
   2  -1   1        525.30        509.93         3.65 o                         
   3  -1   1          3.83          9.75         0.48 o                         
   4  -1   1        120.74        104.91         1.89 o                         
   5  -1   1         21.11         28.72         1.12 o                         
   6  -1   1         11.44          8.17         0.76 o                         
   7  -1   1         12.75         13.39         0.99 o                         
   8  -1   1         33.21         30.14         1.53 o                         
   9  -1   1        228.14        226.55         4.26 o                         
  10  -1   1         63.66         62.93         5.29 o                         
  11  -1   1        151.08        158.29         6.23 o                         
 -11   0   1         96.99         76.70         4.52 o                         
 -10   0   1         13.00         14.35         1.95 o                         
  -9   0   1         15.56         14.74         1.43 o                         
  -8   0   1          2.58          4.23         0.80 o                         
  -7   0   1        117.22        124.44         2.24 o                         
  -6   0   1        176.81        181.79         2.96 o                         
  -5   0   1        584.29        662.94         5.30 o                         
  -4   0   1        142.22        137.72         2.04 o                         
  -3   0   1       1017.00       1093.26         7.65 o                         
  -2   0   1       5816.65       6016.15        98.88 o                         
   1   0   1       2697.62       2744.35        98.37 o                         
   2   0   1        513.34        488.07         3.51 o                         
   3   0   1        420.88        415.23         3.04 o                         
   4   0   1        178.65        194.28         2.47 o                         
   5   0   1          3.89          6.25         0.59 o                         
   6   0   1          7.56          6.35         0.62 o                         
   7   0   1         88.44         92.39         2.17 o                         
   8   0   1          4.43          3.70         0.78 o                         
   9   0   1         32.27         28.04         2.22 o                         
  10   0   1        457.09        480.63         9.42 o                         
  11   0   1        103.30        110.33         5.87 o                         
 -11   1   1          2.20          1.45         1.77 o                         
 -10   1   1         61.15         56.87         3.27 o                         
  -9   1   1        222.34        244.82         5.29 o                         
  -8   1   1          5.38          6.27         0.81 o                         
  -7   1   1        154.85        151.43         2.83 o                         
  -6   1   1        328.96        364.18         4.19 o                         
  -5   1   1         19.77         21.33         1.03 o                         
  -4   1   1       1365.70       1388.86         8.16 o                         
  -3   1   1        160.20        185.57         2.36 o                         
  -2   1   1       1998.36       1872.56         9.38 o                         
  -1   1   1        593.55        539.00         3.03 o                         
   0   1   1        229.84        218.24         1.71 o                         
   1   1   1        882.59        855.71         4.67 o                         
   2   1   1       3150.94       3110.37        17.23 o                         
   3   1   1        200.95        222.37         2.60 o                         
   4   1   1        108.01        112.71         1.84 o                         
   5   1   1        154.38        166.94         2.51 o                         
   6   1   1          0.37          0.06         0.42 o                         
   7   1   1          0.48         -0.42         0.42 o                         
   8   1   1        494.07        535.97         6.58 o                         
   9   1   1         20.59         17.52         1.49 o                         
  10   1   1         79.59         73.35         3.90 o                         
 -11   2   1          7.47          7.41         1.52 o                         
 -10   2   1          0.73         -1.15         1.15 o                         
  -9   2   1          9.68          6.51         0.83 o                         
  -8   2   1        105.89        116.21         2.64 o                         
  -7   2   1         46.47         48.17         1.63 o                         
  -6   2   1        269.16        308.71         3.78 o                         
  -5   2   1        482.58        487.89         4.80 o                         
  -4   2   1         57.27         64.54         1.43 o                         
  -3   2   1        532.05        491.39         3.51 o                         
  -2   2   1         65.18         71.62         1.14 o                         
  -1   2   1        679.71        623.13         3.98 o                         
   0   2   1        277.74        245.85         1.98 o                         
   1   2   1         72.76         69.47         1.18 o                         
   2   2   1         10.45         15.58         0.66 o                         
   3   2   1        156.96        155.88         2.14 o                         
   4   2   1       2459.33       2620.71        13.40 o                         
   5   2   1        545.55        594.68         5.09 o                         
   6   2   1        394.46        433.34         4.51 o                         
   7   2   1         40.32         36.83         1.43 o                         
   8   2   1        218.06        226.64         4.14 o                         
   9   2   1         60.65         57.37         2.95 o                         
  10   2   1          7.71          7.52         1.72 o                         
 -11   3   1         53.91         47.08         2.89 o                         
 -10   3   1         69.66         67.41         2.80 o                         
  -9   3   1          0.34          0.29         0.60 o                         
  -8   3   1        111.97        113.63         2.48 o                         
  -7   3   1        104.64        111.13         2.23 o                         
  -6   3   1        402.82        407.99         4.19 o                         
  -5   3   1          8.94          5.25         0.50 o                         
  -4   3   1         82.68         72.96         1.62 o                         
  -3   3   1         20.96         29.54         0.91 o                         
  -2   3   1        707.32        689.67         4.81 o                         
  -1   3   1        872.55        821.68         5.18 o                         
   0   3   1        319.44        334.83         2.76 o                         
   1   3   1        287.55        268.50         2.64 o                         
   2   3   1         43.93         53.59         1.20 o                         
   3   3   1          8.07         12.23         0.72 o                         
   4   3   1        221.40        248.10         3.35 o                         
   5   3   1          4.89          4.72         0.65 o                         
   6   3   1         47.53         57.67         1.71 o                         
   7   3   1         17.68         19.55         1.14 o                         
   8   3   1         52.40         67.21         2.30 o                         
   9   3   1         14.10         15.41         1.86 o                         
  10   3   1         13.09         12.92         2.04 o                         
 -11   4   1          0.07         -1.28         1.28 o                         
 -10   4   1          0.01         -0.51         0.73 o                         
  -9   4   1          0.67         -0.10         0.62 o                         
  -8   4   1         11.26          6.66         0.82 o                         
  -7   4   1          4.40          4.08         0.52 o                         
  -6   4   1        166.53        186.34         3.23 o                         
  -5   4   1          0.16          0.62         0.32 o                         
  -4   4   1        275.92        282.62         3.37 o                         
  -3   4   1        185.32        219.23         2.59 o                         
  -2   4   1        911.32        896.94         5.82 o                         
  -1   4   1         28.77         20.30         0.88 o                         
   0   4   1       4021.32       4269.31        19.44 o                         
   1   4   1        330.26        274.09         2.89 o                         
   2   4   1          2.57          1.99         0.34 o                         
   3   4   1        223.63        211.25         2.86 o                         
   4   4   1        357.16        375.29         3.98 o                         
   5   4   1        102.42        110.32         2.37 o                         
   6   4   1          9.46          7.03         0.81 o                         
   7   4   1        103.58        110.52         2.76 o                         
   8   4   1          4.70          4.87         1.02 o                         
   9   4   1         77.13         78.96         5.67 o                         
 -11   5   1         17.26         11.92         1.88 o                         
 -10   5   1          1.48         -0.91         0.96 o                         
  -9   5   1          7.69          5.42         1.18 o                         
  -8   5   1          1.47          0.73         0.65 o                         
  -7   5   1         18.35         13.70         1.02 o                         
  -6   5   1         23.64         26.95         1.29 o                         
  -5   5   1         21.55         23.36         1.15 o                         
  -4   5   1        104.63        103.01         1.86 o                         
  -3   5   1        434.58        429.99         4.22 o                         
  -2   5   1         10.49         13.96         0.83 o                         
  -1   5   1         91.74        112.37         1.95 o                         
   0   5   1          0.13         -0.03         0.26 o                         
   1   5   1        141.98        161.44         2.42 o                         
   2   5   1        929.62        894.30         6.58 o                         
   3   5   1         17.01         13.76         0.81 o                         
   4   5   1          1.76          1.12         0.44 o                         
   5   5   1         52.60         54.66         1.73 o                         
   6   5   1         48.59         47.17         1.73 o                         
   7   5   1          2.73          0.76         0.73 o                         
   8   5   1          6.45          4.06         1.22 o                         
   9   5   1         12.55          9.28         1.35 o                         
 -10   6   1         36.68         38.72         2.49 o                         
  -9   6   1          1.12          2.21         0.94 o                         
  -8   6   1          0.01         -0.63         0.63 o                         
  -7   6   1        117.83        113.56         2.67 o                         
  -6   6   1       1902.49       1931.60        17.21 o                         
  -5   6   1         17.07         14.47         1.05 o                         
  -4   6   1         75.38         79.04         1.76 o                         
  -3   6   1         16.42         22.24         1.05 o                         
  -2   6   1          1.39         -0.30         0.30 o                         
  -1   6   1        299.56        316.40         3.84 o                         
   0   6   1         35.33         35.41         1.25 o                         
   1   6   1        116.49        132.80         2.43 o                         
   2   6   1          7.44          6.46         0.70 o                         
   3   6   1        148.45        149.14         2.58 o                         
   4   6   1         10.21         11.90         0.89 o                         
   5   6   1        123.99        123.44         2.54 o                         
   6   6   1          0.28         -0.52         0.52 o                         
   7   6   1         49.52         52.22         2.35 o                         
   8   6   1         17.87         17.20         1.52 o                         
 -10   7   1          2.12          3.97         1.44 o                         
  -9   7   1        113.38        123.49         5.18 o                         
  -8   7   1         32.90         29.71         2.57 o                         
  -7   7   1        420.96        445.87         6.17 o                         
  -6   7   1       1162.34       1184.40         9.90 o                         
  -5   7   1        187.03        180.44         3.02 o                         
  -4   7   1          0.07         -0.17         0.35 o                         
  -3   7   1         13.30         17.05         1.05 o                         
  -2   7   1         64.78         68.04         1.79 o                         
  -1   7   1          3.97          5.37         0.60 o                         
   0   7   1          5.84          6.97         0.63 o                         
   1   7   1         65.27         57.54         1.70 o                         
   2   7   1         74.30         80.11         2.20 o                         
   3   7   1       1130.05       1126.16         9.12 o                         
   4   7   1         96.04         89.24         2.51 o                         
   5   7   1        290.69        306.64         4.78 o                         
   6   7   1         56.88         63.46         2.70 o                         
   7   7   1         11.12          9.10         1.36 o                         
 -10   8   1          9.58          9.24         1.73 o                         
  -9   8   1          1.10          0.56         1.00 o                         
  -8   8   1         63.67         73.96         3.58 o                         
  -7   8   1         49.17         47.26         2.60 o                         
  -6   8   1          0.02         -0.53         0.53 o                         
  -5   8   1         29.41         29.97         1.36 o                         
  -4   8   1          1.55          0.05         0.44 o                         
  -3   8   1          1.09          0.36         0.39 o                         
  -2   8   1         37.46         40.34         1.63 o                         
  -1   8   1         12.45          5.64         0.67 o                         
   0   8   1          5.19          4.75         0.68 o                         
   1   8   1         95.12         92.06         2.44 o                         
   2   8   1          1.05          0.71         0.62 o                         
   3   8   1         29.78         30.09         1.62 o                         
   4   8   1          0.02         -0.68         0.71 o                         
   5   8   1         30.05         25.75         1.77 o                         
   6   8   1         21.73         19.70         1.75 o                         
   7   8   1          0.16         -1.49         1.49 o                         
  -9   9   1          6.79          6.46         1.50 o                         
  -8   9   1         17.13         16.13         2.23 o                         
  -7   9   1          4.44          1.88         1.07 o                         
  -6   9   1          1.00         -0.10         0.76 o                         
  -5   9   1         74.45         73.45         2.17 o                         
  -4   9   1         31.75         28.89         1.45 o                         
  -3   9   1          0.61         -0.61         0.64 o                         
  -2   9   1        171.29        160.85         3.15 o                         
  -1   9   1        314.36        330.63         4.54 o                         
   0   9   1        497.68        447.11         5.80 o                         
   1   9   1          4.64          1.10         0.67 o                         
   2   9   1        185.32        185.15         3.85 o                         
   3   9   1        315.39        332.51         6.46 o                         
   4   9   1         23.78         23.80         2.61 o                         
   5   9   1          2.97          2.97         1.04 o                         
   6   9   1          0.71         -1.23         1.23 o                         
  -8  10   1          7.07         10.15         1.66 o                         
  -7  10   1         11.05         10.55         1.69 o                         
  -6  10   1         10.71          8.82         1.57 o                         
  -5  10   1         64.46         69.84         2.54 o                         
  -4  10   1         13.41         13.44         1.09 o                         
  -3  10   1         24.51         21.27         1.31 o                         
  -2  10   1         61.40         55.97         2.11 o                         
  -1  10   1         67.90         59.81         2.11 o                         
   0  10   1          1.23          1.53         0.79 o                         
   1  10   1         58.73         70.87         3.29 o                         
   2  10   1         23.23         25.16         2.05 o                         
   3  10   1         78.66         83.12         5.43 o                         
   4  10   1         30.23         21.39         2.66 o                         
  -7  11   1         32.24         28.56         2.65 o                         
  -6  11   1        139.94        186.40         7.11 o                         
  -5  11   1          1.74          1.85         0.77 o                         
  -4  11   1         18.00         18.58         1.45 o                         
  -3  11   1          9.67         10.44         1.30 o                         
  -2  11   1         59.17         59.49         2.74 o                         
  -1  11   1         27.08         25.82         2.07 o                         
   0  11   1          3.03          1.94         1.11 o                         
   1  11   1         18.15         11.47         1.77 o                         
   2  11   1          1.53         -0.02         1.40 o                         
   3  11   1         34.82         29.61         2.70 o                         
  -5  12   1         37.27         41.76         3.19 o                         
  -4  12   1         44.82         50.70         2.95 o                         
  -3  12   1          0.07         -0.37         1.01 o                         
  -2  12   1          0.06         -0.16         0.86 o                         
  -1  12   1          1.32          0.12         1.13 o                         
   0  12   1          0.10         -0.88         1.20 o                         
   1  12   1          3.40          2.25         1.33 o                         
   1 -13   2          7.25          7.17         1.15 o                         
   2 -13   2         76.03        101.86         3.34 o                         
   3 -13   2         20.03         22.81         1.98 o                         
  -3 -12   2          6.12          6.70         1.74 o                         
  -2 -12   2          1.25         -0.89         0.99 o                         
  -1 -12   2         13.52          8.35         1.25 o                         
   0 -12   2          9.67          7.84         1.59 o                         
   1 -12   2          3.17          4.80         0.93 o                         
   2 -12   2          0.20          0.61         0.91 o                         
   3 -12   2         27.56         39.22         2.13 o                         
   4 -12   2          0.17         -0.89         0.89 o                         
   5 -12   2         72.69         83.70         3.16 o                         
   6 -12   2         17.88         13.06         1.88 o                         
  -4 -11   2          3.12         -0.18         0.99 o                         
  -3 -11   2        174.41        185.48         4.26 o                         
  -2 -11   2         17.17         11.37         1.54 o                         
  -1 -11   2         13.26         14.31         1.45 o                         
   0 -11   2          0.18         -0.21         0.55 o                         
   1 -11   2         17.67         15.34         1.12 o                         
   2 -11   2          6.92          7.70         1.01 o                         
   3 -11   2          0.13         -0.74         0.74 o                         
   4 -11   2          1.96          0.58         0.82 o                         
   5 -11   2          0.24         -0.16         0.88 o                         
   6 -11   2          0.73         -0.66         1.39 o                         
   7 -11   2         27.61         25.21         2.50 o                         
  -6 -10   2         22.53         23.70         2.13 o                         
  -5 -10   2          2.55          1.57         0.92 o                         
  -4 -10   2         19.53         14.91         1.49 o                         
  -3 -10   2         22.89         18.56         2.22 o                         
  -2 -10   2          0.61          0.88         0.70 o                         
  -1 -10   2         40.25         33.54         1.72 o                         
   0 -10   2         54.42         52.77         1.80 o                         
   1 -10   2          0.63         -0.48         0.50 o                         
   2 -10   2         55.12         52.54         1.61 o                         
   3 -10   2         11.10         15.73         1.08 o                         
   4 -10   2        301.26        335.90         5.01 o                         
   5 -10   2        106.26        110.13         3.16 o                         
   6 -10   2          0.44         -0.71         0.71 o                         
   7 -10   2         94.22        112.49         5.17 o                         
   8 -10   2        224.05        273.39         7.79 o                         
  -7  -9   2          6.34          3.82         1.34 o                         
  -6  -9   2          2.05         -0.96         0.96 o                         
  -5  -9   2         12.58          7.81         1.59 o                         
  -4  -9   2          1.93          1.24         0.68 o                         
  -3  -9   2         48.29         41.85         1.75 o                         
  -2  -9   2        236.04        233.06         4.53 o                         
  -1  -9   2         24.34         19.48         0.95 o                         
   0  -9   2          4.40          3.70         0.59 o                         
   1  -9   2          2.51          3.31         0.58 o                         
   2  -9   2         37.96         40.85         1.22 o                         
   3  -9   2         43.07         39.17         1.64 o                         
   4  -9   2          0.18          0.51         0.55 o                         
   5  -9   2          0.65          1.14         0.64 o                         
   6  -9   2         23.91         22.45         1.84 o                         
   7  -9   2          3.26          1.07         0.93 o                         
   8  -9   2         18.74         19.33         2.53 o                         
   9  -9   2          3.66          0.81         1.30 o                         
  -8  -8   2         77.06         62.49         3.68 o                         
  -7  -8   2         70.18         64.62         2.99 o                         
  -6  -8   2        117.52        115.68         3.00 o                         
  -5  -8   2         10.21          9.89         1.05 o                         
  -4  -8   2         17.98         17.34         1.24 o                         
  -3  -8   2        163.19        159.42         3.05 o                         
  -2  -8   2          7.53          7.54         0.75 o                         
  -1  -8   2         12.43         17.16         0.92 o                         
   0  -8   2         42.33         41.89         1.37 o                         
   1  -8   2         46.40         44.73         1.54 o                         
   2  -8   2        904.92        900.43         7.13 o                         
   3  -8   2        253.30        268.37         3.56 o                         
   4  -8   2         21.43         15.20         0.99 o                         
   5  -8   2        335.79        336.92         4.53 o                         
   6  -8   2        153.26        161.68         3.38 o                         
   7  -8   2         40.03         40.28         2.18 o                         
   8  -8   2          1.68         -0.86         0.86 o                         
   9  -8   2          0.60         -1.06         1.06 o                         
  -8  -7   2        182.13        175.35         4.34 o                         
  -7  -7   2         32.16         29.13         1.71 o                         
  -6  -7   2         97.50         90.44         2.17 o                         
  -5  -7   2          1.88          1.48         0.70 o                         
  -4  -7   2         71.83         73.16         2.01 o                         
  -3  -7   2         11.80          9.21         0.76 o                         
  -2  -7   2        255.52        279.63         3.58 o                         
  -1  -7   2         76.43         83.64         1.69 o                         
   0  -7   2         23.89         25.29         1.17 o                         
   1  -7   2        357.04        391.58         4.19 o                         
   2  -7   2          5.82          6.70         0.59 o                         
   3  -7   2          3.16          9.69         0.72 o                         
   4  -7   2        133.85        121.41         2.51 o                         
   5  -7   2        342.46        345.86         4.50 o                         
   6  -7   2          2.36          1.84         0.63 o                         
   7  -7   2         37.97         37.02         1.61 o                         
   8  -7   2         10.64          8.13         1.06 o                         
   9  -7   2          1.61          0.06         0.95 o                         
  10  -7   2          0.14         -0.95         0.95 o                         
  -9  -6   2          0.04         -0.75         0.75 o                         
  -8  -6   2         21.04         21.96         1.79 o                         
  -7  -6   2         13.69         16.22         1.31 o                         
  -6  -6   2        115.64        119.51         2.66 o                         
  -5  -6   2          3.79          5.49         0.68 o                         
  -4  -6   2        216.61        216.39         3.21 o                         
  -3  -6   2         14.79         16.51         0.94 o                         
  -2  -6   2       1005.10       1045.59         7.54 o                         
  -1  -6   2        674.54        696.07         4.96 o                         
   0  -6   2          0.15          0.31         0.29 o                         
   1  -6   2         76.91         84.18         1.70 o                         
   2  -6   2         85.24         68.42         1.56 o                         
   3  -6   2        245.82        264.51         3.20 o                         
   4  -6   2         16.88         18.01         1.00 o                         
   5  -6   2         13.11          9.06         0.82 o                         
   6  -6   2        163.78        166.34         2.90 o                         
   7  -6   2        249.13        245.15         3.76 o                         
   8  -6   2        184.10        183.55         3.51 o                         
   9  -6   2          1.81          0.75         0.89 o                         
  10  -6   2          7.21          3.75         1.58 o                         
 -10  -5   2         64.82         61.23         6.62 o                         
  -9  -5   2         30.96         26.88         1.83 o                         
  -8  -5   2         30.31         24.36         1.53 o                         
  -7  -5   2        129.01        119.25         2.51 o                         
  -6  -5   2         27.70         24.82         1.15 o                         
  -5  -5   2         21.52         20.34         0.92 o                         
  -4  -5   2          4.93          5.04         0.59 o                         
  -3  -5   2          0.00          0.14         0.25 o                         
  -2  -5   2        868.38        842.62         6.13 o                         
  -1  -5   2        471.57        460.33         3.90 o                         
   0  -5   2         95.53         97.09         1.71 o                         
   1  -5   2        184.61        198.33         2.36 o                         
   2  -5   2        761.24        812.42         5.68 o                         
   3  -5   2        321.97        305.89         3.33 o                         
   4  -5   2         68.92         84.59         1.65 o                         
   5  -5   2          0.56          1.99         0.42 o                         
   6  -5   2         60.60         56.79         1.68 o                         
   7  -5   2         19.44         12.10         0.98 o                         
   8  -5   2        311.84        282.15         3.75 o                         
   9  -5   2         90.07         88.47         2.83 o                         
  10  -5   2          2.61          0.52         1.04 o                         
 -10  -4   2         80.21         96.49         3.93 o                         
  -9  -4   2         97.06        112.70         3.52 o                         
  -8  -4   2        118.93        126.24         2.74 o                         
  -7  -4   2        292.96        300.80         3.98 o                         
  -6  -4   2          3.34          3.65         0.54 o                         
  -5  -4   2          3.55          4.39         0.50 o                         
  -4  -4   2         48.48         46.10         1.24 o                         
  -3  -4   2         21.80         15.05         0.75 o                         
  -2  -4   2         30.08         39.17         1.01 o                         
  -1  -4   2        646.25        609.85         4.06 o                         
   0  -4   2        282.54        276.43         2.47 o                         
   1  -4   2          0.45          0.54         0.18 o                         
   2  -4   2        284.14        290.68         2.69 o                         
   3  -4   2         62.04         45.24         1.12 o                         
   4  -4   2       1188.97       1296.66         8.18 o                         
   5  -4   2         77.66         61.84         1.57 o                         
   6  -4   2          1.01          0.01         0.31 o                         
   7  -4   2         37.56         25.29         1.17 o                         
   8  -4   2         82.57         76.86         2.32 o                         
   9  -4   2         10.99          8.56         1.04 o                         
  10  -4   2         16.16         14.98         1.59 o                         
  11  -4   2          0.66         -0.53         1.06 o                         
 -10  -3   2          4.11          1.28         2.05 o                         
  -9  -3   2        123.55        143.24         4.52 o                         
  -8  -3   2          5.38          3.02         0.92 o                         
  -7  -3   2         44.84         58.61         1.86 o                         
  -6  -3   2         81.34        100.57         2.21 o                         
  -5  -3   2        114.03        106.01         2.01 o                         
  -4  -3   2        332.93        350.51         3.12 o                         
  -3  -3   2         23.95         28.80         0.83 o                         
  -2  -3   2        991.90       1001.49         5.93 o                         
  -1  -3   2       1516.84       1442.66         7.23 o                         
   0  -3   2         27.81         19.43         0.55 o                         
   1  -3   2       1249.28       1214.73         5.92 o                         
   2  -3   2        112.44        137.41         1.62 o                         
   3  -3   2        347.21        407.64         3.42 o                         
   4  -3   2        282.94        361.58         3.69 o                         
   5  -3   2       1156.56       1221.85         8.30 o                         
   6  -3   2        103.64        107.58         1.92 o                         
   7  -3   2          0.00         -0.14         0.43 o                         
   8  -3   2         17.84         19.39         1.23 o                         
   9  -3   2         12.30         12.15         1.29 o                         
  10  -3   2          8.89          8.33         1.46 o                         
  11  -3   2          5.57          3.15         1.38 o                         
 -11  -2   2         97.03        114.25         5.10 o                         
 -10  -2   2          2.32          1.88         1.15 o                         
  -9  -2   2         16.35         13.59         1.38 o                         
  -8  -2   2         63.23         69.90         2.39 o                         
  -7  -2   2         26.06         19.72         1.17 o                         
  -6  -2   2          8.01          4.42         0.56 o                         
  -5  -2   2         37.04         38.45         1.28 o                         
  -4  -2   2       1046.95       1024.76         7.57 o                         
  -3  -2   2        108.20        123.93         1.55 o                         
  -2  -2   2       3372.25       3294.11        21.27 o                         
  -1  -2   2       4046.55       3809.61        24.40 o                         
   0  -2   2       6989.13       6870.75        98.35 o                         
   1  -2   2       2594.15       2411.09        13.03 o                         
   2  -2   2       1224.02       1215.81         6.37 o                         
   3  -2   2        544.90        549.10         4.32 o                         
   4  -2   2         20.76         40.78         1.21 o                         
   5  -2   2        249.95        213.40         3.13 o                         
   6  -2   2         11.02          9.08         0.80 o                         
   7  -2   2         36.28         30.44         1.48 o                         
   8  -2   2        149.53        159.67         3.51 o                         
   9  -2   2          6.20          2.94         0.93 o                         
  10  -2   2          2.59          1.11         0.98 o                         
  11  -2   2         24.10         21.83         2.64 o                         
 -11  -1   2          3.22          2.74         1.27 o                         
 -10  -1   2          0.52         -0.87         0.99 o                         
  -9  -1   2         12.00         11.15         1.16 o                         
  -8  -1   2         17.82         21.97         1.38 o                         
  -7  -1   2        121.85        121.22         2.75 o                         
  -6  -1   2          0.93          0.33         0.33 o                         
  -5  -1   2          2.73          2.20         0.37 o                         
  -4  -1   2        237.20        223.86         2.14 o                         
  -3  -1   2        212.14        171.94         1.70 o                         
  -1  -1   2        655.84        621.73         3.88 o                         
   0  -1   2         52.08         52.15         0.65 o                         
   1  -1   2         17.12         16.21         0.41 o                         
   2  -1   2        225.17        251.06         2.50 o                         
   3  -1   2        115.78         97.42         1.71 o                         
   4  -1   2         55.05         50.89         1.49 o                         
   5  -1   2        204.53        206.76         3.02 o                         
   6  -1   2         23.07         24.93         1.24 o                         
   7  -1   2        301.80        314.84         4.49 o                         
   8  -1   2        377.35        408.47         5.86 o                         
   9  -1   2          0.79         -0.13         0.79 o                         
  10  -1   2        192.39        207.92         5.66 o                         
  11  -1   2          0.57         -0.93         1.28 o                         
 -11   0   2          9.52          6.15         1.55 o                         
 -10   0   2          3.33          2.24         0.98 o                         
  -9   0   2          0.14          0.21         0.66 o                         
  -8   0   2        138.68        145.30         3.14 o                         
  -7   0   2         76.76         71.10         1.72 o                         
  -6   0   2         73.42         83.12         1.74 o                         
  -5   0   2        265.19        264.52         3.26 o                         
  -4   0   2          0.07          0.21         0.25 o                         
  -3   0   2       2558.23       2579.22        11.05 o                         
  -2   0   2       2581.83       2507.45        17.65 o                         
  -1   0   2       4933.75       4439.70        87.31 o                         
   0   0   2        890.28        853.94         3.52 o                         
   1   0   2       3705.97       3540.28        59.81 o                         
   2   0   2          6.54          5.24         0.35 o                         
   3   0   2        154.83        151.56         1.98 o                         
   4   0   2         60.20         60.41         1.34 o                         
   5   0   2          9.35          6.01         0.60 o                         
   6   0   2        185.35        191.93         3.02 o                         
   7   0   2         61.95         64.79         1.90 o                         
   8   0   2        199.30        205.23         3.55 o                         
   9   0   2        161.11        168.43         4.48 o                         
  10   0   2         29.57         28.33         2.64 o                         
 -11   1   2         27.25         26.12         2.30 o                         
 -10   1   2         16.27         13.05         1.41 o                         
  -9   1   2         52.90         48.21         2.24 o                         
  -8   1   2        326.41        347.92         4.57 o                         
  -7   1   2          1.95          3.26         0.58 o                         
  -6   1   2          1.09          1.04         0.36 o                         
  -5   1   2         66.87         69.18         1.39 o                         
  -4   1   2        144.18        160.07         2.22 o                         
  -3   1   2       1709.93       1723.55        10.49 o                         
  -2   1   2          2.11          3.10         0.25 o                         
  -1   1   2       1003.72        909.83         4.70 o                         
   0   1   2        590.78        596.00         3.16 o                         
   1   1   2         45.65         29.96         0.76 o                         
   2   1   2       1262.50       1325.09         6.85 o                         
   3   1   2        478.90        484.94         3.73 o                         
   4   1   2        222.60        297.37         3.20 o                         
   5   1   2          0.00          0.14         0.28 o                         
   6   1   2          0.69          1.85         0.37 o                         
   7   1   2        169.17        175.20         3.39 o                         
   8   1   2        143.83        161.59         3.66 o                         
   9   1   2        112.24        121.03         3.97 o                         
  10   1   2          2.34          1.74         1.19 o                         
 -11   2   2         44.61         40.70         2.17 o                         
 -10   2   2          0.50         -0.28         0.91 o                         
  -9   2   2          2.68          1.33         0.68 o                         
  -8   2   2          5.73          6.68         0.79 o                         
  -7   2   2         20.63         24.08         0.97 o                         
  -6   2   2         41.12         44.46         1.40 o                         
  -5   2   2        103.92        127.29         2.22 o                         
  -4   2   2         15.26         12.71         0.72 o                         
  -3   2   2         76.37         78.00         1.34 o                         
  -2   2   2        198.19        183.14         1.93 o                         
  -1   2   2        295.22        280.91         2.87 o                         
   0   2   2       2727.11       2559.05        11.82 o                         
   1   2   2          0.09          0.01         0.18 o                         
   2   2   2        452.77        449.34         3.77 o                         
   3   2   2       1730.68       1923.06        10.74 o                         
   4   2   2        613.44        674.07         5.48 o                         
   5   2   2         22.80         32.66         1.33 o                         
   6   2   2         45.51         50.66         1.64 o                         
   7   2   2        361.03        397.79         4.61 o                         
   8   2   2         12.80          8.44         1.01 o                         
   9   2   2          1.33          0.94         1.10 o                         
  10   2   2         11.01         10.60         1.98 o                         
 -11   3   2         16.78         18.26         2.00 o                         
 -10   3   2          0.33         -0.70         0.70 o                         
  -9   3   2          0.08         -0.63         0.66 o                         
  -8   3   2          1.95          1.26         0.56 o                         
  -7   3   2          2.15          2.62         0.46 o                         
  -6   3   2          0.00          0.82         0.32 o                         
  -5   3   2        279.34        262.00         3.25 o                         
  -4   3   2        186.70        205.82         2.92 o                         
  -3   3   2         83.98         58.32         1.25 o                         
  -2   3   2        634.85        626.38         4.87 o                         
  -1   3   2         86.22         75.15         1.38 o                         
   0   3   2         44.25         47.94         1.10 o                         
   1   3   2          4.04          0.97         0.25 o                         
   2   3   2          0.31         -0.22         0.22 o                         
   3   3   2          0.69          0.64         0.28 o                         
   4   3   2         93.94         97.09         2.11 o                         
   5   3   2          0.64          0.93         0.45 o                         
   6   3   2        281.60        295.20         4.18 o                         
   7   3   2          8.60          5.76         0.82 o                         
   8   3   2          9.57          7.48         0.91 o                         
   9   3   2         47.99         42.12         3.16 o                         
 -11   4   2          9.89          3.32         1.47 o                         
 -10   4   2         19.34         20.54         1.70 o                         
  -9   4   2         13.39         10.60         1.14 o                         
  -8   4   2         52.22         57.03         2.19 o                         
  -7   4   2         83.82         79.48         2.09 o                         
  -6   4   2        167.98        174.78         2.92 o                         
  -5   4   2        655.42        668.27         6.35 o                         
  -4   4   2        127.37        135.05         2.25 o                         
  -3   4   2         54.84         60.93         1.44 o                         
  -2   4   2       1585.82       1832.33         9.90 o                         
  -1   4   2        188.01        203.59         2.80 o                         
   0   4   2         86.34         79.33         1.60 o                         
   1   4   2          0.31         -0.09         0.23 o                         
   2   4   2        280.51        270.13         3.05 o                         
   3   4   2        131.10        120.34         2.13 o                         
   4   4   2         73.83         73.20         1.82 o                         
   5   4   2          1.70          2.70         0.59 o                         
   6   4   2         22.26         22.59         1.33 o                         
   7   4   2         90.58         95.04         2.59 o                         
   8   4   2          3.93          0.54         0.84 o                         
   9   4   2          4.19          2.15         1.03 o                         
 -11   5   2          3.84          4.55         1.23 o                         
 -10   5   2         25.36         26.46         1.75 o                         
  -9   5   2        158.59        162.49         3.67 o                         
  -8   5   2         59.65         48.32         1.97 o                         
  -7   5   2        175.50        185.15         3.32 o                         
  -6   5   2         14.80         13.09         0.91 o                         
  -5   5   2        173.57        157.62         2.85 o                         
  -4   5   2        676.22        656.08         4.99 o                         
  -3   5   2         66.39         88.06         1.84 o                         
  -2   5   2        555.56        532.64         4.93 o                         
  -1   5   2         79.96         82.38         1.72 o                         
   0   5   2          2.20          0.70         0.30 o                         
   1   5   2         62.83         55.22         1.58 o                         
   2   5   2         79.46         77.58         1.73 o                         
   3   5   2        308.30        293.49         3.50 o                         
   4   5   2        267.33        269.97         3.83 o                         
   5   5   2          7.07          6.20         0.73 o                         
   6   5   2         15.28         15.05         1.03 o                         
   7   5   2        114.85        125.09         3.32 o                         
   8   5   2         18.47         18.29         1.66 o                         
 -10   6   2          1.17         -0.15         0.92 o                         
  -9   6   2          0.59          0.55         0.85 o                         
  -8   6   2        447.05        468.22         6.19 o                         
  -7   6   2         98.23         95.30         2.80 o                         
  -6   6   2        132.40        137.52         2.86 o                         
  -5   6   2        141.39        141.77         2.81 o                         
  -4   6   2         33.37         35.49         1.26 o                         
  -3   6   2        198.79        219.69         3.23 o                         
  -2   6   2          3.83          1.32         0.39 o                         
  -1   6   2         72.88         73.57         1.76 o                         
   0   6   2         59.28         63.58         1.73 o                         
   1   6   2         63.32         69.04         1.77 o                         
   2   6   2       1328.77       1297.66         9.43 o                         
   3   6   2         75.61         75.04         1.92 o                         
   4   6   2       1859.17       1875.72        11.73 o                         
   5   6   2          3.15          1.62         0.69 o                         
   6   6   2         62.10         59.98         2.33 o                         
   7   6   2         32.73         31.29         2.10 o                         
   8   6   2         12.38          7.91         1.38 o                         
 -10   7   2         59.26         57.22         3.43 o                         
  -9   7   2         66.79         76.97         5.44 o                         
  -8   7   2          6.22          2.78         0.99 o                         
  -7   7   2         14.96         15.06         1.42 o                         
  -6   7   2        332.94        344.11         4.96 o                         
  -5   7   2         83.65         81.31         2.13 o                         
  -4   7   2          1.67          1.92         0.52 o                         
  -3   7   2          4.89          2.32         0.53 o                         
  -2   7   2        151.74        129.73         2.57 o                         
  -1   7   2          0.20         -0.36         0.36 o                         
   0   7   2         35.35         38.84         1.56 o                         
   1   7   2          0.48          0.05         0.45 o                         
   2   7   2        406.84        411.40         5.28 o                         
   3   7   2        602.15        637.36         6.06 o                         
   4   7   2        207.61        213.72         3.52 o                         
   5   7   2        181.26        197.11         3.90 o                         
   6   7   2         17.54         15.76         1.46 o                         
   7   7   2         34.51         34.75         2.51 o                         
  -9   8   2         12.34         11.27         1.69 o                         
  -8   8   2         50.88         46.07         3.43 o                         
  -7   8   2          0.02          0.32         0.79 o                         
  -6   8   2        169.32        177.33         3.77 o                         
  -5   8   2          1.02          0.14         0.57 o                         
  -4   8   2         44.45         49.82         1.83 o                         
  -3   8   2        155.24        136.66         2.80 o                         
  -2   8   2         65.09         45.81         1.71 o                         
  -1   8   2        109.05        113.16         2.53 o                         
   0   8   2         18.98         24.68         1.39 o                         
   1   8   2          3.97          1.71         0.63 o                         
   2   8   2        108.59        109.95         2.89 o                         
   3   8   2         28.95         27.21         1.76 o                         
   4   8   2         43.97         41.08         2.13 o                         
   5   8   2         75.98         87.80         4.17 o                         
   6   8   2          5.78          1.54         1.24 o                         
  -9   9   2          0.44          1.65         1.35 o                         
  -8   9   2          0.02         -0.31         0.95 o                         
  -7   9   2          4.43          1.84         1.35 o                         
  -6   9   2          7.22          5.60         0.92 o                         
  -5   9   2          0.03         -0.58         0.58 o                         
  -4   9   2          6.95          5.42         0.74 o                         
  -3   9   2         20.83         15.32         1.11 o                         
  -2   9   2        190.32        172.75         3.42 o                         
  -1   9   2         59.77         40.52         1.87 o                         
   0   9   2         64.81         69.58         2.60 o                         
   1   9   2          3.63          4.61         1.01 o                         
   2   9   2         12.44          8.30         1.29 o                         
   3   9   2          7.33          5.33         1.09 o                         
   4   9   2          5.59          1.78         1.26 o                         
   5   9   2          0.15         -0.09         1.23 o                         
  -8  10   2          3.40          1.80         1.94 o                         
  -7  10   2         18.87         23.01         2.06 o                         
  -6  10   2         61.86         75.44         3.99 o                         
  -5  10   2          0.64          0.39         0.72 o                         
  -4  10   2          0.77         -0.26         0.66 o                         
  -3  10   2        118.64        121.37         3.29 o                         
  -2  10   2         35.76         29.41         1.77 o                         
  -1  10   2          7.80          2.54         0.95 o                         
   0  10   2          1.27          1.09         1.08 o                         
   1  10   2         33.02         25.97         2.13 o                         
   2  10   2         17.06         11.98         1.71 o                         
   3  10   2         68.59         81.97         4.02 o                         
   4  10   2          0.00         -1.27         1.41 o                         
  -6  11   2         51.31         63.50         4.19 o                         
  -5  11   2         37.02         36.27         2.10 o                         
  -4  11   2          3.97          1.69         0.97 o                         
  -3  11   2          0.01         -1.33         1.33 o                         
  -2  11   2          0.80         -0.89         0.89 o                         
  -1  11   2          0.04          0.03         0.78 o                         
   0  11   2         28.79         30.80         2.87 o                         
   1  11   2         13.61         14.63         2.02 o                         
   2  11   2         22.97         21.00         2.41 o                         
  -4  12   2          5.27          2.31         1.06 o                         
  -3  12   2          7.61          7.58         1.39 o                         
  -2  12   2          2.43          1.17         1.44 o                         
  -1  12   2          0.80          0.19         1.23 o                         
   0 -13   3         43.45         42.56         2.99 o                         
   1 -13   3         32.40         36.29         2.16 o                         
   2 -13   3          3.00         -0.80         1.00 o                         
   3 -13   3        159.47        194.02         6.49 o                         
  -3 -12   3          8.82          6.18         1.64 o                         
  -2 -12   3          0.48         -1.16         1.75 o                         
  -1 -12   3          0.03         -1.21         1.21 o                         
   0 -12   3          3.43          1.46         0.60 o                         
   1 -12   3          4.05          1.43         0.77 o                         
   2 -12   3         42.74         47.60         2.56 o                         
   3 -12   3          0.25         -0.37         0.81 o                         
   4 -12   3         11.63         12.69         1.38 o                         
   5 -12   3         28.18         28.07         2.12 o                         
   6 -12   3         74.56         71.38         3.40 o                         
  -5 -11   3          0.01         -1.60         1.60 o                         
  -4 -11   3         78.42         80.74         4.17 o                         
  -3 -11   3          0.00          0.58         1.25 o                         
  -2 -11   3         15.39         11.73         1.63 o                         
  -1 -11   3         22.16         23.64         1.75 o                         
   0 -11   3          0.05         -0.51         0.51 o                         
   1 -11   3          0.01         -0.48         0.48 o                         
   2 -11   3         54.85         56.84         2.25 o                         
   3 -11   3          0.53         -0.71         0.71 o                         
   4 -11   3          4.80          3.35         1.02 o                         
   5 -11   3         12.59         14.82         1.51 o                         
   6 -11   3         24.08         20.49         1.70 o                         
   7 -11   3          5.46          8.64         2.77 o                         
  -6 -10   3         27.91         25.48         2.08 o                         
  -5 -10   3         36.52         32.94         2.42 o                         
  -4 -10   3          5.87          5.07         1.07 o                         
  -3 -10   3         17.03         13.42         1.37 o                         
  -2 -10   3         29.66         25.97         1.89 o                         
  -1 -10   3        206.98        221.91         3.46 o                         
   0 -10   3         78.89         78.77         1.88 o                         
   1 -10   3         33.15         38.17         1.42 o                         
   2 -10   3         98.45        107.01         2.50 o                         
   3 -10   3        150.71        179.11         3.21 o                         
   4 -10   3         13.34         10.35         1.00 o                         
   5 -10   3         23.95         23.69         1.61 o                         
   6 -10   3         11.93         10.19         1.26 o                         
   7 -10   3          4.07          0.41         1.55 o                         
   8 -10   3          0.70          1.77         1.20 o                         
  -7  -9   3         63.47         57.07         3.90 o                         
  -6  -9   3          9.53          4.26         1.68 o                         
  -5  -9   3          5.79          4.80         1.04 o                         
  -4  -9   3          7.46          5.54         0.97 o                         
  -3  -9   3         22.26         17.67         1.23 o                         
  -2  -9   3        163.45        159.75         3.49 o                         
  -1  -9   3         38.90         38.04         1.20 o                         
   0  -9   3         70.52         66.69         1.64 o                         
   1  -9   3        306.00        306.42         3.72 o                         
   2  -9   3       1527.16       1590.57        12.35 o                         
   3  -9   3        302.64        330.17         4.14 o                         
   4  -9   3         18.08         19.28         1.23 o                         
   5  -9   3         75.38         81.95         2.65 o                         
   6  -9   3         27.87         33.21         2.11 o                         
   7  -9   3          0.20         -0.67         0.81 o                         
   8  -9   3          5.72          8.26         1.46 o                         
   9  -9   3          4.90          0.38         1.41 o                         
  -8  -8   3        102.55        101.07         3.57 o                         
  -7  -8   3          2.58          2.57         1.24 o                         
  -6  -8   3         24.23         23.71         1.76 o                         
  -5  -8   3          3.70          2.78         0.84 o                         
  -4  -8   3          8.57          7.27         0.89 o                         
  -3  -8   3         40.95         39.53         1.75 o                         
  -2  -8   3         56.64         54.52         1.89 o                         
  -1  -8   3          9.15          7.53         0.60 o                         
   0  -8   3          0.10         -0.34         0.34 o                         
   1  -8   3        174.43        166.27         2.59 o                         
   2  -8   3         67.16         68.52         1.76 o                         
   3  -8   3       1323.32       1336.42         9.08 o                         
   4  -8   3          0.03         -0.53         0.53 o                         
   5  -8   3         48.92         46.60         1.87 o                         
   6  -8   3        147.75        150.75         3.27 o                         
   7  -8   3         74.20         79.97         2.84 o                         
   8  -8   3         37.29         33.38         3.00 o                         
   9  -8   3         13.82         11.66         1.57 o                         
  -8  -7   3        138.80        141.61         4.20 o                         
  -7  -7   3         18.08         19.68         1.63 o                         
  -6  -7   3        156.83        159.30         2.93 o                         
  -5  -7   3         11.23          9.52         0.91 o                         
  -4  -7   3         16.25         22.94         1.26 o                         
  -3  -7   3          9.66          5.45         0.70 o                         
  -2  -7   3        272.66        287.85         3.81 o                         
  -1  -7   3        404.19        410.46         4.37 o                         
   0  -7   3         57.26         62.67         1.48 o                         
   1  -7   3          5.68          2.74         0.37 o                         
   2  -7   3       1270.00       1287.02         8.26 o                         
   3  -7   3          7.10          9.63         0.69 o                         
   4  -7   3         22.34         23.90         1.23 o                         
   5  -7   3         49.12         46.08         1.69 o                         
   6  -7   3         19.33         19.71         1.33 o                         
   7  -7   3          2.34          1.70         0.67 o                         
   8  -7   3         44.18         33.91         1.81 o                         
   9  -7   3          5.88          2.76         1.13 o                         
  10  -7   3         20.41         20.97         1.91 o                         
  -9  -6   3          7.21          7.21         1.06 o                         
  -8  -6   3         56.98         50.87         2.35 o                         
  -7  -6   3         63.69         61.34         2.39 o                         
  -6  -6   3          1.61          1.96         0.62 o                         
  -5  -6   3          8.00          7.81         0.76 o                         
  -4  -6   3        197.57        225.73         2.94 o                         
  -3  -6   3         70.76         95.29         2.16 o                         
  -2  -6   3        196.70        207.48         2.96 o                         
  -1  -6   3         47.09         55.16         1.46 o                         
   0  -6   3          7.03         13.23         0.67 o                         
   1  -6   3       1006.70       1015.32         6.06 o                         
   2  -6   3         69.34         71.34         1.52 o                         
   3  -6   3         10.06         10.41         0.68 o                         
   4  -6   3          5.98          5.04         0.59 o                         
   5  -6   3         19.98         20.80         0.99 o                         
   6  -6   3         44.21         44.35         1.55 o                         
   7  -6   3          2.25          1.01         0.53 o                         
   8  -6   3        187.11        164.37         3.56 o                         
   9  -6   3          2.27         -0.21         1.06 o                         
  10  -6   3          0.16         -0.91         0.91 o                         
 -10  -5   3          0.56         -1.58         1.58 o                         
  -9  -5   3          2.42         -1.19         1.19 o                         
  -8  -5   3         15.43         15.16         1.17 o                         
  -7  -5   3          7.38          5.65         0.88 o                         
  -6  -5   3         84.47         79.54         1.96 o                         
  -5  -5   3          1.73          0.65         0.32 o                         
  -4  -5   3         41.79         55.30         1.44 o                         
  -3  -5   3         19.99         19.47         0.90 o                         
  -2  -5   3         10.53          6.55         0.46 o                         
  -1  -5   3        536.53        517.49         4.36 o                         
   0  -5   3         21.72         21.58         0.85 o                         
   1  -5   3        122.27        122.15         1.64 o                         
   2  -5   3         35.59         37.76         0.99 o                         
   3  -5   3         94.57        113.83         1.88 o                         
   4  -5   3        391.74        374.67         3.83 o                         
   5  -5   3          9.93          8.15         0.70 o                         
   6  -5   3         91.10         93.44         2.16 o                         
   7  -5   3          0.60         -0.56         0.56 o                         
   8  -5   3          0.23         -0.69         0.71 o                         
   9  -5   3         41.12         31.57         1.98 o                         
  10  -5   3          1.79          1.03         0.84 o                         
 -10  -4   3          3.20         -1.21         1.21 o                         
  -9  -4   3         15.32         13.78         1.38 o                         
  -8  -4   3         15.54         10.64         1.04 o                         
  -7  -4   3          6.09          4.36         0.61 o                         
  -6  -4   3         49.24         48.62         1.58 o                         
  -5  -4   3          0.45          0.72         0.31 o                         
  -4  -4   3          0.42          0.05         0.25 o                         
  -3  -4   3        232.68        241.07         2.76 o                         
  -2  -4   3       1299.03       1284.38         7.70 o                         
  -1  -4   3        265.34        255.29         2.57 o                         
   0  -4   3        790.09        750.12         4.62 o                         
   1  -4   3         27.32         21.74         0.63 o                         
   2  -4   3       1488.15       1670.27         8.18 o                         
   3  -4   3        589.99        647.47         4.62 o                         
   4  -4   3          1.89          3.96         0.46 o                         
   5  -4   3         32.31         34.45         1.31 o                         
   6  -4   3         11.58         20.81         1.03 o                         
   7  -4   3         50.62         45.26         1.76 o                         
   8  -4   3         19.23         14.81         1.12 o                         
   9  -4   3         20.12         16.94         1.39 o                         
  10  -4   3         76.78         82.31         4.15 o                         
 -10  -3   3          4.47          3.17         1.32 o                         
  -9  -3   3         69.22         73.96         2.94 o                         
  -8  -3   3        124.98        114.86         2.71 o                         
  -7  -3   3         57.60         61.71         1.89 o                         
  -6  -3   3         23.46         32.31         1.18 o                         
  -5  -3   3          0.10         -0.28         0.28 o                         
  -4  -3   3         21.23         19.60         0.78 o                         
  -3  -3   3        193.67        198.39         2.11 o                         
  -2  -3   3        459.09        493.58         3.47 o                         
  -1  -3   3        744.60        729.98         4.04 o                         
   0  -3   3        152.77        169.53         1.45 o                         
   1  -3   3        764.43        779.56         4.43 o                         
   2  -3   3        277.67        322.14         2.56 o                         
   3  -3   3       1263.54       1246.43         7.51 o                         
   4  -3   3         36.97         26.99         0.99 o                         
   5  -3   3        132.15        123.96         1.90 o                         
   6  -3   3        297.15        278.96         3.71 o                         
   7  -3   3          9.35          6.64         0.77 o                         
   8  -3   3          0.49         -0.20         0.54 o                         
   9  -3   3          1.00          1.29         0.81 o                         
  10  -3   3          2.26          1.62         1.55 o                         
 -11  -2   3          6.40          3.05         1.38 o                         
 -10  -2   3          0.16         -0.23         0.77 o                         
  -9  -2   3         31.71         36.76         1.99 o                         
  -8  -2   3         91.38        101.97         2.55 o                         
  -7  -2   3        175.86        185.67         3.08 o                         
  -6  -2   3         56.77         66.80         1.74 o                         
  -5  -2   3        129.67        170.71         2.35 o                         
  -4  -2   3       3972.96       4020.46        18.71 o                         
  -3  -2   3       1101.02       1107.14         7.02 o                         
  -2  -2   3        314.97        341.31         2.54 o                         
  -1  -2   3          1.81          3.01         0.20 o                         
   0  -2   3       2381.97       2217.00        10.52 o                         
   1  -2   3        439.94        471.67         2.94 o                         
   2  -2   3         27.14         26.62         0.68 o                         
   3  -2   3         14.46         22.33         0.79 o                         
   4  -2   3        185.54        166.67         2.56 o                         
   5  -2   3        141.39        144.04         2.50 o                         
   6  -2   3         11.88         10.74         0.80 o                         
   7  -2   3        250.71        257.53         3.76 o                         
   8  -2   3        215.08        220.90         4.08 o                         
   9  -2   3         10.30          6.44         1.02 o                         
  10  -2   3         12.87         12.38         1.46 o                         
 -11  -1   3          9.83         12.06         1.61 o                         
 -10  -1   3         32.93         31.52         1.96 o                         
  -9  -1   3         35.76         32.34         1.78 o                         
  -8  -1   3          2.72          2.29         0.61 o                         
  -7  -1   3         19.49         27.44         1.26 o                         
  -6  -1   3         81.21         89.03         1.91 o                         
  -5  -1   3        142.90        177.01         2.22 o                         
  -4  -1   3          0.28          3.42         0.33 o                         
  -3  -1   3        599.27        591.30         3.58 o                         
  -2  -1   3       1907.86       1786.46        10.50 o                         
  -1  -1   3       2157.92       2017.95        11.55 o                         
   0  -1   3        652.27        594.15         3.22 o                         
   1  -1   3       1733.10       1634.18         6.74 o                         
   2  -1   3       1183.50       1147.84         5.57 o                         
   3  -1   3          0.72          0.02         0.21 o                         
   4  -1   3        349.02        342.40         3.50 o                         
   5  -1   3        126.95        123.77         2.19 o                         
   6  -1   3          0.09         -0.31         0.42 o                         
   7  -1   3        815.17        832.56         8.22 o                         
   8  -1   3       1388.48       1445.10        11.20 o                         
   9  -1   3        440.85        481.14         8.26 o                         
  10  -1   3          2.37         -0.06         1.22 o                         
 -11   0   3          1.47          0.82         1.32 o                         
 -10   0   3          3.08          2.31         0.88 o                         
  -9   0   3          2.00          2.80         0.73 o                         
  -8   0   3        146.67        156.57         2.62 o                         
  -7   0   3         39.02         40.41         1.33 o                         
  -6   0   3        501.73        532.91         4.68 o                         
  -5   0   3         15.96         11.43         0.64 o                         
  -4   0   3         50.25         63.84         1.22 o                         
  -3   0   3        404.82        384.38         2.72 o                         
  -2   0   3       1570.77       1633.81         7.10 o                         
  -1   0   3        235.34        208.49         1.50 o                         
   0   0   3       2222.15       2043.35         9.10 o                         
   1   0   3       1671.26       1588.40         7.03 o                         
   2   0   3        387.53        367.78         2.83 o                         
   3   0   3         76.27         84.24         1.57 o                         
   4   0   3         48.97         45.94         1.04 o                         
   5   0   3         82.54         84.81         1.82 o                         
   6   0   3        320.06        324.58         4.12 o                         
   7   0   3        130.94        126.16         2.71 o                         
   8   0   3        214.41        222.72         3.97 o                         
   9   0   3          0.02         -0.26         0.85 o                         
  10   0   3          2.35         -0.15         1.26 o                         
 -11   1   3          8.11          6.94         1.68 o                         
 -10   1   3         52.16         51.60         1.88 o                         
  -9   1   3        133.00        121.97         2.58 o                         
  -8   1   3        154.55        155.69         2.76 o                         
  -7   1   3        193.52        195.24         3.01 o                         
  -6   1   3        170.84        160.58         2.35 o                         
  -5   1   3        255.75        276.82         2.91 o                         
  -4   1   3         95.55         96.24         1.60 o                         
  -3   1   3        796.85        821.23         5.57 o                         
  -2   1   3        152.60        155.90         1.50 o                         
  -1   1   3        773.09        734.97         3.91 o                         
   0   1   3        246.02        245.76         2.04 o                         
   1   1   3       3132.99       2905.64        11.67 o                         
   2   1   3       5756.44       5863.33        98.20 o                         
   3   1   3         15.98         23.66         0.92 o                         
   4   1   3          0.01          0.29         0.29 o                         
   5   1   3         20.19         18.73         1.03 o                         
   6   1   3          0.03         -0.39         0.39 o                         
   7   1   3          0.25          0.08         0.57 o                         
   8   1   3         14.30         13.76         1.26 o                         
   9   1   3         13.74         12.95         2.04 o                         
  10   1   3         39.89         39.13         3.78 o                         
 -11   2   3          0.02         -0.79         0.79 o                         
 -10   2   3          4.31          1.72         0.86 o                         
  -9   2   3         17.32         19.38         1.27 o                         
  -8   2   3        196.98        204.36         3.38 o                         
  -7   2   3          5.79          4.13         0.62 o                         
  -6   2   3         53.84         57.60         1.44 o                         
  -5   2   3          4.93          5.72         0.45 o                         
  -4   2   3        262.11        271.95         2.86 o                         
  -3   2   3          2.24          2.24         0.32 o                         
  -2   2   3         21.18         28.67         0.73 o                         
  -1   2   3         32.87         28.34         0.79 o                         
   0   2   3        880.09        896.70         5.27 o                         
   1   2   3       1272.15       1250.59         7.17 o                         
   2   2   3        743.48        766.43         5.31 o                         
   3   2   3          2.75          4.22         0.49 o                         
   4   2   3         55.74         61.78         1.59 o                         
   5   2   3        140.55        147.09         2.79 o                         
   6   2   3        278.49        294.47         4.00 o                         
   7   2   3         40.34         43.58         1.67 o                         
   8   2   3          0.04          0.24         0.87 o                         
   9   2   3          6.85          8.24         1.49 o                         
 -11   3   3          4.96          5.79         0.82 o                         
 -10   3   3          0.07          0.35         0.59 o                         
  -9   3   3         27.22         23.41         1.11 o                         
  -8   3   3          1.33          0.18         0.45 o                         
  -7   3   3         56.67         57.68         2.00 o                         
  -6   3   3         65.71         73.86         1.79 o                         
  -5   3   3          5.59          2.53         0.41 o                         
  -4   3   3        115.29        105.20         1.85 o                         
  -3   3   3          2.03          6.36         0.45 o                         
  -2   3   3       2250.15       2355.27        11.20 o                         
  -1   3   3          0.32          0.08         0.21 o                         
   0   3   3        150.40        135.80         1.98 o                         
   1   3   3        431.93        433.68         3.93 o                         
   2   3   3         85.03         77.85         1.62 o                         
   3   3   3         23.12         21.94         0.98 o                         
   4   3   3         47.34         45.04         1.52 o                         
   5   3   3         23.38         20.59         1.18 o                         
   6   3   3         92.52        117.29         2.72 o                         
   7   3   3        249.77        266.07         4.97 o                         
   8   3   3         91.69         96.66         2.93 o                         
   9   3   3          5.49          5.33         1.51 o                         
 -11   4   3          8.31          6.81         1.69 o                         
 -10   4   3         16.44         14.20         1.63 o                         
  -9   4   3         14.25         11.64         1.06 o                         
  -8   4   3         77.34         78.74         2.28 o                         
  -7   4   3         56.57         69.41         1.95 o                         
  -6   4   3        269.47        283.72         3.69 o                         
  -5   4   3        369.04        376.38         4.15 o                         
  -4   4   3         11.41         15.73         0.88 o                         
  -3   4   3       1331.68       1324.59         8.15 o                         
  -2   4   3        135.74        166.89         2.45 o                         
  -1   4   3       1003.04       1038.33         8.23 o                         
   0   4   3          9.51         11.83         0.70 o                         
   1   4   3         50.81         42.56         1.28 o                         
   2   4   3          6.33          5.76         0.51 o                         
   3   4   3          4.10          4.96         0.73 o                         
   4   4   3          0.34         -0.13         0.39 o                         
   5   4   3          1.33          0.24         0.44 o                         
   6   4   3          7.46          5.24         0.81 o                         
   7   4   3          1.20          0.37         0.70 o                         
   8   4   3        151.76        156.36         4.48 o                         
   9   4   3         49.12         48.91         3.01 o                         
 -11   5   3         18.11         20.58         2.20 o                         
 -10   5   3         51.65         50.20         2.08 o                         
  -9   5   3         51.74         51.62         3.08 o                         
  -8   5   3       1339.89       1411.56        13.86 o                         
  -7   5   3        375.64        404.45         4.91 o                         
  -6   5   3        213.49        201.59         3.42 o                         
  -5   5   3         98.21        106.87         2.36 o                         
  -4   5   3         63.21         65.55         1.37 o                         
  -3   5   3         79.25         79.27         1.84 o                         
  -2   5   3         85.82         93.55         2.09 o                         
  -1   5   3         98.40         92.72         1.74 o                         
   0   5   3         12.56         15.59         0.87 o                         
   1   5   3        513.31        481.23         4.96 o                         
   2   5   3          0.51         -0.09         0.33 o                         
   3   5   3        344.75        332.14         3.85 o                         
   4   5   3          0.90          0.77         0.50 o                         
   5   5   3          5.95          5.50         0.79 o                         
   6   5   3        109.29        116.13         3.04 o                         
   7   5   3          2.69          0.41         0.90 o                         
   8   5   3          3.19          0.59         1.19 o                         
 -10   6   3         13.10          8.87         1.43 o                         
  -9   6   3        283.94        289.44         5.67 o                         
  -8   6   3         37.64         29.10         1.82 o                         
  -7   6   3        107.56        117.96         2.81 o                         
  -6   6   3          7.18          5.52         0.78 o                         
  -5   6   3          2.56          3.17         0.59 o                         
  -4   6   3        109.64        107.66         2.31 o                         
  -3   6   3         12.22         17.60         1.01 o                         
  -2   6   3        109.86         93.47         2.16 o                         
  -1   6   3        138.49        140.99         2.36 o                         
   0   6   3        208.59        224.05         3.20 o                         
   1   6   3        353.04        337.08         4.24 o                         
   2   6   3        357.82        343.03         4.53 o                         
   3   6   3        841.51        852.01         6.83 o                         
   4   6   3         44.51         50.15         1.83 o                         
   5   6   3         53.90         49.76         1.92 o                         
   6   6   3         25.47         18.34         1.46 o                         
   7   6   3         11.55          8.07         1.46 o                         
 -10   7   3          7.00          5.07         1.61 o                         
  -9   7   3         48.26         49.62         2.83 o                         
  -8   7   3        140.35        147.30         6.63 o                         
  -7   7   3         10.78         10.96         1.21 o                         
  -6   7   3          0.00         -0.61         0.61 o                         
  -5   7   3        205.95        192.32         3.34 o                         
  -4   7   3         97.79         99.09         2.35 o                         
  -3   7   3          7.66          7.09         0.71 o                         
  -2   7   3          0.09          0.08         0.40 o                         
  -1   7   3         73.39         72.61         2.06 o                         
   0   7   3          7.31          4.73         0.65 o                         
   1   7   3        190.91        184.43         3.52 o                         
   2   7   3        368.32        374.16         4.88 o                         
   3   7   3         14.54         13.41         1.06 o                         
   4   7   3         23.30         21.80         1.31 o                         
   5   7   3         18.80         14.89         1.35 o                         
   6   7   3         28.33         27.41         2.30 o                         
   7   7   3          5.68          3.34         1.47 o                         
  -9   8   3         74.51         81.60         4.35 o                         
  -8   8   3          1.55          0.43         1.60 o                         
  -7   8   3         26.21         27.55         1.99 o                         
  -6   8   3          6.82          3.64         0.90 o                         
  -5   8   3         97.19        101.02         2.56 o                         
  -4   8   3        132.95        125.79         3.24 o                         
  -3   8   3        225.00        198.54         3.40 o                         
  -2   8   3        320.89        265.77         3.98 o                         
  -1   8   3         19.83         16.56         1.20 o                         
   0   8   3         14.85         13.70         1.13 o                         
   1   8   3        318.00        325.79         5.14 o                         
   2   8   3         28.42         26.76         1.75 o                         
   3   8   3          2.03          1.82         1.31 o                         
   4   8   3          0.54         -0.90         0.90 o                         
   5   8   3          4.01          1.40         0.94 o                         
   6   8   3         16.83         13.30         2.37 o                         
  -8   9   3          8.75          4.57         1.42 o                         
  -7   9   3         10.86          7.38         1.53 o                         
  -6   9   3         51.93         61.44         2.81 o                         
  -5   9   3          1.62          0.09         0.78 o                         
  -4   9   3        103.89        106.05         3.31 o                         
  -3   9   3         56.25         45.54         1.85 o                         
  -2   9   3         34.21         29.50         1.49 o                         
  -1   9   3          9.71         11.96         1.21 o                         
   0   9   3          1.89          0.67         0.77 o                         
   1   9   3          7.03          5.01         1.03 o                         
   2   9   3          0.36          0.02         0.86 o                         
   3   9   3         22.66         19.71         1.94 o                         
   4   9   3          5.45          6.61         1.73 o                         
   5   9   3          2.44          1.39         1.29 o                         
  -7  10   3          0.53          0.53         1.22 o                         
  -6  10   3          0.04         -0.98         0.98 o                         
  -5  10   3          0.07         -0.05         0.77 o                         
  -4  10   3         23.88         20.37         1.70 o                         
  -3  10   3          8.32          9.42         1.17 o                         
  -2  10   3          3.53          2.81         0.99 o                         
  -1  10   3          0.49          0.38         0.96 o                         
   0  10   3         73.37         71.46         4.11 o                         
   1  10   3         99.67        116.12         4.68 o                         
   2  10   3         77.93         92.35         4.56 o                         
   3  10   3         11.79         10.77         1.76 o                         
  -6  11   3         11.29          8.86         2.07 o                         
  -5  11   3          5.78          3.89         1.11 o                         
  -4  11   3          3.90          1.63         1.01 o                         
  -3  11   3          0.01         -0.83         0.83 o                         
  -2  11   3         56.94         67.13         3.53 o                         
  -1  11   3          1.54         -0.94         0.94 o                         
   0  11   3         12.14         11.35         1.96 o                         
   1  11   3         67.40         64.18         4.87 o                         
   0 -13   4         17.09          9.46         2.08 o                         
   1 -13   4        136.46        173.53         4.51 o                         
   2 -13   4          0.37          0.56         0.94 o                         
   3 -13   4         69.94         72.73         3.22 o                         
  -3 -12   4          2.22          0.47         1.70 o                         
  -2 -12   4          6.89          9.09         1.71 o                         
  -1 -12   4          0.02         -1.13         1.13 o                         
   0 -12   4          0.35          0.02         0.77 o                         
   1 -12   4          1.32          1.89         0.66 o                         
   2 -12   4          1.35          0.86         0.92 o                         
   3 -12   4          2.22          0.50         1.10 o                         
   4 -12   4         14.73         11.49         1.30 o                         
   5 -12   4          3.81          1.43         1.04 o                         
   6 -12   4         12.63         11.53         2.24 o                         
  -5 -11   4         56.82         49.05         2.98 o                         
  -4 -11   4          3.49          3.17         1.22 o                         
  -3 -11   4         13.53         11.78         1.57 o                         
  -2 -11   4         10.07          9.31         1.38 o                         
  -1 -11   4          1.93         -0.62         0.90 o                         
   0 -11   4          3.28          3.25         0.70 o                         
   1 -11   4          7.89          7.49         0.75 o                         
   2 -11   4        130.20        145.61         3.16 o                         
   3 -11   4         35.97         31.69         1.71 o                         
   4 -11   4          0.05         -0.29         0.68 o                         
   5 -11   4         13.87         12.68         1.38 o                         
   6 -11   4        137.88        174.96         4.69 o                         
   7 -11   4          8.45         12.28         1.87 o                         
  -6 -10   4         10.36          6.86         1.68 o                         
  -5 -10   4          9.68          6.79         1.28 o                         
  -4 -10   4         62.54         58.75         3.42 o                         
  -3 -10   4        134.43        141.63         3.82 o                         
  -2 -10   4          2.06          1.64         1.09 o                         
  -1 -10   4          7.61          6.91         1.11 o                         
   0 -10   4          3.03          2.07         0.80 o                         
   1 -10   4         76.28         82.30         1.96 o                         
   2 -10   4         49.09         49.07         1.73 o                         
   3 -10   4        105.75         99.86         2.32 o                         
   4 -10   4         11.13         10.55         1.06 o                         
   5 -10   4          2.40         -0.62         0.71 o                         
   6 -10   4         40.82         48.64         2.31 o                         
   7 -10   4         27.38         32.48         2.67 o                         
   8 -10   4         27.91         30.47         2.55 o                         
  -7  -9   4          9.32          4.37         1.43 o                         
  -6  -9   4          0.43          0.75         0.96 o                         
  -5  -9   4          6.23          2.53         1.07 o                         
  -4  -9   4         12.65         10.78         1.18 o                         
  -3  -9   4         98.95        104.43         2.78 o                         
  -2  -9   4         76.76         82.90         2.52 o                         
  -1  -9   4         22.16         24.69         1.20 o                         
   0  -9   4        923.20        953.36         7.32 o                         
   1  -9   4         13.06         14.93         0.89 o                         
   2  -9   4          1.49          1.74         0.52 o                         
   3  -9   4        194.98        179.99         2.99 o                         
   4  -9   4         58.10         60.54         1.94 o                         
   5  -9   4        101.92         99.46         2.51 o                         
   6  -9   4          2.54          2.25         0.86 o                         
   7  -9   4         30.43         31.25         1.94 o                         
   8  -9   4         10.30         11.02         1.77 o                         
   9  -9   4          0.76          0.29         1.62 o                         
  -8  -8   4         40.62         34.01         2.99 o                         
  -7  -8   4          0.67          0.85         0.94 o                         
  -6  -8   4        156.29        162.70         3.85 o                         
  -5  -8   4         33.62         34.44         1.73 o                         
  -4  -8   4         39.33         40.75         1.73 o                         
  -3  -8   4         16.15         13.47         0.98 o                         
  -2  -8   4         96.07         94.01         2.32 o                         
  -1  -8   4         62.23         61.91         1.77 o                         
   0  -8   4         25.08         26.60         1.22 o                         
   1  -8   4         74.13         66.83         1.54 o                         
   2  -8   4        142.57        130.75         2.32 o                         
   3  -8   4         11.76         11.88         0.90 o                         
   4  -8   4         50.12         49.97         1.70 o                         
   5  -8   4         11.01         13.11         0.97 o                         
   6  -8   4          9.34          9.45         0.95 o                         
   7  -8   4         61.00         58.17         2.96 o                         
   8  -8   4          2.29          2.21         1.01 o                         
   9  -8   4          9.54          7.93         1.31 o                         
  -9  -7   4         25.65         22.32         1.74 o                         
  -8  -7   4          4.47          2.44         1.11 o                         
  -7  -7   4         21.51         12.78         1.26 o                         
  -6  -7   4         61.27         68.73         1.92 o                         
  -5  -7   4          0.01         -0.52         0.52 o                         
  -4  -7   4         45.12         48.44         1.63 o                         
  -3  -7   4        318.00        338.75         4.28 o                         
  -2  -7   4          0.00         -0.13         0.40 o                         
  -1  -7   4         21.35         20.34         1.04 o                         
   0  -7   4          3.46          3.05         0.48 o                         
   1  -7   4         95.46        100.06         1.74 o                         
   2  -7   4        401.98        426.68         4.00 o                         
   3  -7   4         16.63         11.88         0.75 o                         
   4  -7   4          9.68         12.12         0.87 o                         
   5  -7   4        315.22        302.94         4.02 o                         
   6  -7   4        511.89        461.01         5.81 o                         
   7  -7   4         10.15          5.99         0.83 o                         
   8  -7   4         15.75         14.88         1.08 o                         
   9  -7   4         48.27         47.09         2.43 o                         
  -9  -6   4         16.38         12.27         1.15 o                         
  -8  -6   4         49.51         50.83         1.70 o                         
  -7  -6   4        114.61        120.93         2.84 o                         
  -6  -6   4         19.05         14.72         0.94 o                         
  -5  -6   4        566.48        572.49         5.11 o                         
  -4  -6   4        245.15        246.01         3.28 o                         
  -3  -6   4        424.46        434.66         4.64 o                         
  -2  -6   4         43.11         42.00         1.31 o                         
  -1  -6   4        257.72        253.32         2.96 o                         
   0  -6   4        493.22        505.12         4.44 o                         
   1  -6   4         10.91          8.51         0.66 o                         
   2  -6   4        544.25        590.61         4.51 o                         
   3  -6   4          8.35          9.58         0.66 o                         
   4  -6   4         62.57         69.44         1.66 o                         
   5  -6   4          1.68          6.08         0.64 o                         
   6  -6   4        344.41        288.03         3.91 o                         
   7  -6   4          9.91          8.71         0.84 o                         
   8  -6   4          8.81          4.48         0.90 o                         
   9  -6   4         24.53         17.75         1.58 o                         
  10  -6   4         85.84         96.39         3.44 o                         
 -10  -5   4         42.10         32.48         1.99 o                         
  -9  -5   4          4.01          3.94         0.92 o                         
  -8  -5   4         35.41         31.40         1.47 o                         
  -7  -5   4         12.71         15.14         0.98 o                         
  -6  -5   4         12.73         10.11         0.76 o                         
  -5  -5   4          2.06          3.74         0.46 o                         
  -4  -5   4         81.59         80.49         1.72 o                         
  -3  -5   4         91.22         92.41         1.46 o                         
  -2  -5   4        372.58        380.24         3.37 o                         
  -1  -5   4         93.37         88.38         1.44 o                         
   0  -5   4        140.54        160.40         1.92 o                         
   1  -5   4       1085.62       1096.74         6.35 o                         
   2  -5   4        311.46        334.75         3.06 o                         
   3  -5   4        147.40        164.65         2.33 o                         
   4  -5   4          0.09         -0.04         0.27 o                         
   5  -5   4          5.39          2.65         0.44 o                         
   6  -5   4          0.06         -0.35         0.36 o                         
   7  -5   4         71.91         70.55         2.23 o                         
   8  -5   4          2.22          1.06         0.66 o                         
   9  -5   4         13.21         11.04         1.59 o                         
  10  -5   4         50.84         47.57         2.35 o                         
 -10  -4   4          0.00         -0.85         0.85 o                         
  -9  -4   4         77.77         94.74         2.79 o                         
  -8  -4   4          0.03          0.55         0.65 o                         
  -7  -4   4         17.44         18.15         1.03 o                         
  -6  -4   4         93.86         84.20         1.81 o                         
  -5  -4   4         32.99         38.67         1.18 o                         
  -4  -4   4        427.54        453.43         3.61 o                         
  -3  -4   4        382.41        367.15         2.96 o                         
  -2  -4   4         64.25         70.67         0.87 o                         
  -1  -4   4        707.77        665.24         4.69 o                         
   0  -4   4        838.37        824.11         4.25 o                         
   1  -4   4        294.32        327.06         2.49 o                         
   2  -4   4          0.70          0.74         0.23 o                         
   3  -4   4        202.05        224.73         2.39 o                         
   4  -4   4        257.77        238.61         2.79 o                         
   5  -4   4         21.85         21.90         0.97 o                         
   6  -4   4        449.06        450.10         4.99 o                         
   7  -4   4         16.07         12.00         1.01 o                         
   8  -4   4         18.54         15.97         1.28 o                         
   9  -4   4          0.57          0.57         0.75 o                         
  10  -4   4          1.55         -0.05         0.97 o                         
 -10  -3   4          6.17          3.36         1.38 o                         
  -9  -3   4         28.34         29.78         1.82 o                         
  -8  -3   4         16.53         19.18         1.25 o                         
  -7  -3   4        207.36        216.00         3.21 o                         
  -6  -3   4         33.18         29.66         1.17 o                         
  -5  -3   4         22.38         17.86         0.84 o                         
  -4  -3   4        745.24        814.94         4.93 o                         
  -3  -3   4        354.96        361.99         3.08 o                         
  -2  -3   4       1526.69       1548.76         8.69 o                         
  -1  -3   4          0.11          0.02         0.13 o                         
   0  -3   4        289.86        264.12         2.09 o                         
   1  -3   4        200.00        197.23         2.01 o                         
   2  -3   4       2059.99       2189.93        10.62 o                         
   3  -3   4        279.69        268.17         2.95 o                         
   4  -3   4         25.03         20.01         0.86 o                         
   5  -3   4         30.58         27.69         1.20 o                         
   6  -3   4         45.50         39.13         1.48 o                         
   7  -3   4         14.24         14.42         0.96 o                         
   8  -3   4          0.07         -0.57         0.57 o                         
   9  -3   4          5.95          4.61         1.04 o                         
  10  -3   4          4.44          3.35         1.21 o                         
 -11  -2   4          1.31          0.80         1.22 o                         
 -10  -2   4          6.00          8.15         1.15 o                         
  -9  -2   4          0.06         -0.68         0.68 o                         
  -8  -2   4          1.01          0.84         0.55 o                         
  -7  -2   4        151.16        159.88         2.85 o                         
  -6  -2   4        438.96        454.23         4.18 o                         
  -5  -2   4         13.20         15.54         0.72 o                         
  -4  -2   4       4575.29       4619.04        18.66 o                         
  -3  -2   4          3.85          0.81         0.21 o                         
  -2  -2   4         72.29         84.33         0.93 o                         
  -1  -2   4        140.19        131.84         1.39 o                         
   0  -2   4        612.61        582.12         2.86 o                         
   1  -2   4        643.41        666.74         3.38 o                         
   2  -2   4        128.40        123.81         1.55 o                         
   3  -2   4          4.86          3.16         0.38 o                         
   4  -2   4        201.25        207.97         2.59 o                         
   5  -2   4        736.21        673.35         5.46 o                         
   6  -2   4        281.63        291.26         3.65 o                         
   7  -2   4         94.75        102.33         2.42 o                         
   8  -2   4         86.64         85.47         2.51 o                         
   9  -2   4          2.29          2.64         0.90 o                         
  10  -2   4          0.89         -1.33         1.37 o                         
 -11  -1   4          4.74          2.95         1.10 o                         
 -10  -1   4          4.86          4.22         0.96 o                         
  -9  -1   4         18.05         20.13         1.30 o                         
  -8  -1   4        257.19        271.38         3.83 o                         
  -7  -1   4         50.18         53.03         1.54 o                         
  -6  -1   4          0.00          0.20         0.30 o                         
  -5  -1   4       1462.47       1458.87         7.94 o                         
  -4  -1   4       1563.85       1613.91         8.20 o                         
  -3  -1   4        367.23        381.98         2.66 o                         
  -2  -1   4        261.66        227.89         2.24 o                         
  -1  -1   4         36.01         34.66         0.54 o                         
   0  -1   4        695.57        682.91         3.37 o                         
   1  -1   4        188.01        202.51         1.79 o                         
   2  -1   4        231.36        218.96         2.09 o                         
   3  -1   4        320.53        292.19         2.70 o                         
   4  -1   4        158.31        150.27         2.28 o                         
   5  -1   4         42.26         38.42         1.37 o                         
   6  -1   4        555.60        555.92         5.62 o                         
   7  -1   4         85.64         93.27         2.48 o                         
   8  -1   4          4.66          2.44         0.77 o                         
   9  -1   4        115.75        131.94         3.75 o                         
  10  -1   4          1.44         -0.48         2.14 o                         
 -11   0   4          2.42          1.44         1.00 o                         
 -10   0   4         23.78         19.40         1.78 o                         
  -9   0   4          0.07          0.18         0.52 o                         
  -8   0   4         33.25         32.60         1.33 o                         
  -7   0   4        309.70        318.26         3.63 o                         
  -6   0   4         86.43         80.33         1.64 o                         
  -5   0   4        153.82        170.22         2.13 o                         
  -4   0   4       1247.65       1263.39         6.46 o                         
  -3   0   4        386.52        387.90         2.81 o                         
  -2   0   4        302.46        278.36         1.97 o                         
  -1   0   4        382.89        367.39         2.36 o                         
   0   0   4       3228.07       3139.05        15.47 o                         
   1   0   4       2372.16       2381.26         9.66 o                         
   2   0   4       3517.75       3673.23        14.69 o                         
   3   0   4         18.36         26.53         1.00 o                         
   4   0   4         25.03         27.58         1.12 o                         
   5   0   4       1314.01       1304.29         8.66 o                         
   6   0   4        331.94        357.07         4.29 o                         
   7   0   4        102.10        106.76         2.74 o                         
   8   0   4         11.48         11.44         1.17 o                         
   9   0   4          5.72          2.97         1.65 o                         
  10   0   4          0.89         -1.32         1.32 o                         
 -11   1   4        109.77        122.77         3.98 o                         
 -10   1   4         34.85         38.61         1.89 o                         
  -9   1   4         25.93         22.63         1.22 o                         
  -8   1   4          7.30          6.10         0.72 o                         
  -7   1   4         20.08         23.15         1.10 o                         
  -6   1   4          0.17          0.23         0.32 o                         
  -5   1   4          1.83          2.11         0.32 o                         
  -4   1   4        105.48        103.65         1.48 o                         
  -3   1   4        264.46        257.67         2.19 o                         
  -2   1   4          0.77          2.81         0.24 o                         
  -1   1   4        191.63        199.00         1.75 o                         
   0   1   4        173.70        168.80         1.75 o                         
   1   1   4        180.35        240.61         2.20 o                         
   2   1   4         44.35         30.46         0.94 o                         
   3   1   4        330.37        391.78         3.68 o                         
   4   1   4        134.08        149.29         2.52 o                         
   5   1   4        153.67        153.49         2.64 o                         
   6   1   4         11.43          9.67         0.92 o                         
   7   1   4         46.08         49.14         1.95 o                         
   8   1   4          5.07          3.08         1.02 o                         
   9   1   4          4.07          4.20         1.41 o                         
 -11   2   4          3.98          2.47         0.87 o                         
 -10   2   4          0.10         -0.52         0.70 o                         
  -9   2   4          1.43          1.38         0.69 o                         
  -8   2   4          0.76         -0.13         0.38 o                         
  -7   2   4        149.69        135.29         2.18 o                         
  -6   2   4         89.72         84.76         1.54 o                         
  -5   2   4        181.82        197.29         2.54 o                         
  -4   2   4        402.06        415.51         3.76 o                         
  -3   2   4        911.03        934.66         5.68 o                         
  -2   2   4         41.92         46.17         1.02 o                         
  -1   2   4         40.71         35.03         0.88 o                         
   0   2   4         26.44         23.89         0.79 o                         
   1   2   4       1291.86       1307.29         7.19 o                         
   2   2   4         26.74         32.22         1.07 o                         
   3   2   4        267.65        278.06         3.34 o                         
   4   2   4         65.85         64.92         1.74 o                         
   5   2   4         13.33         16.66         1.07 o                         
   6   2   4          1.67          0.97         0.64 o                         
   7   2   4          0.09         -0.51         0.51 o                         
   8   2   4         10.62          7.39         1.20 o                         
   9   2   4          6.53          5.84         2.75 o                         
 -11   3   4          0.16         -0.84         0.84 o                         
 -10   3   4          6.06          5.77         0.97 o                         
  -9   3   4        166.68        162.25         2.90 o                         
  -8   3   4        200.39        226.41         3.47 o                         
  -7   3   4        503.92        530.74         5.14 o                         
  -6   3   4          3.41          3.80         0.56 o                         
  -5   3   4        235.96        266.13         3.33 o                         
  -4   3   4        260.26        313.01         3.55 o                         
  -3   3   4         65.04         67.46         1.34 o                         
  -2   3   4        349.63        357.72         3.41 o                         
  -1   3   4         21.22         17.42         0.81 o                         
   0   3   4        136.47        117.46         1.84 o                         
   1   3   4        347.29        336.96         3.62 o                         
   2   3   4         12.65         13.02         0.81 o                         
   3   3   4        114.77        117.90         2.14 o                         
   4   3   4          4.11          6.00         0.63 o                         
   5   3   4          9.22          6.17         0.73 o                         
   6   3   4          3.98          4.81         0.79 o                         
   7   3   4        158.75        140.03         3.30 o                         
   8   3   4         45.08         39.34         3.16 o                         
   9   3   4         51.80         43.92         3.43 o                         
 -11   4   4         24.50         16.95         1.61 o                         
 -10   4   4         62.05         66.04         3.31 o                         
  -9   4   4         27.60         27.78         1.58 o                         
  -8   4   4          4.57          4.76         0.70 o                         
  -7   4   4          7.22          9.81         0.86 o                         
  -6   4   4         11.50          9.31         0.82 o                         
  -5   4   4        110.39        117.47         2.27 o                         
  -4   4   4         78.21        109.17         2.08 o                         
  -3   4   4          0.83          1.11         0.37 o                         
  -2   4   4         19.10         14.87         0.89 o                         
  -1   4   4          0.40         -0.10         0.24 o                         
   0   4   4          3.90          2.50         0.44 o                         
   1   4   4        164.87        146.21         2.55 o                         
   2   4   4         62.82         52.77         1.52 o                         
   3   4   4         70.36         62.49         1.70 o                         
   4   4   4        153.45        157.79         2.81 o                         
   5   4   4         12.12          9.96         0.95 o                         
   6   4   4         11.34         12.70         1.22 o                         
   7   4   4          2.59          3.22         0.91 o                         
   8   4   4          0.64          0.28         0.98 o                         
 -11   5   4         21.30         18.52         1.93 o                         
 -10   5   4        249.19        261.35         5.31 o                         
  -9   5   4          0.01         -0.43         0.74 o                         
  -8   5   4         13.30         12.34         1.07 o                         
  -7   5   4         46.76         37.21         1.72 o                         
  -6   5   4         21.84         23.40         1.33 o                         
  -5   5   4        298.00        314.48         4.40 o                         
  -4   5   4         13.64         14.81         0.82 o                         
  -3   5   4        137.38        133.02         2.38 o                         
  -2   5   4        124.04        123.90         2.44 o                         
  -1   5   4        735.17        740.64         6.17 o                         
   0   5   4        265.57        261.54         3.40 o                         
   1   5   4         87.14         82.57         1.96 o                         
   2   5   4       2724.62       2674.49        14.66 o                         
   3   5   4         57.57         55.71         1.88 o                         
   4   5   4         38.88         35.60         1.70 o                         
   5   5   4        150.16        145.16         3.13 o                         
   6   5   4         31.17         29.62         1.79 o                         
   7   5   4          2.17          0.86         1.08 o                         
   8   5   4         12.01          9.96         1.59 o                         
 -10   6   4         61.38         61.70         2.68 o                         
  -9   6   4          2.51          2.52         1.12 o                         
  -8   6   4        173.84        174.85         4.91 o                         
  -7   6   4          8.30          8.59         0.97 o                         
  -6   6   4         27.21         21.96         1.32 o                         
  -5   6   4         35.51         35.10         1.56 o                         
  -4   6   4          0.19          0.07         0.40 o                         
  -3   6   4         17.84         10.48         0.83 o                         
  -2   6   4          0.12         -0.27         0.39 o                         
  -1   6   4        129.06        120.53         2.62 o                         
   0   6   4        343.17        345.09         4.20 o                         
   1   6   4       1541.88       1532.76        10.60 o                         
   2   6   4         82.05         82.41         2.15 o                         
   3   6   4        477.90        472.93         5.77 o                         
   4   6   4         38.88         38.76         1.59 o                         
   5   6   4         31.78         35.20         1.77 o                         
   6   6   4          5.68          6.67         1.20 o                         
   7   6   4         18.50         13.25         1.71 o                         
 -10   7   4          0.62         -1.17         1.17 o                         
  -9   7   4          6.74          1.20         1.06 o                         
  -8   7   4          4.78          1.65         0.94 o                         
  -7   7   4          0.31         -0.78         0.78 o                         
  -6   7   4          1.13          1.27         0.65 o                         
  -5   7   4         62.75         55.61         1.99 o                         
  -4   7   4        421.04        399.30         5.09 o                         
  -3   7   4         59.13         59.49         1.92 o                         
  -2   7   4          3.79          0.67         0.42 o                         
  -1   7   4        190.60        182.64         3.38 o                         
   0   7   4          0.00         -0.44         0.44 o                         
   1   7   4         60.20         59.96         2.22 o                         
   2   7   4          8.05          7.41         0.92 o                         
   3   7   4        173.04        180.64         3.77 o                         
   4   7   4         23.20         17.60         1.47 o                         
   5   7   4          3.29          0.98         1.47 o                         
   6   7   4         21.71         17.48         1.67 o                         
  -9   8   4          9.49          2.70         1.64 o                         
  -8   8   4         41.41         43.18         2.45 o                         
  -7   8   4         41.54         45.41         2.61 o                         
  -6   8   4          0.00         -0.70         0.70 o                         
  -5   8   4          1.38          0.26         0.65 o                         
  -4   8   4         78.32         68.80         2.24 o                         
  -3   8   4          2.94          5.79         0.72 o                         
  -2   8   4          0.00         -0.28         0.60 o                         
  -1   8   4          6.63          2.81         0.73 o                         
   0   8   4         13.78          9.07         0.94 o                         
   1   8   4         17.02         16.00         1.35 o                         
   2   8   4          9.10          7.02         1.12 o                         
   3   8   4          1.58         -0.10         0.85 o                         
   4   8   4        156.44        166.58         5.93 o                         
   5   8   4          4.90          2.71         1.17 o                         
  -8   9   4         34.51         38.11         3.15 o                         
  -7   9   4         39.34         40.58         2.81 o                         
  -6   9   4          3.32          4.02         1.26 o                         
  -5   9   4         27.84         19.21         1.28 o                         
  -4   9   4          0.18         -0.61         0.82 o                         
  -3   9   4         43.76         36.03         1.78 o                         
  -2   9   4          5.34          1.84         0.89 o                         
  -1   9   4          5.69          4.23         1.01 o                         
   0   9   4         10.15         11.70         1.35 o                         
   1   9   4         33.88         34.16         2.98 o                         
   2   9   4          2.26          1.89         1.06 o                         
   3   9   4          3.56          0.47         1.02 o                         
   4   9   4          8.52          2.10         1.52 o                         
  -7  10   4         12.55         10.20         1.86 o                         
  -6  10   4         37.54         35.15         2.60 o                         
  -5  10   4          4.22          1.70         1.02 o                         
  -4  10   4         21.88         23.21         2.12 o                         
  -3  10   4         10.68          8.76         1.50 o                         
  -2  10   4          5.02          4.12         1.41 o                         
  -1  10   4          3.51          1.05         1.16 o                         
   0  10   4          1.28          2.09         1.23 o                         
   1  10   4          4.23          2.75         1.49 o                         
   2  10   4         67.43         81.35         3.95 o                         
  -5  11   4         43.65         50.57         2.93 o                         
  -4  11   4          4.64          1.96         1.11 o                         
  -3  11   4         48.73         45.12         3.07 o                         
  -2  11   4         65.54         68.08         4.17 o                         
  -1  11   4          2.12         -0.63         1.26 o                         
   0  11   4          5.27          0.15         1.32 o                         
   0 -13   5        124.47        142.92         3.85 o                         
   1 -13   5          0.23         -1.04         1.04 o                         
   2 -13   5          0.12         -0.89         0.89 o                         
   3 -13   5         45.07         36.62         2.59 o                         
  -3 -12   5          0.01         -1.07         1.07 o                         
  -2 -12   5          0.07         -0.95         0.95 o                         
  -1 -12   5         47.08         46.75         2.50 o                         
   0 -12   5         88.67         96.05         2.59 o                         
   1 -12   5        122.27        143.34         3.99 o                         
   2 -12   5         34.76         28.73         1.70 o                         
   3 -12   5          1.06          1.25         1.00 o                         
   4 -12   5        151.60        194.95         4.73 o                         
   5 -12   5         15.24         14.99         1.73 o                         
  -5 -11   5         36.57         29.56         2.10 o                         
  -4 -11   5         13.70         13.13         1.44 o                         
  -3 -11   5         48.52         48.14         2.69 o                         
  -2 -11   5         90.12         92.15         2.98 o                         
  -1 -11   5          4.44          3.36         1.04 o                         
   0 -11   5         15.79         14.72         1.57 o                         
   1 -11   5        103.10        108.01         2.61 o                         
   2 -11   5         37.24         27.54         1.61 o                         
   3 -11   5          5.87          2.52         0.85 o                         
   4 -11   5         19.76         16.48         1.40 o                         
   5 -11   5          0.56         -0.96         0.96 o                         
   6 -11   5         13.07         18.06         1.63 o                         
   7 -11   5          1.15         -1.20         1.20 o                         
  -6 -10   5          4.00          1.95         1.23 o                         
  -5 -10   5          0.09         -0.73         0.73 o                         
  -4 -10   5          7.21          4.78         1.05 o                         
  -3 -10   5          0.03         -0.47         0.76 o                         
  -2 -10   5          2.67          0.05         0.84 o                         
  -1 -10   5        163.91        172.06         2.76 o                         
   0 -10   5        153.97        154.37         3.12 o                         
   1 -10   5          0.82          0.10         0.70 o                         
   2 -10   5          2.85          2.00         0.63 o                         
   3 -10   5          4.60          1.92         0.64 o                         
   4 -10   5          0.33          0.20         0.92 o                         
   5 -10   5          5.53          3.66         0.90 o                         
   6 -10   5         69.84         70.93         3.44 o                         
   7 -10   5         46.54         45.15         2.60 o                         
   8 -10   5          0.81         -1.01         1.01 o                         
  -7  -9   5          0.50         -0.89         0.89 o                         
  -6  -9   5          5.12          5.66         1.03 o                         
  -5  -9   5         10.30          9.44         1.11 o                         
  -4  -9   5          1.33          0.36         0.62 o                         
  -3  -9   5         29.86         24.94         1.39 o                         
  -2  -9   5          1.27          0.85         0.53 o                         
  -1  -9   5        623.41        645.29         5.71 o                         
   0  -9   5         13.49         12.21         0.90 o                         
   1  -9   5       1032.82       1060.03         7.99 o                         
   2  -9   5         64.34         67.27         1.85 o                         
   3  -9   5         50.59         46.29         1.73 o                         
   4  -9   5          6.25          3.95         0.69 o                         
   5  -9   5         62.97         63.79         2.24 o                         
   6  -9   5          0.69          1.98         0.68 o                         
   7  -9   5         11.90          9.54         1.23 o                         
   8  -9   5          1.27          0.50         1.15 o                         
  -8  -8   5         22.73         14.72         1.49 o                         
  -7  -8   5          1.52          0.31         1.00 o                         
  -6  -8   5          3.61          0.95         0.79 o                         
  -5  -8   5          5.60          3.79         0.74 o                         
  -4  -8   5         46.73         50.08         1.73 o                         
  -3  -8   5        187.33        194.62         3.60 o                         
  -2  -8   5          8.09          7.32         0.78 o                         
  -1  -8   5        150.98        153.40         2.58 o                         
   0  -8   5        698.40        721.55         6.32 o                         
   1  -8   5        159.99        154.28         2.47 o                         
   2  -8   5          0.00          0.36         0.39 o                         
   3  -8   5         11.11         14.72         1.03 o                         
   4  -8   5         21.83         24.01         1.17 o                         
   5  -8   5         11.92         10.71         0.89 o                         
   6  -8   5         76.00         65.17         2.06 o                         
   7  -8   5          1.88          3.02         0.75 o                         
   8  -8   5          1.23         -0.71         1.35 o                         
   9  -8   5         16.41         15.05         1.35 o                         
  -9  -7   5          9.00          5.74         1.14 o                         
  -8  -7   5         11.94         11.75         1.16 o                         
  -7  -7   5         21.96         18.75         1.31 o                         
  -6  -7   5         22.45         25.85         1.28 o                         
  -5  -7   5          7.70          6.65         0.80 o                         
  -4  -7   5         24.97         23.76         1.31 o                         
  -3  -7   5         79.05         78.52         1.76 o                         
  -2  -7   5        180.89        180.79         2.64 o                         
  -1  -7   5        122.86        118.87         1.90 o                         
   0  -7   5         62.56         67.14         1.37 o                         
   1  -7   5          6.57          7.36         0.60 o                         
   2  -7   5          8.20          8.19         0.64 o                         
   3  -7   5         29.69         27.00         1.24 o                         
   4  -7   5         59.66         41.19         1.73 o                         
   5  -7   5        152.93        146.25         2.66 o                         
   6  -7   5        149.90        123.89         2.24 o                         
   7  -7   5         69.25         55.07         1.93 o                         
   8  -7   5          2.36          1.32         0.67 o                         
   9  -7   5         70.30         72.44         3.79 o                         
  -9  -6   5          1.67         -0.87         0.87 o                         
  -8  -6   5          1.27          0.88         0.80 o                         
  -7  -6   5         84.95         82.46         2.21 o                         
  -6  -6   5        133.15        133.03         2.51 o                         
  -5  -6   5          3.94          2.02         0.42 o                         
  -4  -6   5         17.96         22.12         1.03 o                         
  -3  -6   5        158.11        171.30         2.22 o                         
  -2  -6   5         20.18         22.73         0.91 o                         
  -1  -6   5        455.65        452.13         3.77 o                         
   0  -6   5        235.24        233.07         2.37 o                         
   1  -6   5         50.63         60.92         1.26 o                         
   2  -6   5         24.22         22.93         0.97 o                         
   3  -6   5          5.03          3.40         0.45 o                         
   4  -6   5          0.80          0.03         0.29 o                         
   5  -6   5         48.22         52.61         1.42 o                         
   6  -6   5         52.66         36.67         1.39 o                         
   7  -6   5         53.25         45.88         1.58 o                         
   8  -6   5          3.68          3.85         0.86 o                         
   9  -6   5          4.77          3.92         1.79 o                         
 -10  -5   5          0.11         -1.05         1.05 o                         
  -9  -5   5          0.09         -0.90         0.90 o                         
  -8  -5   5          8.12          5.24         0.78 o                         
  -7  -5   5         32.19         37.32         1.36 o                         
  -6  -5   5         31.04         30.03         1.07 o                         
  -5  -5   5         93.99         99.21         1.71 o                         
  -4  -5   5        247.20        243.82         3.10 o                         
  -3  -5   5        713.27        728.86         5.62 o                         
  -2  -5   5         93.92        115.84         1.93 o                         
  -1  -5   5          0.52          0.82         0.28 o                         
   0  -5   5        767.76        874.66         5.19 o                         
   1  -5   5        254.50        267.55         2.37 o                         
   2  -5   5          0.17          0.41         0.24 o                         
   3  -5   5         24.98         25.13         0.96 o                         
   4  -5   5         31.35         20.01         1.02 o                         
   5  -5   5        157.84        157.11         2.21 o                         
   6  -5   5         52.20         41.15         1.36 o                         
   7  -5   5          7.12          3.98         0.58 o                         
   8  -5   5         60.61         57.04         2.39 o                         
   9  -5   5         11.01          8.89         1.24 o                         
  10  -5   5          7.62          4.22         1.24 o                         
 -10  -4   5         49.13         35.10         2.05 o                         
  -9  -4   5          3.84          5.34         0.97 o                         
  -8  -4   5         40.50         41.84         1.74 o                         
  -7  -4   5          0.84          1.08         0.50 o                         
  -6  -4   5          6.91          4.77         0.53 o                         
  -5  -4   5         16.93         14.09         0.72 o                         
  -4  -4   5          0.91          0.60         0.32 o                         
  -3  -4   5          4.45          4.93         0.40 o                         
  -2  -4   5         67.63         69.08         1.18 o                         
  -1  -4   5         27.07         45.71         0.90 o                         
   0  -4   5         98.79         95.08         1.44 o                         
   1  -4   5         68.93         48.08         0.92 o                         
   2  -4   5         52.85         58.83         1.14 o                         
   3  -4   5        302.41        299.20         3.17 o                         
   4  -4   5        146.35        142.43         2.09 o                         
   5  -4   5         12.02          7.06         0.61 o                         
   6  -4   5          8.04          5.91         0.66 o                         
   7  -4   5          3.68          1.78         0.62 o                         
   8  -4   5          9.62          7.35         0.92 o                         
   9  -4   5          1.53          0.15         1.13 o                         
  10  -4   5          0.00         -1.05         1.05 o                         
 -10  -3   5          0.38         -0.75         0.81 o                         
  -9  -3   5         68.72         59.73         2.41 o                         
  -8  -3   5         14.90         14.04         1.08 o                         
  -7  -3   5        175.90        190.85         2.69 o                         
  -6  -3   5        323.67        347.28         3.53 o                         
  -5  -3   5        165.09        168.05         2.09 o                         
  -4  -3   5         78.41         73.54         1.40 o                         
  -3  -3   5       1187.77       1184.33         6.13 o                         
  -2  -3   5          2.50          1.63         0.28 o                         
  -1  -3   5        619.04        594.28         5.99 o                         
   0  -3   5        139.77        159.77         1.42 o                         
   1  -3   5         34.31         29.06         0.64 o                         
   2  -3   5        121.38        111.57         1.57 o                         
   3  -3   5         18.21         14.76         0.65 o                         
   4  -3   5        210.84        211.26         2.65 o                         
   5  -3   5        184.50        189.09         2.80 o                         
   6  -3   5       1313.04       1286.66         8.73 o                         
   7  -3   5        226.59        223.38         3.48 o                         
   8  -3   5         10.26         10.11         1.06 o                         
   9  -3   5         96.16        107.98         3.69 o                         
  10  -3   5         25.70         24.09         2.26 o                         
 -11  -2   5          0.00         -1.11         1.11 o                         
 -10  -2   5         11.30          6.98         1.11 o                         
  -9  -2   5         86.03         97.15         2.59 o                         
  -8  -2   5        119.55        143.75         3.03 o                         
  -7  -2   5        602.39        633.90         5.60 o                         
  -6  -2   5          2.24          0.60         0.30 o                         
  -5  -2   5        564.64        598.35         4.68 o                         
  -4  -2   5        698.16        709.12         4.84 o                         
  -3  -2   5        844.35        868.45         4.46 o                         
  -2  -2   5          0.26          0.29         0.25 o                         
  -1  -2   5         35.56         28.62         0.66 o                         
   0  -2   5        125.42        119.65         1.12 o                         
   1  -2   5        307.64        314.17         2.44 o                         
   2  -2   5          7.27          9.05         0.49 o                         
   3  -2   5          2.93          1.74         0.29 o                         
   4  -2   5          1.08          4.46         0.47 o                         
   5  -2   5       2096.58       2054.56        11.69 o                         
   6  -2   5       1614.35       1610.85        10.16 o                         
   7  -2   5        532.29        550.99         5.96 o                         
   8  -2   5         11.84         13.94         1.33 o                         
   9  -2   5         36.42         29.41         2.05 o                         
  10  -2   5         59.91         67.47         4.25 o                         
 -11  -1   5         15.62         11.64         1.44 o                         
 -10  -1   5          4.05          4.07         1.00 o                         
  -9  -1   5         33.16         35.50         1.59 o                         
  -8  -1   5         54.31         50.35         1.75 o                         
  -7  -1   5        129.80        137.50         2.25 o                         
  -6  -1   5         13.09         21.49         0.89 o                         
  -5  -1   5         90.98         93.54         1.74 o                         
  -4  -1   5         78.76        100.57         1.48 o                         
  -3  -1   5       1961.02       1965.44        10.19 o                         
  -2  -1   5        393.98        386.67         3.00 o                         
  -1  -1   5          1.04          3.44         0.27 o                         
   0  -1   5         63.78         55.65         0.81 o                         
   1  -1   5        211.55        204.26         1.73 o                         
   2  -1   5        518.40        508.36         3.67 o                         
   3  -1   5          1.12          0.46         0.25 o                         
   4  -1   5        100.78         95.67         1.80 o                         
   5  -1   5          3.37          2.58         0.50 o                         
   6  -1   5        263.65        265.85         3.78 o                         
   7  -1   5          2.35          0.32         0.54 o                         
   8  -1   5         15.04         13.22         1.35 o                         
   9  -1   5          5.77          5.55         1.44 o                         
 -11   0   5         36.66         27.56         1.87 o                         
 -10   0   5         23.25         24.39         1.63 o                         
  -9   0   5         63.86         61.90         1.97 o                         
  -8   0   5          0.81         -0.54         0.54 o                         
  -7   0   5         14.45         11.61         0.76 o                         
  -6   0   5          2.83          4.81         0.47 o                         
  -5   0   5         38.68         40.94         1.05 o                         
  -4   0   5        134.07        143.17         1.81 o                         
  -3   0   5        468.41        460.33         3.27 o                         
  -2   0   5          1.27          0.92         0.16 o                         
  -1   0   5          0.11          1.92         0.21 o                         
   0   0   5       6239.99       6319.54        33.02 o                         
   1   0   5          4.29          2.23         0.27 o                         
   2   0   5        131.65        140.51         1.84 o                         
   3   0   5        268.38        252.64         3.16 o                         
   4   0   5        135.06        134.32         2.17 o                         
   5   0   5         62.51         64.66         1.59 o                         
   6   0   5        145.94        140.06         2.73 o                         
   7   0   5         10.12          9.40         0.96 o                         
   8   0   5         71.99         74.51         2.86 o                         
   9   0   5         59.86         68.57         3.31 o                         
 -11   1   5         40.97         38.54         2.15 o                         
 -10   1   5        120.08        123.71         3.01 o                         
  -9   1   5          2.76          1.22         0.71 o                         
  -8   1   5         79.66         79.68         1.91 o                         
  -7   1   5         96.01         93.92         1.88 o                         
  -6   1   5          6.25          5.54         0.51 o                         
  -5   1   5        177.77        190.64         2.14 o                         
  -4   1   5       1100.00       1150.19         6.51 o                         
  -3   1   5        162.09        175.71         1.96 o                         
  -2   1   5        240.94        213.98         2.06 o                         
  -1   1   5        167.56        179.15         1.77 o                         
   0   1   5         73.48         67.56         1.14 o                         
   1   1   5          1.24          0.72         0.24 o                         
   2   1   5        220.85        186.42         2.46 o                         
   3   1   5        552.82        541.77         4.56 o                         
   4   1   5         24.85         19.49         1.09 o                         
   5   1   5         62.89         60.94         1.77 o                         
   6   1   5         25.72         22.34         1.45 o                         
   7   1   5          0.35         -0.60         0.60 o                         
   8   1   5        129.31        145.08         4.90 o                         
   9   1   5          5.40          6.06         1.55 o                         
 -11   2   5          2.63          0.87         0.92 o                         
 -10   2   5          2.46          2.61         1.13 o                         
  -9   2   5         61.72         71.19         2.11 o                         
  -8   2   5         49.66         47.62         1.55 o                         
  -7   2   5         12.06         13.51         0.82 o                         
  -6   2   5        150.89        153.55         2.39 o                         
  -5   2   5         48.51         49.42         1.28 o                         
  -4   2   5        250.06        252.79         2.76 o                         
  -3   2   5          3.10          0.75         0.23 o                         
  -2   2   5        228.25        249.21         2.34 o                         
  -1   2   5          5.92          5.79         0.41 o                         
   0   2   5        482.38        460.95         3.92 o                         
   1   2   5        185.10        188.86         2.42 o                         
   2   2   5        181.89        171.83         2.39 o                         
   3   2   5          3.23          3.95         0.45 o                         
   4   2   5         54.17         65.14         1.85 o                         
   5   2   5        115.33         96.75         2.47 o                         
   6   2   5         63.13         53.99         2.09 o                         
   7   2   5         14.26         14.50         1.36 o                         
   8   2   5          7.91          5.96         1.47 o                         
   9   2   5          0.08         -0.33         1.36 o                         
 -11   3   5          6.34          4.93         1.10 o                         
 -10   3   5         63.29         58.73         2.44 o                         
  -9   3   5        119.36        129.33         2.73 o                         
  -8   3   5        443.52        455.92         5.21 o                         
  -7   3   5         31.63         28.74         1.31 o                         
  -6   3   5         71.22         76.08         1.76 o                         
  -5   3   5         57.60         56.53         1.70 o                         
  -4   3   5        541.53        606.78         5.24 o                         
  -3   3   5          6.98          4.12         0.43 o                         
  -2   3   5         84.57         79.68         1.48 o                         
  -1   3   5          0.02          0.04         0.22 o                         
   0   3   5         27.27         21.26         0.92 o                         
   1   3   5        431.20        430.40         4.27 o                         
   2   3   5          1.39          0.09         0.29 o                         
   3   3   5         30.36         30.81         1.27 o                         
   4   3   5         75.73         71.39         1.88 o                         
   5   3   5        201.77        179.13         3.35 o                         
   6   3   5        171.65        156.45         3.48 o                         
   7   3   5        177.28        195.10         4.30 o                         
   8   3   5          0.03          0.60         0.99 o                         
 -11   4   5          1.30         -1.48         1.48 o                         
 -10   4   5        261.41        264.22         5.75 o                         
  -9   4   5         40.13         42.44         1.96 o                         
  -8   4   5          8.09          3.21         0.75 o                         
  -7   4   5         13.20         14.00         1.07 o                         
  -6   4   5         10.07         13.57         0.98 o                         
  -5   4   5          4.38          5.97         0.62 o                         
  -4   4   5        242.33        247.30         2.98 o                         
  -3   4   5        287.12        305.59         3.50 o                         
  -2   4   5        103.85         96.79         1.90 o                         
  -1   4   5        453.39        437.41         4.34 o                         
   0   4   5        650.55        642.24         5.29 o                         
   1   4   5        143.18        139.78         2.61 o                         
   2   4   5         11.07         12.23         0.87 o                         
   3   4   5        120.84        123.01         2.47 o                         
   4   4   5          0.86          0.01         0.46 o                         
   5   4   5        115.95        101.86         2.61 o                         
   6   4   5          1.70          1.31         0.88 o                         
   7   4   5          0.09         -1.01         1.01 o                         
   8   4   5         28.30         33.24         2.30 o                         
 -10   5   5         28.19         25.16         1.72 o                         
  -9   5   5         56.16         52.11         2.32 o                         
  -8   5   5         18.78         15.12         1.32 o                         
  -7   5   5         19.50         21.78         1.37 o                         
  -6   5   5          5.77          4.39         0.70 o                         
  -5   5   5         98.34         91.47         2.17 o                         
  -4   5   5         15.98         18.77         0.95 o                         
  -3   5   5         11.73          8.07         0.70 o                         
  -2   5   5        227.15        221.89         3.30 o                         
  -1   5   5         30.61         23.39         1.18 o                         
   0   5   5        426.25        402.40         4.35 o                         
   1   5   5        745.17        758.78         6.64 o                         
   2   5   5          2.28          3.12         0.59 o                         
   3   5   5          3.53          1.87         0.63 o                         
   4   5   5         69.32         70.19         1.97 o                         
   5   5   5         34.94         32.47         1.81 o                         
   6   5   5         38.31         45.85         2.60 o                         
   7   5   5         15.06         14.25         1.67 o                         
 -10   6   5         49.46         44.12         2.46 o                         
  -9   6   5        130.67        148.97         4.79 o                         
  -8   6   5          0.31         -0.72         0.72 o                         
  -7   6   5         24.65         16.17         1.32 o                         
  -6   6   5        134.58        147.92         3.15 o                         
  -5   6   5        110.29        101.80         2.45 o                         
  -4   6   5         16.69          9.06         0.77 o                         
  -3   6   5          0.72          2.90         0.57 o                         
  -2   6   5         55.97         52.61         1.93 o                         
  -1   6   5        136.45        130.57         2.59 o                         
   0   6   5         23.12         21.69         1.20 o                         
   1   6   5        291.08        294.01         4.13 o                         
   2   6   5         21.42         17.13         1.20 o                         
   3   6   5          3.22          1.28         0.65 o                         
   4   6   5         20.20         19.97         1.51 o                         
   5   6   5          6.38          7.20         1.09 o                         
   6   6   5         17.59         20.18         1.60 o                         
  -9   7   5         20.70         22.59         1.76 o                         
  -8   7   5          4.29          2.75         1.05 o                         
  -7   7   5          0.02         -0.63         0.63 o                         
  -6   7   5        158.97        155.19         3.59 o                         
  -5   7   5        241.15        226.73         3.79 o                         
  -4   7   5        538.76        503.01         5.69 o                         
  -3   7   5          1.44          1.39         0.55 o                         
  -2   7   5          6.22          5.06         0.81 o                         
  -1   7   5        437.82        437.05         6.17 o                         
   0   7   5          3.30          0.88         0.57 o                         
   1   7   5         15.74         12.79         1.07 o                         
   2   7   5          2.79          2.31         0.84 o                         
   3   7   5        210.61        221.32         4.41 o                         
   4   7   5         45.76         42.41         2.73 o                         
   5   7   5         53.11         60.36         3.21 o                         
  -9   8   5          4.75          2.71         1.55 o                         
  -8   8   5          6.15          3.91         1.31 o                         
  -7   8   5          6.77          2.96         1.26 o                         
  -6   8   5         34.32         33.12         1.99 o                         
  -5   8   5          0.13         -0.77         0.77 o                         
  -4   8   5         39.18         25.47         1.70 o                         
  -3   8   5          0.00          0.26         0.45 o                         
  -2   8   5          1.76          0.87         0.67 o                         
  -1   8   5          5.99          5.37         1.05 o                         
   0   8   5          1.58          2.77         0.81 o                         
   1   8   5          4.07          2.96         0.89 o                         
   2   8   5         54.05         54.09         3.10 o                         
   3   8   5         13.73         12.39         1.83 o                         
   4   8   5         10.56         10.49         1.51 o                         
  -7   9   5          9.24          9.91         1.61 o                         
  -6   9   5          5.10          2.40         1.05 o                         
  -5   9   5         25.16         25.10         1.52 o                         
  -4   9   5          0.11         -0.64         0.85 o                         
  -3   9   5          4.38          2.95         0.96 o                         
  -2   9   5          8.51          6.95         1.12 o                         
  -1   9   5        109.72        129.71         4.06 o                         
   0   9   5          3.36          5.26         1.48 o                         
   1   9   5          0.29         -1.07         1.07 o                         
   2   9   5         13.81         14.55         1.67 o                         
   3   9   5          0.00         -1.37         1.37 o                         
  -6  10   5         36.44         36.49         2.49 o                         
  -5  10   5          6.05          4.19         1.16 o                         
  -4  10   5         66.73         80.42         2.86 o                         
  -3  10   5          0.04         -0.74         0.86 o                         
  -2  10   5          0.02         -0.94         0.94 o                         
  -1  10   5          2.78          1.17         1.18 o                         
   0  10   5          6.06          6.16         1.30 o                         
   1  10   5        212.78        275.62         7.58 o                         
   0 -13   6         65.84         67.21         2.43 o                         
   1 -13   6          0.08         -0.92         0.92 o                         
   2 -13   6          2.96         -0.89         1.24 o                         
  -3 -12   6          0.08         -0.98         0.98 o                         
  -2 -12   6         13.24         11.37         1.57 o                         
  -1 -12   6         71.34         79.67         2.97 o                         
   0 -12   6         32.11         34.63         1.63 o                         
   1 -12   6         12.07         11.60         1.38 o                         
   2 -12   6          3.40          2.49         1.08 o                         
   3 -12   6          6.24          3.42         1.01 o                         
   4 -12   6         93.16        108.72         3.45 o                         
   5 -12   6         69.34         80.77         4.76 o                         
  -5 -11   6          7.26          3.94         1.19 o                         
  -4 -11   6          1.02         -0.93         0.93 o                         
  -3 -11   6         59.32         61.19         2.90 o                         
  -2 -11   6          5.06          6.24         1.20 o                         
  -1 -11   6        158.17        169.02         3.94 o                         
   0 -11   6        140.11        144.46         3.19 o                         
   1 -11   6         43.93         39.06         2.09 o                         
   2 -11   6         22.49         21.60         1.39 o                         
   3 -11   6          0.01         -0.62         0.62 o                         
   4 -11   6         22.16         21.47         1.62 o                         
   5 -11   6          4.20          3.93         1.23 o                         
   6 -11   6          8.85          9.53         1.60 o                         
  -6 -10   6          6.90          3.68         1.17 o                         
  -5 -10   6          3.89          2.08         1.03 o                         
  -4 -10   6          6.11          3.31         1.13 o                         
  -3 -10   6          0.09         -0.46         0.66 o                         
  -2 -10   6        126.35        132.25         3.08 o                         
  -1 -10   6         62.05         56.68         1.75 o                         
   0 -10   6         26.77         29.71         1.42 o                         
   1 -10   6        138.94        146.66         3.54 o                         
   2 -10   6         29.10         25.43         1.33 o                         
   3 -10   6         16.69         17.57         1.22 o                         
   4 -10   6         15.67         12.38         1.37 o                         
   5 -10   6          1.60          1.35         0.85 o                         
   6 -10   6          4.34          5.68         1.30 o                         
   7 -10   6         52.64         52.57         2.90 o                         
  -7  -9   6          4.51          1.92         1.04 o                         
  -6  -9   6          0.45         -0.30         0.72 o                         
  -5  -9   6         22.01         19.01         1.31 o                         
  -4  -9   6         24.01         21.01         1.33 o                         
  -3  -9   6         88.72         96.21         2.27 o                         
  -2  -9   6        255.35        249.92         3.31 o                         
  -1  -9   6        126.50        135.76         2.38 o                         
   0  -9   6        407.84        417.45         4.58 o                         
   1  -9   6         35.07         35.05         1.34 o                         
   2  -9   6         69.84         68.53         1.81 o                         
   3  -9   6         10.39          9.91         0.91 o                         
   4  -9   6         14.90         16.75         1.18 o                         
   5  -9   6         21.69         18.15         1.65 o                         
   6  -9   6         20.48         15.38         1.46 o                         
   7  -9   6          9.30          9.55         1.66 o                         
   8  -9   6          6.33          0.79         1.55 o                         
  -8  -8   6         30.40         24.79         1.60 o                         
  -7  -8   6          0.35          1.65         0.91 o                         
  -6  -8   6          7.76          5.85         1.11 o                         
  -5  -8   6         20.42         18.07         1.14 o                         
  -4  -8   6         47.77         46.93         1.52 o                         
  -3  -8   6         90.26         90.70         1.94 o                         
  -2  -8   6         18.68         14.25         0.81 o                         
  -1  -8   6        184.74        192.63         2.56 o                         
   0  -8   6        171.56        176.07         2.48 o                         
   1  -8   6          7.64          6.35         0.56 o                         
   2  -8   6         43.62         49.83         1.51 o                         
   3  -8   6        159.69        151.69         2.70 o                         
   4  -8   6        116.99         87.93         2.38 o                         
   5  -8   6         52.99         46.20         1.87 o                         
   6  -8   6         52.86         48.68         2.27 o                         
   7  -8   6          0.05         -0.74         0.89 o                         
   8  -8   6         45.90         49.84         2.52 o                         
  -8  -7   6          6.27          3.89         0.80 o                         
  -7  -7   6         80.93         79.13         2.14 o                         
  -6  -7   6        296.90        288.94         3.97 o                         
  -5  -7   6         13.28         13.29         1.00 o                         
  -4  -7   6          0.26         -0.37         0.37 o                         
  -3  -7   6        174.59        181.78         2.91 o                         
  -2  -7   6         28.25         30.03         1.14 o                         
  -1  -7   6          5.64          3.80         0.47 o                         
   0  -7   6         92.08        103.60         1.80 o                         
   1  -7   6          0.86          2.28         0.38 o                         
   2  -7   6          9.14          9.32         0.66 o                         
   3  -7   6        383.08        349.93         3.87 o                         
   4  -7   6         66.63         55.40         1.43 o                         
   5  -7   6         96.76         85.64         2.27 o                         
   6  -7   6          0.12          1.01         0.61 o                         
   7  -7   6        189.52        181.74         3.87 o                         
   8  -7   6         63.74         68.48         3.39 o                         
   9  -7   6          1.88         -1.16         1.16 o                         
  -9  -6   6          9.81          5.78         1.29 o                         
  -8  -6   6          2.70          0.58         0.64 o                         
  -7  -6   6          0.00         -0.48         0.48 o                         
  -6  -6   6        267.03        295.44         3.76 o                         
  -5  -6   6         19.56         16.96         0.95 o                         
  -4  -6   6         21.28         20.08         1.07 o                         
  -3  -6   6         23.44         38.13         1.84 o                         
  -2  -6   6         36.41         35.87         1.06 o                         
  -1  -6   6         80.32         80.80         1.52 o                         
   0  -6   6         16.61         49.76         1.14 o                         
   1  -6   6         91.82         94.23         1.69 o                         
   2  -6   6         63.39         67.56         1.39 o                         
   3  -6   6         59.93         70.18         1.52 o                         
   4  -6   6        130.05        123.60         2.13 o                         
   5  -6   6          0.00         -0.41         0.41 o                         
   6  -6   6         68.41         75.24         2.10 o                         
   7  -6   6         39.12         38.87         1.60 o                         
   8  -6   6         24.97         22.95         1.38 o                         
   9  -6   6         37.85         42.90         2.32 o                         
 -10  -5   6          7.50          3.50         1.27 o                         
  -9  -5   6          5.01          3.28         0.99 o                         
  -8  -5   6         12.05         10.34         0.85 o                         
  -7  -5   6         19.00         17.86         1.14 o                         
  -6  -5   6        158.47        153.69         2.47 o                         
  -5  -5   6        747.49        737.14         5.72 o                         
  -4  -5   6        311.70        331.37         3.25 o                         
  -3  -5   6          4.94          5.25         0.48 o                         
  -2  -5   6        430.79        410.38         3.14 o                         
  -1  -5   6        466.21        474.19         3.61 o                         
   0  -5   6         10.42          6.51         0.46 o                         
   1  -5   6        240.59        272.65         2.86 o                         
   2  -5   6        390.14        400.20         3.35 o                         
   3  -5   6          9.92          6.26         0.54 o                         
   4  -5   6         94.23         88.89         1.88 o                         
   5  -5   6         16.53         17.92         1.03 o                         
   6  -5   6         55.29         52.23         1.51 o                         
   7  -5   6          0.10         -0.50         0.50 o                         
   8  -5   6          0.01         -0.75         0.75 o                         
   9  -5   6         42.69         44.57         2.83 o                         
 -10  -4   6          0.89          1.40         1.08 o                         
  -9  -4   6          2.92          2.30         0.89 o                         
  -8  -4   6          1.12          0.66         0.55 o                         
  -7  -4   6         48.47         51.45         1.64 o                         
  -6  -4   6        137.72        147.47         2.44 o                         
  -5  -4   6        343.16        353.33         3.50 o                         
  -4  -4   6        402.31        419.24         3.53 o                         
  -3  -4   6         19.28         22.04         0.79 o                         
  -2  -4   6         13.51         14.68         0.39 o                         
  -1  -4   6          0.03         -0.02         0.17 o                         
   0  -4   6       1483.69       1537.53         7.18 o                         
   1  -4   6        824.87        851.13         5.18 o                         
   2  -4   6          1.99          1.70         0.25 o                         
   3  -4   6          5.46          8.25         0.64 o                         
   4  -4   6         63.71         59.52         1.49 o                         
   5  -4   6        273.88        262.80         3.26 o                         
   6  -4   6         22.10         20.75         1.14 o                         
   7  -4   6         30.82         28.23         1.36 o                         
   8  -4   6         35.68         36.31         1.95 o                         
   9  -4   6         56.42         58.35         2.91 o                         
 -10  -3   6          0.00         -0.40         1.36 o                         
  -9  -3   6          2.22          2.04         0.79 o                         
  -8  -3   6          0.24         -0.37         0.71 o                         
  -7  -3   6        153.04        162.71         2.90 o                         
  -6  -3   6         30.47        142.97        16.68 o                         
  -5  -3   6        254.30        274.42         2.97 o                         
  -4  -3   6        227.48        218.53         2.21 o                         
  -3  -3   6         16.04         22.28         0.57 o                         
  -2  -3   6        425.42        407.45         3.39 o                         
  -1  -3   6         68.42         86.34         1.33 o                         
   0  -3   6         55.78         46.31         0.87 o                         
   1  -3   6       1115.79       1097.23         5.74 o                         
   2  -3   6          1.17          2.32         0.30 o                         
   3  -3   6         13.51         18.36         0.90 o                         
   4  -3   6       1471.96       1419.47         8.85 o                         
   5  -3   6         17.62         20.37         1.05 o                         
   6  -3   6          4.73          4.28         0.64 o                         
   7  -3   6         23.18         23.26         1.38 o                         
   8  -3   6         18.70         21.72         1.78 o                         
   9  -3   6         56.42         55.56         3.00 o                         
 -11  -2   6          0.72         -0.13         1.02 o                         
 -10  -2   6         17.20         10.98         1.11 o                         
  -9  -2   6         22.08         27.60         1.59 o                         
  -8  -2   6         35.24         33.84         1.44 o                         
  -7  -2   6        525.67        521.10         5.37 o                         
  -6  -2   6       1772.75       1815.13        14.23 o                         
  -5  -2   6         14.22         15.21         0.80 o                         
  -4  -2   6         21.16         17.99         0.59 o                         
  -3  -2   6        480.39        484.64         3.51 o                         
  -2  -2   6        378.11        383.41         4.73 o                         
  -1  -2   6        134.42        125.83         1.36 o                         
   0  -2   6          0.77          0.66         0.15 o                         
   1  -2   6         44.18         46.63         0.90 o                         
   2  -2   6          7.23          3.37         0.31 o                         
   3  -2   6        547.57        527.56         4.22 o                         
   4  -2   6        828.57        776.10         5.94 o                         
   5  -2   6         17.28         17.23         1.00 o                         
   6  -2   6         31.17         33.52         1.49 o                         
   7  -2   6          2.77          1.70         0.68 o                         
   8  -2   6          3.43          3.79         0.93 o                         
   9  -2   6         14.08         11.22         1.55 o                         
 -11  -1   6          7.93          3.13         1.21 o                         
 -10  -1   6          8.36          8.19         1.68 o                         
  -9  -1   6          0.98         -0.79         0.79 o                         
  -8  -1   6         55.51         54.51         1.49 o                         
  -7  -1   6        230.54        246.58         3.11 o                         
  -6  -1   6         38.50         38.20         1.21 o                         
  -5  -1   6        149.26        155.61         2.23 o                         
  -4  -1   6        131.99        125.61         1.59 o                         
  -3  -1   6        127.53        127.41         1.58 o                         
  -2  -1   6        780.75        753.46         4.85 o                         
  -1  -1   6         77.04         82.38         1.06 o                         
   0  -1   6        498.81        533.84         3.34 o                         
   1  -1   6        108.81         98.88         1.40 o                         
   2  -1   6        321.91        304.12         2.69 o                         
   3  -1   6        334.82        333.61         3.29 o                         
   4  -1   6          1.20          0.16         0.34 o                         
   5  -1   6         50.96         52.98         1.61 o                         
   6  -1   6          2.78          2.25         0.72 o                         
   7  -1   6         27.27         29.09         1.82 o                         
   8  -1   6          0.13         -0.91         0.91 o                         
   9  -1   6         53.98         51.52         3.06 o                         
 -11   0   6          0.11         -0.70         0.95 o                         
 -10   0   6         34.05         36.79         1.81 o                         
  -9   0   6         15.52         19.99         1.16 o                         
  -8   0   6         27.67         28.01         1.13 o                         
  -7   0   6          0.04         -0.04         0.32 o                         
  -6   0   6         19.64         30.31         1.10 o                         
  -5   0   6         12.07         10.99         0.62 o                         
  -4   0   6        113.56        108.41         1.91 o                         
  -3   0   6       1114.14       1099.28         5.58 o                         
  -2   0   6         75.00         62.17         0.89 o                         
  -1   0   6       1013.40       1058.39         5.22 o                         
   0   0   6         34.01         46.82         0.94 o                         
   1   0   6        999.03       1064.48         5.46 o                         
   2   0   6        239.12        243.17         2.55 o                         
   3   0   6          5.52         12.48         0.72 o                         
   4   0   6          0.38          0.31         0.32 o                         
   5   0   6         10.41         11.76         0.82 o                         
   6   0   6         72.53         71.21         2.13 o                         
   7   0   6          0.08         -0.64         0.64 o                         
   8   0   6         19.13         18.38         1.77 o                         
   9   0   6          9.63          7.84         1.74 o                         
 -11   1   6         12.99          9.98         1.23 o                         
 -10   1   6        135.54        150.93         4.01 o                         
  -9   1   6        135.55        133.72         2.60 o                         
  -8   1   6         34.41         33.26         1.30 o                         
  -7   1   6         16.15         13.68         0.73 o                         
  -6   1   6        321.44        333.70         3.43 o                         
  -5   1   6        499.89        515.03         4.40 o                         
  -4   1   6         20.85         13.60         0.70 o                         
  -3   1   6          7.07          7.64         0.48 o                         
  -2   1   6        153.03        148.93         1.88 o                         
  -1   1   6        226.32        218.20         2.37 o                         
   0   1   6          7.88         12.58         0.59 o                         
   1   1   6        250.52        267.52         2.78 o                         
   2   1   6        676.96        646.29         4.73 o                         
   3   1   6        307.65        287.72         3.25 o                         
   4   1   6          8.92         10.04         0.83 o                         
   5   1   6         39.68         42.32         1.61 o                         
   6   1   6         10.05          4.09         0.76 o                         
   7   1   6          0.51          1.54         0.93 o                         
   8   1   6         28.35         33.52         2.77 o                         
 -11   2   6          0.29         -1.10         1.10 o                         
 -10   2   6         25.38         19.15         1.48 o                         
  -9   2   6        195.62        221.06         3.85 o                         
  -8   2   6          8.23         11.55         0.86 o                         
  -7   2   6        297.52        310.68         3.54 o                         
  -6   2   6         11.18         13.55         0.75 o                         
  -5   2   6         60.16         65.95         1.40 o                         
  -4   2   6        125.50        143.27         2.08 o                         
  -3   2   6         25.16         22.00         0.78 o                         
  -2   2   6         90.10         94.35         1.47 o                         
  -1   2   6          1.85          0.67         0.24 o                         
   0   2   6          0.18          0.05         0.28 o                         
   1   2   6         98.62         95.14         1.68 o                         
   2   2   6         49.30         50.02         1.35 o                         
   3   2   6         44.29         49.42         1.49 o                         
   4   2   6         36.01         28.72         1.34 o                         
   5   2   6        154.80        117.79         2.83 o                         
   6   2   6          2.67          1.04         0.68 o                         
   7   2   6         24.08         19.64         2.08 o                         
   8   2   6         86.32        104.43         4.35 o                         
 -11   3   6         35.85         34.59         1.91 o                         
 -10   3   6         22.82         12.69         1.21 o                         
  -9   3   6         13.86         15.17         1.27 o                         
  -8   3   6         37.12         30.80         1.35 o                         
  -7   3   6          7.16          6.89         0.70 o                         
  -6   3   6        124.42        135.40         2.40 o                         
  -5   3   6        218.26        228.73         2.91 o                         
  -4   3   6          0.16          0.53         0.29 o                         
  -3   3   6         12.73         13.77         0.70 o                         
  -2   3   6         89.33         84.71         1.53 o                         
  -1   3   6        130.21        125.56         2.05 o                         
   0   3   6         16.20         16.29         0.91 o                         
   1   3   6         10.06         12.63         0.81 o                         
   2   3   6         37.28         32.53         1.18 o                         
   3   3   6         63.68         61.08         1.66 o                         
   4   3   6         35.12         39.68         1.56 o                         
   5   3   6          9.25          8.68         0.94 o                         
   6   3   6        117.00        111.93         4.34 o                         
   7   3   6         38.22         39.38         2.66 o                         
   8   3   6          0.56         -0.35         1.24 o                         
 -10   4   6          0.05         -0.52         0.96 o                         
  -9   4   6         47.69         47.02         1.99 o                         
  -8   4   6          3.47          0.76         0.70 o                         
  -7   4   6         66.11         71.25         2.14 o                         
  -6   4   6         10.36         12.40         0.87 o                         
  -5   4   6         29.67         31.86         1.34 o                         
  -4   4   6         49.91         46.62         1.46 o                         
  -3   4   6          4.33          6.14         0.60 o                         
  -2   4   6        608.05        610.05         4.88 o                         
  -1   4   6        315.73        309.75         3.56 o                         
   0   4   6       3197.82       3041.30        15.55 o                         
   1   4   6          9.21          8.00         0.70 o                         
   2   4   6          0.31         -0.02         0.42 o                         
   3   4   6        132.96        110.86         2.15 o                         
   4   4   6         27.03         24.04         1.38 o                         
   5   4   6         20.71         21.38         1.46 o                         
   6   4   6          3.71          4.41         1.17 o                         
   7   4   6         23.97         26.30         2.25 o                         
 -10   5   6        115.18        121.11         3.90 o                         
  -9   5   6          0.26         -0.85         0.85 o                         
  -8   5   6          6.29          4.95         1.05 o                         
  -7   5   6          2.70          0.41         0.69 o                         
  -6   5   6         56.95         63.75         2.49 o                         
  -5   5   6        108.59        107.43         2.42 o                         
  -4   5   6         67.02         75.10         1.81 o                         
  -3   5   6        257.47        250.49         3.35 o                         
  -2   5   6          4.15          5.84         0.54 o                         
  -1   5   6       1205.93       1200.44         8.40 o                         
   0   5   6         55.27         51.14         1.66 o                         
   1   5   6         25.05         22.58         1.26 o                         
   2   5   6         41.28         39.85         1.68 o                         
   3   5   6          1.50         -0.55         0.55 o                         
   4   5   6         16.28         15.96         1.35 o                         
   5   5   6          0.01         -0.79         0.79 o                         
   6   5   6          1.71         -1.06         1.06 o                         
  -9   6   6          0.68          0.17         1.00 o                         
  -8   6   6          1.81         -0.16         0.79 o                         
  -7   6   6         10.65         11.87         1.39 o                         
  -6   6   6        124.59        119.74         2.95 o                         
  -5   6   6         24.99         22.88         1.36 o                         
  -4   6   6         97.64        103.02         2.41 o                         
  -3   6   6          4.08          3.50         0.73 o                         
  -2   6   6          0.02         -0.13         0.46 o                         
  -1   6   6         10.13          9.32         0.83 o                         
   0   6   6        231.77        238.27         4.09 o                         
   1   6   6         89.84         81.97         2.28 o                         
   2   6   6         10.26          8.60         0.94 o                         
   3   6   6          2.50          2.15         0.78 o                         
   4   6   6        242.11        259.75         6.11 o                         
   5   6   6         19.09         18.21         1.81 o                         
  -9   7   6          1.62          1.99         1.29 o                         
  -8   7   6          0.60         -0.57         1.00 o                         
  -7   7   6        133.17        133.11         3.87 o                         
  -6   7   6         23.55         14.78         1.38 o                         
  -5   7   6          2.56          1.79         0.56 o                         
  -4   7   6          0.05         -0.63         0.63 o                         
  -3   7   6        106.50        106.67         2.24 o                         
  -2   7   6          0.02         -0.57         0.57 o                         
  -1   7   6          0.20         -0.50         0.50 o                         
   0   7   6         11.83          8.33         0.89 o                         
   1   7   6          3.11          1.48         0.76 o                         
   2   7   6         74.48         79.97         3.53 o                         
   3   7   6         30.71         31.84         2.25 o                         
   4   7   6          0.37          0.29         1.28 o                         
   5   7   6        223.75        264.00        10.11 o                         
  -8   8   6         19.46         14.70         1.81 o                         
  -7   8   6         31.47         27.03         1.90 o                         
  -6   8   6          0.05          0.10         0.86 o                         
  -5   8   6          9.42          5.28         0.82 o                         
  -4   8   6         46.42         49.72         2.19 o                         
  -3   8   6          1.37          0.87         0.82 o                         
  -2   8   6         12.40         12.21         1.26 o                         
  -1   8   6        119.03        134.46         3.85 o                         
   0   8   6          1.83          0.69         0.87 o                         
   1   8   6          6.86          3.73         1.22 o                         
   2   8   6          0.82          0.13         0.95 o                         
   3   8   6         48.99         42.40         2.82 o                         
  -7   9   6          0.59         -1.28         1.49 o                         
  -6   9   6          0.31         -1.14         1.14 o                         
  -5   9   6          3.71          1.45         1.07 o                         
  -4   9   6          4.64          5.17         1.87 o                         
  -3   9   6         10.77          7.87         1.14 o                         
  -2   9   6          4.38          1.60         1.04 o                         
  -1   9   6         15.14         22.87         1.92 o                         
   0   9   6         25.15         25.42         2.17 o                         
   1   9   6         12.64         11.65         1.93 o                         
   2   9   6          3.15          2.19         1.35 o                         
  -4  10   6          0.37         -1.14         1.14 o                         
  -3  10   6          7.24          5.15         1.65 o                         
  -2  10   6          3.04          1.09         1.16 o                         
  -1  10   6         71.41         86.85         6.74 o                         
  -3 -12   7          2.55         -1.56         1.85 o                         
  -2 -12   7         13.79         12.37         1.69 o                         
  -1 -12   7         16.05         12.93         1.36 o                         
   0 -12   7         22.15         20.59         2.25 o                         
   1 -12   7         11.39          8.76         1.28 o                         
   2 -12   7          5.38          4.67         1.60 o                         
   3 -12   7         43.65         49.06         2.40 o                         
   4 -12   7         29.70         40.95         2.27 o                         
  -4 -11   7         18.79         15.68         1.80 o                         
  -3 -11   7         47.04         45.90         2.77 o                         
  -2 -11   7         30.89         23.16         2.43 o                         
  -1 -11   7          0.79         -0.89         0.89 o                         
   0 -11   7         12.52         14.39         1.20 o                         
   1 -11   7         48.54         44.52         1.97 o                         
   2 -11   7          8.69          8.62         0.91 o                         
   3 -11   7         12.86          8.43         1.20 o                         
   4 -11   7         20.00         17.66         1.39 o                         
   5 -11   7         48.95         53.30         2.52 o                         
   6 -11   7         10.22          8.06         2.50 o                         
  -6 -10   7          0.25         -0.71         1.77 o                         
  -5 -10   7         28.39         27.97         2.04 o                         
  -4 -10   7         12.41         10.53         1.43 o                         
  -3 -10   7        320.37        333.34         5.35 o                         
  -2 -10   7        148.41        158.78         3.24 o                         
  -1 -10   7        197.04        215.74         3.82 o                         
   0 -10   7         39.94         42.92         1.60 o                         
   1 -10   7          0.01         -0.27         0.55 o                         
   2 -10   7          7.23          4.56         0.67 o                         
   3 -10   7         17.10         16.74         1.21 o                         
   4 -10   7         15.14         10.35         1.07 o                         
   5 -10   7         80.50         78.53         3.18 o                         
   6 -10   7          0.01         -1.05         1.05 o                         
   7 -10   7        151.14        176.94         4.89 o                         
  -7  -9   7          0.88         -0.93         0.93 o                         
  -6  -9   7          2.96          0.34         1.58 o                         
  -5  -9   7         97.19         94.71         2.93 o                         
  -4  -9   7         16.76         14.28         1.30 o                         
  -3  -9   7         17.28         13.17         1.06 o                         
  -2  -9   7        959.88        987.92         7.79 o                         
  -1  -9   7        137.20        142.50         2.69 o                         
   0  -9   7         51.97         58.75         1.86 o                         
   1  -9   7         20.85         21.34         0.96 o                         
   2  -9   7          0.62          0.04         0.53 o                         
   3  -9   7         30.84         26.84         1.46 o                         
   4  -9   7         33.21         26.37         1.42 o                         
   5  -9   7          3.54          1.93         0.75 o                         
   6  -9   7          3.84         -0.63         0.86 o                         
   7  -9   7         37.50         36.80         2.75 o                         
  -8  -8   7         10.03          6.30         2.15 o                         
  -7  -8   7          9.54          6.76         1.07 o                         
  -6  -8   7         17.46         15.17         1.26 o                         
  -5  -8   7          1.70          0.78         0.95 o                         
  -4  -8   7          0.00         -0.53         0.53 o                         
  -3  -8   7         36.45         41.19         1.45 o                         
  -2  -8   7         66.33         71.66         1.72 o                         
  -1  -8   7         65.04         70.28         1.72 o                         
   0  -8   7         20.90         20.29         1.07 o                         
   1  -8   7         28.17         28.86         0.97 o                         
   2  -8   7          9.62          3.28         0.57 o                         
   3  -8   7         41.87         32.02         1.69 o                         
   4  -8   7         33.13         39.24         1.56 o                         
   5  -8   7        190.66        178.32         3.46 o                         
   6  -8   7         56.12         60.69         2.61 o                         
   7  -8   7         18.31         15.34         2.25 o                         
   8  -8   7          1.36          1.90         0.83 o                         
  -8  -7   7         95.50         97.28         2.97 o                         
  -7  -7   7         18.03         18.13         1.27 o                         
  -6  -7   7         63.66         58.51         2.02 o                         
  -5  -7   7          0.22         -0.53         0.53 o                         
  -4  -7   7        210.21        220.17         3.34 o                         
  -3  -7   7          2.83          2.62         0.49 o                         
  -2  -7   7         65.17         73.52         1.60 o                         
  -1  -7   7        362.97        382.31         3.84 o                         
   0  -7   7         75.70         99.16         1.95 o                         
   1  -7   7         52.10         51.59         1.54 o                         
   2  -7   7         44.61         44.63         1.34 o                         
   3  -7   7          8.15         11.87         0.76 o                         
   4  -7   7        325.83        268.05         3.40 o                         
   5  -7   7         42.65         35.48         1.52 o                         
   6  -7   7          4.78          2.59         0.71 o                         
   7  -7   7         20.54         20.50         1.67 o                         
   8  -7   7         19.17         17.20         1.86 o                         
  -9  -6   7          1.08          0.28         1.14 o                         
  -8  -6   7         10.49         10.19         1.19 o                         
  -7  -6   7          2.19          2.36         0.78 o                         
  -6  -6   7        182.13        170.91         2.74 o                         
  -5  -6   7         56.82         64.56         1.54 o                         
  -4  -6   7          5.32          5.76         0.65 o                         
  -3  -6   7         24.07         22.93         0.89 o                         
  -2  -6   7        285.36        292.52         2.91 o                         
  -1  -6   7          0.25         -0.11         0.23 o                         
   0  -6   7          9.21          8.85         0.59 o                         
   1  -6   7          3.84          1.48         0.35 o                         
   2  -6   7         16.45         17.62         0.75 o                         
   3  -6   7         82.47         78.65         1.58 o                         
   4  -6   7         21.12         13.44         0.84 o                         
   5  -6   7         10.60          9.31         0.94 o                         
   6  -6   7        103.84        105.19         2.65 o                         
   7  -6   7         24.51         20.25         1.51 o                         
   8  -6   7          4.56          3.25         1.12 o                         
  -9  -5   7          2.21         -0.79         1.17 o                         
  -8  -5   7          8.73          6.64         0.86 o                         
  -7  -5   7          3.34          1.77         0.57 o                         
  -6  -5   7         23.10         18.29         0.93 o                         
  -5  -5   7        187.64        181.26         2.63 o                         
  -4  -5   7        277.46        287.41         3.09 o                         
  -3  -5   7        141.06        160.81         1.86 o                         
  -2  -5   7        196.38        215.79         2.16 o                         
  -1  -5   7         56.70         65.43         0.97 o                         
   0  -5   7         10.57         12.89         0.57 o                         
   1  -5   7        292.60        280.43         2.81 o                         
   2  -5   7        315.68        312.16         3.34 o                         
   3  -5   7         10.60         11.99         0.69 o                         
   4  -5   7         49.18         43.69         1.44 o                         
   5  -5   7         37.64         34.32         1.49 o                         
   6  -5   7          2.58          2.09         0.62 o                         
   7  -5   7         29.33         27.19         1.23 o                         
   8  -5   7         61.86         67.54         2.51 o                         
   9  -5   7         26.58         20.31         1.90 o                         
 -10  -4   7         38.99         37.47         3.34 o                         
  -9  -4   7         81.46         87.28         2.97 o                         
  -8  -4   7        167.27        151.30         3.23 o                         
  -7  -4   7        216.99        220.90         3.21 o                         
  -6  -4   7         34.02         35.09         1.23 o                         
  -5  -4   7         59.38         58.79         1.27 o                         
  -4  -4   7         45.75         39.48         1.01 o                         
  -3  -4   7        101.16        102.76         1.65 o                         
  -2  -4   7         13.48         20.94         0.66 o                         
  -1  -4   7          0.85         -0.09         0.26 o                         
   0  -4   7         38.61         33.75         0.68 o                         
   1  -4   7        156.74        144.12         2.19 o                         
   2  -4   7         65.58         62.58         1.34 o                         
   3  -4   7          0.00          0.20         0.28 o                         
   4  -4   7        764.68        714.91         6.15 o                         
   5  -4   7        259.73        261.55         3.75 o                         
   6  -4   7          3.78          2.42         0.60 o                         
   7  -4   7         98.38        113.33         2.91 o                         
   8  -4   7         29.87         29.05         1.96 o                         
   9  -4   7          3.53          1.69         1.11 o                         
 -10  -3   7          7.71          8.60         1.36 o                         
  -9  -3   7        229.56        228.96         4.50 o                         
  -8  -3   7        112.44        104.69         2.62 o                         
  -7  -3   7        193.06        191.57         2.90 o                         
  -6  -3   7        105.95        106.18         1.98 o                         
  -5  -3   7          1.31          0.89         0.28 o                         
  -4  -3   7          0.58          0.40         0.33 o                         
  -3  -3   7          6.54          5.02         0.47 o                         
  -2  -3   7        159.22        162.18         3.48 o                         
  -1  -3   7         57.23         54.23         1.03 o                         
   0  -3   7          0.25          0.15         0.19 o                         
   1  -3   7        446.25        438.26         3.48 o                         
   2  -3   7        466.98        446.06         3.93 o                         
   3  -3   7       2144.77       2114.85        10.44 o                         
   4  -3   7        477.39        475.73         4.36 o                         
   5  -3   7        699.76        707.27         5.94 o                         
   6  -3   7          0.51         -0.47         0.47 o                         
   7  -3   7          4.84          2.29         0.86 o                         
   8  -3   7          4.49          1.78         0.98 o                         
   9  -3   7         23.75         22.04         2.11 o                         
 -10  -2   7          4.42          6.62         1.13 o                         
  -9  -2   7          4.04          4.09         0.87 o                         
  -8  -2   7        270.98        304.75         4.40 o                         
  -7  -2   7         40.06         29.66         1.26 o                         
  -6  -2   7        598.36        615.85         5.80 o                         
  -5  -2   7         48.06         57.88         1.22 o                         
  -4  -2   7        203.43        202.95         2.90 o                         
  -3  -2   7         38.09         40.13         0.78 o                         
  -2  -2   7         52.57         48.66         1.77 o                         
  -1  -2   7          1.23          2.66         0.29 o                         
   0  -2   7        204.65        213.28         1.69 o                         
   1  -2   7        288.08        279.57         2.68 o                         
   2  -2   7         15.00         16.65         0.65 o                         
   3  -2   7         41.48         43.35         1.17 o                         
   4  -2   7        868.56        841.22         6.27 o                         
   5  -2   7         94.13         91.10         2.15 o                         
   6  -2   7          1.87          0.32         0.56 o                         
   7  -2   7          0.12         -0.67         0.67 o                         
   8  -2   7         30.07         25.15         1.76 o                         
   9  -2   7         25.67         22.93         1.90 o                         
 -10  -1   7         26.15         22.33         1.74 o                         
  -9  -1   7          1.46          0.92         0.80 o                         
  -8  -1   7          2.13          1.20         0.55 o                         
  -7  -1   7          0.21         -0.26         0.42 o                         
  -6  -1   7        173.12        172.07         2.72 o                         
  -5  -1   7        285.52        289.76         2.85 o                         
  -4  -1   7          0.86          1.15         0.32 o                         
  -3  -1   7         34.33         27.01         0.74 o                         
  -2  -1   7         36.39         38.59         0.87 o                         
  -1  -1   7         40.42         35.14         0.83 o                         
   0  -1   7        389.79        372.30         2.78 o                         
   1  -1   7         87.13         86.30         1.50 o                         
   2  -1   7        171.06        174.31         2.03 o                         
   3  -1   7        188.84        202.09         2.63 o                         
   4  -1   7        118.83        109.78         2.05 o                         
   5  -1   7         61.33         62.52         1.82 o                         
   6  -1   7        181.88        173.01         3.37 o                         
   7  -1   7          3.42          3.91         0.80 o                         
   8  -1   7         62.93         67.68         2.79 o                         
 -11   0   7          9.16          6.19         1.71 o                         
 -10   0   7          0.11         -0.83         0.92 o                         
  -9   0   7          6.67          6.37         0.85 o                         
  -8   0   7          4.71          5.39         0.64 o                         
  -7   0   7          9.51         11.79         0.82 o                         
  -6   0   7          0.06          0.24         0.31 o                         
  -5   0   7          4.71          6.95         0.51 o                         
  -4   0   7         31.85         34.46         0.86 o                         
  -3   0   7        260.47        260.55         2.68 o                         
  -2   0   7         90.32        100.35         1.29 o                         
  -1   0   7        121.34        111.09         1.43 o                         
   0   0   7         38.59         28.12         0.85 o                         
   1   0   7        790.90        781.87         4.84 o                         
   2   0   7         54.10         46.35         1.16 o                         
   3   0   7         24.07         22.57         0.96 o                         
   4   0   7         41.33         47.60         1.54 o                         
   5   0   7          0.50         -0.43         0.43 o                         
   6   0   7          4.90          2.68         0.75 o                         
   7   0   7         10.15          9.47         1.25 o                         
   8   0   7          1.00          1.78         1.39 o                         
 -11   1   7         54.81         56.13         2.34 o                         
 -10   1   7         19.85         13.99         1.59 o                         
  -9   1   7         12.19         13.23         0.91 o                         
  -8   1   7         52.55         50.79         1.74 o                         
  -7   1   7          9.69          8.23         0.70 o                         
  -6   1   7          0.06          0.08         0.32 o                         
  -5   1   7          0.29          0.02         0.28 o                         
  -4   1   7          0.70          1.42         0.30 o                         
  -3   1   7        653.80        692.09         4.88 o                         
  -2   1   7        225.51        216.67         2.43 o                         
  -1   1   7        172.31        156.01         2.05 o                         
   0   1   7          0.03         -0.21         0.26 o                         
   1   1   7         32.28         34.91         0.97 o                         
   2   1   7        136.96        157.88         2.25 o                         
   3   1   7          2.86          1.58         0.45 o                         
   4   1   7         75.11         47.42         1.60 o                         
   5   1   7         10.29          5.37         0.75 o                         
   6   1   7         24.64         23.42         1.78 o                         
   7   1   7          0.07         -0.08         0.88 o                         
   8   1   7          1.90          3.39         1.32 o                         
 -10   2   7         66.75         65.87         2.89 o                         
  -9   2   7          9.27          3.03         0.83 o                         
  -8   2   7         11.45          8.47         0.76 o                         
  -7   2   7        201.43        207.59         2.84 o                         
  -6   2   7         93.44        101.16         2.16 o                         
  -5   2   7          3.53          5.48         0.60 o                         
  -4   2   7         84.30         80.97         1.71 o                         
  -3   2   7         36.24         33.62         1.04 o                         
  -2   2   7         10.24          8.20         0.56 o                         
  -1   2   7        378.14        361.31         3.35 o                         
   0   2   7         38.79         25.78         0.95 o                         
   1   2   7          0.09         -0.30         0.30 o                         
   2   2   7         27.77         30.07         1.16 o                         
   3   2   7         52.68         25.68         1.12 o                         
   4   2   7         80.60         58.77         1.98 o                         
   5   2   7          3.11          4.93         0.89 o                         
   6   2   7          3.61          1.43         0.82 o                         
   7   2   7         28.76         36.73         2.51 o                         
 -10   3   7          0.11         -0.48         0.87 o                         
  -9   3   7          9.10          8.02         1.15 o                         
  -8   3   7          0.00         -0.57         0.57 o                         
  -7   3   7          0.86          0.31         0.54 o                         
  -6   3   7         32.36         29.96         1.17 o                         
  -5   3   7         13.16         12.58         0.74 o                         
  -4   3   7         37.48         39.85         1.20 o                         
  -3   3   7         65.57         68.67         1.39 o                         
  -2   3   7        127.46        121.42         1.86 o                         
  -1   3   7        292.40        283.25         3.08 o                         
   0   3   7         37.40         35.89         1.29 o                         
   1   3   7        126.84        119.15         2.23 o                         
   2   3   7         19.39         19.93         0.99 o                         
   3   3   7        274.43        269.80         3.56 o                         
   4   3   7         14.02         10.13         0.90 o                         
   5   3   7         21.03         14.49         1.25 o                         
   6   3   7         44.50         42.43         2.60 o                         
   7   3   7         18.45         17.19         2.61 o                         
 -10   4   7          2.31         -0.47         1.10 o                         
  -9   4   7          2.33          0.41         0.77 o                         
  -8   4   7          7.31          3.82         1.02 o                         
  -7   4   7          0.04         -0.45         0.49 o                         
  -6   4   7          1.15          0.81         0.61 o                         
  -5   4   7        300.71        307.14         3.68 o                         
  -4   4   7         17.62         19.64         0.94 o                         
  -3   4   7        672.70        646.10         5.07 o                         
  -2   4   7        246.53        231.28         2.96 o                         
  -1   4   7        270.47        274.81         3.38 o                         
   0   4   7         57.12         52.95         1.98 o                         
   1   4   7        214.16        209.57         3.22 o                         
   2   4   7          3.42          4.53         0.79 o                         
   3   4   7         56.08         57.43         1.96 o                         
   4   4   7         27.70         20.09         1.28 o                         
   5   4   7          2.42         -0.57         0.87 o                         
   6   4   7         13.65         13.54         1.73 o                         
 -10   5   7          3.94          1.03         1.27 o                         
  -9   5   7         31.05         33.68         1.98 o                         
  -8   5   7         15.60         12.01         1.17 o                         
  -7   5   7         14.66         10.87         1.02 o                         
  -6   5   7         61.55         63.58         2.08 o                         
  -5   5   7         56.28         46.56         1.66 o                         
  -4   5   7        188.35        190.35         3.13 o                         
  -3   5   7        396.06        393.93         4.02 o                         
  -2   5   7          0.06          0.13         0.45 o                         
  -1   5   7        821.76        834.14         6.87 o                         
   0   5   7         28.61         26.03         1.34 o                         
   1   5   7         27.54         24.47         1.39 o                         
   2   5   7          0.62         -0.55         0.55 o                         
   3   5   7          1.37          0.25         0.72 o                         
   4   5   7         41.39         42.96         2.47 o                         
   5   5   7         13.74         13.22         1.62 o                         
   6   5   7          0.56         -0.96         0.96 o                         
  -9   6   7          0.69         -0.91         0.91 o                         
  -8   6   7          0.12         -0.86         0.86 o                         
  -7   6   7         36.47         30.24         1.81 o                         
  -6   6   7         28.28         18.53         1.36 o                         
  -5   6   7         90.64         99.94         2.44 o                         
  -4   6   7         41.89         44.07         1.66 o                         
  -3   6   7        162.15        163.55         3.10 o                         
  -2   6   7          0.01         -0.07         0.52 o                         
  -1   6   7         31.31         28.91         1.44 o                         
   0   6   7        114.35        118.08         2.76 o                         
   1   6   7         61.94         64.29         2.46 o                         
   2   6   7         77.00         87.74         2.78 o                         
   3   6   7          0.10         -0.91         0.91 o                         
   4   6   7        163.66        199.13         5.82 o                         
   5   6   7         23.30         18.19         2.12 o                         
  -8   7   7         68.42         73.51         2.98 o                         
  -7   7   7          0.22          0.06         0.98 o                         
  -6   7   7        118.49        108.66         3.98 o                         
  -5   7   7         22.95         18.17         1.24 o                         
  -4   7   7          1.96          0.86         0.64 o                         
  -3   7   7         10.42          8.01         0.99 o                         
  -2   7   7          1.11         -0.79         0.79 o                         
  -1   7   7         29.80         28.30         1.73 o                         
   0   7   7         25.32         20.73         1.46 o                         
   1   7   7          1.51         -0.73         0.73 o                         
   2   7   7          0.08         -0.81         0.81 o                         
   3   7   7         90.82        104.13         3.66 o                         
   4   7   7         65.62         74.75         4.28 o                         
  -7   8   7          3.95          3.54         1.18 o                         
  -6   8   7         28.80         22.36         1.73 o                         
  -5   8   7          1.28          0.99         0.92 o                         
  -4   8   7          5.55          0.79         1.17 o                         
  -3   8   7         41.05         39.81         1.99 o                         
  -2   8   7          0.10         -0.72         0.72 o                         
  -1   8   7         19.23         18.23         1.73 o                         
   0   8   7         90.83        102.60         4.25 o                         
   1   8   7          3.52          4.05         1.03 o                         
   2   8   7         17.74         14.98         1.88 o                         
  -5   9   7          1.60         -0.99         0.99 o                         
  -4   9   7         17.67         17.92         2.20 o                         
  -3   9   7         22.56         26.59         2.01 o                         
  -2   9   7          0.05         -0.16         1.36 o                         
  -1   9   7         59.21         79.20         5.20 o                         
   0   9   7         27.56         23.89         2.40 o                         
  -2 -12   8         49.76         43.89         2.38 o                         
  -1 -12   8         78.82         89.84         2.83 o                         
   0 -12   8         86.69         96.45         3.49 o                         
   1 -12   8          0.10         -0.96         0.96 o                         
   2 -12   8         67.72         72.48         3.29 o                         
   3 -12   8          0.93         -0.40         0.99 o                         
  -4 -11   8        118.19        127.88         3.86 o                         
  -3 -11   8         94.92        103.60         3.53 o                         
  -2 -11   8         14.20         11.53         1.27 o                         
  -1 -11   8         13.48          9.92         1.05 o                         
   0 -11   8          0.07          1.06         0.78 o                         
   1 -11   8          5.39          3.42         0.97 o                         
   2 -11   8          0.23          1.08         0.82 o                         
   3 -11   8          3.71          2.54         1.02 o                         
   4 -11   8          0.13         -0.69         0.96 o                         
   5 -11   8          3.56          3.07         1.64 o                         
  -6 -10   8         36.75         31.97         2.22 o                         
  -5 -10   8         39.07         39.46         2.27 o                         
  -4 -10   8        191.41        197.92         4.09 o                         
  -3 -10   8          6.56          6.24         1.11 o                         
  -2 -10   8        199.26        208.54         3.72 o                         
  -1 -10   8        132.67        149.31         3.19 o                         
   0 -10   8         40.76         42.59         2.14 o                         
   1 -10   8          1.85          2.65         0.72 o                         
   2 -10   8          0.03         -0.73         0.73 o                         
   3 -10   8          0.13         -0.70         0.70 o                         
   4 -10   8          0.10         -0.21         1.04 o                         
   5 -10   8          1.13         -0.91         0.91 o                         
   6 -10   8          0.19         -0.98         0.98 o                         
  -7  -9   8         17.65         12.04         1.34 o                         
  -6  -9   8          7.15          2.52         1.17 o                         
  -5  -9   8         12.46         10.54         1.21 o                         
  -4  -9   8         13.24         12.05         1.07 o                         
  -3  -9   8          1.26          0.58         0.63 o                         
  -2  -9   8        141.72        152.77         2.75 o                         
  -1  -9   8          0.18         -0.47         0.47 o                         
   0  -9   8         13.46         13.31         1.05 o                         
   1  -9   8          8.20          7.38         0.67 o                         
   2  -9   8         30.18         19.37         1.49 o                         
   3  -9   8         94.00         89.98         2.33 o                         
   4  -9   8         25.00         19.43         1.55 o                         
   5  -9   8          2.17          2.13         1.00 o                         
   6  -9   8         26.63         26.20         1.79 o                         
   7  -9   8          4.27         -1.04         1.09 o                         
  -7  -8   8          0.34         -0.86         0.86 o                         
  -6  -8   8         40.83         40.69         2.07 o                         
  -5  -8   8         40.52         44.61         1.68 o                         
  -4  -8   8         85.37         85.95         2.13 o                         
  -3  -8   8         13.61         14.39         0.89 o                         
  -2  -8   8         82.77         82.99         1.94 o                         
  -1  -8   8         21.43         17.61         0.97 o                         
   0  -8   8        148.29        167.27         2.70 o                         
   1  -8   8        130.50        120.48         2.41 o                         
   2  -8   8         39.80         37.44         1.57 o                         
   3  -8   8         14.86          7.61         0.83 o                         
   4  -8   8          1.43          4.17         0.76 o                         
   5  -8   8         80.87         76.79         2.27 o                         
   6  -8   8         31.29         28.51         1.59 o                         
   7  -8   8         45.15         44.55         2.05 o                         
  -8  -7   8         48.30         42.63         2.13 o                         
  -7  -7   8          6.21          4.42         1.00 o                         
  -6  -7   8         73.30         67.61         2.07 o                         
  -5  -7   8        296.97        301.60         3.97 o                         
  -4  -7   8        103.62         98.94         1.96 o                         
  -3  -7   8         68.09         71.98         1.69 o                         
  -2  -7   8         97.71         96.30         1.81 o                         
  -1  -7   8         33.33         32.78         0.98 o                         
   0  -7   8         33.26         32.38         1.10 o                         
   1  -7   8         14.94         14.90         0.87 o                         
   2  -7   8        391.68        371.05         3.97 o                         
   3  -7   8         25.65         21.68         0.98 o                         
   4  -7   8         14.11         12.34         0.87 o                         
   5  -7   8         25.96         27.15         1.33 o                         
   6  -7   8         96.58        101.91         2.79 o                         
   7  -7   8          4.09          0.55         1.00 o                         
   8  -7   8          0.01         -1.02         1.02 o                         
  -9  -6   8          9.96          8.45         1.40 o                         
  -8  -6   8         20.63         14.86         1.70 o                         
  -7  -6   8        105.85         99.03         2.45 o                         
  -6  -6   8         50.09         50.44         1.51 o                         
  -5  -6   8         73.56         77.59         2.14 o                         
  -4  -6   8        158.87        151.14         1.88 o                         
  -3  -6   8         22.38         23.06         0.97 o                         
  -2  -6   8         11.98         10.28         0.49 o                         
  -1  -6   8          6.85          3.95         0.34 o                         
   0  -6   8         11.31          8.75         0.50 o                         
   1  -6   8         53.78         51.33         1.40 o                         
   2  -6   8         72.08         66.17         1.52 o                         
   3  -6   8          2.01          1.37         0.47 o                         
   4  -6   8        218.79        225.08         3.01 o                         
   5  -6   8          3.25          0.19         0.62 o                         
   6  -6   8          0.88          0.52         0.79 o                         
   7  -6   8        168.02        190.22         4.47 o                         
   8  -6   8        123.15        155.98         5.40 o                         
  -9  -5   8          0.00         -0.83         0.83 o                         
  -8  -5   8          8.08          5.88         0.96 o                         
  -7  -5   8          6.49          4.62         0.69 o                         
  -6  -5   8         36.36         37.53         1.25 o                         
  -5  -5   8          5.02          6.52         0.61 o                         
  -4  -5   8         97.84         99.35         1.85 o                         
  -3  -5   8         99.08        103.44         1.80 o                         
  -2  -5   8        361.27        390.49         3.49 o                         
  -1  -5   8        143.24        167.16         2.16 o                         
   0  -5   8          0.00          0.01         0.19 o                         
   1  -5   8          6.17          4.13         0.41 o                         
   2  -5   8         11.24          8.09         0.62 o                         
   3  -5   8         43.60         47.23         1.40 o                         
   4  -5   8          2.10          2.00         0.49 o                         
   5  -5   8          7.56          5.03         0.71 o                         
   6  -5   8          8.92          8.03         1.10 o                         
   7  -5   8         34.74         33.45         2.19 o                         
   8  -5   8          4.29          3.01         1.23 o                         
 -10  -4   8         12.45          4.63         1.45 o                         
  -9  -4   8        123.39        124.62         3.82 o                         
  -8  -4   8          3.97          7.92         0.88 o                         
  -7  -4   8         38.53         40.62         1.95 o                         
  -6  -4   8        166.31        175.63         2.44 o                         
  -5  -4   8          2.42          1.73         0.36 o                         
  -4  -4   8          1.74          1.93         0.45 o                         
  -3  -4   8         10.21         13.24         0.56 o                         
  -2  -4   8          9.35          7.18         0.57 o                         
  -1  -4   8         69.02         72.03         1.15 o                         
   0  -4   8         10.67         12.12         0.63 o                         
   1  -4   8        203.98        205.19         2.18 o                         
   2  -4   8        788.44        746.81         5.64 o                         
   3  -4   8          2.32          3.07         0.39 o                         
   4  -4   8         84.26         78.65         1.80 o                         
   5  -4   8          0.87         -0.10         0.55 o                         
   6  -4   8         84.84         87.96         2.20 o                         
   7  -4   8         36.08         32.41         1.73 o                         
   8  -4   8          0.56         -1.05         1.05 o                         
 -10  -3   8         36.09         26.40         2.46 o                         
  -9  -3   8         94.25         88.10         2.61 o                         
  -8  -3   8        576.26        573.76         7.17 o                         
  -7  -3   8        194.58        211.78         3.27 o                         
  -6  -3   8          0.99          0.74         0.53 o                         
  -5  -3   8          5.80          4.82         0.61 o                         
  -4  -3   8          8.71          8.59         0.61 o                         
  -3  -3   8          2.51          2.94         0.68 o                         
  -2  -3   8        144.74        128.32         3.32 o                         
  -1  -3   8         39.95         40.29         0.93 o                         
   0  -3   8          6.83          9.72         0.59 o                         
   1  -3   8        301.69        306.57         2.68 o                         
   2  -3   8         92.62         97.80         1.71 o                         
   3  -3   8         37.29         35.88         1.11 o                         
   4  -3   8        423.19        417.48         4.25 o                         
   5  -3   8         40.23         38.45         1.56 o                         
   6  -3   8         20.50         19.97         1.24 o                         
   7  -3   8         21.15         21.44         1.51 o                         
   8  -3   8         36.03         34.45         1.98 o                         
 -10  -2   8          6.41          2.62         1.02 o                         
  -9  -2   8          2.57          1.27         0.73 o                         
  -8  -2   8         61.61         53.38         1.71 o                         
  -7  -2   8          1.83          0.97         0.56 o                         
  -6  -2   8          5.02          2.86         0.46 o                         
  -5  -2   8          0.64          0.56         0.36 o                         
  -4  -2   8        123.89        120.62         1.71 o                         
  -3  -2   8          2.02          1.92         0.53 o                         
  -2  -2   8        427.77        430.35         5.62 o                         
  -1  -2   8         17.26         19.51         0.59 o                         
   0  -2   8        241.90        229.88         2.19 o                         
   1  -2   8        973.63        973.24         5.80 o                         
   2  -2   8          3.73          2.67         0.39 o                         
   3  -2   8         16.19         16.95         0.77 o                         
   4  -2   8         12.91         13.44         0.90 o                         
   5  -2   8         25.37         22.30         1.20 o                         
   6  -2   8          3.12          2.33         0.76 o                         
   7  -2   8         97.56        101.28         3.34 o                         
   8  -2   8         18.04         15.07         1.68 o                         
 -10  -1   8        161.33        182.60         4.22 o                         
  -9  -1   8         26.55         23.18         1.44 o                         
  -8  -1   8        116.59        132.06         3.01 o                         
  -7  -1   8        113.12        125.55         2.32 o                         
  -6  -1   8         28.48         31.64         1.18 o                         
  -5  -1   8        140.10        139.98         1.85 o                         
  -4  -1   8        203.75        182.25         2.32 o                         
  -3  -1   8        114.72        136.66         1.71 o                         
  -2  -1   8        407.07        431.35         3.76 o                         
  -1  -1   8        926.43        938.82         5.98 o                         
   0  -1   8          0.17         -0.20         0.22 o                         
   1  -1   8         35.27         39.30         1.08 o                         
   2  -1   8          7.92         11.06         0.67 o                         
   3  -1   8         42.11         46.09         1.30 o                         
   4  -1   8          6.43          3.36         0.52 o                         
   5  -1   8         34.23         39.71         1.66 o                         
   6  -1   8         58.96         57.72         2.33 o                         
   7  -1   8        190.72        228.14         4.65 o                         
   8  -1   8        176.17        212.94         5.46 o                         
 -10   0   8        106.36        118.18         3.10 o                         
  -9   0   8         13.17         13.18         1.07 o                         
  -8   0   8         35.69         31.14         1.35 o                         
  -7   0   8        156.89        160.38         2.78 o                         
  -6   0   8         10.22          7.37         0.59 o                         
  -5   0   8          2.17          1.99         0.32 o                         
  -4   0   8        122.74        131.36         1.52 o                         
  -3   0   8        370.32        356.66         5.97 o                         
  -2   0   8        679.06        711.31         4.82 o                         
  -1   0   8        259.45        259.80         2.51 o                         
   0   0   8         31.42         29.88         0.97 o                         
   1   0   8          3.43          2.29         0.39 o                         
   2   0   8         21.92         21.21         0.82 o                         
   3   0   8          1.61          2.19         0.48 o                         
   4   0   8         33.64         27.39         1.25 o                         
   5   0   8          8.41          5.24         0.86 o                         
   6   0   8         35.04         37.80         2.51 o                         
   7   0   8        105.47        127.63         3.90 o                         
   8   0   8         15.01         14.56         3.97 o                         
 -10   1   8          1.55          1.82         0.81 o                         
  -9   1   8         54.53         48.10         2.02 o                         
  -8   1   8          6.26          3.44         0.65 o                         
  -7   1   8          0.17         -0.36         0.48 o                         
  -6   1   8         18.75         13.82         0.78 o                         
  -5   1   8          7.55          7.66         0.64 o                         
  -4   1   8          0.47          0.40         0.26 o                         
  -3   1   8         50.45         50.99         1.12 o                         
  -2   1   8          5.58          4.89         0.43 o                         
  -1   1   8         50.90         52.39         1.28 o                         
   0   1   8          1.05          1.41         0.38 o                         
   1   1   8        189.72        181.66         2.47 o                         
   2   1   8        129.64        104.82         1.91 o                         
   3   1   8        473.62        432.78         4.13 o                         
   4   1   8         88.78         84.51         2.08 o                         
   5   1   8         14.74          8.18         0.90 o                         
   6   1   8          9.04          7.22         1.01 o                         
   7   1   8          9.56          7.69         1.32 o                         
 -10   2   8         30.13         31.39         2.16 o                         
  -9   2   8         23.74         20.63         1.58 o                         
  -8   2   8         83.72         95.41         2.72 o                         
  -7   2   8         50.06         41.92         1.61 o                         
  -6   2   8          1.84          1.30         0.49 o                         
  -5   2   8         13.25         11.65         0.77 o                         
  -4   2   8          3.88          3.32         0.48 o                         
  -3   2   8          1.08         -0.32         0.32 o                         
  -2   2   8        194.75        182.79         2.42 o                         
  -1   2   8        754.74        740.79         5.83 o                         
   0   2   8         90.67         90.76         1.81 o                         
   1   2   8        138.92        123.08         2.11 o                         
   2   2   8         11.13         11.28         0.78 o                         
   3   2   8          0.04         -0.45         0.45 o                         
   4   2   8        426.71        409.63         4.91 o                         
   5   2   8         65.78         66.34         2.34 o                         
   6   2   8         28.43         29.98         2.53 o                         
   7   2   8          5.95          4.36         1.53 o                         
 -10   3   8         13.68         11.67         1.41 o                         
  -9   3   8         10.60          6.74         1.17 o                         
  -8   3   8          0.06         -0.55         0.55 o                         
  -7   3   8          6.88          4.43         0.75 o                         
  -6   3   8        144.34        155.19         2.90 o                         
  -5   3   8          3.38          2.83         0.58 o                         
  -4   3   8         36.76         38.00         1.34 o                         
  -3   3   8        580.87        588.92         5.01 o                         
  -2   3   8       1417.50       1404.10         7.89 o                         
  -1   3   8         51.03         48.86         1.28 o                         
   0   3   8          8.16          4.70         0.53 o                         
   1   3   8         59.30         44.86         1.47 o                         
   2   3   8        148.48        150.12         2.86 o                         
   3   3   8         44.62         40.32         1.59 o                         
   4   3   8          5.78          4.07         0.85 o                         
   5   3   8         26.42         25.32         1.65 o                         
   6   3   8         10.37         16.10         1.47 o                         
  -9   4   8          0.09         -0.86         0.86 o                         
  -8   4   8          0.19         -0.41         0.76 o                         
  -7   4   8         13.07         11.39         0.91 o                         
  -6   4   8         78.19         81.38         1.99 o                         
  -5   4   8        101.34         92.03         2.05 o                         
  -4   4   8        105.15        109.52         2.03 o                         
  -3   4   8        427.65        430.66         3.93 o                         
  -2   4   8        474.68        486.85         4.40 o                         
  -1   4   8        127.17        123.99         2.46 o                         
   0   4   8          8.71          7.90         0.72 o                         
   1   4   8         11.36          8.55         0.83 o                         
   2   4   8          9.26          6.85         0.87 o                         
   3   4   8         35.11         37.52         1.90 o                         
   4   4   8          1.70          0.28         0.96 o                         
   5   4   8          2.33         -0.11         1.05 o                         
  -9   5   8          0.33         -0.88         0.88 o                         
  -8   5   8        120.17        115.93         2.95 o                         
  -7   5   8         37.07         35.85         1.94 o                         
  -6   5   8         80.24         82.08         2.29 o                         
  -5   5   8         69.38         77.29         2.17 o                         
  -4   5   8         18.81         17.03         1.00 o                         
  -3   5   8         27.52         31.67         1.27 o                         
  -2   5   8        181.66        187.07         2.97 o                         
  -1   5   8         40.25         38.61         1.48 o                         
   0   5   8          6.68          3.65         0.67 o                         
   1   5   8         40.19         35.95         1.71 o                         
   2   5   8         95.82        108.26         3.04 o                         
   3   5   8         80.28         93.72         3.19 o                         
   4   5   8          4.87          5.29         1.39 o                         
   5   5   8          0.27         -1.14         1.14 o                         
  -8   6   8         34.49         35.94         2.07 o                         
  -7   6   8          9.11          5.77         1.03 o                         
  -6   6   8          0.33         -0.72         0.72 o                         
  -5   6   8         21.10         23.78         1.38 o                         
  -4   6   8          1.29          1.21         0.61 o                         
  -3   6   8         24.34         24.17         1.30 o                         
  -2   6   8         21.48         24.29         1.43 o                         
  -1   6   8         63.27         63.34         2.88 o                         
   0   6   8         21.37         21.15         1.49 o                         
   1   6   8         58.42         55.82         2.47 o                         
   2   6   8          0.12         -0.41         0.84 o                         
   3   6   8        381.56        465.87         7.78 o                         
   4   6   8         13.54         16.40         1.81 o                         
  -7   7   8         10.21          9.35         1.30 o                         
  -6   7   8          5.04          5.84         1.05 o                         
  -5   7   8          5.11          6.13         0.90 o                         
  -4   7   8          1.38          0.68         1.02 o                         
  -3   7   8          0.92         -0.16         0.68 o                         
  -2   7   8          0.57         -0.69         0.69 o                         
  -1   7   8         37.13         37.17         2.14 o                         
   0   7   8          0.02         -1.06         1.06 o                         
   1   7   8          0.55         -0.42         0.98 o                         
   2   7   8         25.93         22.46         1.85 o                         
  -6   8   8         52.07         66.30         3.31 o                         
  -5   8   8         74.71         88.58         3.80 o                         
  -4   8   8          5.33          1.52         1.04 o                         
  -3   8   8        210.57        268.20         6.20 o                         
  -2   8   8         66.24         85.67         4.15 o                         
  -1   8   8          0.15          0.42         1.22 o                         
   0   8   8         36.75         38.44         2.29 o                         
   1   8   8         57.24         49.01         3.03 o                         
  -1 -12   9          0.71         -0.61         0.84 o                         
   0 -12   9          0.13         -0.16         0.91 o                         
   1 -12   9         10.15          9.50         1.36 o                         
   2 -12   9          7.95          4.99         1.60 o                         
  -4 -11   9         91.40         95.97         4.15 o                         
  -3 -11   9         63.39         55.05         2.90 o                         
  -2 -11   9         28.30         24.66         1.65 o                         
  -1 -11   9          5.26          3.71         0.95 o                         
   0 -11   9         33.10         32.48         1.72 o                         
   1 -11   9          0.93         -0.88         0.88 o                         
   2 -11   9          1.27          0.10         0.89 o                         
   3 -11   9          7.94          4.74         1.32 o                         
   4 -11   9          4.93         -0.24         1.79 o                         
  -5 -10   9          0.29         -1.06         1.06 o                         
  -4 -10   9        180.65        184.95         5.60 o                         
  -3 -10   9         90.32         90.46         3.03 o                         
  -2 -10   9          4.19          2.45         0.78 o                         
  -1 -10   9          0.26          0.30         0.64 o                         
   0 -10   9         20.49         18.55         1.20 o                         
   1 -10   9         41.00         45.22         2.46 o                         
   2 -10   9          0.06         -0.82         0.82 o                         
   3 -10   9         15.99         15.09         1.42 o                         
   4 -10   9          2.70          0.86         1.24 o                         
   5 -10   9          1.59         -0.41         1.06 o                         
  -6  -9   9         32.14         27.46         1.86 o                         
  -5  -9   9         13.80         10.01         1.08 o                         
  -4  -9   9          8.66          5.63         0.89 o                         
  -3  -9   9         29.37         25.03         1.40 o                         
  -2  -9   9          1.87          0.80         0.53 o                         
  -1  -9   9        206.61        209.25         3.06 o                         
   0  -9   9         13.68          7.93         0.79 o                         
   1  -9   9         90.96         87.44         2.41 o                         
   2  -9   9          6.28          4.50         0.80 o                         
   3  -9   9        177.01        173.30         3.70 o                         
   4  -9   9          1.14         -0.76         0.76 o                         
   5  -9   9         25.58         25.18         1.62 o                         
   6  -9   9         40.62         45.35         2.28 o                         
  -7  -8   9          0.00         -0.98         0.98 o                         
  -6  -8   9        136.84        136.39         3.17 o                         
  -5  -8   9         35.98         33.01         1.40 o                         
  -4  -8   9         43.31         39.35         1.32 o                         
  -3  -8   9         42.74         35.94         1.33 o                         
  -2  -8   9          0.99          0.08         0.37 o                         
  -1  -8   9          7.02          4.24         0.51 o                         
   0  -8   9         79.34         74.08         1.54 o                         
   1  -8   9          7.47          7.90         0.81 o                         
   2  -8   9        254.17        241.58         3.56 o                         
   3  -8   9          2.79          2.02         0.62 o                         
   4  -8   9          0.00         -0.65         0.65 o                         
   5  -8   9          4.61          4.14         0.87 o                         
   6  -8   9         15.54         12.53         1.10 o                         
   7  -8   9         27.68         17.57         1.48 o                         
  -8  -7   9          2.20          0.78         0.93 o                         
  -7  -7   9         14.33          9.53         0.79 o                         
  -6  -7   9         24.85         23.26         1.15 o                         
  -5  -7   9         16.52         14.04         0.67 o                         
  -4  -7   9        147.92        142.74         3.02 o                         
  -3  -7   9         45.14         48.44         1.68 o                         
  -2  -7   9         72.50         72.45         1.76 o                         
  -1  -7   9          8.55          6.44         0.49 o                         
   0  -7   9          6.03          6.50         0.49 o                         
   1  -7   9          0.29         -0.35         0.35 o                         
   2  -7   9         97.97         93.19         1.96 o                         
   3  -7   9          4.82          2.42         0.60 o                         
   4  -7   9          9.54          8.41         0.86 o                         
   5  -7   9          7.18          8.22         0.90 o                         
   6  -7   9         81.61         98.03         2.76 o                         
   7  -7   9          1.07          0.63         0.95 o                         
  -8  -6   9         52.43         50.82         1.92 o                         
  -7  -6   9        148.59        136.57         2.45 o                         
  -6  -6   9         59.36         60.08         1.49 o                         
  -5  -6   9         11.70         11.98         0.85 o                         
  -4  -6   9        111.29        114.54         2.06 o                         
  -3  -6   9         15.69         15.68         0.88 o                         
  -2  -6   9         50.42         45.52         1.26 o                         
  -1  -6   9        125.44        129.31         2.09 o                         
   0  -6   9         20.35         26.89         0.91 o                         
   1  -6   9         49.52         46.03         1.22 o                         
   2  -6   9        257.71        254.47         3.06 o                         
   3  -6   9         98.13         99.44         2.11 o                         
   4  -6   9         92.27         97.11         2.53 o                         
   5  -6   9         37.88         42.62         1.68 o                         
   6  -6   9         41.39         45.39         2.19 o                         
   7  -6   9         77.81         90.81         4.97 o                         
  -9  -5   9          0.19         -0.95         0.95 o                         
  -8  -5   9          0.03          0.07         0.75 o                         
  -7  -5   9         71.98         73.46         1.82 o                         
  -6  -5   9          4.17          2.48         0.70 o                         
  -5  -5   9          0.83         -0.25         0.58 o                         
  -4  -5   9          0.20         -0.10         0.27 o                         
  -3  -5   9        106.61        113.17         1.95 o                         
  -2  -5   9         37.89         36.64         1.11 o                         
  -1  -5   9          1.13          0.19         0.34 o                         
   0  -5   9        126.37        128.05         2.04 o                         
   1  -5   9         16.34         18.35         0.72 o                         
   2  -5   9        341.44        336.94         4.06 o                         
   3  -5   9        615.64        623.70         5.59 o                         
   4  -5   9          9.25          9.33         0.89 o                         
   5  -5   9         53.19         49.75         1.87 o                         
   6  -5   9          6.84          6.23         1.04 o                         
   7  -5   9          1.13          2.72         1.04 o                         
  -9  -4   9         70.85         64.40         3.65 o                         
  -8  -4   9         26.96         19.89         1.32 o                         
  -7  -4   9         10.20          7.41         0.69 o                         
  -6  -4   9        164.04        175.00         3.21 o                         
  -5  -4   9          1.57          1.06         0.43 o                         
  -4  -4   9         27.35         24.71         0.82 o                         
  -3  -4   9         27.71         26.18         1.62 o                         
  -2  -4   9          0.01         -0.55         0.55 o                         
  -1  -4   9         16.54         19.23         0.64 o                         
   0  -4   9        196.89        191.48         2.40 o                         
   1  -4   9        768.99        772.72         4.72 o                         
   2  -4   9         11.22         10.06         0.71 o                         
   3  -4   9        200.76        203.14         3.09 o                         
   4  -4   9         16.07         14.19         0.93 o                         
   5  -4   9          5.02          5.53         0.79 o                         
   6  -4   9         15.30         15.15         1.40 o                         
   7  -4   9         11.10          7.72         0.90 o                         
 -10  -3   9         43.48         39.71         3.29 o                         
  -9  -3   9         80.23         69.74         2.31 o                         
  -8  -3   9         95.40         98.26         2.10 o                         
  -7  -3   9         26.21         22.96         0.82 o                         
  -6  -3   9         58.45         64.78         2.34 o                         
  -5  -3   9         22.41         23.00         0.93 o                         
  -4  -3   9          0.00         -0.30         0.39 o                         
  -3  -3   9         30.39         39.67         2.10 o                         
  -2  -3   9        322.40        322.91         5.70 o                         
  -1  -3   9         36.42         42.64         1.33 o                         
   0  -3   9        245.83        252.36         3.41 o                         
   1  -3   9          1.98          2.52         0.36 o                         
   2  -3   9       2293.00       2260.08        11.36 o                         
   3  -3   9         15.39         17.52         0.94 o                         
   4  -3   9          0.36         -0.03         0.40 o                         
   5  -3   9          5.79          4.50         0.78 o                         
   6  -3   9         40.57         38.99         1.92 o                         
   7  -3   9         15.64         11.83         1.21 o                         
 -10  -2   9         10.58          7.65         1.29 o                         
  -9  -2   9         11.31         10.91         1.32 o                         
  -8  -2   9          2.20          1.16         0.64 o                         
  -7  -2   9          0.57          0.00         0.43 o                         
  -6  -2   9          2.97          2.81         0.54 o                         
  -5  -2   9        220.03        234.50         3.03 o                         
  -4  -2   9         50.93         48.95         1.26 o                         
  -3  -2   9         29.49         27.02         1.22 o                         
  -2  -2   9          3.98          5.21         0.74 o                         
  -1  -2   9          2.11          1.75         0.30 o                         
   0  -2   9         56.95         57.13         1.40 o                         
   1  -2   9         63.88         74.37         1.40 o                         
   2  -2   9        208.99        201.88         2.67 o                         
   3  -2   9         66.07         62.96         1.60 o                         
   4  -2   9          2.24          0.03         0.51 o                         
   5  -2   9          1.85          1.58         0.61 o                         
   6  -2   9          6.16          4.38         0.87 o                         
   7  -2   9        179.07        208.15         4.30 o                         
 -10  -1   9         31.88         26.20         2.20 o                         
  -9  -1   9          6.16          1.50         0.82 o                         
  -8  -1   9          3.01          0.64         0.54 o                         
  -7  -1   9          5.94          7.74         0.63 o                         
  -6  -1   9          3.13          2.50         0.43 o                         
  -5  -1   9         70.07         68.31         1.59 o                         
  -4  -1   9        340.45        353.44         3.82 o                         
  -3  -1   9         65.91         67.77         1.30 o                         
  -2  -1   9        187.31        180.84         2.29 o                         
  -1  -1   9          1.18          1.43         0.34 o                         
   0  -1   9          0.00         -0.26         0.26 o                         
   1  -1   9         26.81         26.06         1.03 o                         
   2  -1   9         11.72         10.16         0.71 o                         
   3  -1   9         20.34         17.77         0.91 o                         
   4  -1   9          1.36          0.65         0.47 o                         
   5  -1   9          4.53          3.94         0.74 o                         
   6  -1   9         24.06         23.93         1.66 o                         
   7  -1   9          2.04         -0.16         0.90 o                         
 -10   0   9         26.00         24.63         1.67 o                         
  -9   0   9          4.14          1.95         0.81 o                         
  -8   0   9          8.26          7.44         0.87 o                         
  -7   0   9          0.85         -0.49         0.49 o                         
  -6   0   9        110.92        126.21         2.09 o                         
  -5   0   9          1.16          1.63         0.32 o                         
  -4   0   9        121.26        121.13         2.15 o                         
  -3   0   9          0.00         -0.13         0.29 o                         
  -2   0   9        431.20        408.88         4.35 o                         
  -1   0   9        140.51        142.39         1.86 o                         
   0   0   9          0.01          5.23         0.48 o                         
   1   0   9        133.96        119.10         2.03 o                         
   2   0   9         84.59         49.02         1.44 o                         
   3   0   9        116.88        103.66         1.92 o                         
   4   0   9          0.91         -0.49         0.52 o                         
   5   0   9         82.90        104.64         2.63 o                         
   6   0   9          1.56          1.65         1.01 o                         
   7   0   9         29.99         32.59         2.39 o                         
 -10   1   9          4.19          1.39         1.04 o                         
  -9   1   9          1.87         -0.82         0.82 o                         
  -8   1   9         86.41         90.70         2.48 o                         
  -7   1   9          4.75          5.23         0.64 o                         
  -6   1   9          0.05          0.20         0.43 o                         
  -5   1   9         26.29         25.80         1.00 o                         
  -4   1   9          6.09          5.88         0.47 o                         
  -3   1   9        268.53        265.64         3.21 o                         
  -2   1   9        640.80        638.87         4.53 o                         
  -1   1   9          0.36         -0.28         0.33 o                         
   0   1   9         85.31         78.80         1.74 o                         
   1   1   9        358.96        301.87         3.80 o                         
   2   1   9          0.11          0.06         0.38 o                         
   3   1   9         24.48         30.40         1.29 o                         
   4   1   9          9.75         12.94         1.01 o                         
   5   1   9          0.56         -0.66         0.66 o                         
   6   1   9          7.35          5.28         0.98 o                         
 -10   2   9          1.07         -0.98         0.98 o                         
  -9   2   9         24.60         20.85         1.54 o                         
  -8   2   9          0.10         -0.03         0.67 o                         
  -7   2   9         30.43         27.78         1.35 o                         
  -6   2   9         66.58         63.96         1.87 o                         
  -5   2   9         51.87         52.17         2.14 o                         
  -4   2   9        270.62        269.33         3.31 o                         
  -3   2   9        215.40        221.65         3.05 o                         
  -2   2   9         74.61         81.28         1.67 o                         
  -1   2   9         20.55         19.93         1.01 o                         
   0   2   9         73.30         72.79         1.85 o                         
   1   2   9        144.92        148.95         2.42 o                         
   2   2   9         40.00         29.91         1.36 o                         
   3   2   9          0.63          1.20         0.80 o                         
   4   2   9         26.02         24.18         1.37 o                         
   5   2   9         19.26         18.68         1.49 o                         
   6   2   9          1.22         -1.00         1.00 o                         
  -9   3   9          6.91          3.14         1.04 o                         
  -8   3   9          5.37          1.72         0.83 o                         
  -7   3   9         78.33         75.15         2.67 o                         
  -6   3   9         37.08         36.94         1.50 o                         
  -5   3   9        596.99        604.02         6.20 o                         
  -4   3   9         52.73         52.94         1.62 o                         
  -3   3   9         15.49         16.60         0.90 o                         
  -2   3   9         87.98         93.67         2.03 o                         
  -1   3   9         22.21         20.98         1.18 o                         
   0   3   9         16.50         14.34         0.85 o                         
   1   3   9         27.67         23.47         1.31 o                         
   2   3   9         15.15          9.75         0.90 o                         
   3   3   9          2.02          4.14         0.75 o                         
   4   3   9          0.99          1.38         0.82 o                         
   5   3   9          1.15         -0.94         0.94 o                         
  -9   4   9          0.03         -0.97         0.97 o                         
  -8   4   9         16.83         12.81         1.39 o                         
  -7   4   9          1.49          1.11         0.88 o                         
  -6   4   9          9.53          9.48         1.00 o                         
  -5   4   9        123.03        129.54         2.99 o                         
  -4   4   9        571.62        610.38         6.24 o                         
  -3   4   9        294.41        297.40         3.72 o                         
  -2   4   9         39.62         39.77         1.38 o                         
  -1   4   9         14.52         11.43         0.82 o                         
   0   4   9          1.41          0.70         0.53 o                         
   1   4   9          3.73          2.07         0.59 o                         
   2   4   9          1.01          1.44         0.75 o                         
   3   4   9          1.12          0.28         1.09 o                         
   4   4   9          0.18         -0.92         0.92 o                         
  -8   5   9         14.35          9.94         1.64 o                         
  -7   5   9         27.71         27.05         2.07 o                         
  -6   5   9          0.05         -0.84         0.84 o                         
  -5   5   9         47.54         43.46         1.86 o                         
  -4   5   9         10.47          5.07         0.70 o                         
  -3   5   9          8.02          5.45         0.68 o                         
  -2   5   9          4.53          1.45         0.65 o                         
  -1   5   9        100.60        110.49         2.76 o                         
   0   5   9          8.43          9.60         0.95 o                         
   1   5   9          2.88          2.47         0.81 o                         
   2   5   9         56.57         75.86         2.95 o                         
   3   5   9         48.95         54.76         2.61 o                         
   4   5   9          7.45          4.12         1.65 o                         
  -7   6   9         16.43         18.50         1.79 o                         
  -6   6   9          0.14         -0.80         0.80 o                         
  -5   6   9         12.46         10.84         1.14 o                         
  -4   6   9         48.09         54.79         2.08 o                         
  -3   6   9         15.11         16.73         1.20 o                         
  -2   6   9         51.12         53.58         2.22 o                         
  -1   6   9          2.28          4.37         1.06 o                         
   0   6   9          2.24          3.87         0.90 o                         
   1   6   9         67.01         79.43         2.91 o                         
   2   6   9         32.99         32.05         1.99 o                         
  -6   7   9          1.93          0.58         0.98 o                         
  -5   7   9          1.95         -0.50         0.85 o                         
  -4   7   9          0.05         -0.78         0.78 o                         
  -3   7   9          0.55          0.20         0.82 o                         
  -2   7   9         35.91         38.57         2.28 o                         
  -1   7   9          9.18          6.13         1.08 o                         
   0   7   9          9.15          7.52         1.38 o                         
   1   7   9        117.50        134.52         5.11 o                         
  -3   8   9         38.68         41.12         2.36 o                         
  -3 -11  10          0.15         -0.81         0.81 o                         
  -2 -11  10         56.97         52.90         2.93 o                         
  -1 -11  10         12.76         11.40         1.45 o                         
   0 -11  10         12.74         10.59         1.25 o                         
   1 -11  10         14.30          7.76         2.03 o                         
   2 -11  10          0.16         -0.37         0.93 o                         
   3 -11  10         20.34         11.93         1.53 o                         
  -5 -10  10          9.09          9.07         2.00 o                         
  -4 -10  10          0.59         -1.24         1.24 o                         
  -3 -10  10          3.43         -0.59         0.67 o                         
  -2 -10  10         14.55         10.69         1.24 o                         
  -1 -10  10          0.32         -0.65         0.65 o                         
   0 -10  10         17.51         17.54         1.11 o                         
   1 -10  10         16.14         19.99         1.45 o                         
   2 -10  10         30.02         25.11         1.56 o                         
   3 -10  10         17.16         16.93         1.72 o                         
   4 -10  10          0.81         -1.23         1.23 o                         
  -6  -9  10         11.23          8.48         1.14 o                         
  -5  -9  10         13.61          8.93         1.19 o                         
  -4  -9  10         53.63         57.27         2.87 o                         
  -3  -9  10          3.77          1.52         0.78 o                         
  -2  -9  10         20.03         17.76         1.20 o                         
  -1  -9  10        164.48        179.56         2.60 o                         
   0  -9  10        120.20        114.55         2.11 o                         
   1  -9  10         13.60          9.33         0.94 o                         
   2  -9  10         15.69         19.78         1.33 o                         
   3  -9  10         23.96         16.42         1.32 o                         
   4  -9  10          0.68          0.05         1.14 o                         
   5  -9  10          1.41         -0.29         1.15 o                         
  -7  -8  10         80.12         73.43         4.23 o                         
  -6  -8  10         26.07         19.79         1.82 o                         
  -5  -8  10         21.95         23.02         1.49 o                         
  -4  -8  10         43.80         46.31         1.99 o                         
  -3  -8  10          1.33          0.82         0.60 o                         
  -2  -8  10          0.63         -0.37         0.59 o                         
  -1  -8  10         35.81         33.42         1.32 o                         
   0  -8  10        177.46        177.85         2.08 o                         
   1  -8  10          5.24          0.75         0.79 o                         
   2  -8  10          0.11         -0.54         0.54 o                         
   3  -8  10          0.02         -0.55         0.55 o                         
   4  -8  10          1.08         -0.90         0.90 o                         
   5  -8  10         32.06         28.27         1.80 o                         
   6  -8  10         11.98         10.35         1.38 o                         
  -7  -7  10          0.20         -0.93         1.20 o                         
  -6  -7  10         22.77         19.72         1.34 o                         
  -5  -7  10        113.44        110.57         2.62 o                         
  -4  -7  10          6.03          4.18         0.90 o                         
  -3  -7  10          0.15         -0.27         0.49 o                         
  -2  -7  10         37.62         46.36         1.77 o                         
  -1  -7  10         21.42         18.95         0.98 o                         
   0  -7  10         19.15         17.20         0.97 o                         
   1  -7  10          0.09         -0.41         0.41 o                         
   2  -7  10        275.59        299.45         4.33 o                         
   3  -7  10          9.79         10.86         0.93 o                         
   4  -7  10         33.55         36.00         1.73 o                         
   5  -7  10         43.27         54.31         3.18 o                         
   6  -7  10         49.24         57.02         2.16 o                         
  -8  -6  10          1.11         -0.82         1.08 o                         
  -7  -6  10          3.58          1.28         0.75 o                         
  -6  -6  10          0.91         -0.51         0.51 o                         
  -5  -6  10          4.03          2.28         0.58 o                         
  -4  -6  10         18.43         18.16         0.83 o                         
  -3  -6  10          9.76         14.04         0.70 o                         
  -2  -6  10          5.41          4.48         0.54 o                         
  -1  -6  10          1.66          1.03         0.44 o                         
   0  -6  10          0.07         -0.38         0.38 o                         
   1  -6  10         51.05         53.00         1.30 o                         
   2  -6  10          1.20         -0.06         0.43 o                         
   3  -6  10         29.55         27.67         1.28 o                         
   4  -6  10          5.32          2.70         0.74 o                         
   5  -6  10          7.79          9.57         1.38 o                         
   6  -6  10         58.06         66.63         2.77 o                         
  -8  -5  10         30.37         30.32         2.40 o                         
  -7  -5  10          8.74         10.16         1.04 o                         
  -6  -5  10          0.05         -0.65         0.65 o                         
  -5  -5  10         89.21         90.44         1.72 o                         
  -4  -5  10         63.68         59.45         2.26 o                         
  -3  -5  10        152.96        165.78         3.11 o                         
  -2  -5  10        294.73        307.89         4.19 o                         
  -1  -5  10        114.99        115.79         2.07 o                         
   0  -5  10        851.20        844.70         6.81 o                         
   1  -5  10         16.84         17.75         0.81 o                         
   2  -5  10         76.53         79.46         1.74 o                         
   3  -5  10         41.56         38.45         1.50 o                         
   4  -5  10          1.92          0.07         0.64 o                         
   5  -5  10         31.08         34.18         1.98 o                         
   6  -5  10         25.06         27.07         1.77 o                         
   7  -5  10          0.50         -1.03         1.03 o                         
  -9  -4  10          3.45          0.58         1.36 o                         
  -8  -4  10          1.02         -0.23         1.14 o                         
  -7  -4  10         12.41         12.80         1.10 o                         
  -6  -4  10        107.28        107.91         2.35 o                         
  -5  -4  10         10.64         13.86         1.03 o                         
  -4  -4  10         42.06         40.48         1.53 o                         
  -3  -4  10          3.54          1.52         0.83 o                         
  -2  -4  10          0.40         -0.66         0.66 o                         
  -1  -4  10        305.67        310.85         4.83 o                         
   0  -4  10        285.32        293.52         3.35 o                         
   1  -4  10        143.41        150.62         2.04 o                         
   2  -4  10        198.09        196.74         2.78 o                         
   3  -4  10         49.59         49.93         1.63 o                         
   4  -4  10          2.02          0.22         0.60 o                         
   5  -4  10         31.11         30.98         1.58 o                         
   6  -4  10         14.09         12.42         1.18 o                         
   7  -4  10         11.02          6.61         1.28 o                         
  -9  -3  10          6.48          4.37         1.09 o                         
  -8  -3  10         14.74         14.99         1.79 o                         
  -7  -3  10          1.05         -0.66         0.66 o                         
  -6  -3  10          7.98         11.72         0.81 o                         
  -5  -3  10         18.26         17.79         0.82 o                         
  -4  -3  10         22.23         20.95         1.11 o                         
  -3  -3  10        254.22        257.77         5.47 o                         
  -2  -3  10          3.07          0.61         0.73 o                         
  -1  -3  10         86.89         97.50         1.63 o                         
   0  -3  10        182.95        183.73         2.57 o                         
   1  -3  10         61.70         57.88         1.24 o                         
   2  -3  10         58.63         60.01         1.49 o                         
   3  -3  10         20.19         16.81         1.09 o                         
   4  -3  10          2.90          1.04         0.62 o                         
   5  -3  10         17.48         17.94         1.09 o                         
   6  -3  10         60.01         67.56         2.27 o                         
   7  -3  10         36.05         36.47         1.95 o                         
  -9  -2  10         24.19         25.51         1.59 o                         
  -8  -2  10          7.43          3.00         0.93 o                         
  -7  -2  10        274.71        263.73         4.26 o                         
  -6  -2  10         65.49         59.26         1.94 o                         
  -5  -2  10         14.91         14.80         0.72 o                         
  -4  -2  10        132.73        139.27         2.69 o                         
  -3  -2  10        136.81        143.76         2.46 o                         
  -2  -2  10         20.43         17.83         1.02 o                         
  -1  -2  10         85.54         80.10         1.48 o                         
   0  -2  10         46.71         44.45         1.34 o                         
   1  -2  10          0.36          0.17         0.32 o                         
   2  -2  10        345.18        333.29         3.59 o                         
   3  -2  10         19.14         14.75         0.98 o                         
   4  -2  10         79.76         72.10         2.18 o                         
   5  -2  10        162.79        198.59         4.04 o                         
   6  -2  10        111.82        139.33         3.81 o                         
  -9  -1  10          7.29          3.35         0.94 o                         
  -8  -1  10          0.69         -0.77         0.77 o                         
  -7  -1  10         23.22         26.60         1.48 o                         
  -6  -1  10         51.51         57.51         1.89 o                         
  -5  -1  10          0.66          0.04         0.48 o                         
  -4  -1  10         59.27         60.96         1.29 o                         
  -3  -1  10        264.57        276.38         3.08 o                         
  -2  -1  10          7.92          8.71         0.59 o                         
  -1  -1  10         38.80         36.82         1.24 o                         
   0  -1  10         18.62         19.02         0.75 o                         
   1  -1  10          0.62         -0.39         0.39 o                         
   2  -1  10         37.71         29.73         1.34 o                         
   3  -1  10          6.85          3.71         0.61 o                         
   4  -1  10          0.83          1.11         0.50 o                         
   5  -1  10         24.34         26.18         1.56 o                         
   6  -1  10         45.37         44.03         2.28 o                         
  -9   0  10         27.80         23.12         1.43 o                         
  -8   0  10          9.35          8.75         0.83 o                         
  -7   0  10         29.69         30.11         1.39 o                         
  -6   0  10          0.45         -0.63         0.63 o                         
  -5   0  10         13.50         15.57         0.98 o                         
  -4   0  10        113.32        117.30         2.28 o                         
  -3   0  10        125.03        129.24         2.22 o                         
  -2   0  10         94.95         96.09         2.13 o                         
  -1   0  10          0.15          0.35         0.29 o                         
   0   0  10        344.95        326.29         3.45 o                         
   1   0  10          0.48         -0.39         0.39 o                         
   2   0  10          7.73          5.50         0.68 o                         
   3   0  10          5.96          4.56         0.68 o                         
   4   0  10         10.88          9.83         1.24 o                         
   5   0  10         10.31         11.76         1.06 o                         
   6   0  10         88.35        103.91         3.14 o                         
  -9   1  10         17.53         12.34         1.18 o                         
  -8   1  10         12.77         12.94         1.15 o                         
  -7   1  10         11.51          8.82         0.73 o                         
  -6   1  10          1.19          0.84         0.48 o                         
  -5   1  10        125.35        126.63         2.80 o                         
  -4   1  10        306.03        308.28         4.14 o                         
  -3   1  10        392.86        424.92         4.22 o                         
  -2   1  10          0.08         -0.32         0.32 o                         
  -1   1  10        242.84        234.27         2.90 o                         
   0   1  10         25.38         21.75         1.06 o                         
   1   1  10          1.83          5.78         0.64 o                         
   2   1  10        341.32        316.86         4.08 o                         
   3   1  10         71.47         67.38         1.77 o                         
   4   1  10          0.12          0.67         0.73 o                         
   5   1  10          6.42          5.44         1.00 o                         
  -9   2  10         18.30         20.45         1.82 o                         
  -8   2  10          1.76          0.52         0.93 o                         
  -7   2  10         17.46         17.28         1.26 o                         
  -6   2  10         98.54        107.21         2.47 o                         
  -5   2  10         88.12         92.71         2.22 o                         
  -4   2  10        273.71        284.33         3.29 o                         
  -3   2  10          1.96          1.58         0.42 o                         
  -2   2  10         62.68         64.00         1.81 o                         
  -1   2  10          3.31          1.28         0.46 o                         
   0   2  10         23.20         17.78         1.09 o                         
   1   2  10          1.22         -0.59         0.59 o                         
   2   2  10         29.88         30.89         1.36 o                         
   3   2  10          9.06          6.64         0.91 o                         
   4   2  10          0.56          1.41         0.87 o                         
   5   2  10         12.47          9.47         1.20 o                         
  -9   3  10          0.00         -1.03         1.03 o                         
  -8   3  10         73.41         70.66         3.52 o                         
  -7   3  10         46.84         43.23         2.21 o                         
  -6   3  10         76.81         80.44         2.40 o                         
  -5   3  10          9.95          9.01         0.88 o                         
  -4   3  10        497.93        523.66         6.88 o                         
  -3   3  10         20.71         19.70         1.02 o                         
  -2   3  10          0.00         -0.32         0.53 o                         
  -1   3  10          0.48          0.14         0.52 o                         
   0   3  10          0.07         -0.55         0.55 o                         
   1   3  10         12.64         14.41         0.92 o                         
   2   3  10          7.10         10.06         1.09 o                         
   3   3  10         17.30         14.48         1.25 o                         
   4   3  10         16.33         17.97         1.36 o                         
  -8   4  10         21.49         22.30         1.75 o                         
  -7   4  10          2.63          1.07         0.83 o                         
  -6   4  10         14.59         13.68         1.18 o                         
  -5   4  10          1.54          3.66         0.80 o                         
  -4   4  10         28.59         26.34         1.38 o                         
  -3   4  10         86.42         85.82         2.44 o                         
  -2   4  10          2.02          1.11         0.65 o                         
  -1   4  10          4.26          1.55         0.70 o                         
   0   4  10        140.18        154.34         3.36 o                         
   1   4  10         38.77         47.05         2.46 o                         
   2   4  10         46.17         55.81         2.24 o                         
   3   4  10         58.51         63.41         2.66 o                         
  -7   5  10         21.31         22.24         1.74 o                         
  -6   5  10         47.43         47.03         2.26 o                         
  -5   5  10          3.10          1.99         1.11 o                         
  -4   5  10         35.74         36.01         2.01 o                         
  -3   5  10          0.77          0.24         0.74 o                         
  -2   5  10         17.93         14.06         1.53 o                         
  -1   5  10         68.14         69.73         3.60 o                         
   0   5  10         19.44         18.07         1.34 o                         
   1   5  10        204.31        246.22         6.03 o                         
   2   5  10         19.23         17.73         1.55 o                         
  -6   6  10          0.65         -1.04         1.04 o                         
  -5   6  10         10.82          9.56         1.24 o                         
  -4   6  10         18.71         20.68         1.69 o                         
  -3   6  10         80.10         94.39         2.64 o                         
  -2   6  10         10.87         11.15         1.22 o                         
  -1   6  10          1.36          0.85         0.79 o                         
   0   6  10         93.68        103.04         3.55 o                         
   1   6  10        197.61        218.87         5.03 o                         
  -3   7  10         11.01         10.20         1.15 o                         
  -2   7  10          7.44          4.16         1.82 o                         
  -1 -11  11         68.62         76.48         2.67 o                         
   0 -11  11          0.54         -1.03         1.03 o                         
   1 -11  11         13.01          8.54         1.47 o                         
  -4 -10  11          2.97          0.23         1.03 o                         
  -3 -10  11         21.94         19.39         1.84 o                         
  -2 -10  11          0.29         -0.67         0.83 o                         
  -1 -10  11          6.31          0.72         0.85 o                         
   0 -10  11         26.91         27.50         2.03 o                         
   1 -10  11         82.94         87.12         2.76 o                         
   2 -10  11          3.98          0.27         1.24 o                         
   3 -10  11          3.66          0.69         1.18 o                         
  -5  -9  11          1.06          0.09         0.88 o                         
  -4  -9  11         32.43         32.83         1.82 o                         
  -3  -9  11          1.53          0.34         0.77 o                         
  -2  -9  11        155.90        158.96         4.91 o                         
  -1  -9  11          7.75          5.70         0.76 o                         
   0  -9  11        238.00        237.07         5.05 o                         
   1  -9  11          5.37          5.62         0.77 o                         
   2  -9  11          5.49          3.75         0.95 o                         
   3  -9  11         29.80         24.19         1.77 o                         
   4  -9  11          0.63         -0.67         0.90 o                         
  -6  -8  11         17.42         13.20         1.36 o                         
  -5  -8  11         38.25         39.10         1.78 o                         
  -4  -8  11          0.01         -0.72         0.72 o                         
  -3  -8  11          0.07         -0.14         0.92 o                         
  -2  -8  11          5.02          5.21         0.67 o                         
  -1  -8  11          6.67          4.67         0.76 o                         
   0  -8  11         40.13         38.06         1.69 o                         
   1  -8  11          2.02          1.28         0.54 o                         
   2  -8  11         66.08         74.88         2.40 o                         
   3  -8  11          0.19         -0.94         0.94 o                         
   4  -8  11        296.17        349.95         7.26 o                         
   5  -8  11          1.06         -1.07         1.07 o                         
  -7  -7  11         63.35         67.01         3.46 o                         
  -6  -7  11         48.00         48.57         2.69 o                         
  -5  -7  11         20.44         20.83         1.33 o                         
  -4  -7  11          1.67          0.48         0.71 o                         
  -3  -7  11         13.33         13.34         0.97 o                         
  -2  -7  11          1.92          2.10         0.40 o                         
  -1  -7  11         15.99         17.85         1.13 o                         
   0  -7  11        111.94        125.04         3.11 o                         
   1  -7  11        218.49        246.17         4.98 o                         
   2  -7  11          0.25         -0.45         0.45 o                         
   3  -7  11          1.03         -0.67         0.67 o                         
   4  -7  11         65.12         63.47         2.35 o                         
   5  -7  11         19.81         21.57         1.65 o                         
  -7  -6  11          9.25          8.23         1.34 o                         
  -6  -6  11          2.49          1.85         0.67 o                         
  -5  -6  11         12.13         13.06         0.99 o                         
  -4  -6  11         79.07         75.79         3.03 o                         
  -3  -6  11         26.36         22.50         1.94 o                         
  -2  -6  11         26.35         20.39         1.40 o                         
  -1  -6  11         28.83         26.63         1.26 o                         
   0  -6  11         15.74         14.91         0.80 o                         
   1  -6  11         35.88         33.48         1.87 o                         
   2  -6  11          2.73          0.11         0.50 o                         
   3  -6  11          1.57          0.08         0.68 o                         
   4  -6  11          1.58         -0.29         0.97 o                         
   5  -6  11         52.08         52.07         2.46 o                         
   6  -6  11         10.90          8.38         1.39 o                         
  -8  -5  11         16.22         11.48         1.29 o                         
  -7  -5  11          6.99          5.40         0.81 o                         
  -6  -5  11         13.19         13.53         1.05 o                         
  -5  -5  11         18.10         14.96         1.35 o                         
  -4  -5  11          4.02          2.00         0.81 o                         
  -3  -5  11          3.05         -0.82         1.15 o                         
  -2  -5  11          3.95          3.28         1.20 o                         
  -1  -5  11        228.76        231.76         3.98 o                         
   0  -5  11        139.87        145.34         2.26 o                         
   1  -5  11        367.63        381.04         4.97 o                         
   2  -5  11        162.87        165.15         2.71 o                         
   3  -5  11          2.31          2.21         0.70 o                         
   4  -5  11         29.09         28.48         1.68 o                         
   5  -5  11          7.32          4.50         1.20 o                         
   6  -5  11         33.28         31.41         2.33 o                         
  -8  -4  11         31.53         34.01         1.98 o                         
  -7  -4  11         16.20         16.20         1.04 o                         
  -6  -4  11          3.60          1.98         1.09 o                         
  -5  -4  11         70.75         71.09         2.80 o                         
  -4  -4  11         79.52         73.49         2.02 o                         
  -3  -4  11          3.44          0.87         1.06 o                         
  -2  -4  11         48.13         50.86         2.58 o                         
  -1  -4  11         25.26         21.66         1.30 o                         
   0  -4  11        590.00        615.99         5.20 o                         
   1  -4  11        153.61        158.30         2.72 o                         
   2  -4  11          7.84          6.92         0.91 o                         
   3  -4  11         10.58          8.30         0.79 o                         
   4  -4  11          0.92          0.33         0.77 o                         
   5  -4  11          0.00         -0.87         0.87 o                         
   6  -4  11         27.14         27.44         2.28 o                         
  -8  -3  11          0.02         -0.75         0.75 o                         
  -7  -3  11         21.88         21.57         1.19 o                         
  -6  -3  11         43.88         46.26         2.05 o                         
  -5  -3  11          3.25          1.93         0.99 o                         
  -4  -3  11         11.15          8.90         0.90 o                         
  -3  -3  11         11.46          8.97         1.39 o                         
  -2  -3  11          2.52          2.34         0.59 o                         
  -1  -3  11          3.03          2.08         0.57 o                         
   0  -3  11          3.31          2.23         0.58 o                         
   1  -3  11        100.73        106.34         1.73 o                         
   2  -3  11          8.28          5.69         0.67 o                         
   3  -3  11        202.99        217.17         3.69 o                         
   4  -3  11         27.94         32.90         2.26 o                         
   5  -3  11        108.52        119.17         3.31 o                         
   6  -3  11         11.75         10.31         1.26 o                         
  -9  -2  11          3.98          1.13         0.92 o                         
  -8  -2  11          5.43          4.22         0.94 o                         
  -7  -2  11          3.77          1.49         1.12 o                         
  -6  -2  11        377.92        397.04         6.02 o                         
  -5  -2  11         73.90         79.77         2.76 o                         
  -4  -2  11         25.20         25.27         1.39 o                         
  -3  -2  11         66.76         65.55         2.58 o                         
  -2  -2  11         66.58         67.81         2.10 o                         
  -1  -2  11        211.76        220.18         2.83 o                         
   0  -2  11         52.52         53.52         1.56 o                         
   1  -2  11        141.24        140.74         1.99 o                         
   2  -2  11          0.12         -0.56         0.56 o                         
   3  -2  11         67.57         72.76         2.22 o                         
   4  -2  11        109.72        111.99         3.11 o                         
   5  -2  11         37.70         41.15         2.27 o                         
  -9  -1  11          7.90          5.57         1.12 o                         
  -8  -1  11          0.55         -0.39         0.79 o                         
  -7  -1  11          9.24          9.51         0.93 o                         
  -6  -1  11          0.49          0.83         0.76 o                         
  -5  -1  11          0.03         -0.05         0.43 o                         
  -4  -1  11        144.42        147.50         2.40 o                         
  -3  -1  11         11.33         12.56         0.99 o                         
  -2  -1  11         91.97         96.13         1.83 o                         
  -1  -1  11        338.83        344.20         4.32 o                         
   0  -1  11        232.10        213.66         2.77 o                         
   1  -1  11         63.82         58.00         1.56 o                         
   2  -1  11        168.34        179.56         2.81 o                         
   3  -1  11          7.26          9.45         0.94 o                         
   4  -1  11          0.04         -0.24         0.76 o                         
   5  -1  11         93.95        118.05         3.97 o                         
  -9   0  11          0.58         -0.74         1.12 o                         
  -8   0  11         11.51         11.23         1.31 o                         
  -7   0  11         20.07         19.76         1.40 o                         
  -6   0  11          0.01         -0.57         0.99 o                         
  -5   0  11          9.69         13.48         1.01 o                         
  -4   0  11         21.90         22.23         1.06 o                         
  -3   0  11         21.42         19.88         1.00 o                         
  -2   0  11          0.04         -0.25         0.66 o                         
  -1   0  11          7.99          3.42         0.48 o                         
   0   0  11        151.48        159.06         2.42 o                         
   1   0  11         25.11         31.80         1.43 o                         
   2   0  11          0.31         -0.10         0.57 o                         
   3   0  11          0.85          2.70         0.72 o                         
   4   0  11          6.24          4.23         0.98 o                         
   5   0  11          0.62         -0.77         0.77 o                         
  -8   1  11          8.45          4.01         0.81 o                         
  -7   1  11          0.54         -0.14         1.33 o                         
  -6   1  11        117.01        119.52         3.19 o                         
  -5   1  11        101.74        104.40         2.89 o                         
  -4   1  11         40.95         44.18         1.61 o                         
  -3   1  11         15.99         16.68         1.08 o                         
  -2   1  11         23.37         22.26         1.21 o                         
  -1   1  11          1.76         -0.04         0.55 o                         
   0   1  11          0.39         -0.42         0.42 o                         
   1   1  11         95.22         86.59         2.25 o                         
   2   1  11          4.19          1.87         0.64 o                         
   3   1  11          7.35          8.40         1.10 o                         
   4   1  11          0.77         -0.07         0.94 o                         
  -8   2  11         21.85         24.43         1.53 o                         
  -7   2  11        245.05        237.28         3.69 o                         
  -6   2  11         23.32         22.72         1.06 o                         
  -5   2  11          4.76          4.86         0.79 o                         
  -4   2  11          3.66          2.81         0.60 o                         
  -3   2  11         66.06         62.29         2.10 o                         
  -2   2  11        126.95        133.09         2.46 o                         
  -1   2  11         71.02         76.37         2.01 o                         
   0   2  11          6.51          5.55         0.85 o                         
   1   2  11         38.35         42.65         1.83 o                         
   2   2  11          1.46          0.92         0.75 o                         
   3   2  11         16.78         16.40         1.60 o                         
   4   2  11         37.29         33.95         1.78 o                         
  -8   3  11          1.18          0.21         1.51 o                         
  -7   3  11         25.12         23.76         1.44 o                         
  -6   3  11        212.24        231.13         4.07 o                         
  -5   3  11        288.94        296.02         4.71 o                         
  -4   3  11         14.69         12.94         1.18 o                         
  -3   3  11         24.80         17.91         1.20 o                         
  -2   3  11         18.33         16.86         1.26 o                         
  -1   3  11          9.13          6.73         0.91 o                         
   0   3  11         27.48         26.30         1.78 o                         
   1   3  11          3.31          2.65         0.98 o                         
   2   3  11          0.00         -0.94         0.94 o                         
   3   3  11         61.25         57.25         2.22 o                         
  -7   4  11          0.06         -1.12         1.12 o                         
  -6   4  11         11.38          9.39         1.37 o                         
  -5   4  11         24.55         22.07         1.61 o                         
  -4   4  11          0.27         -0.64         0.64 o                         
  -3   4  11         10.81          5.00         0.86 o                         
  -2   4  11         22.98         24.63         1.65 o                         
  -1   4  11         36.87         34.38         2.07 o                         
   0   4  11        158.61        193.31         4.50 o                         
   1   4  11          0.00         -1.11         1.11 o                         
   2   4  11         22.66         21.20         1.62 o                         
  -6   5  11          1.14          0.73         1.09 o                         
  -5   5  11          5.69          2.57         0.93 o                         
  -4   5  11         89.81        101.57         3.11 o                         
  -3   5  11          2.63          3.60         1.40 o                         
  -2   5  11         29.79         22.16         1.83 o                         
  -1   5  11         58.20         55.99         2.68 o                         
   0   5  11         17.24         12.76         1.56 o                         
  -2 -10  12        101.24        108.81         3.25 o                         
  -1 -10  12          0.07         -0.97         0.97 o                         
   0 -10  12          3.34          4.21         1.14 o                         
   1 -10  12          0.06         -1.24         1.27 o                         
  -4  -9  12          6.87          4.01         0.86 o                         
  -3  -9  12         24.40         24.52         1.82 o                         
  -2  -9  12         85.77         85.02         2.31 o                         
  -1  -9  12         25.42         21.10         1.37 o                         
   0  -9  12         36.86         41.84         2.03 o                         
   1  -9  12          0.44         -0.70         1.04 o                         
   2  -9  12         47.01         48.55         2.05 o                         
   3  -9  12        106.58        119.75         4.53 o                         
  -5  -8  12          2.95          1.82         1.02 o                         
  -4  -8  12         31.64         36.20         3.51 o                         
  -3  -8  12         16.45         15.89         2.52 o                         
  -2  -8  12         13.00         12.14         1.11 o                         
  -1  -8  12         22.60         25.51         1.05 o                         
   0  -8  12        117.89        128.67         2.84 o                         
   1  -8  12         22.78         24.27         1.94 o                         
   2  -8  12         25.04         25.78         1.36 o                         
   3  -8  12         80.90         92.43         2.99 o                         
   4  -8  12         11.88          6.80         1.33 o                         
  -6  -7  12          0.07         -0.89         0.89 o                         
  -5  -7  12          1.20         -0.77         0.77 o                         
  -4  -7  12         36.41         35.26         2.03 o                         
  -3  -7  12          5.95          5.70         1.04 o                         
  -2  -7  12          2.08          1.82         1.02 o                         
  -1  -7  12        192.10        214.75         3.50 o                         
   0  -7  12        179.06        194.40         3.48 o                         
   1  -7  12         77.48         75.77         2.98 o                         
   2  -7  12          0.25         -0.24         0.70 o                         
   3  -7  12          2.36         -0.26         1.05 o                         
   4  -7  12         33.63         38.28         2.26 o                         
  -7  -6  12          2.12          0.35         2.64 o                         
  -6  -6  12         60.59         65.15         5.08 o                         
  -5  -6  12          7.53          7.60         1.19 o                         
  -4  -6  12         76.19         72.89         4.77 o                         
  -3  -6  12         34.23         33.45         2.45 o                         
  -2  -6  12        226.69        227.29         4.72 o                         
  -1  -6  12          0.03          1.19         0.79 o                         
   0  -6  12         21.30         21.66         1.49 o                         
   1  -6  12         11.62         10.32         0.98 o                         
   2  -6  12          0.00         -0.44         0.44 o                         
   3  -6  12          0.39         -0.45         0.85 o                         
   4  -6  12          0.60         -0.84         1.01 o                         
  -7  -5  12         12.57         11.35         1.10 o                         
  -6  -5  12          9.45          8.74         1.37 o                         
  -5  -5  12         26.47         20.92         2.58 o                         
  -4  -5  12         95.43        100.78         2.66 o                         
  -3  -5  12        113.82        122.16         2.50 o                         
  -2  -5  12        758.85        792.84         9.91 o                         
  -1  -5  12          1.25         -0.36         0.70 o                         
   0  -5  12         50.93         48.69         1.93 o                         
   1  -5  12          0.01         -0.32         0.65 o                         
   2  -5  12         29.48         31.38         1.26 o                         
   3  -5  12          0.44         -1.02         1.02 o                         
   4  -5  12          1.35         -0.38         1.06 o                         
   5  -5  12          1.08         -1.16         1.16 o                         
  -7  -4  12         19.24         15.18         1.95 o                         
  -6  -4  12          1.55         -0.95         0.95 o                         
  -5  -4  12         24.87         24.95         2.11 o                         
  -4  -4  12          4.72          5.36         1.00 o                         
  -3  -4  12          0.35         -1.21         1.21 o                         
  -2  -4  12         30.01         27.70         1.82 o                         
  -1  -4  12        174.31        181.32         4.59 o                         
   0  -4  12          9.10          9.89         0.71 o                         
   1  -4  12          0.10         -0.50         0.50 o                         
   2  -4  12         37.28         37.53         1.19 o                         
   3  -4  12         21.16         18.80         1.43 o                         
   4  -4  12          0.28         -0.94         0.94 o                         
   5  -4  12         34.46         32.26         2.19 o                         
  -8  -3  12         66.55         65.16         3.70 o                         
  -7  -3  12          0.09         -1.03         1.03 o                         
  -6  -3  12         43.69         41.87         5.38 o                         
  -5  -3  12          0.24          0.10         1.07 o                         
  -4  -3  12         52.98         50.89         3.62 o                         
  -3  -3  12         26.90         27.08         1.42 o                         
  -2  -3  12         19.41         20.58         1.99 o                         
  -1  -3  12          6.00          4.27         1.06 o                         
   0  -3  12         40.62         40.33         1.62 o                         
   1  -3  12          4.96          4.61         1.14 o                         
   2  -3  12         18.98         17.73         0.97 o                         
   3  -3  12        100.22        129.21         3.51 o                         
   4  -3  12         12.11         14.63         1.42 o                         
   5  -3  12          0.03         -0.09         1.16 o                         
  -8  -2  12         34.90         32.15         1.98 o                         
  -7  -2  12         30.70         25.57         1.19 o                         
  -6  -2  12        176.99        194.52         5.30 o                         
  -5  -2  12         12.74          8.74         1.22 o                         
  -4  -2  12         24.07         24.34         1.67 o                         
  -3  -2  12         24.88         26.51         1.58 o                         
  -2  -2  12         35.39         31.11         1.75 o                         
  -1  -2  12          2.54          1.07         0.53 o                         
   0  -2  12          1.70          1.10         0.59 o                         
   1  -2  12         18.53         19.59         1.06 o                         
   2  -2  12         10.56         10.33         0.99 o                         
   3  -2  12         59.98         54.96         2.14 o                         
   4  -2  12         47.63         54.04         2.82 o                         
  -8  -1  12          3.13          1.28         1.09 o                         
  -7  -1  12          9.45          9.75         0.91 o                         
  -6  -1  12        116.28        129.56         4.02 o                         
  -5  -1  12        124.81        142.27         4.18 o                         
  -4  -1  12         29.15         23.71         1.80 o                         
  -3  -1  12         19.83         19.64         1.01 o                         
  -2  -1  12        228.48        248.70         3.24 o                         
  -1  -1  12         25.91         23.11         1.41 o                         
   0  -1  12         20.35         23.57         1.51 o                         
   1  -1  12          0.13         -0.28         0.50 o                         
   2  -1  12         15.57         13.21         1.17 o                         
   3  -1  12          0.97         -0.63         0.93 o                         
   4  -1  12        107.11        126.16         3.35 o                         
  -8   0  12         15.34         14.41         1.32 o                         
  -7   0  12          0.06          0.17         0.73 o                         
  -6   0  12         10.52          7.61         0.88 o                         
  -5   0  12        134.44        148.74         2.91 o                         
  -4   0  12         60.48         64.09         2.08 o                         
  -3   0  12          7.18          6.11         0.77 o                         
  -2   0  12         34.06         31.71         1.83 o                         
  -1   0  12          0.90          1.34         0.82 o                         
   0   0  12         42.31         47.61         1.48 o                         
   1   0  12          3.82          2.19         0.73 o                         
   2   0  12         43.09         38.99         1.68 o                         
   3   0  12         11.94         14.93         1.26 o                         
   4   0  12         37.78         42.80         2.34 o                         
  -7   1  12         27.25         22.39         1.56 o                         
  -6   1  12         26.18         27.73         1.75 o                         
  -5   1  12         12.19         13.05         1.10 o                         
  -4   1  12         28.47         28.88         1.42 o                         
  -3   1  12          2.25          1.52         0.63 o                         
  -2   1  12          0.02         -0.49         0.90 o                         
  -1   1  12        153.96        155.79         2.98 o                         
   0   1  12         14.55         15.53         1.20 o                         
   1   1  12          9.12          7.76         0.94 o                         
   2   1  12         65.07         77.70         3.08 o                         
   3   1  12         78.70         95.32         3.06 o                         
  -7   2  12          9.28          8.84         1.40 o                         
  -6   2  12        308.89        339.30         5.97 o                         
  -5   2  12          1.86          1.45         0.98 o                         
  -4   2  12         36.83         35.54         1.66 o                         
  -3   2  12          0.02         -0.53         0.53 o                         
  -2   2  12          0.91         -0.67         0.67 o                         
  -1   2  12          0.94         -0.72         0.72 o                         
   0   2  12         88.89        106.46         2.65 o                         
   1   2  12         33.82         33.36         2.19 o                         
   2   2  12          8.28          9.24         1.30 o                         
  -6   3  12          0.19         -1.05         1.05 o                         
  -5   3  12         17.04         11.92         1.12 o                         
  -4   3  12          6.07          4.17         0.82 o                         
  -3   3  12          3.09          0.37         0.72 o                         
  -2   3  12          3.29          1.99         1.03 o                         
  -1   3  12         50.87         62.94         3.20 o                         
   0   3  12         13.76         13.83         1.39 o                         
   1   3  12          6.95          8.42         1.21 o                         
  -5   4  12          0.03         -1.11         1.11 o                         
  -4   4  12         15.20          9.28         1.46 o                         
  -3   4  12        111.21        114.19         3.68 o                         
  -2   4  12         29.29         23.88         1.91 o                         
  -1   4  12          9.59          4.22         1.52 o                         
  -2  -9  13         30.76         30.69         2.49 o                         
  -1  -9  13          3.90          3.36         1.01 o                         
   0  -9  13         73.89         77.72         3.03 o                         
  -4  -8  13          8.03          6.31         1.76 o                         
  -3  -8  13         34.86         30.17         2.20 o                         
  -2  -8  13         21.56         21.56         1.83 o                         
  -1  -8  13         40.20         43.17         3.03 o                         
   0  -8  13          9.45         10.33         1.08 o                         
   1  -8  13          3.81          4.62         1.15 o                         
   2  -8  13          4.08          2.06         1.22 o                         
  -5  -7  13         45.46         36.41         2.82 o                         
  -4  -7  13         80.62         89.80         3.50 o                         
  -3  -7  13          0.03         -1.45         1.54 o                         
  -2  -7  13          6.12          7.02         1.22 o                         
  -1  -7  13         10.23          9.80         1.04 o                         
   0  -7  13         15.96         13.81         1.28 o                         
   1  -7  13          7.13          4.28         1.39 o                         
   2  -7  13         16.92         17.17         1.57 o                         
   3  -7  13         27.63         31.24         2.39 o                         
  -6  -6  13          2.55         -1.04         1.04 o                         
  -5  -6  13          8.11          8.31         1.27 o                         
  -4  -6  13         15.62         16.56         1.89 o                         
  -3  -6  13         50.14         51.21         3.23 o                         
  -2  -6  13        108.98        108.73         4.72 o                         
  -1  -6  13         85.40         94.76         3.29 o                         
   0  -6  13         10.73         12.18         1.17 o                         
   1  -6  13          5.72          7.08         0.98 o                         
   2  -6  13          0.26         -1.14         1.14 o                         
   3  -6  13         12.19         12.02         1.17 o                         
  -6  -5  13          3.11          0.67         1.21 o                         
  -5  -5  13         25.79         26.94         1.97 o                         
  -4  -5  13        179.38        189.16         5.34 o                         
  -3  -5  13         77.06         78.48         5.79 o                         
  -2  -5  13        160.52        171.44         5.28 o                         
  -1  -5  13         60.81         65.07         5.55 o                         
   0  -5  13         10.56          9.83         2.27 o                         
   1  -5  13         10.44         10.09         0.96 o                         
   2  -5  13          1.45         -0.88         0.88 o                         
   3  -5  13         42.51         40.74         2.13 o                         
  -6  -4  13         24.34         26.57         4.49 o                         
  -5  -4  13         10.06          8.26         1.22 o                         
  -4  -4  13         26.85         26.90         4.32 o                         
  -3  -4  13         42.54         51.52         7.37 o                         
  -2  -4  13         15.99         18.24         1.59 o                         
  -1  -4  13         43.62         45.96         3.12 o                         
   0  -4  13          9.22          8.24         0.84 o                         
   1  -4  13         25.25         27.43         1.40 o                         
   2  -4  13          0.80         -0.28         0.84 o                         
   3  -4  13         13.46         10.73         1.10 o                         
  -7  -3  13         47.90         42.91         3.00 o                         
  -6  -3  13          2.46          0.99         1.06 o                         
  -5  -3  13          1.13         -1.79         1.79 o                         
  -4  -3  13         50.61         48.48         2.12 o                         
  -3  -3  13        160.66        184.28         6.62 o                         
  -2  -3  13          0.17         -0.71         0.71 o                         
  -1  -3  13         63.02         69.11         3.04 o                         
   0  -3  13          5.35          3.67         1.57 o                         
   1  -3  13         44.63         42.98         1.84 o                         
   2  -3  13        230.33        242.58         3.70 o                         
   3  -3  13         97.05        112.96         3.06 o                         
  -7  -2  13          0.34         -1.14         1.14 o                         
  -6  -2  13         39.58         46.01         3.90 o                         
  -5  -2  13          0.00         -0.03         1.23 o                         
  -4  -2  13        127.22        132.23         5.31 o                         
  -3  -2  13         45.80         45.13         5.92 o                         
  -2  -2  13         11.45         12.07         1.44 o                         
  -1  -2  13          6.28          4.68         0.89 o                         
   0  -2  13          5.22          6.74         1.30 o                         
   1  -2  13         37.65         40.42         2.56 o                         
   2  -2  13          0.56         -0.63         0.63 o                         
   3  -2  13         40.92         40.60         2.80 o                         
  -7  -1  13          8.93          8.92         1.76 o                         
  -6  -1  13          1.45          4.26         1.48 o                         
  -5  -1  13          7.01          3.80         1.11 o                         
  -4  -1  13         25.20         22.37         2.04 o                         
  -3  -1  13         73.37         81.09         3.41 o                         
  -2  -1  13         34.77         30.14         1.95 o                         
  -1  -1  13          0.40         -0.66         0.66 o                         
   0  -1  13          4.09          3.30         0.86 o                         
   1  -1  13          3.53          2.97         0.75 o                         
   2  -1  13          0.78         -0.16         0.87 o                         
   3  -1  13         21.08         15.11         1.91 o                         
  -6   0  13         50.33         51.29         1.78 o                         
  -5   0  13         51.13         58.38         2.74 o                         
  -4   0  13         21.48         23.05         1.28 o                         
  -3   0  13          2.48          0.41         0.67 o                         
  -2   0  13         21.01         23.86         1.65 o                         
  -1   0  13          0.74         -0.74         0.74 o                         
   0   0  13         94.29        107.41         3.30 o                         
   1   0  13         13.52         11.53         1.07 o                         
   2   0  13          7.70          8.19         1.30 o                         
  -6   1  13         14.64         11.88         1.25 o                         
  -5   1  13          5.45          2.27         1.27 o                         
  -4   1  13          4.24          1.50         0.99 o                         
  -3   1  13         10.40          7.64         1.07 o                         
  -2   1  13          8.46          4.53         0.90 o                         
  -1   1  13         34.86         34.45         1.67 o                         
   0   1  13          5.57          2.18         0.84 o                         
   1   1  13         12.83         14.38         1.49 o                         
  -5   2  13         10.11          2.97         0.88 o                         
  -4   2  13          3.81          3.90         1.11 o                         
  -3   2  13         39.63         43.08         2.34 o                         
  -2   2  13          5.26          2.91         0.98 o                         
  -1   2  13         79.31         91.61         2.82 o                         
   0   2  13         44.23         45.57         2.26 o                         
  -3   3  13         20.95         14.62         1.54 o                         
  -3  -7  14         31.99         25.45         2.30 o                         
  -2  -7  14          0.15         -1.13         1.13 o                         
  -1  -7  14          0.47         -1.34         1.34 o                         
   0  -7  14         11.84         10.71         1.89 o                         
  -4  -6  14        212.07        216.49         5.21 o                         
  -3  -6  14         11.43         10.44         1.55 o                         
  -2  -6  14         20.53         16.61         1.49 o                         
  -1  -6  14          0.22         -0.90         0.90 o                         
   0  -6  14          4.83          3.01         1.66 o                         
   1  -6  14         20.70         19.03         2.58 o                         
  -4  -5  14          0.84         -3.67         4.51 o                         
  -3  -5  14        115.73        117.41         7.51 o                         
  -2  -5  14          2.37          0.47         0.87 o                         
  -1  -5  14          2.32          0.16         1.46 o                         
   0  -5  14          0.60          1.87         1.44 o                         
   1  -5  14          8.78          6.44         0.90 o                         
  -5  -4  14        132.25        142.86         4.49 o                         
  -4  -4  14          2.24          8.47         2.93 o                         
  -3  -4  14          5.62          5.21         2.24 o                         
  -2  -4  14          6.77          7.12         1.26 o                         
  -1  -4  14          5.09          3.55         1.17 o                         
   0  -4  14          7.10          3.27         1.18 o                         
   1  -4  14         21.49         23.44         2.00 o                         
  -5  -3  14          0.89         -0.86         0.86 o                         
  -4  -3  14         15.66         17.75         1.71 o                         
  -3  -3  14          1.74          1.50         1.07 o                         
  -2  -3  14          0.88         -1.11         2.14 o                         
  -1  -3  14          0.38         -0.31         1.82 o                         
   0  -3  14         13.39         11.88         0.97 o                         
   1  -3  14         28.39         30.19         1.71 o                         
  -5  -2  14         10.65          9.79         1.61 o                         
  -4  -2  14         10.19          8.56         1.94 o                         
  -3  -2  14          6.18          3.27         1.89 o                         
  -2  -2  14         21.99         20.21         3.04 o                         
  -1  -2  14         17.36         14.74         1.40 o                         
   0  -2  14          0.60         -0.60         0.60 o                         
   1  -2  14          7.13          3.85         1.37 o                         
  -5  -1  14          6.84          3.11         2.13 o                         
  -4  -1  14          9.21          7.58         1.77 o                         
  -3  -1  14         11.33          2.49         2.86 o                         
  -2  -1  14         16.77         13.09         1.23 o                         
  -1  -1  14          0.01         -0.52         0.66 o                         
   0  -1  14          3.83          1.83         0.79 o                         
  -4   0  14          0.08         -0.50         1.86 o                         
  -3   0  14          4.70          2.01         0.88 o                         
  -2   0  14        118.53        127.07         3.69 o                         
  -1   0  14          0.00         -1.03         1.03 o                         
                                                                                
