# Supplementary material for: 4-Styryl­quino­lines from cyclo­condensation reactions between (2-amino­phen­yl)chalcones and 1,3-diketones: crystal structures and regiochemistry
Source: Acta Crystallogr C Struct Chem. 2020 Aug 13;76(Pt 9):883–90. doi: 10.1107/S2053229620010803 (PMC7474186; doi:10.1107/S2053229620010803)
Supplement: Supplementary file 14 [file c-76-00883-sup14.cif]

  
data_VII

#27cg
 
_audit_creation_method            SHELXL-2014
_chemical_name_systematic
;
(E)-3-benzoyl-2-methyl-4-(3-methylstyryl)quinoline
;
_chemical_name_common             ?
_chemical_melting_point           ?
_chemical_formula_moiety          
'C26 H21 N O'
_chemical_formula_sum
 'C26 H21 N O' 
_chemical_formula_weight          363.44

loop_
 _atom_type_symbol
 _atom_type_description
 _atom_type_scat_dispersion_real
 _atom_type_scat_dispersion_imag
 _atom_type_scat_source
 'C'  'C'   0.0033   0.0016
 'International Tables Vol C Tables 4.2.6.8 and 6.1.1.4'
 'H'  'H'   0.0000   0.0000
 'International Tables Vol C Tables 4.2.6.8 and 6.1.1.4'
 'N'  'N'   0.0061   0.0033
 'International Tables Vol C Tables 4.2.6.8 and 6.1.1.4'
 'O'  'O'   0.0106   0.0060
 'International Tables Vol C Tables 4.2.6.8 and 6.1.1.4'
 
_space_group_crystal_system       orthorhombic
_space_group_IT_number            61
_space_group_name_H-M_alt         'P b c a'
_space_group_name_Hall            '-P 2ac 2ab'
 
_shelx_space_group_comment
;
The symmetry employed for this shelxl refinement is uniquely defined
by the following loop, which should always be used as a source of
symmetry information in preference to the above space-group names.
They are only intended as comments.
;
 
loop_
 _space_group_symop_operation_xyz
 'x, y, z'
 'x+1/2, -y+1/2, -z'
 '-x, y+1/2, -z+1/2'
 '-x+1/2, -y, z+1/2'
 '-x, -y, -z'
 '-x-1/2, y-1/2, z'
 'x, -y-1/2, z-1/2'
 'x-1/2, y, -z-1/2'
 
_cell_length_a                    13.2730(16)
_cell_length_b                    14.8012(16)
_cell_length_c                    20.137(2)
_cell_angle_alpha                 90
_cell_angle_beta                  90
_cell_angle_gamma                 90
_cell_volume                      3956.1(8)
_cell_formula_units_Z             8
_cell_measurement_temperature     100(2)
_cell_measurement_reflns_used     4914 
_cell_measurement_theta_min       2.296 
_cell_measurement_theta_max       28.328 

_exptl_crystal_description        plate 
_exptl_crystal_colour             yellow 
_exptl_crystal_density_meas       ? 
_exptl_crystal_density_method     ?              
_exptl_crystal_density_diffrn     1.220          
_exptl_crystal_F_000              1536
_exptl_transmission_factor_min    ? 
_exptl_transmission_factor_max    ? 
_exptl_crystal_size_max           0.110
_exptl_crystal_size_mid           0.090
_exptl_crystal_size_min           0.040
_exptl_absorpt_coefficient_mu     0.074
_shelx_estimated_absorpt_T_min    0.992
_shelx_estimated_absorpt_T_max    0.997
_exptl_absorpt_correction_type    multi-scan 
_exptl_absorpt_correction_T_min   0.853 
_exptl_absorpt_correction_T_max   0.997 
_exptl_absorpt_process_details    'SADABS 2016/2 (Bruker, 2016)' 
 
_exptl_special_details
;
 ?
;
 
_diffrn_ambient_temperature       100(2)
_diffrn_radiation_wavelength      0.71073
_diffrn_radiation_type            MoK\a

_diffrn_source                  
'INCOATEC high brilliance microfocus sealed tube'
_diffrn_radiation_monochromator  
'multilayer mirror'
_diffrn_measurement_device_type   'Bruker D8 Venture'
_diffrn_detector_type             'Bruker PHOTON II'
_diffrn_measurement_method       '\f and \w scans'
_diffrn_detector_area_resol_mean ?
_diffrn_standards_interval_count   0
_diffrn_standards_interval_time    0
_diffrn_standards_number          0
_diffrn_standards_decay_%         0

_diffrn_reflns_number             58957
_diffrn_reflns_av_unetI/netI      0.0597
_diffrn_reflns_av_R_equivalents   0.1421
_diffrn_reflns_limit_h_min        -17
_diffrn_reflns_limit_h_max        17
_diffrn_reflns_limit_k_min        -19
_diffrn_reflns_limit_k_max        19
_diffrn_reflns_limit_l_min        -26
_diffrn_reflns_limit_l_max        24
_diffrn_reflns_theta_min          2.296
_diffrn_reflns_theta_max          28.328
_diffrn_reflns_theta_full         25.242
_diffrn_measured_fraction_theta_max   0.996
_diffrn_measured_fraction_theta_full  1.000
_diffrn_reflns_Laue_measured_fraction_max    0.996
_diffrn_reflns_Laue_measured_fraction_full   1.000
_diffrn_reflns_point_group_measured_fraction_max   0.996
_diffrn_reflns_point_group_measured_fraction_full  1.000
_reflns_number_total              4914
_reflns_number_gt                 3892
_reflns_threshold_expression      'I > 2\s(I)'
_reflns_Friedel_coverage          0.000
_reflns_Friedel_fraction_max      .
_reflns_Friedel_fraction_full     .
 
_reflns_special_details
;
 Reflections were merged by SHELXL according to the crystal
 class for the calculation of statistics and refinement.
 
 _reflns_Friedel_fraction is defined as the number of unique
 Friedel pairs measured divided by the number that would be
 possible theoretically, ignoring centric projections and
 systematic absences.
;
 

_computing_data_collection        'APEX3 v2016.7-2 (Bruker, 2018)'
_computing_cell_refinement        'SAINT v8.38A (Bruker, 2017)'
_computing_data_reduction         'SAINT v8.38A (Bruker, 2017)'
_computing_structure_solution     'SHELXT-2014/5 (Sheldrick, 2015a)'
_computing_structure_refinement   'SHELXL-2014 (Sheldrick, 2015b)'
_computing_molecular_graphics     'PLATON (Spek, 2020)'
_computing_publication_material   
'SHELXL-2014 (Sheldrick, 2015b) and PLATON (Spek, 2020)'


 
_refine_special_details
;
 ?
;
_refine_ls_structure_factor_coef  Fsqd
_refine_ls_matrix_type            full
_refine_ls_weighting_scheme       calc
_refine_ls_weighting_details
'w=1/[\s^2^(Fo^2^)+(0.0269P)^2^+9.6832P] where P=(Fo^2^+2Fc^2^)/3'
_atom_sites_solution_primary      difmap
_atom_sites_solution_secondary    ?
_atom_sites_solution_hydrogens    geom
_refine_ls_hydrogen_treatment     constr
_refine_ls_extinction_method      none
_refine_ls_extinction_coef        .
_refine_ls_number_reflns          4914
_refine_ls_number_parameters      255
_refine_ls_number_restraints      0
_refine_ls_R_factor_all           0.1440
_refine_ls_R_factor_gt            0.1172
_refine_ls_wR_factor_ref          0.2005
_refine_ls_wR_factor_gt           0.1909
_refine_ls_goodness_of_fit_ref    1.303
_refine_ls_restrained_S_all       1.303
_refine_ls_shift/su_max           0.000
_refine_ls_shift/su_mean          0.000
 
loop_
 _atom_site_label
 _atom_site_type_symbol
 _atom_site_fract_x
 _atom_site_fract_y
 _atom_site_fract_z
 _atom_site_U_iso_or_equiv
 _atom_site_adp_type
 _atom_site_occupancy
 _atom_site_site_symmetry_order  
 _atom_site_calc_flag
 _atom_site_refinement_flags_posn
 _atom_site_refinement_flags_adp
 _atom_site_refinement_flags_occupancy
 _atom_site_disorder_assembly
 _atom_site_disorder_group
N1 N 0.7612(2) 0.3408(2) 0.42050(14) 0.0203(6) Uani 1 1 d . . . . .
C2 C 0.7855(3) 0.3422(2) 0.35715(16) 0.0197(7) Uani 1 1 d . . . . .
C3 C 0.7200(2) 0.3067(2) 0.30658(15) 0.0168(7) Uani 1 1 d . . . . .
C4 C 0.6288(2) 0.2686(2) 0.32371(15) 0.0155(6) Uani 1 1 d . . . . .
C4A C 0.5997(2) 0.2696(2) 0.39225(15) 0.0167(7) Uani 1 1 d . . . . .
C5 C 0.5065(3) 0.2356(2) 0.41546(17) 0.0219(7) Uani 1 1 d . . . . .
H5 H 0.4591 0.2118 0.3848 0.026 Uiso 1 1 calc R U . . .
C6 C 0.4838(3) 0.2369(3) 0.48224(17) 0.0253(8) Uani 1 1 d . . . . .
H6 H 0.4211 0.2141 0.4975 0.030 Uiso 1 1 calc R U . . .
C7 C 0.5542(3) 0.2721(3) 0.52767(17) 0.0273(8) Uani 1 1 d . . . . .
H7 H 0.5385 0.2725 0.5737 0.033 Uiso 1 1 calc R U . . .
C8 C 0.6444(3) 0.3055(2) 0.50684(16) 0.0238(8) Uani 1 1 d . . . . .
H8 H 0.6907 0.3291 0.5384 0.029 Uiso 1 1 calc R U . . .
C8A C 0.6698(3) 0.3053(2) 0.43836(16) 0.0205(7) Uani 1 1 d . . . . .
C21 C 0.8845(3) 0.3843(3) 0.33903(18) 0.0281(8) Uani 1 1 d . . . . .
H21A H 0.9301 0.3376 0.3221 0.042 Uiso 1 1 calc R U . . .
H21B H 0.9142 0.4126 0.3784 0.042 Uiso 1 1 calc R U . . .
H21C H 0.8738 0.4302 0.3047 0.042 Uiso 1 1 calc R U . . .
C31 C 0.7529(3) 0.3111(2) 0.23478(15) 0.0179(7) Uani 1 1 d . . . . .
O31 O 0.82027(18) 0.26244(17) 0.21495(11) 0.0234(6) Uani 1 1 d . . . . .
C311 C 0.7029(2) 0.3778(2) 0.19032(15) 0.0168(7) Uani 1 1 d . . . . .
C312 C 0.6452(3) 0.4490(2) 0.21499(16) 0.0199(7) Uani 1 1 d . . . . .
H312 H 0.6332 0.4538 0.2614 0.024 Uiso 1 1 calc R U . . .
C313 C 0.6056(3) 0.5125(3) 0.17198(17) 0.0231(8) Uani 1 1 d . . . . .
H313 H 0.5680 0.5619 0.1890 0.028 Uiso 1 1 calc R U . . .
C314 C 0.6204(3) 0.5044(3) 0.10399(18) 0.0273(8) Uani 1 1 d . . . . .
H314 H 0.5927 0.5480 0.0745 0.033 Uiso 1 1 calc R U . . .
C315 C 0.6759(3) 0.4323(3) 0.07942(17) 0.0267(8) Uani 1 1 d . . . . .
H315 H 0.6850 0.4259 0.0329 0.032 Uiso 1 1 calc R U . . .
C316 C 0.7179(3) 0.3701(2) 0.12185(16) 0.0221(7) Uani 1 1 d . . . . .
H316 H 0.7572 0.3218 0.1046 0.026 Uiso 1 1 calc R U . . .
C41 C 0.5644(3) 0.2231(2) 0.27401(14) 0.0164(6) Uani 1 1 d . . . . .
H41 H 0.4954 0.2398 0.2709 0.020 Uiso 1 1 calc R U . . .
C42 C 0.6000(3) 0.1596(2) 0.23349(15) 0.0176(7) Uani 1 1 d . . . . .
H42 H 0.6699 0.1466 0.2371 0.021 Uiso 1 1 calc R U . . .
C421 C 0.5434(3) 0.1070(2) 0.18365(14) 0.0166(7) Uani 1 1 d . . . . .
C422 C 0.4415(3) 0.1201(2) 0.17108(15) 0.0179(7) Uani 1 1 d . . . . .
H422 H 0.4051 0.1631 0.1965 0.021 Uiso 1 1 calc R U . . .
C423 C 0.3916(3) 0.0712(2) 0.12191(16) 0.0197(7) Uani 1 1 d . . . . .
C424 C 0.4460(3) 0.0072(2) 0.08595(17) 0.0243(8) Uani 1 1 d . . . . .
H424 H 0.4134 -0.0264 0.0520 0.029 Uiso 1 1 calc R U . . .
C425 C 0.5466(3) -0.0080(2) 0.09912(17) 0.0260(8) Uani 1 1 d . . . . .
H425 H 0.5823 -0.0527 0.0748 0.031 Uiso 1 1 calc R U . . .
C426 C 0.5959(3) 0.0415(2) 0.14752(17) 0.0228(7) Uani 1 1 d . . . . .
H426 H 0.6653 0.0310 0.1562 0.027 Uiso 1 1 calc R U . . .
C427 C 0.2819(3) 0.0870(3) 0.10719(19) 0.0293(9) Uani 1 1 d . . . . .
H42A H 0.2537 0.0337 0.0852 0.044 Uiso 1 1 calc R U . . .
H42B H 0.2749 0.1396 0.0780 0.044 Uiso 1 1 calc R U . . .
H42C H 0.2456 0.0980 0.1488 0.044 Uiso 1 1 calc R U . . .
 
loop_
 _atom_site_aniso_label
 _atom_site_aniso_U_11
 _atom_site_aniso_U_22
 _atom_site_aniso_U_33
 _atom_site_aniso_U_23
 _atom_site_aniso_U_13
 _atom_site_aniso_U_12
N1 0.0179(15) 0.0240(15) 0.0191(14) -0.0021(12) -0.0062(12) -0.0002(12)
C2 0.0155(16) 0.0251(17) 0.0185(16) -0.0006(14) -0.0022(13) 0.0029(14)
C3 0.0139(16) 0.0244(17) 0.0122(14) 0.0006(13) -0.0010(12) 0.0028(13)
C4 0.0143(15) 0.0190(15) 0.0131(14) 0.0007(12) -0.0019(12) 0.0065(13)
C4A 0.0175(16) 0.0213(17) 0.0113(14) 0.0012(13) -0.0010(12) 0.0057(13)
C5 0.0216(18) 0.0258(18) 0.0184(16) 0.0019(14) 0.0031(14) 0.0007(15)
C6 0.0244(19) 0.0285(19) 0.0229(18) -0.0032(15) 0.0082(14) 0.0017(16)
C7 0.038(2) 0.032(2) 0.0117(15) -0.0008(15) 0.0073(15) 0.0079(17)
C8 0.030(2) 0.0278(18) 0.0133(15) -0.0021(14) -0.0044(14) 0.0082(16)
C8A 0.0250(19) 0.0200(16) 0.0165(16) 0.0001(13) -0.0005(14) 0.0082(14)
C21 0.0229(19) 0.040(2) 0.0213(18) -0.0041(16) -0.0056(15) -0.0072(17)
C31 0.0136(15) 0.0251(17) 0.0150(15) -0.0025(13) 0.0014(13) -0.0059(13)
O31 0.0164(12) 0.0356(14) 0.0181(12) 0.0035(11) 0.0035(10) 0.0043(11)
C311 0.0138(16) 0.0242(17) 0.0126(14) 0.0010(13) 0.0009(12) -0.0062(13)
C312 0.0206(17) 0.0289(18) 0.0101(15) 0.0011(13) 0.0011(13) -0.0012(14)
C313 0.0223(19) 0.0289(19) 0.0181(16) -0.0012(14) 0.0011(14) 0.0027(15)
C314 0.029(2) 0.032(2) 0.0204(17) 0.0051(15) -0.0054(15) -0.0008(17)
C315 0.034(2) 0.033(2) 0.0126(16) -0.0020(15) -0.0013(15) -0.0014(17)
C316 0.0235(19) 0.0251(18) 0.0175(16) -0.0029(14) 0.0028(14) -0.0016(15)
C41 0.0152(16) 0.0253(17) 0.0088(13) 0.0011(13) -0.0012(12) -0.0018(13)
C42 0.0149(16) 0.0248(17) 0.0132(15) 0.0023(13) -0.0005(12) 0.0011(13)
C421 0.0219(17) 0.0210(16) 0.0068(13) 0.0016(12) 0.0019(12) -0.0017(13)
C422 0.0202(17) 0.0223(16) 0.0112(14) -0.0005(13) 0.0024(13) -0.0003(14)
C423 0.0243(18) 0.0217(17) 0.0133(15) 0.0045(13) -0.0020(13) -0.0013(14)
C424 0.034(2) 0.0213(17) 0.0175(16) -0.0004(14) -0.0049(15) -0.0054(16)
C425 0.035(2) 0.0229(18) 0.0196(17) -0.0041(14) 0.0019(15) 0.0054(16)
C426 0.0201(18) 0.0274(18) 0.0210(16) 0.0007(15) 0.0007(14) 0.0050(15)
C427 0.029(2) 0.033(2) 0.0267(19) -0.0056(16) -0.0097(16) 0.0020(17)
 
_geom_special_details
;
 All esds (except the esd in the dihedral angle between two l.s. planes)
 are estimated using the full covariance matrix.  The cell esds are taken
 into account individually in the estimation of esds in distances, angles
 and torsion angles; correlations between esds in cell parameters are only
 used when they are defined by crystal symmetry.  An approximate (isotropic)
 treatment of cell esds is used for estimating esds involving l.s. planes.
;
 
loop_
 _geom_bond_atom_site_label_1
 _geom_bond_atom_site_label_2
 _geom_bond_distance
 _geom_bond_site_symmetry_2
 _geom_bond_publ_flag
N1 C2 1.316(4) . ?
N1 C8A 1.370(5) . ?
C2 C3 1.438(4) . ?
C2 C21 1.499(5) . ?
C3 C4 1.380(5) . ?
C3 C31 1.512(4) . ?
C4 C4A 1.434(4) . ?
C4 C41 1.478(4) . ?
C4A C5 1.414(5) . ?
C4A C8A 1.417(5) . ?
C5 C6 1.378(5) . ?
C5 H5 0.9500 . ?
C6 C7 1.407(5) . ?
C6 H6 0.9500 . ?
C7 C8 1.362(5) . ?
C7 H7 0.9500 . ?
C8 C8A 1.420(5) . ?
C8 H8 0.9500 . ?
C21 H21A 0.9800 . ?
C21 H21B 0.9800 . ?
C21 H21C 0.9800 . ?
C31 O31 1.216(4) . ?
C31 C311 1.489(5) . ?
C311 C312 1.393(5) . ?
C311 C316 1.398(4) . ?
C312 C313 1.383(5) . ?
C312 H312 0.9500 . ?
C313 C314 1.388(5) . ?
C313 H313 0.9500 . ?
C314 C315 1.389(5) . ?
C314 H314 0.9500 . ?
C315 C316 1.375(5) . ?
C315 H315 0.9500 . ?
C316 H316 0.9500 . ?
C41 C42 1.332(4) . ?
C41 H41 0.9500 . ?
C42 C421 1.475(4) . ?
C42 H42 0.9500 . ?
C421 C422 1.390(5) . ?
C421 C426 1.398(5) . ?
C422 C423 1.394(5) . ?
C422 H422 0.9500 . ?
C423 C424 1.394(5) . ?
C423 C427 1.504(5) . ?
C424 C425 1.381(5) . ?
C424 H424 0.9500 . ?
C425 C426 1.384(5) . ?
C425 H425 0.9500 . ?
C426 H426 0.9500 . ?
C427 H42A 0.9800 . ?
C427 H42B 0.9800 . ?
C427 H42C 0.9800 . ?
 
loop_
 _geom_angle_atom_site_label_1
 _geom_angle_atom_site_label_2
 _geom_angle_atom_site_label_3
 _geom_angle
 _geom_angle_site_symmetry_1
 _geom_angle_site_symmetry_3
 _geom_angle_publ_flag
C2 N1 C8A 118.5(3) . . ?
N1 C2 C3 122.2(3) . . ?
N1 C2 C21 117.2(3) . . ?
C3 C2 C21 120.6(3) . . ?
C4 C3 C2 120.2(3) . . ?
C4 C3 C31 120.7(3) . . ?
C2 C3 C31 119.2(3) . . ?
C3 C4 C4A 118.2(3) . . ?
C3 C4 C41 121.6(3) . . ?
C4A C4 C41 120.0(3) . . ?
C5 C4A C8A 119.4(3) . . ?
C5 C4A C4 123.4(3) . . ?
C8A C4A C4 117.2(3) . . ?
C6 C5 C4A 120.6(3) . . ?
C6 C5 H5 119.7 . . ?
C4A C5 H5 119.7 . . ?
C5 C6 C7 119.6(3) . . ?
C5 C6 H6 120.2 . . ?
C7 C6 H6 120.2 . . ?
C8 C7 C6 121.2(3) . . ?
C8 C7 H7 119.4 . . ?
C6 C7 H7 119.4 . . ?
C7 C8 C8A 120.5(3) . . ?
C7 C8 H8 119.8 . . ?
C8A C8 H8 119.8 . . ?
N1 C8A C4A 123.6(3) . . ?
N1 C8A C8 117.7(3) . . ?
C4A C8A C8 118.8(3) . . ?
C2 C21 H21A 109.5 . . ?
C2 C21 H21B 109.5 . . ?
H21A C21 H21B 109.5 . . ?
C2 C21 H21C 109.5 . . ?
H21A C21 H21C 109.5 . . ?
H21B C21 H21C 109.5 . . ?
O31 C31 C311 121.5(3) . . ?
O31 C31 C3 120.1(3) . . ?
C311 C31 C3 118.4(3) . . ?
C312 C311 C316 119.5(3) . . ?
C312 C311 C31 122.1(3) . . ?
C316 C311 C31 118.4(3) . . ?
C313 C312 C311 120.0(3) . . ?
C313 C312 H312 120.0 . . ?
C311 C312 H312 120.0 . . ?
C312 C313 C314 120.4(3) . . ?
C312 C313 H313 119.8 . . ?
C314 C313 H313 119.8 . . ?
C313 C314 C315 119.5(3) . . ?
C313 C314 H314 120.2 . . ?
C315 C314 H314 120.2 . . ?
C316 C315 C314 120.6(3) . . ?
C316 C315 H315 119.7 . . ?
C314 C315 H315 119.7 . . ?
C315 C316 C311 120.0(3) . . ?
C315 C316 H316 120.0 . . ?
C311 C316 H316 120.0 . . ?
C42 C41 C4 122.0(3) . . ?
C42 C41 H41 119.0 . . ?
C4 C41 H41 119.0 . . ?
C41 C42 C421 127.5(3) . . ?
C41 C42 H42 116.3 . . ?
C421 C42 H42 116.3 . . ?
C422 C421 C426 119.1(3) . . ?
C422 C421 C42 123.1(3) . . ?
C426 C421 C42 117.8(3) . . ?
C421 C422 C423 121.3(3) . . ?
C421 C422 H422 119.3 . . ?
C423 C422 H422 119.3 . . ?
C422 C423 C424 118.4(3) . . ?
C422 C423 C427 121.3(3) . . ?
C424 C423 C427 120.3(3) . . ?
C425 C424 C423 120.8(3) . . ?
C425 C424 H424 119.6 . . ?
C423 C424 H424 119.6 . . ?
C424 C425 C426 120.5(3) . . ?
C424 C425 H425 119.8 . . ?
C426 C425 H425 119.8 . . ?
C425 C426 C421 119.9(3) . . ?
C425 C426 H426 120.1 . . ?
C421 C426 H426 120.1 . . ?
C423 C427 H42A 109.5 . . ?
C423 C427 H42B 109.5 . . ?
H42A C427 H42B 109.5 . . ?
C423 C427 H42C 109.5 . . ?
H42A C427 H42C 109.5 . . ?
H42B C427 H42C 109.5 . . ?
 
loop_
 _geom_torsion_atom_site_label_1
 _geom_torsion_atom_site_label_2
 _geom_torsion_atom_site_label_3
 _geom_torsion_atom_site_label_4
 _geom_torsion
 _geom_torsion_site_symmetry_1
 _geom_torsion_site_symmetry_2
 _geom_torsion_site_symmetry_3
 _geom_torsion_site_symmetry_4
 _geom_torsion_publ_flag
C8A N1 C2 C3 -0.8(5) . . . . ?
C8A N1 C2 C21 178.0(3) . . . . ?
N1 C2 C3 C4 -0.8(5) . . . . ?
C21 C2 C3 C4 -179.6(3) . . . . ?
N1 C2 C3 C31 179.7(3) . . . . ?
C21 C2 C3 C31 0.9(5) . . . . ?
C2 C3 C4 C4A 3.0(5) . . . . ?
C31 C3 C4 C4A -177.5(3) . . . . ?
C2 C3 C4 C41 -173.7(3) . . . . ?
C31 C3 C4 C41 5.9(5) . . . . ?
C3 C4 C4A C5 177.6(3) . . . . ?
C41 C4 C4A C5 -5.7(5) . . . . ?
C3 C4 C4A C8A -3.5(5) . . . . ?
C41 C4 C4A C8A 173.2(3) . . . . ?
C8A C4A C5 C6 -0.2(5) . . . . ?
C4 C4A C5 C6 178.7(3) . . . . ?
C4A C5 C6 C7 -0.2(5) . . . . ?
C5 C6 C7 C8 0.4(6) . . . . ?
C6 C7 C8 C8A -0.2(5) . . . . ?
C2 N1 C8A C4A 0.2(5) . . . . ?
C2 N1 C8A C8 -179.2(3) . . . . ?
C5 C4A C8A N1 -179.0(3) . . . . ?
C4 C4A C8A N1 2.0(5) . . . . ?
C5 C4A C8A C8 0.3(5) . . . . ?
C4 C4A C8A C8 -178.6(3) . . . . ?
C7 C8 C8A N1 179.3(3) . . . . ?
C7 C8 C8A C4A -0.1(5) . . . . ?
C4 C3 C31 O31 -108.0(4) . . . . ?
C2 C3 C31 O31 71.5(4) . . . . ?
C4 C3 C31 C311 73.7(4) . . . . ?
C2 C3 C31 C311 -106.7(4) . . . . ?
O31 C31 C311 C312 -163.1(3) . . . . ?
C3 C31 C311 C312 15.1(5) . . . . ?
O31 C31 C311 C316 14.5(5) . . . . ?
C3 C31 C311 C316 -167.3(3) . . . . ?
C316 C311 C312 C313 -1.7(5) . . . . ?
C31 C311 C312 C313 175.9(3) . . . . ?
C311 C312 C313 C314 1.9(5) . . . . ?
C312 C313 C314 C315 -0.4(6) . . . . ?
C313 C314 C315 C316 -1.3(6) . . . . ?
C314 C315 C316 C311 1.6(6) . . . . ?
C312 C311 C316 C315 -0.1(5) . . . . ?
C31 C311 C316 C315 -177.7(3) . . . . ?
C3 C4 C41 C42 51.0(5) . . . . ?
C4A C4 C41 C42 -125.6(3) . . . . ?
C4 C41 C42 C421 177.7(3) . . . . ?
C41 C42 C421 C422 2.0(5) . . . . ?
C41 C42 C421 C426 -178.3(3) . . . . ?
C426 C421 C422 C423 -2.0(5) . . . . ?
C42 C421 C422 C423 177.7(3) . . . . ?
C421 C422 C423 C424 1.1(5) . . . . ?
C421 C422 C423 C427 -178.4(3) . . . . ?
C422 C423 C424 C425 0.5(5) . . . . ?
C427 C423 C424 C425 -179.9(3) . . . . ?
C423 C424 C425 C426 -1.3(5) . . . . ?
C424 C425 C426 C421 0.3(5) . . . . ?
C422 C421 C426 C425 1.3(5) . . . . ?
C42 C421 C426 C425 -178.5(3) . . . . ?
C42 C421 C426 C425 -178.5(3) . . . . ?


loop_
 _geom_hbond_atom_site_label_D
 _geom_hbond_atom_site_label_H
 _geom_hbond_atom_site_label_A
 _geom_hbond_distance_DH
 _geom_hbond_distance_HA
 _geom_hbond_distance_DA
 _geom_hbond_angle_DHA
 _geom_hbond_site_symmetry_A
 _geom_hbond_publ_flag
#
# Hydrogen bonding scheme
# ======== ======= ======
#
#   D   H    A   D-H  H...A  D...A    D-H...A  symm  publ
#   -   -    -   ---  -----  -----    -------  ----  ----
 C41  H41  O31  0.95  2.37  3.300(5)  167  8_556  no
 C422 H422 O31  0.95  2.57  3.506(4)  169  8_556  no
 C426 H426 Cg4  0.95  2.67  3.549(4)  155  6_755  no

# SHELXL 8_556 = PLATON 6455 = (-0.5 + x, y, 0.5 - z)
# SHELXL 6_755 = PLATON 7645 = (1.5 - x, -0.5 + y, z)


# Cg4 represents the centroid of the ring (C311-C316)


_refine_diff_density_max    0.451
_refine_diff_density_min   -0.359
_refine_diff_density_rms    0.072

_shelxl_version_number 2014-3

_shelx_res_file
;
TITL 27cg
CELL 0.71073 13.273 14.8012 20.1374 90 90 90
ZERR 8 0.0016 0.0016 0.002 0 0 0
LATT 1
SYMM 0.5+X,0.5-Y,-Z
SYMM -X,0.5+Y,0.5-Z
SYMM 0.5-X,-Y,0.5+Z
SFAC C H N O
UNIT 208 168 8 8
OMIT -2 180.0
L.S. 20
PLAN  20
TEMP -173.08
SIZE 0.11 0.09 0.04
ACTA
BOND $H
CONF
HTAB
LIST 6
fmap 2
MERG 2
WGHT    0.026900    9.683202
FVAR       0.35744
N1    3    0.761220    0.340840    0.420498    11.00000    0.01787    0.02404 =
         0.01912   -0.00206   -0.00616   -0.00020
C2    1    0.785499    0.342181    0.357152    11.00000    0.01551    0.02506 =
         0.01854   -0.00064   -0.00224    0.00294
C3    1    0.720032    0.306654    0.306580    11.00000    0.01386    0.02435 =
         0.01218    0.00058   -0.00102    0.00277
C4    1    0.628802    0.268566    0.323706    11.00000    0.01426    0.01905 =
         0.01309    0.00073   -0.00187    0.00649
C4A   1    0.599668    0.269562    0.392250    11.00000    0.01747    0.02129 =
         0.01127    0.00118   -0.00104    0.00567
C5    1    0.506484    0.235620    0.415458    11.00000    0.02160    0.02578 =
         0.01838    0.00186    0.00305    0.00074
AFIX  43
H5    2    0.459112    0.211751    0.384752    11.00000   -1.20000
AFIX   0
C6    1    0.483832    0.236883    0.482239    11.00000    0.02442    0.02850 =
         0.02290   -0.00320    0.00818    0.00170
AFIX  43
H6    2    0.421053    0.214130    0.497525    11.00000   -1.20000
AFIX   0
C7    1    0.554219    0.272068    0.527671    11.00000    0.03847    0.03164 =
         0.01175   -0.00082    0.00727    0.00789
AFIX  43
H7    2    0.538517    0.272495    0.573696    11.00000   -1.20000
AFIX   0
C8    1    0.644408    0.305503    0.506843    11.00000    0.03040    0.02776 =
         0.01330   -0.00209   -0.00444    0.00818
AFIX  43
H8    2    0.690680    0.329128    0.538368    11.00000   -1.20000
AFIX   0
C8A   1    0.669807    0.305318    0.438364    11.00000    0.02502    0.02001 =
         0.01654    0.00008   -0.00053    0.00817

C21   1    0.884491    0.384296    0.339027    11.00000    0.02289    0.04022 =
         0.02132   -0.00409   -0.00558   -0.00715
AFIX 137
H21A  2    0.930150    0.337617    0.322129    11.00000   -1.50000
H21B  2    0.914216    0.412583    0.378425    11.00000   -1.50000
H21C  2    0.873808    0.430214    0.304681    11.00000   -1.50000
AFIX   0

C31   1    0.752880    0.311062    0.234779    11.00000    0.01362    0.02506 =
         0.01497   -0.00245    0.00144   -0.00592
O31   4    0.820273    0.262439    0.214951    11.00000    0.01643    0.03560 =
         0.01808    0.00346    0.00354    0.00431
C311  1    0.702897    0.377804    0.190321    11.00000    0.01376    0.02418 =
         0.01261    0.00100    0.00089   -0.00621
C312  1    0.645233    0.448952    0.214990    11.00000    0.02061    0.02887 =
         0.01010    0.00110    0.00110   -0.00119
AFIX  43
H312  2    0.633174    0.453801    0.261355    11.00000   -1.20000
AFIX   0
C313  1    0.605565    0.512496    0.171982    11.00000    0.02234    0.02887 =
         0.01814   -0.00116    0.00114    0.00268
AFIX  43
H313  2    0.567966    0.561929    0.189049    11.00000   -1.20000
AFIX   0
C314  1    0.620388    0.504444    0.103990    11.00000    0.02917    0.03233 =
         0.02036    0.00514   -0.00541   -0.00080
AFIX  43
H314  2    0.592741    0.547967    0.074492    11.00000   -1.20000
AFIX   0
C315  1    0.675921    0.432310    0.079423    11.00000    0.03449    0.03315 =
         0.01256   -0.00196   -0.00133   -0.00137
AFIX  43
H315  2    0.684963    0.425909    0.032862    11.00000   -1.20000
AFIX   0
C316  1    0.717933    0.370073    0.121852    11.00000    0.02354    0.02515 =
         0.01753   -0.00292    0.00283   -0.00155
AFIX  43
H316  2    0.757200    0.321792    0.104637    11.00000   -1.20000
AFIX   0

C41   1    0.564371    0.223129    0.274012    11.00000    0.01517    0.02533 =
         0.00880    0.00111   -0.00119   -0.00179
AFIX  43
H41   2    0.495409    0.239771    0.270877    11.00000   -1.20000
AFIX   0
C42   1    0.599998    0.159576    0.233489    11.00000    0.01495    0.02482 =
         0.01317    0.00227   -0.00048    0.00107
AFIX  43
H42   2    0.669881    0.146605    0.237102    11.00000   -1.20000
AFIX   0
C421  1    0.543437    0.107013    0.183645    11.00000    0.02193    0.02098 =
         0.00678    0.00161    0.00193   -0.00166
C422  1    0.441463    0.120052    0.171080    11.00000    0.02018    0.02226 =
         0.01119   -0.00047    0.00243   -0.00034
AFIX  43
H422  2    0.405071    0.163139    0.196521    11.00000   -1.20000
AFIX   0
C423  1    0.391570    0.071176    0.121908    11.00000    0.02427    0.02165 =
         0.01327    0.00445   -0.00204   -0.00126
C424  1    0.445952    0.007172    0.085954    11.00000    0.03412    0.02130 =
         0.01747   -0.00040   -0.00486   -0.00543
AFIX  43
H424  2    0.413360   -0.026436    0.051984    11.00000   -1.20000
AFIX   0
C425  1    0.546623   -0.007958    0.099124    11.00000    0.03532    0.02292 =
         0.01965   -0.00414    0.00186    0.00538
AFIX  43
H425  2    0.582306   -0.052664    0.074780    11.00000   -1.20000
AFIX   0
C426  1    0.595919    0.041516    0.147520    11.00000    0.02014    0.02738 =
         0.02102    0.00069    0.00074    0.00497
AFIX  43
H426  2    0.665292    0.030999    0.156183    11.00000   -1.20000
AFIX   0
C427  1    0.281854    0.087000    0.107190    11.00000    0.02858    0.03267 =
         0.02673   -0.00562   -0.00968    0.00199
AFIX 137
H42A  2    0.253664    0.033652    0.085155    11.00000   -1.50000
H42B  2    0.274873    0.139646    0.078038    11.00000   -1.50000
H42C  2    0.245558    0.098011    0.148789    11.00000   -1.50000
AFIX   0
HKLF 4

REM  27cg
REM R1 =  0.1172 for    3892 Fo > 4sig(Fo)  and  0.1440 for all    4914 data
REM    255 parameters refined using      0 restraints

END

WGHT      0.0269      9.6932

REM No hydrogen bonds found for HTAB generation

REM Highest difference peak  0.451,  deepest hole -0.359,  1-sigma level  0.072
Q1    1   0.7342  0.3093  0.2726  11.00000  0.05    0.45
Q2    1   0.6396  0.2671  0.4215  11.00000  0.05    0.35
Q3    1   0.7509  0.3493  0.3225  11.00000  0.05    0.35
Q4    1   0.6162  0.2533  0.3591  11.00000  0.05    0.33
Q5    1   0.6422  0.3275  0.4699  11.00000  0.05    0.32
Q6    1   0.5616  0.1218  0.2150  11.00000  0.05    0.30
Q7    1   0.5667  0.2073  0.2320  11.00000  0.05    0.30
Q8    1   0.6032  0.2577  0.2940  11.00000  0.05    0.29
Q9    1   0.5610  0.2307  0.3950  11.00000  0.05    0.29
Q10   1   0.8691  0.3728  0.1696  11.00000  0.05    0.26
Q11   1   0.7184  0.3480  0.2171  11.00000  0.05    0.26
Q12   1   0.4277  0.0610  0.0783  11.00000  0.05    0.26
Q13   1   0.4006  0.0668  0.1611  11.00000  0.05    0.26
Q14   1   0.8241  0.2181  0.2518  11.00000  0.05    0.26
Q15   1   0.9092  0.3942  0.2937  11.00000  0.05    0.25
Q16   1   0.5751  0.3145  0.5001  11.00000  0.05    0.25
Q17   1   0.4164  0.0253  0.1181  11.00000  0.05    0.25
Q18   1   0.4762 -0.0242  0.1187  11.00000  0.05    0.25
Q19   1   0.6190  0.5017  0.1379  11.00000  0.05    0.24
Q20   1   0.6620  0.4982  0.1961  11.00000  0.05    0.24
;
_shelx_res_checksum   92673

_shelx_hkl_file
;
  -2   0   0  232.48   11.00
   2   0   0  220.68    9.50
   2   0   0  252.77   13.80
  -2   0   0  233.48    9.40
  -3   0   0   -5.20    7.90
   3   0   0   -1.50    8.10
   3   0   0    0.50    6.90
  -3   0   0    1.00    5.90
   4   0   0  294.67   17.10
   4   0   0  299.67   15.00
  -4   0   0  321.17   17.40
  -4   0   0  292.97   14.50
  -5   0   0    4.20   10.20
   5   0   0   -5.00    9.70
   5   0   0   -5.70    8.20
  -5   0   0    2.30    7.60
   6   0   0 1482.05   45.80
   6   0   0 1478.05   42.10
  -6   0   0 1512.15   46.30
  -6   0   0 1457.45   40.80
  -7   0   0   -8.00   11.50
   7   0   0   -1.00    9.60
   7   0   0   -4.80   10.80
  -7   0   0   -2.00    8.00
   8   0   0   20.00   14.70
  -8   0   0   19.10    9.70
   8   0   0   27.00   11.90
  -8   0   0   14.80   12.30
   9   0   0   -5.10    9.30
  -9   0   0   -0.30   12.90
  -9   0   0   -3.30    8.70
   9   0   0  -11.40   20.60
  10   0   0   21.90   13.40
 -10   0   0   17.80   16.20
 -10   0   0   34.50   12.90
  10   0   0   30.80   15.10
 -11   0   0   28.50   17.40
 -11   0   0    3.60   10.50
  11   0   0   16.20   16.50
  11   0   0    0.40   11.40
  12   0   0   88.59   17.70
  12   0   0   95.29   19.80
 -12   0   0   73.49   21.60
 -12   0   0   74.69   14.40
 -13   0   0    0.00   11.60
 -13   0   0   21.10   17.30
  13   0   0   16.10   15.50
  13   0   0   25.20   15.90
 -14   0   0   59.59   17.30
  14   0   0   88.79   24.20
 -14   0   0   52.09   24.80
 -15   0   0   11.50   17.10
 -15   0   0  -10.30   17.60
 -16   0   0    7.80   20.00
 -16   0   0    4.60   16.10
 -17   0   0   10.30   18.50
 -17   0   0    7.00   17.30
  -2  -1   0 3498.15   71.89
   2   1   0 3518.35   70.09
   2   1   0 3888.41   75.69
  -2   1   0 3657.13   72.89
  -2  -1   0 3450.55   69.59
   2  -1   0 3502.95   72.69
  -3   1   0    5.70    8.10
  -3  -1   0    3.70    5.90
  -3   1   0   -4.90    6.30
   3   1   0   -1.20    8.70
   3   1   0    0.00    6.10
  -3  -1   0   -7.20    7.60
   3  -1   0    5.00    8.10
  -4   1   0   54.69    9.60
  -4   1   0   66.69   11.70
   4   1   0   66.39   11.40
   4  -1   0   60.39    9.60
   4  -1   0   76.09   11.50
  -4  -1   0   49.40    8.40
   4   1   0   57.09    9.60
  -4  -1   0   75.09   11.60
   5  -1   0    1.60   10.20
  -5  -1   0    5.30   10.00
  -5   1   0   -9.50    9.80
  -5  -1   0   -3.90    7.20
   5   1   0   -2.30    7.60
   5   1   0    8.90    9.40
  -5   1   0    0.20    7.90
   5  -1   0    3.40    8.30
  -6   1   0   72.19   12.20
  -6   1   0   82.69   14.60
  -6  -1   0   91.39   16.20
   6   1   0   79.59   16.60
   6  -1   0   84.99   17.50
   6  -1   0   72.19   12.00
  -6  -1   0   57.29   11.10
   6   1   0   54.89   11.80
   7   1   0   -7.60   10.60
  -7  -1   0   -3.30    7.90
  -7  -1   0   -6.40   11.90
  -7   1   0  -11.30   11.10
   7  -1   0    0.90   11.10
  -7   1   0    4.80    9.50
   7  -1   0    0.00    8.40
   7   1   0   -1.50    9.60
  -8  -1   0   17.40   12.90
  -8   1   0   15.30   13.60
   8  -1   0   19.60   11.00
  -8  -1   0   17.10   10.10
   8  -1   0   39.90   15.10
  -8   1   0    9.00    9.60
   8   1   0   21.50   12.00
   8   1   0   14.60   12.30
   9  -1   0   -5.20   11.90
  -9  -1   0    2.00    8.20
  -9   1   0   -4.90   12.00
   9  -1   0  -13.00    8.10
  -9  -1   0    2.60   12.70
   9   1   0  -10.70    9.50
  -9   1   0    5.70    8.80
   9   1   0    8.20   10.70
 -10   1   0    5.10   12.60
 -10   1   0    2.40    9.50
  10   1   0    4.00   11.30
  10   1   0   -1.30   13.80
 -10  -1   0    9.40   14.30
  10  -1   0    3.00   12.60
 -10  -1   0    1.20    9.60
 -11  -1   0  -13.50   13.50
  11  -1   0   12.80   14.10
  11   1   0    8.10   14.90
 -11   1   0   24.60   15.60
  11   1   0   14.70   12.00
 -11  -1   0  -11.60    8.50
 -11   1   0    4.10   10.90
 -12   1   0   36.40   17.80
 -12  -1   0   58.19   15.40
 -12  -1   0   28.50   19.00
  12   1   0   31.20   14.80
  12  -1   0   45.50   19.00
  12   1   0   41.40   16.90
 -12   1   0   58.39   16.60
  13  -1   0   -3.20   13.10
  13   1   0    7.70   12.60
 -13  -1   0   -1.90   15.30
 -13   1   0  -15.80   13.00
 -13   1   0  -13.30   14.80
  13   1   0    3.60   15.90
 -13   1   0    7.70   15.00
 -13  -1   0   -2.40   10.80
 -14  -1   0    2.20   13.40
 -14   1   0   13.00   16.20
 -14   1   0    1.90   18.10
 -14  -1   0   -1.60   18.40
  14  -1   0   27.10   16.10
  14   1   0   20.60   18.80
  14   1   0    8.80   14.80
 -14   1   0   11.90   11.90
 -15  -1   0   19.90   19.80
 -15   1   0   16.00   18.00
 -15   1   0    3.10   17.10
  15   1   0    3.40   13.20
 -16   1   0  -13.20   15.60
 -16   1   0    8.00   18.50
 -16  -1   0   17.90   18.80
 -16  -1   0   50.49   19.90
 -17   1   0    3.40   19.60
 -17   1   0    7.00   18.00
 -17  -1   0   24.60   22.10
 -17  -1   0    3.00   19.00
   0  -2   0 3025.70   56.89
   0  -2   0 2760.22   54.49
   0  -2   0 2773.02   55.19
   0   2   0 2816.72   55.29
   0   2   0 2905.41   54.69
   0   2   0 2989.80   56.29
  -1   2   0   -6.70    5.20
  -1   2   0   -4.90    5.90
   1   2   0   -1.70    3.90
  -1  -2   0   -2.70    3.50
   1  -2   0   -0.10    4.80
   1  -2   0    0.80    5.50
   1   2   0    1.20    4.00
  -2  -2   0  293.47   12.90
  -2   2   0  307.77   13.70
  -2  -2   0  294.67   10.40
   2   2   0  289.97   12.10
   2  -2   0  301.97   13.80
   2  -2   0  278.87   13.20
   2   2   0  287.77   10.90
  -3  -2   0   -5.40    8.00
  -3  -2   0    3.20    5.60
  -3   2   0   -4.50    7.90
   3   2   0    2.30    6.90
   3   2   0    3.50    8.50
   3  -2   0  -15.20    6.60
  -3   2   0    2.70    8.90
  -4   2   0 2412.36   58.69
   4   2   0 2395.56   56.49
  -4   2   0 2473.35   58.29
   4  -2   0 2368.06   58.19
  -4  -2   0 2382.36   52.39
  -4   2   0 2393.06   54.89
   4   2   0 2346.47   53.89
  -4  -2   0 2371.06   57.29
   5   2   0    4.80   10.40
  -5   2   0   -9.00    7.60
   5  -2   0   15.60   11.70
  -5   2   0   13.80   11.20
   5   2   0   -3.20    8.10
  -5  -2   0    4.90    6.90
  -5  -2   0  -15.10    8.70
  -6   2   0  423.36   20.70
   6  -2   0  423.56   23.90
  -6  -2   0  407.56   18.60
   6   2   0  416.36   23.10
  -6   2   0  450.55   24.40
   6   2   0  427.26   20.90
  -6  -2   0  397.46   23.50
  -7  -2   0   -1.60    8.10
   7   2   0   -2.60   10.30
  -7   2   0   -4.00    8.90
  -7  -2   0  -10.90    9.50
  -7   2   0   -4.20   11.00
   7  -2   0   12.00   11.50
   7   2   0    2.00    9.50
  -8   2   0    6.30    9.80
  -8   2   0   15.50   12.60
  -8  -2   0   17.30   13.50
   8   2   0   25.70   11.50
  -8  -2   0    8.90    8.90
   8  -2   0   19.40   13.20
   8   2   0   28.00   14.60
  -9   2   0    6.40   12.10
   9   2   0   12.70   11.40
  -9  -2   0    3.90   12.50
  -9   2   0   -0.90    9.00
  -9  -2   0    3.30    8.80
   9  -2   0    4.60   12.50
   9   2   0    8.70   13.30
  10   2   0   22.90   14.70
 -10  -2   0    3.00   12.80
 -10   2   0    2.60   13.80
 -10  -2   0   -8.90    8.10
  10  -2   0   11.10   13.70
  10   2   0    1.80   12.80
 -10   2   0   -4.50    8.90
 -10   2   0    3.40   12.50
  11  -2   0   13.90   16.10
  11   2   0    7.00   13.90
 -11  -2   0   -4.80    9.20
  11   2   0    7.40   13.00
 -11   2   0   -3.60   13.20
 -11   2   0   -1.10   14.30
 -11  -2   0    1.40   14.60
 -11   2   0    9.80   12.20
 -12  -2   0  151.98   23.20
 -12   2   0  191.58   20.00
  12   2   0  198.58   23.90
  12  -2   0  187.98   23.30
 -12  -2   0  175.88   18.60
  12   2   0  186.98   21.80
 -12   2   0  160.28   24.40
 -12   2   0  173.18   23.20
 -13   2   0   -0.80   13.70
  13   2   0   -0.80   14.00
 -13   2   0   23.70   17.00
 -13  -2   0    4.70   17.00
 -13   2   0    9.70   17.30
 -13  -2   0    6.90   12.40
  13   2   0    9.50   17.30
  13  -2   0   15.10   23.80
 -14   2   0   32.80   13.20
 -14   2   0   13.20   15.70
  14   2   0   38.30   18.50
  14   2   0   23.70   14.00
 -14   2   0   38.90   19.30
  14  -2   0   65.59   21.40
 -14  -2   0   34.00   14.10
  15   2   0   -4.30   12.70
 -15   2   0   24.90   20.80
 -15   2   0   -4.30   13.60
 -15  -2   0    1.10   16.20
 -16   2   0   69.19   24.40
 -16  -2   0   54.59   21.40
 -16   2   0   28.90   19.60
  16   2   0   39.70   20.00
 -17   2   0  -14.60   15.60
 -17  -2   0   49.99   24.00
 -17   2   0   16.40   23.30
 -17  -2   0    6.10   20.90
   0  -3   0    0.00    3.60
   0   3   0   -2.60    5.90
   0  -3   0    4.10    6.40
   0   3   0    1.00    3.60
   0   3   0   -3.20    6.50
   0  -3   0   -4.60    7.00
   1   3   0    1.00    4.90
   1  -3   0   -4.60    7.50
  -1  -3   0    0.40    5.20
   1   3   0   -0.30    4.90
   1  -3   0   -2.80    4.40
  -1   3   0   -1.20    7.80
  -1   3   0    2.30    6.80
  -1  -3   0    4.50    5.80
   1  -3   0    1.20    6.40
  -2   3   0 1424.06   34.80
  -2   3   0 1341.67   33.80
   2  -3   0 1331.27   33.90
  -2  -3   0 1306.67   31.30
   2   3   0 1306.17   30.40
  -2  -3   0 1267.07   29.90
   3   3   0    5.00    7.20
   3  -3   0   -1.90    8.80
   3   3   0    4.20    6.30
  -3  -3   0   -4.30    7.90
  -3   3   0   -3.40    8.20
   3  -3   0    4.30    8.70
  -3  -3   0    4.70    6.00
  -4   3   0 2812.22   66.59
   4   3   0 2782.02   61.59
  -4  -3   0 2830.72   59.99
   4   3   0 2766.82   63.29
  -4   3   0 2859.21   66.89
  -4  -3   0 2784.82   64.89
   4  -3   0 2763.12   66.59
  -5  -3   0    1.60    6.90
  -5   3   0   -0.30    9.80
   5   3   0   -2.10   10.10
   5   3   0   -5.80    8.00
  -5   3   0    7.20    8.80
   5  -3   0    6.40   10.10
  -5  -3   0   -8.20    9.30
  -5   3   0   -4.20    8.80
  -6  -3   0  455.55   24.10
  -6   3   0  565.44   42.70
  -6  -3   0  428.56   18.90
   6  -3   0  447.56   24.50
   6   3   0  444.76   23.60
   6   3   0  438.86   21.20
  -6   3   0  444.36   21.50
   7  -3   0   -6.30    9.80
   7   3   0   -3.20    9.10
  -7  -3   0   -0.50    7.60
  -7   3   0   -4.80    8.80
  -7  -3   0    5.80   11.90
   7   3   0   -2.60   10.70
  -7   3   0   -3.70    9.10
  -7   3   0   14.50   12.10
  -8   3   0  421.06   27.10
  -8  -3   0  419.16   26.20
   8   3   0  401.96   22.90
  -8   3   0  400.56   26.00
   8  -3   0  367.96   25.40
  -8   3   0  401.06   23.80
   8   3   0  418.06   25.50
  -8  -3   0  429.96   20.70
   9   3   0    5.30   11.00
  -9   3   0    2.20   11.80
  -9   3   0   -4.20    9.10
  -9  -3   0   -3.10   12.50
  -9   3   0   -0.30   13.80
  -9  -3   0  -10.50    7.30
   9  -3   0    1.30   10.90
   9   3   0   19.30   14.30
 -10  -3   0  216.28   23.30
  10  -3   0  152.68   21.50
 -10   3   0  161.18   18.20
  10   3   0  141.49   20.40
 -10   3   0  153.08   20.70
 -10   3   0  159.78   21.90
 -10  -3   0  192.58   16.70
  10   3   0  187.08   19.30
 -11   3   0   -1.30   11.80
 -11  -3   0  -13.60    7.70
  11   3   0   -6.80   12.70
  11  -3   0   24.00   16.10
 -11  -3   0   -9.40   13.30
 -11   3   0    1.70   14.30
  11   3   0   13.90   14.20
 -11   3   0    2.80   13.60
  12   3   0  119.79   19.50
 -12   3   0   86.59   20.70
  12  -3   0  126.29   21.70
 -12  -3   0  143.59   16.40
  12   3   0  151.98   22.80
 -12  -3   0  121.99   22.20
 -12   3   0  135.89   18.50
 -12   3   0  103.29   21.70
  13  -3   0   15.90   17.00
 -13  -3   0   20.40   15.50
 -13   3   0   -7.70    9.40
  13   3   0    5.50   15.00
 -13   3   0   10.10   19.30
 -13   3   0  -11.90   13.20
  13   3   0   -5.10   12.30
 -13  -3   0   12.00   17.10
 -14   3   0   20.10   22.20
 -14   3   0   59.29   18.10
  14   3   0   72.69   21.80
 -14   3   0   35.50   20.20
  14   3   0   54.19   18.70
  14  -3   0   77.49   22.20
 -14  -3   0   44.80   15.20
  15   3   0    7.50   15.00
 -15   3   0  -31.90   13.90
 -15  -3   0    9.70   18.00
 -15   3   0    9.60   18.50
  16   3   0   41.10   17.30
 -16  -3   0   20.00   17.30
 -16   3   0   19.10   20.80
 -16   3   0   15.10   17.60
  17   3   0    2.70   18.50
 -17  -3   0   30.00   18.40
 -17   3   0  -13.10   17.10
   0   4   0 2703.23   56.99
   0  -4   0 2630.34   55.39
   0   4   0 2740.73   55.49
   0  -4   0 2726.33   57.39
   0   4   0 2704.93   54.09
   0  -4   0 2614.74   53.69
   1   4   0    0.90    6.60
  -1  -4   0   -4.40    5.50
  -1   4   0   -8.90    9.60
  -1   4   0    6.00    7.70
  -1  -4   0    1.80    7.70
   1  -4   0    4.70    5.30
   1   4   0    3.30    4.80
   1  -4   0    2.10    6.70
   1  -4   0  -13.00    8.40
  -1  -4   0  -10.50    6.50
  -2   4   0 6033.10  118.59
   2  -4   0 5935.61  118.29
  -2  -4   0 5904.91  114.29
   2   4   0 5794.32  113.79
   2   4   0 5906.41  114.59
  -2   4   0 5889.01  117.29
  -3   4   0   -0.30    8.90
   3   4   0   -1.70    6.70
   3  -4   0    2.40    8.60
  -3   4   0    8.90   10.60
   3  -4   0    7.30    8.20
  -3  -4   0   20.40    8.70
  -3  -4   0   -4.80    5.40
   4  -4   0 1077.59   35.10
  -4  -4   0 1114.39   28.90
  -4   4   0 1112.49   35.10
   4   4   0 1070.19   30.60
  -4  -4   0 1025.40   32.70
   4   4   0 1084.19   30.40
  -5  -4   0    3.80    6.80
  -5   4   0   -7.20    9.60
   5   4   0    0.30    8.70
  -5  -4   0   -5.10    9.90
   5   4   0  -12.60    9.00
   5  -4   0   -8.30   10.10
   6   4   0  476.75   23.90
  -6  -4   0  491.25   20.00
  -6  -4   0  450.25   24.40
  -6   4   0  492.95   23.10
   6  -4   0  466.95   25.50
   6   4   0  474.15   30.40
  -6   4   0  495.35   26.70
  -7  -4   0   -3.80    6.50
  -7   4   0    5.10   12.40
   7   4   0   -0.30    8.90
  -7   4   0   -2.90    9.10
   7  -4   0   -1.70   10.20
  -7   4   0  -10.50   10.10
   7   4   0    4.20   10.40
  -7  -4   0    2.70   10.90
  -8  -4   0   50.59   10.40
   8  -4   0   54.99   18.80
   8   4   0   37.20   13.90
  -8   4   0   31.40   16.20
  -8  -4   0   27.50   13.80
  -8   4   0   26.50   14.50
   8   4   0   37.30   12.80
  -8   4   0   47.80   14.20
  -9   4   0    0.00   10.20
  -9  -4   0    1.70   13.10
   9   4   0   -6.10   10.40
  -9   4   0    7.80   14.50
  -9  -4   0   -2.30    7.30
  -9   4   0   -3.90   10.40
 -10   4   0  -18.60   10.50
 -10  -4   0    2.10   14.50
  10   4   0   -0.30   14.10
 -10  -4   0    6.70   10.20
  10  -4   0   21.50   15.20
 -10   4   0    8.70   12.40
  10   4   0   -1.40   11.90
 -10   4   0   -3.10   14.40
 -11  -4   0    2.40    9.60
 -11  -4   0    8.70   16.30
 -11   4   0    7.00   13.40
 -11   4   0    4.00   14.10
  11   4   0    0.30   12.40
  11   4   0   -5.00   14.10
  11  -4   0    1.80   13.50
 -11   4   0   -2.90   16.00
 -12   4   0  100.69   17.80
  12   4   0  136.69   20.50
 -12  -4   0  116.89   15.40
 -12   4   0   95.09   21.70
  12  -4   0  111.89   20.60
 -12   4   0   96.99   20.80
 -12  -4   0  124.09   28.90
  12   4   0  110.49   24.10
  13   4   0   -4.70   13.60
 -13   4   0  -16.80   14.90
 -13   4   0   13.10   14.30
  13  -4   0   15.10   16.30
 -13  -4   0   16.50   16.00
 -13   4   0    0.90   17.50
  13   4   0   20.90   14.10
 -14   4   0   11.60   19.80
  14   4   0   35.20   19.50
  14  -4   0   62.59   34.40
 -14  -4   0   25.70   20.80
 -14  -4   0   43.20   13.70
  14   4   0   43.40   17.90
 -15  -4   0   27.90   19.80
  15   4   0    3.70   12.70
  16   4   0  110.39   22.10
 -16  -4   0   95.59   26.70
 -16   4   0  108.29   32.50
 -17   4   0   75.39   29.10
  17   4   0   28.30   18.90
 -17  -4   0  -10.00   18.80
   0   5   0    5.30    6.80
   0  -5   0   -5.40    6.90
   0   5   0    6.60    5.20
   0   5   0   11.60    8.80
   0  -5   0    7.40    4.80
   0  -5   0    4.60    9.40
   1  -5   0   -5.80    4.90
  -1  -5   0    0.80    5.10
  -1  -5   0   -0.40    6.80
   1  -5   0    9.70    9.30
   1   5   0   -5.90    6.30
  -1   5   0   -5.30    9.70
  -1   5   0    0.70    7.60
   1   5   0   -4.20    4.10
   1  -5   0   -0.80    7.10
  -1  -5   0   -7.40    8.10
  -2  -5   0  258.77   13.10
   2  -5   0  237.68   14.50
   2  -5   0  250.67   12.40
   2   5   0  242.88   12.50
  -2  -5   0  237.28   11.20
   2   5   0  245.88   11.20
  -2   5   0  237.18   14.20
  -2   5   0  245.28   16.20
   2  -5   0  266.57   15.60
  -3   5   0   -2.00   11.90
  -3  -5   0   -6.20    6.00
  -3   5   0    2.90    9.60
  -3  -5   0   -2.60    7.30
   3   5   0   -5.20    6.50
   3   5   0   -9.70    6.50
   3  -5   0    1.40    8.50
   4  -5   0  307.47   19.70
  -4   5   0  289.17   18.90
  -4  -5   0  254.77   17.30
  -4  -5   0  306.47   14.60
   4  -5   0  313.97   19.80
  -4   5   0  271.77   19.50
   4   5   0  288.07   15.30
  -5  -5   0   -4.90    6.70
   5   5   0   19.40    9.30
   5  -5   0    1.40   10.30
  -5   5   0   -3.20   10.40
  -5  -5   0   -0.90    9.70
  -6   5   0  115.89   15.80
  -6  -5   0  109.49   11.20
   6   5   0  107.99   13.50
   6  -5   0  109.89   15.50
  -6  -5   0  101.89   14.90
   6   5   0   94.19   12.50
  -7  -5   0    2.30    7.20
   7   5   0   -0.80    9.10
  -7   5   0   -3.70    8.30
  -7   5   0   -8.60   11.40
   7   5   0    4.50   10.10
  -7  -5   0   -9.10   10.80
   7  -5   0   -2.90   10.70
  -8   5   0    2.40   12.10
   8  -5   0    9.30   11.50
  -8   5   0   10.80   11.70
   8   5   0    3.80    9.60
  -8  -5   0   -7.00   11.40
  -8  -5   0   12.30   10.20
   8   5   0   -4.10   10.30
   9  -5   0   31.40   16.70
  -9  -5   0    1.00    8.60
  -9  -5   0   10.80   13.80
  -9   5   0    9.00   11.80
  -9   5   0    2.40   13.50
   9   5   0    5.10   11.20
   9   5   0   -4.20   12.10
 -10  -5   0    2.50    9.80
 -10  -5   0   -2.00   14.40
  10  -5   0   -8.50   11.90
  10   5   0    2.20   12.10
 -10   5   0   15.80   14.70
 -10   5   0   -1.70   10.40
  10   5   0   -6.50   13.10
  11  -5   0    3.10   12.80
 -11  -5   0    6.90   16.30
  11   5   0  -13.40   10.20
  11   5   0    2.00   12.70
 -11   5   0  -26.50   11.50
 -11   5   0   -2.60   12.00
 -11  -5   0    8.80    9.90
  12   5   0  187.08   22.80
 -12  -5   0  182.48   25.30
 -12   5   0  195.68   26.90
 -12  -5   0  239.08   19.10
  12   5   0  199.38   23.30
  12  -5   0  194.78   25.30
 -12   5   0  253.47   24.80
  13  -5   0  -15.80   13.10
 -13  -5   0    2.70   13.70
 -13   5   0    5.50   11.10
 -13  -5   0   22.30   11.10
  13   5   0    4.80   13.40
  13   5   0    4.50   14.10
 -13   5   0  -28.00   19.10
 -14  -5   0    3.60   16.40
 -14   5   0  -19.70   14.40
  14   5   0   -0.40   14.60
  14   5   0   -1.90   13.60
  15   5   0    0.40   18.20
 -15   5   0    2.00   20.30
 -15  -5   0    0.30   14.70
 -16   5   0    1.20   15.60
 -16  -5   0   34.20   20.20
  16   5   0   -9.10   15.10
 -17  -5   0   18.40   19.30
  17   5   0    7.90   19.60
 -17   5   0  -11.40   18.30
   0  -6   0   71.89    9.20
   0  -6   0   79.69    7.70
   0   6   0  103.29    8.50
   0   6   0   75.59   11.40
   0   6   0   84.79    9.80
   0  -6   0   72.89   12.50
   1   6   0   -6.40    7.50
   1  -6   0   -0.10    7.60
  -1   6   0   -9.00    8.40
  -1  -6   0   -4.10    6.20
  -1  -6   0   -6.40    7.30
  -1   6   0  -12.70   10.00
   1   6   0   -0.40    5.30
  -1  -6   0   -3.40    8.90
   1  -6   0   -2.70    5.30
   1  -6   0    0.30   10.10
   2   6   0  976.60   25.50
  -2  -6   0 1002.40   29.10
  -2   6   0 1023.50   33.00
   2  -6   0  984.10   30.70
  -2  -6   0  978.80   29.00
  -2  -6   0  996.60   26.70
  -2   6   0  996.20   29.70
   2  -6   0  975.60   31.90
   2  -6   0  958.70   27.20
   2   6   0  968.00   27.90
   3   6   0   -0.10    6.20
   3   6   0   -8.60    7.00
   3  -6   0    3.10    7.30
  -3  -6   0    2.10    7.10
  -3   6   0   12.00   12.80
  -3   6   0    5.60    9.70
   3  -6   0   11.20   10.50
   4  -6   0   66.19   13.00
  -4   6   0   69.69   12.70
  -4  -6   0   77.79   10.10
   4   6   0   62.79   10.30
  -4  -6   0   62.39   11.80
   4  -6   0   78.19   15.00
   4   6   0   75.79   10.40
  -4   6   0   81.39   15.10
  -5   6   0    4.40   13.30
  -5   6   0   -9.10    8.70
  -5  -6   0   -3.00    9.60
   5  -6   0   -3.80    9.90
  -5  -6   0   -7.10    6.80
   5   6   0   -6.30    7.70
   6   6   0 1022.00   34.20
  -6   6   0  992.70   38.20
   6  -6   0  967.70   38.40
  -6  -6   0  989.60   38.00
  -6   6   0 1002.90   38.70
  -6  -6   0 1043.20   31.00
  -7  -6   0   -6.40    6.70
   7   6   0   -5.20    8.90
   7  -6   0  -11.00   10.80
  -7   6   0   -2.30   11.40
  -7  -6   0  -15.10   10.20
   8   6   0   67.79   14.30
   8   6   0   70.09   14.10
   8  -6   0   85.59   19.30
  -8   6   0   66.39   13.80
  -8  -6   0   77.39   11.70
  -8  -6   0   78.79   20.80
  -8   6   0   66.39   17.40
  -9  -6   0   33.20   15.00
   9   6   0    2.70   11.20
  -9  -6   0   -0.80    8.60
  -9   6   0   -3.90   11.20
   9  -6   0    4.00   13.70
  -9   6   0   -5.00   14.30
   9   6   0   -2.50   10.20
 -10   6   0   96.79   20.80
  10   6   0  117.09   17.90
 -10   6   0  107.99   17.90
  10  -6   0   80.79   21.60
 -10  -6   0   81.69   18.50
  10   6   0   96.89   17.10
 -10  -6   0  106.69   13.60
 -11  -6   0    9.40   10.40
 -11  -6   0    3.50   15.40
  11   6   0   -5.80   11.90
 -11   6   0    7.70   14.70
  11  -6   0    0.40   14.40
  11   6   0   -5.90   12.80
 -11   6   0    0.60   11.80
 -12   6   0   15.30   19.40
 -12  -6   0   10.10   16.70
 -12  -6   0    8.00    9.40
  12   6   0   27.30   15.90
  12   6   0    7.40   14.10
 -12   6   0   33.90   14.10
  13   6   0    4.80   15.10
 -13   6   0   -1.50   12.40
 -13   6   0   17.00   19.10
  13   6   0   29.70   17.50
 -13  -6   0    2.70   15.70
 -13  -6   0  -12.00    9.60
  13  -6   0   25.80   16.80
 -14  -6   0   16.90   14.50
  14   6   0   -4.00   13.20
  14   6   0    7.60   15.10
 -14  -6   0   11.40   13.00
 -14   6   0    3.40   20.10
  15   6   0  -15.30   13.00
 -15   6   0   11.90   22.10
 -15  -6   0   -6.70   16.70
 -16  -6   0   38.90   20.50
  16   6   0   35.50   18.80
 -16   6   0   30.50   25.60
   0   7   0    8.90   10.10
   0  -7   0    8.70    7.90
   0  -7   0   17.60   11.50
   0  -7   0    8.80    6.70
   0   7   0   13.20    9.50
   0   7   0   23.30    7.00
   1  -7   0    4.00   11.00
  -1  -7   0   -1.70    6.30
   1   7   0   10.00    8.80
  -1  -7   0   -5.80   10.80
   1  -7   0    2.30    8.10
  -1   7   0   -9.20    9.00
  -1  -7   0   -1.90    8.10
   1  -7   0    1.40    6.00
  -1   7   0    6.40   11.70
   1   7   0   -1.10    5.30
   2   7   0  281.17   15.40
   2  -7   0  311.17   17.80
   2  -7   0  312.07   14.50
   2  -7   0  311.47   19.20
  -2   7   0  304.67   17.30
   2   7   0  300.47   13.10
  -2   7   0  300.37   19.70
  -2  -7   0  280.57   16.10
  -2  -7   0  314.27   17.00
  -2  -7   0  301.87   14.70
  -3  -7   0    1.20    8.60
   3  -7   0   -4.40    6.80
   3  -7   0    4.40    9.70
  -3   7   0  -24.30   12.40
   3   7   0   -3.60    7.40
  -3  -7   0   -8.40    8.00
  -3   7   0    7.70   10.40
   3   7   0   -9.30    5.60
   4   7   0  478.25   20.50
  -4  -7   0  476.55   21.80
  -4  -7   0  505.95   20.60
   4   7   0  477.15   19.00
  -4   7   0  518.45   25.90
   4  -7   0  459.15   24.40
   4  -7   0  457.75   24.30
   4  -7   0  479.55   20.80
  -5   7   0  -10.00   12.10
  -5   7   0   10.70   11.40
  -5  -7   0    2.20   10.90
  -5  -7   0   -1.90    7.20
   5  -7   0   -6.90    9.60
   5   7   0   -5.40    8.10
   5  -7   0   12.00   11.70
   5   7   0   -1.70    7.80
   6  -7   0  231.08   20.50
  -6  -7   0  263.87   15.50
   6   7   0  214.68   16.70
  -6   7   0  204.88   18.70
   6   7   0  212.98   16.70
  -6   7   0  268.07   21.90
  -6  -7   0  248.18   19.10
  -7  -7   0    4.10   14.70
  -7   7   0  -13.20   12.20
  -7   7   0    1.00   15.00
   7   7   0   10.60    9.90
  -7  -7   0   -6.40   10.40
   7  -7   0   -8.70   10.80
  -8   7   0   33.10   17.30
  -8  -7   0   58.29   17.30
   8   7   0   47.30   15.40
  -8   7   0   47.20   17.80
   8  -7   0   37.80   15.00
  -8  -7   0   53.49   12.80
  -9   7   0    5.90   10.70
   9  -7   0   -8.40   11.90
  -9   7   0  -28.40   12.50
  -9  -7   0   -3.30   11.60
   9   7   0   17.50   12.80
  -9   7   0    9.10   14.50
  -9  -7   0    5.10    8.90
 -10  -7   0   83.29   18.50
 -10  -7   0   95.29   13.30
 -10   7   0  120.59   18.80
 -10   7   0   94.79   24.30
  10  -7   0   92.49   22.70
  10   7   0   84.09   17.40
 -11   7   0    4.30   14.80
  11   7   0   13.50   14.30
 -11   7   0   20.10   19.70
  11  -7   0   -7.80   12.90
  11   7   0    0.20   12.50
 -11  -7   0    7.10    9.00
 -11  -7   0   -9.90   12.80
 -12  -7   0   34.20   12.50
  12   7   0   16.80   15.40
 -12   7   0   21.10   16.10
 -12   7   0   30.30   17.00
  12   7   0   28.10   14.60
 -12  -7   0   30.30   17.90
  12  -7   0   -1.70   14.80
  13   7   0   10.90   20.30
  13  -7   0   17.30   15.90
 -13   7   0   23.30   18.00
 -13  -7   0   17.60   11.50
  13   7   0   -2.50   11.80
 -13  -7   0    2.40   15.30
  14   7   0   88.59   20.70
 -14  -7   0   60.09   20.70
 -14   7   0   79.39   24.40
  14   7   0  116.99   19.90
 -15   7   0   -4.60   18.10
 -15   7   0    1.00   17.50
  15   7   0   -2.80   14.40
 -15  -7   0   -3.20   17.60
 -16   7   0  -21.80   17.30
  16   7   0   21.10   17.50
 -16   7   0   68.49   28.40
 -16  -7   0   57.99   22.20
   0  -8   0  812.52   26.50
   0   8   0  805.12   25.20
   0   8   0  835.92   25.90
   0  -8   0  813.92   24.60
   0  -8   0  825.82   29.70
  -1   8   0  -13.00   11.20
  -1  -8   0   -7.50    7.50
  -1  -8   0   -8.40   10.20
   1   8   0    2.80   10.50
   1   8   0   -1.10    5.60
  -1   8   0   -1.90    8.90
   1  -8   0    1.00    8.70
  -1  -8   0    3.00    6.60
   1  -8   0   -0.60    6.10
   1  -8   0  -18.30    9.80
  -2   8   0 1760.72   46.60
   2  -8   0 1714.33   49.40
   2  -8   0 1742.13   47.80
  -2   8   0 1836.52   50.89
  -2  -8   0 1813.12   47.20
   2   8   0 1753.02   41.80
  -2  -8   0 1732.13   44.00
  -2  -8   0 1793.32   46.30
   2   8   0 1720.83   45.40
  -3  -8   0    0.40    9.80
  -3   8   0   -2.60   12.70
   3  -8   0   -6.30    8.90
  -3  -8   0    8.70    8.20
   3   8   0   -2.10    6.00
  -3   8   0   -2.90    9.10
   3   8   0   10.50    8.40
   3  -8   0    1.20    7.10
   4  -8   0   75.19   10.60
  -4  -8   0   97.49   12.80
   4  -8   0  105.99   14.20
   4   8   0   90.09   11.40
   4   8   0  105.59   10.30
  -4   8   0   99.49   13.90
  -4   8   0   93.89   16.10
  -4  -8   0   86.19   10.10
  -4  -8   0  100.79   12.10
   5   8   0   -5.40    8.60
  -5   8   0   -8.20    9.80
  -5  -8   0  -12.10    9.10
   5  -8   0   -8.30   11.20
   5   8   0   -6.30    7.30
   5  -8   0    0.40   11.30
  -5   8   0   -0.80   13.20
   5  -8   0    1.10    8.20
  -5  -8   0    3.50    7.20
  -6  -8   0   -2.40    8.40
   6   8   0   -6.50    8.50
  -6   8   0   24.70   15.20
  -6   8   0   10.50   12.50
   6   8   0    8.90    9.20
  -6  -8   0    0.80   10.40
  -7   8   0    4.70   11.90
   7  -8   0   -9.60   10.40
  -7  -8   0   -1.70   11.50
  -7   8   0   -6.00   14.90
   7   8   0    0.50   10.90
  -7  -8   0   -4.20    8.70
   7   8   0   11.30   11.70
   8   8   0  121.19   16.40
  -8   8   0  110.99   18.60
  -8  -8   0  136.99   14.20
   8  -8   0  101.09   19.00
  -8   8   0  125.09   20.20
  -8  -8   0  141.59   19.20
  -9  -8   0    5.40   10.30
  -9   8   0   12.60   14.00
   9  -8   0    2.60   14.10
  -9   8   0  -22.00   13.30
   9   8   0   54.89   17.80
  -9   8   0  -23.80   15.50
  -9  -8   0  -18.40   12.10
 -10   8   0   80.29   23.80
  10   8   0   86.59   19.20
 -10   8   0   66.69   17.70
 -10  -8   0   65.29   12.40
  10  -8   0   94.49   23.60
 -10  -8   0  106.69   24.00
 -10   8   0   64.39   20.80
 -11  -8   0    3.70   13.50
 -11   8   0   60.49   24.30
 -11   8   0    7.40   15.60
 -11   8   0    9.20   14.60
  11   8   0   15.60   15.10
 -11  -8   0   12.30    9.30
  11  -8   0   -8.00   17.20
 -12   8   0  213.38   29.90
 -12  -8   0  253.97   27.30
  12  -8   0  287.57   28.60
 -12  -8   0  315.27   24.40
 -12   8   0  236.48   34.40
  12   8   0  197.38   37.20
 -12   8   0  312.77   27.30
 -13  -8   0   16.10   10.60
 -13   8   0  -13.40   15.00
  13   8   0   22.00   15.40
 -13  -8   0   24.60   17.70
 -13   8   0   -1.70   20.80
 -14   8   0   10.60   22.40
 -14   8   0   20.40   29.90
 -14  -8   0   29.60   19.10
  14   8   0    4.10   24.30
 -15   8   0    6.10   16.30
 -15   8   0   16.80   22.70
  15   8   0   -8.80   12.70
 -15  -8   0   45.40   23.20
 -16   8   0  114.09   24.30
 -16   8   0  107.39   30.40
 -16  -8   0   93.09   27.40
  16   8   0  104.59   27.70
   0   9   0   -5.20    5.90
   0  -9   0   -3.00    8.10
   0  -9   0  -10.70   11.90
   0   9   0    0.80    8.60
   0   9   0   -9.30    8.90
   0  -9   0  -14.90    9.90
  -1   9   0   -7.90   10.40
  -1  -9   0    2.30    6.20
  -1  -9   0    4.20    8.30
   1   9   0   -6.10    5.40
   1  -9   0   -2.40    5.40
   1   9   0  -12.60    7.60
  -1   9   0    4.30    9.00
   1  -9   0   -5.70    7.30
  -1  -9   0    9.30   11.90
   1  -9   0   -0.40   11.30
   2  -9   0   55.09   11.40
   2  -9   0   37.40    8.00
  -2   9   0   58.99   13.60
  -2  -9   0   62.69   13.70
   2   9   0   54.49   10.60
  -2  -9   0   69.29   14.70
   2  -9   0   63.59   15.40
  -2  -9   0   47.40   10.10
   2   9   0   33.90    7.40
   3  -9   0    8.70   10.30
   3   9   0    7.20    6.30
  -3   9   0   10.10   13.70
  -3  -9   0    0.60    7.80
   3  -9   0    5.30    7.20
   3   9   0   -4.00    7.10
  -3   9   0   -4.20   10.10
  -3  -9   0   -3.80    9.40
  -4   9   0  113.19   14.40
   4  -9   0   92.59   14.70
  -4  -9   0  126.59   13.50
   4   9   0  118.69   13.10
   4  -9   0  107.59   11.80
  -4  -9   0  101.69   11.10
   4   9   0  116.69   10.50
  -4  -9   0  113.69   13.00
   5  -9   0   -1.70    8.50
  -5  -9   0    8.00    9.60
  -5  -9   0   -8.90    9.00
   5   9   0    1.40    6.50
  -5   9   0   -5.60   10.70
  -5  -9   0   -1.00    7.70
  -5   9   0   -7.80   14.30
   5  -9   0    1.00   10.50
   5   9   0    5.20    8.60
   5  -9   0   -0.10   10.50
  -6  -9   0   78.99   15.00
  -6  -9   0  111.39   13.60
   6  -9   0   86.99   15.50
   6   9   0  110.09   14.20
   6   9   0   86.09   12.00
   6  -9   0   81.39   12.80
  -6   9   0   89.29   19.10
   6  -9   0  101.89   17.40
  -6   9   0  100.49   16.50
   7  -9   0  -16.30   11.90
   7   9   0   -2.60    9.70
  -7  -9   0   -3.50   11.90
  -7   9   0    8.70   17.00
  -7   9   0   -2.10   13.70
   7   9   0  -15.40    8.80
  -7  -9   0   -6.50    8.90
   7  -9   0   -4.20    9.40
   8   9   0  254.77   21.60
   8  -9   0  292.37   25.80
  -8  -9   0  251.77   23.90
  -8   9   0  265.47   24.20
  -8  -9   0  256.37   18.30
  -8   9   0  253.67   25.70
   8   9   0  272.37   20.80
  -9   9   0   -6.60   14.50
   9   9   0   -1.70   11.00
   9  -9   0    7.40   13.60
   9   9   0   12.50   13.10
  -9  -9   0    6.00   10.00
  -9   9   0   -3.20   16.90
  -9  -9   0    9.20   14.70
 -10  -9   0   66.69   20.50
  10  -9   0   67.69   22.30
 -10   9   0   38.90   19.20
 -10   9   0   58.29   21.70
  10   9   0   74.59   17.20
  10   9   0   62.49   18.90
  11   9   0   10.70   13.70
  11  -9   0   24.80   16.00
 -11   9   0   -0.80   18.50
 -11   9   0   -0.80   15.20
 -11   9   0   24.20   14.10
 -11  -9   0    9.80   15.10
 -11  -9   0   -3.10    8.90
 -12  -9   0   52.49   19.70
 -12  -9   0   18.20   11.50
  12  -9   0   28.30   18.40
 -12   9   0   20.50   17.20
 -12   9   0   20.20   21.90
  12   9   0   23.90   17.10
 -13   9   0   19.30   20.00
 -13   9   0    2.60   14.30
 -13  -9   0   -3.80   11.50
  13   9   0    6.50   15.30
  14   9   0    2.30   14.70
 -14   9   0  -13.90   14.40
 -14  -9   0   53.39   17.30
 -14   9   0    8.90   16.10
 -15   9   0   17.10   17.90
 -15  -9   0  -14.90   13.30
 -15   9   0    7.60   23.20
  15   9   0   23.80   15.50
   0  10   0   -4.00    8.80
   0  10   0   -1.00    7.00
   0 -10   0    5.80    7.30
   0 -10   0   -4.90   11.40
   0 -10   0   -6.10    8.20
  -1  10   0   -6.50    9.80
  -1 -10   0   -1.80    8.30
  -1  10   0   -1.30   11.80
  -1 -10   0   -4.00    7.30
   1  10   0    9.10    9.70
   1 -10   0   -7.30    8.90
   1 -10   0    5.80    6.30
  -1 -10   0   17.80   13.50
   1 -10   0   18.50   12.00
   1  10   0    4.20    6.90
  -2 -10   0   16.90   11.90
  -2  10   0   14.80   13.10
   2 -10   0   23.20   10.80
   2  10   0   24.40    8.10
   2 -10   0   25.30    8.90
  -2  10   0   12.70   12.20
   2 -10   0   27.20   13.50
   2  10   0   16.60   10.20
  -2 -10   0   15.70    9.30
  -2 -10   0   27.00   11.20
  -3 -10   0   -7.20    8.40
   3 -10   0   -0.80    6.50
  -3 -10   0    2.50   10.70
  -3  10   0   20.90   13.80
  -3  10   0    7.00   11.00
   3 -10   0    2.30   10.00
   3  10   0    1.10    6.20
   3  10   0    7.10    9.00
  -4  10   0    1.60   15.00
   4  10   0   -4.40    8.80
   4 -10   0    5.00   11.90
  -4 -10   0    2.60    8.80
  -4 -10   0   12.80   21.60
   4 -10   0   -4.40    7.50
   4  10   0   -2.90    6.50
  -4  10   0  -17.50   10.40
  -4 -10   0   -2.10    9.60
   5 -10   0   10.40   19.10
   5  10   0   17.00    8.30
  -5 -10   0    3.00    9.60
   5 -10   0   -3.60   10.40
  -5 -10   0  -11.10   10.60
  -5  10   0    4.70   12.20
   5  10   0   31.80   11.10
  -5 -10   0    3.80   10.30
  -5  10   0   29.30   17.40
   5 -10   0   -7.90    7.50
   6 -10   0   30.60   14.70
  -6 -10   0   43.20   12.70
  -6 -10   0   31.10   14.50
   6 -10   0   21.30   15.70
   6  10   0   26.20   12.00
  -6  10   0   25.60   14.60
   6 -10   0   11.60    9.60
  -6 -10   0   20.50   10.80
   6  10   0   13.70    9.30
  -6  10   0   53.89   20.10
  -7 -10   0   -7.40    9.60
  -7 -10   0    7.70   13.10
   7  10   0    4.80   11.70
  -7  10   0  -18.80   17.30
   7 -10   0   -5.70   12.90
   7 -10   0    4.60    9.20
  -7  10   0    0.50   15.00
   7  10   0    4.70    9.90
  -8  10   0   48.00   18.50
  -8 -10   0   61.29   12.90
   8  10   0   47.10   13.70
  -8  10   0   51.49   20.30
   8 -10   0   39.60   14.30
   8  10   0   57.79   16.80
  -8 -10   0   50.19   18.80
   8 -10   0   35.20   17.60
   9 -10   0    2.00   11.50
  -9  10   0    7.90   19.10
   9  10   0    0.60   10.20
   9  10   0    1.60   11.30
  -9 -10   0    8.70   14.10
  -9 -10   0   -4.50   10.00
  -9  10   0   11.30   16.40
   9 -10   0   -1.80   11.70
 -10 -10   0  200.98   19.00
 -10  10   0  205.78   24.60
  10  10   0  231.18   23.60
  10 -10   0  245.98   35.00
  10  10   0  236.98   21.20
 -10 -10   0  237.48   24.70
 -10  10   0  179.68   26.60
 -11 -10   0    9.00   17.80
 -11  10   0   -5.00   27.90
 -11 -10   0   25.90   15.50
  11 -10   0   39.50   20.00
  11  10   0  -16.90   11.60
  11  10   0   10.80   13.50
 -11  10   0  -15.20   17.50
 -12  10   0   72.99   23.10
 -12 -10   0  100.79   15.50
  12  10   0  114.49   18.50
  12  10   0  113.59   20.90
 -12  10   0   92.19   28.60
 -12 -10   0   82.69   22.00
  13  10   0   78.49   16.60
 -13  10   0   40.20   27.40
  13  10   0   13.10   20.70
 -13 -10   0   -0.70   15.30
 -14 -10   0   -3.90   12.60
 -14  10   0   29.10   24.20
 -14  10   0   -8.10   15.40
  14  10   0   95.89   19.60
  14  10   0   -2.30   14.40
  15  10   0   -1.10   15.30
 -15 -10   0   29.50   17.60
 -15  10   0  -16.50   17.60
 -15  10   0   17.90   21.60
   0 -11   0   12.70   10.30
   0  11   0    0.70    9.90
   0 -11   0    0.70    7.20
   0  11   0   -7.50    9.50
   0  11   0    7.90    8.40
  -1  11   0   -1.80   11.20
  -1 -11   0    3.40    8.00
  -1 -11   0   10.90   24.40
   1 -11   0    4.80   14.20
   1  11   0   -3.40    6.90
  -1  11   0    5.10   11.10
   1 -11   0   -9.10    8.40
   1 -11   0    1.80    6.70
   1  11   0   14.80   11.60
  -1 -11   0  -10.20    9.10
   2  11   0   -0.40    8.00
   2 -11   0   -0.60    7.10
  -2 -11   0   -8.70   11.90
  -2  11   0    6.40   11.50
   2 -11   0   -3.90   12.00
  -2  11   0    0.70   10.60
  -2 -11   0   -3.80    8.60
   2  11   0   -5.50    6.50
   2 -11   0   -5.20    9.00
  -2 -11   0    0.40    9.50
  -3 -11   0    4.80   13.00
   3  11   0    4.00    9.50
   3  11   0    4.00    6.70
  -3  11   0   17.00   14.90
  -3 -11   0   -2.80    9.60
   3 -11   0  -15.40    9.00
   3 -11   0   -6.20    6.80
  -3  11   0   -3.10   11.10
  -4 -11   0  365.16   22.70
   4  11   0  369.76   18.00
   4  11   0  366.46   21.60
   4 -11   0  295.87   35.40
  -4  11   0  326.27   26.20
  -4 -11   0  365.66   20.10
  -4  11   0  395.96   23.90
   4 -11   0  397.76   20.30
  -5 -11   0   15.30   11.40
  -5  11   0   11.30   17.90
  -5 -11   0    0.50   12.00
   5 -11   0  -12.70   10.60
   5  11   0    6.60    7.00
  -5  11   0   -2.80   12.30
   5 -11   0   -5.70    7.90
  -5 -11   0   -4.00   11.70
   5  11   0    4.40    9.90
   5 -11   0   -3.10   11.10
   6  11   0  268.87   16.70
   6 -11   0  236.78   23.30
   6  11   0  257.37   20.20
  -6 -11   0  238.08   20.00
  -6  11   0  256.47   22.20
   6 -11   0  222.08   18.00
  -6 -11   0  256.27   22.20
  -6 -11   0  303.47   22.60
   6 -11   0  267.97   24.70
  -6  11   0  236.58   26.00
   7  11   0  -13.90    8.10
  -7 -11   0    8.10   11.40
  -7 -11   0   -6.70   12.30
  -7  11   0   18.30   19.10
   7 -11   0    4.80    9.90
   7  11   0   -1.10   12.20
  -7 -11   0    4.20   11.20
  -7  11   0   -1.10   14.30
   7 -11   0    4.00   13.10
  -8  11   0   19.20   17.50
  -8 -11   0   29.70   17.00
   8  11   0   36.50   14.50
  -8  11   0   36.40   23.80
  -8 -11   0   43.90   13.60
   8 -11   0   14.50   16.80
   8 -11   0   23.70   12.80
   8  11   0   27.70   11.20
   9 -11   0   17.90   16.00
  -9 -11   0   16.90   11.90
   9 -11   0    5.50    9.80
  -9 -11   0   12.40   15.50
  -9  11   0  -19.50   19.70
   9  11   0   10.70   11.70
  -9  11   0    9.40   15.40
   9  11   0   -9.20   11.50
 -10  11   0   53.19   27.80
  10 -11   0   22.40   13.30
 -10 -11   0   59.19   15.30
  10  11   0   46.30   13.50
 -10 -11   0   31.70   16.20
  10 -11   0   11.50   19.80
 -10  11   0   13.90   18.20
 -11 -11   0    1.20   12.10
  11 -11   0    9.30   12.10
  11  11   0   -8.30   12.40
 -11 -11   0    5.20   14.40
 -11  11   0   17.40   20.90
  11  11   0   11.10   13.60
  11 -11   0   15.30   15.50
 -11  11   0  -10.70   15.60
  12  11   0   27.50   13.20
 -12  11   0   38.30   24.40
  12  11   0   27.10   14.50
 -12 -11   0   28.90   15.90
 -12  11   0   27.50   17.70
 -12 -11   0   59.59   16.80
  13  11   0   -5.60   13.70
  13  11   0   34.40   13.80
 -13 -11   0    2.90   14.40
  13 -11   0   -4.60   14.40
 -13  11   0   23.20   23.60
 -13  11   0   11.30   18.30
  14  11   0   32.70   20.20
 -14 -11   0   35.40   17.10
 -14  11   0   22.70   22.70
  14 -11   0   18.50   16.00
 -14  11   0   22.40   19.90
   0 -12   0   84.49   11.80
   0  12   0   44.70   12.70
   0 -12   0   68.19   12.70
   0  12   0   69.09   15.10
   0 -12   0   65.09   15.20
  -1 -12   0   -5.80    9.80
   1 -12   0   -0.60    9.90
   1  12   0    3.30    8.00
  -1  12   0   -4.00   11.10
  -1  12   0   -2.50   10.90
   1 -12   0   -3.40   11.60
   1 -12   0   -6.30    7.00
  -1 -12   0  -11.20   11.50
   1  12   0    1.70   11.20
  -1 -12   0   -8.70    8.40
   2 -12   0   24.40   14.10
   2 -12   0    4.00    8.50
  -2 -12   0    4.00   10.60
  -2  12   0   -0.10   11.60
  -2 -12   0   17.10   13.30
   2 -12   0    9.30   11.40
  -2  12   0    3.50   12.30
  -2 -12   0   10.90   11.40
   2  12   0    0.50    7.30
   2  12   0   -2.70    9.20
   3 -12   0   -5.70   11.00
  -3 -12   0   12.20   10.80
   3 -12   0   -0.60    7.90
  -3  12   0  -12.30   13.10
   3  12   0    6.70   10.60
  -3  12   0    6.60   13.10
   3  12   0   -9.00    7.50
  -3 -12   0    0.70   13.10
  -4  12   0   44.80   15.80
   4 -12   0   22.10   15.30
   4  12   0   26.00   11.90
  -4  12   0   32.30   18.20
  -4 -12   0   25.10   14.70
   4 -12   0   44.40   11.80
   4  12   0   52.09   10.20
  -4 -12   0   44.70   14.60
  -5  12   0   -1.30   12.60
  -5  12   0   -2.00   17.30
   5 -12   0  -12.00   11.90
   5  12   0   -5.20   10.30
   5 -12   0   -8.90   12.30
   5  12   0   -8.40    7.90
   5 -12   0   -6.80    8.80
  -5 -12   0   -8.60   13.70
  -5 -12   0   -5.70   11.10
  -6  12   0   11.90   14.40
   6  12   0   28.70   10.00
   6  12   0   26.80   12.40
   6 -12   0    3.30   13.90
  -6 -12   0   28.60   14.40
   6 -12   0   25.90   13.80
  -6 -12   0   29.40   13.30
  -6  12   0   31.70   19.90
  -6 -12   0   35.90   13.80
   6 -12   0   25.40   10.80
  -7  12   0   -2.90   14.70
   7 -12   0   -9.40    9.20
  -7 -12   0   14.00   10.60
   7  12   0   -8.50   11.40
   7 -12   0   22.30   13.40
  -7 -12   0    5.20   11.70
   7  12   0   -3.60    9.10
  -7 -12   0  -11.70   12.60
  -7  12   0   -3.10   18.20
  -8 -12   0   70.79   14.20
   8 -12   0   15.10   13.80
   8  12   0   26.80   14.00
  -8 -12   0   53.49   17.50
  -8  12   0   28.20   20.60
   8 -12   0   45.90   13.80
   8  12   0   53.89   12.20
  -8 -12   0   70.79   13.30
  -8  12   0   22.00   14.30
  -9 -12   0   11.10    9.40
  -9 -12   0   -7.50   12.70
  -9  12   0  -22.10   13.10
   9  12   0    4.30   17.00
   9 -12   0  -13.00   12.50
   9 -12   0   -1.10   14.90
  -9  12   0   10.90   26.10
  -9 -12   0    8.70   10.60
   9  12   0    8.80    9.50
 -10 -12   0   16.90   11.90
  10  12   0   54.99   12.70
 -10  12   0   28.80   19.30
 -10  12   0    1.70   22.90
  10 -12   0   47.20   17.60
  10  12   0   24.60   15.80
 -10 -12   0   29.20   17.30
  10 -12   0   16.30   12.10
 -11 -12   0    9.10   15.70
 -11  12   0  -10.60   22.60
  11  12   0   -7.70   11.30
  11 -12   0   -2.70   11.90
 -11 -12   0    5.70   11.30
 -11  12   0   15.00   16.40
  11  12   0    5.60   10.40
 -12 -12   0   18.50   15.10
  12 -12   0    9.50   13.20
 -12  12   0  -15.80   21.70
 -12  12   0    7.60   25.00
  12  12   0    6.30   13.00
  13  12   0   -7.10   12.40
  13 -12   0   -6.80   11.60
 -13 -12   0  -23.60   12.20
  13  12   0   28.90   14.90
 -13  12   0   19.10   16.90
 -13  12   0   45.50   22.20
 -14 -12   0   85.99   17.60
 -14  12   0   48.20   21.20
 -14  12   0   56.69   27.70
  14 -12   0   98.19   24.10
  14  12   0   74.69   22.90
   0  13   0    1.50   11.20
   0 -13   0    5.90   11.60
   0 -13   0   18.00   10.60
   0 -13   0   12.40   16.10
   0  13   0   -2.20    7.70
   1  13   0    7.50   11.30
  -1  13   0   -2.80   11.30
  -1 -13   0  -12.60    9.90
  -1 -13   0  -12.00   13.70
   1 -13   0    6.70    8.50
   1  13   0    3.70    8.90
   1 -13   0   -0.50   11.40
   1 -13   0   -4.50   13.60
  -1  13   0   -5.70   12.00
  -1 -13   0  -15.50    8.50
  -2  13   0  164.38   20.00
   2  13   0  209.28   15.90
  -2 -13   0  189.38   16.60
  -2  13   0  234.28   19.90
   2 -13   0  206.78   15.60
   2 -13   0  208.98   21.80
  -2 -13   0  176.48   18.80
   2 -13   0  196.68   19.20
  -2 -13   0  200.48   20.90
   2  13   0  164.18   17.10
   3  13   0   -5.50    8.30
  -3 -13   0   29.30   16.10
   3 -13   0    0.50    7.60
   3 -13   0    8.60   12.90
  -3 -13   0   -1.30   11.10
  -3  13   0   -5.70   13.00
  -3  13   0   -0.80   15.60
   3  13   0  -16.20    8.80
   4  13   0  101.59   12.30
  -4  13   0   67.69   21.70
   4 -13   0  104.19   17.70
   4 -13   0   91.89   13.20
  -4 -13   0   91.39   17.10
   4  13   0   76.79   14.70
  -4  13   0  103.89   18.30
  -4 -13   0   94.89   14.10
  -5 -13   0   15.30   12.50
   5  13   0   13.20    8.50
   5 -13   0  -12.10   11.40
   5 -13   0   -1.30    9.70
   5  13   0   10.80   12.20
   5 -13   0    5.10   12.30
  -5  13   0   -6.70   17.40
  -5 -13   0   11.70   12.00
  -5 -13   0    7.40   13.40
  -5  13   0    4.90   13.20
   6 -13   0   47.70   19.00
  -6 -13   0   78.19   13.90
  -6 -13   0   49.80   15.40
   6 -13   0   71.99   13.20
   6  13   0   51.09   14.90
   6 -13   0   24.70   15.30
  -6  13   0   63.99   21.70
   6  13   0   48.60   11.10
  -6 -13   0   36.00   16.10
  -6  13   0   67.29   20.10
  -7  13   0    3.80   18.90
   7  13   0    5.20   12.30
  -7  13   0   11.10   15.30
  -7 -13   0    3.00   12.70
   7 -13   0   16.30   14.00
  -7 -13   0    8.70   12.90
   7 -13   0  -10.50    7.80
   7  13   0    7.80    9.30
  -7 -13   0    3.90   11.90
   8  13   0   11.90    9.30
   8  13   0   47.30   26.50
  -8  13   0    8.20   22.80
  -8 -13   0    2.80   12.70
  -8 -13   0   18.80   13.20
   8 -13   0    3.10   17.20
  -8 -13   0   37.00   15.80
  -8  13   0   14.60   15.40
  -9 -13   0   -1.30   11.90
   9  13   0    1.40    9.00
   9  13   0   11.80   14.50
  -9  13   0   -4.70   20.10
  -9 -13   0  -10.80   12.00
  -9  13   0   12.90   21.40
   9 -13   0   -7.50    8.80
  -9 -13   0   32.80   13.20
   9 -13   0   13.40   15.00
 -10  13   0   20.10   20.50
  10  13   0   -7.50   13.10
  10  13   0   21.70   10.70
 -10  13   0    3.50   14.90
 -10 -13   0   79.89   15.00
 -10 -13   0   21.10   12.80
  10 -13   0   -5.90   10.30
 -10 -13   0    8.40   13.20
  11  13   0    7.40   13.20
 -11 -13   0   15.70   12.80
 -11  13   0   -5.70   15.50
  11 -13   0   16.30   13.90
  11  13   0   16.50   10.50
 -11  13   0   39.90   23.00
 -11 -13   0   11.70   14.70
  12  13   0    5.80   17.80
 -12  13   0   44.00   23.40
  12 -13   0   13.40   14.00
 -12 -13   0   41.10   15.50
 -12  13   0    3.30   18.00
  12  13   0   22.00   13.70
  13  13   0    7.60   13.60
 -13 -13   0   34.10   16.60
 -13  13   0   22.40   23.00
  13  13   0   37.90   22.10
  13 -13   0   20.20   14.30
 -13  13   0   27.20   20.90
   0  14   0   28.10   15.30
   0 -14   0   18.10   10.10
   0 -14   0   10.30   11.20
   0 -14   0   61.19   18.20
   1 -14   0    2.20   13.30
  -1 -14   0    1.20   11.50
  -1  14   0    8.90   14.70
   1  14   0   -4.70   12.00
   1 -14   0    7.30   11.20
   1 -14   0    5.70    9.30
  -1  14   0    2.50   11.60
  -1 -14   0  -17.70   12.50
  -1 -14   0  -10.80    9.80
  -2 -14   0   -7.70   11.70
   2  14   0    6.20    9.10
   2 -14   0   15.30   14.10
  -2 -14   0   -5.70   10.10
  -2 -14   0   -9.50   14.30
  -2  14   0   12.00   14.60
   2  14   0  -13.50   11.00
   2 -14   0    6.20    8.90
  -2  14   0  -13.90   13.50
   3  14   0  -11.60    9.40
   3 -14   0    1.20   12.60
   3  14   0    2.40    7.90
   3 -14   0   -1.80    8.20
  -3 -14   0   -0.90   11.00
  -3 -14   0   21.70   15.70
  -3  14   0   32.80   15.40
  -3  14   0   40.30   18.40
   4  14   0   24.70   10.30
   4 -14   0   32.50   16.20
  -4 -14   0   38.30   13.40
   4 -14   0   37.20   13.00
  -4  14   0   26.90   17.20
  -4  14   0   31.40   15.90
   4  14   0   31.80   13.60
  -4 -14   0   33.10   14.50
  -5 -14   0   23.00   12.70
  -5 -14   0   -5.50   12.50
   5 -14   0   -8.60    7.70
  -5  14   0  -13.70   14.30
   5  14   0   -3.30   11.50
  -5  14   0    4.60   17.80
  -5 -14   0   -1.10   12.30
   5  14   0    0.80    8.60
   5 -14   0    4.70   12.40
   5 -14   0   27.00   14.50
   6 -14   0   29.90   15.70
  -6 -14   0   26.00   14.60
   6  14   0   12.80   13.70
  -6  14   0   50.79   18.90
  -6 -14   0   25.60   12.40
   6 -14   0   18.50   10.70
   6 -14   0    4.60   13.40
  -6 -14   0   16.20   14.20
  -6  14   0   37.80   18.50
   6  14   0   44.30   10.30
  -7 -14   0   11.00   13.60
  -7 -14   0   15.90   15.50
  -7  14   0    0.40   15.70
  -7 -14   0    0.80   12.00
  -7  14   0   -4.80   15.00
   7  14   0   -1.20    8.40
   7 -14   0   12.30   16.80
   7  14   0    6.10   11.30
  -8  14   0   -3.20   16.50
  -8 -14   0   -5.10   12.50
   8  14   0   11.20    9.60
   8 -14   0    8.70   15.40
  -8 -14   0    8.60   14.80
   8 -14   0   -7.20    9.50
  -8 -14   0   -4.80   11.70
  -8  14   0   -0.60   19.50
   8  14   0   22.70   14.10
  -9  14   0  -36.40   15.50
   9 -14   0   15.00   11.90
  -9 -14   0   37.30   13.80
   9  14   0    9.00   14.10
  -9 -14   0    7.80   12.90
   9  14   0    1.20    8.40
  -9  14   0    3.00   14.40
 -10  14   0  -11.30   16.00
 -10  14   0   -1.60   21.00
 -10 -14   0   -3.60   14.50
  10  14   0   12.40    9.90
 -10 -14   0   -2.50   17.10
  10  14   0    3.80   12.40
  10 -14   0   -5.90    9.30
  11  14   0    9.50   12.00
 -11  14   0    4.20   15.60
 -11  14   0  -13.10   23.40
 -11 -14   0   -8.60   10.90
  11  14   0   -3.90   12.80
 -11 -14   0   -5.10   15.80
  11 -14   0    2.40   12.40
 -12  14   0   24.90   25.20
  12  14   0   -8.10   15.40
 -12  14   0   10.60   19.20
 -12 -14   0    6.60   14.20
  12 -14   0   27.80   14.90
  12  14   0   68.89   14.40
   0 -15   0   -6.30   10.40
   0 -15   0  -15.90    9.90
   0  15   0    4.30   13.10
   0 -15   0    1.50   14.40
  -1 -15   0    1.60   16.10
  -1  15   0  -12.60   11.70
   1 -15   0    1.20   16.00
   1 -15   0   -9.90   12.80
  -1  15   0    0.50   12.20
   1 -15   0   11.40   11.20
  -1 -15   0    4.50   12.20
   1  15   0  -14.00    9.90
  -1 -15   0  -12.70   10.60
  -2 -15   0   88.99   18.70
   2  15   0   77.39   13.70
  -2  15   0   67.69   19.90
   2 -15   0   76.29   13.30
  -2 -15   0   66.29   18.20
   2 -15   0   86.29   16.80
  -2  15   0   68.89   15.30
  -2 -15   0   59.89   13.80
   2  15   0   73.29   16.20
  -3  15   0    0.40   13.20
   3  15   0   -6.50    8.40
  -3 -15   0    9.90   14.50
   3  15   0   17.30   14.20
   3 -15   0    2.70   13.20
   3 -15   0   -7.00    7.20
  -3 -15   0   16.40   12.90
  -3  15   0    8.90   15.70
   4  15   0   75.89   16.40
   4  15   0  101.99   13.60
  -4 -15   0  100.49   19.30
   4 -15   0   92.69   13.60
  -4  15   0   76.69   24.20
  -4  15   0   80.89   16.80
  -4 -15   0   96.19   15.00
   4 -15   0   79.89   17.10
  -4 -15   0   88.99   15.30
   5 -15   0   33.10   14.90
  -5  15   0   20.20   16.40
   5  15   0   -9.00   12.70
   5  15   0    0.10    8.80
  -5 -15   0   -1.30   11.60
  -5 -15   0    5.90   13.30
  -5 -15   0   -0.60   11.20
   5 -15   0    0.80    9.40
   5 -15   0   -6.50   11.20
  -5  15   0   -4.20   15.70
  -6 -15   0   35.40   16.10
  -6 -15   0   17.90   14.20
   6 -15   0   12.30   15.70
   6 -15   0   24.60   14.10
  -6 -15   0   35.00   14.30
   6  15   0   29.80   14.30
  -6  15   0   18.90   15.10
   6 -15   0    8.40   15.80
   6  15   0   35.60   11.60
  -6  15   0   19.80   20.30
   7  15   0   -1.80    7.60
  -7  15   0   13.40   16.20
  -7 -15   0    2.80   12.50
   7 -15   0   -5.80    8.40
  -7  15   0    4.30   19.20
  -7 -15   0  -15.40   11.40
   7 -15   0   19.10   15.30
  -7 -15   0   23.40   15.80
   7  15   0   -1.30   13.40
   8 -15   0    6.90   10.20
  -8  15   0   23.10   17.40
  -8 -15   0    3.60   14.40
  -8  15   0   11.80   19.10
  -8 -15   0   19.70   13.60
   8  15   0   18.30    9.20
   8  15   0   24.80   15.90
  -9 -15   0   46.50   14.70
  -9 -15   0    9.00   14.90
  -9  15   0   24.10   15.40
   9  15   0   13.10   15.70
  -9  15   0  -12.50   14.70
   9  15   0   11.20    9.00
   9 -15   0  -12.40    8.30
  10  15   0   78.69   13.00
  10 -15   0   54.09   15.80
  10  15   0   97.09   20.10
 -10  15   0   58.19   24.40
 -10  15   0   61.79   28.60
 -10 -15   0   78.89   17.60
 -10 -15   0   39.50   15.60
 -11 -15   0   -1.90   17.70
 -11  15   0   -5.80   21.10
  11  15   0   33.50   16.70
  11 -15   0    2.20   11.10
  11  15   0   17.90   11.70
 -11  15   0    3.00   16.10
 -11 -15   0  -12.70   12.20
   0 -16   0  139.59   17.60
   0 -16   0  143.79   17.50
   0 -16   0  174.88   20.50
   0  16   0  147.89   21.00
  -1 -16   0  -10.50   10.40
   1  16   0   42.20   13.90
   1 -16   0   -6.40   11.70
  -1 -16   0   11.90   15.70
  -1  16   0  -25.40   10.70
   1 -16   0   16.90   15.50
  -1 -16   0  -15.60   11.80
   1 -16   0    7.00   10.20
  -2  16   0    5.00   14.00
  -2 -16   0   44.20   15.70
   2 -16   0   10.30   12.00
  -2 -16   0   32.10   12.20
   2 -16   0   21.50   12.40
   2  16   0   -1.80   10.90
  -2  16   0    8.10   13.90
  -2 -16   0   12.00   13.40
   3  16   0    5.60   10.30
  -3 -16   0   14.40   15.20
   3 -16   0    0.40   12.90
   3 -16   0    1.10   10.00
  -3  16   0   -1.30   12.70
  -3 -16   0    9.40   13.10
  -3  16   0    9.00   15.80
   3  16   0   14.90   13.80
   4  16   0  -11.80   11.00
   4 -16   0   29.60   15.90
  -4  16   0    2.60   14.00
  -4 -16   0   18.40   13.70
  -4 -16   0    6.10   11.60
   4  16   0   -1.10    9.30
   4 -16   0   -7.60    8.00
  -4  16   0   14.30   16.90
  -4 -16   0   44.30   18.80
  -5 -16   0   -9.20   10.90
   5  16   0   -7.60    9.80
  -5 -16   0    5.70   17.20
   5 -16   0   -5.30    8.10
  -5 -16   0   17.50   10.90
   5 -16   0    7.30   15.10
   5 -16   0   15.70   15.20
  -5  16   0   23.90   20.10
   5  16   0    0.20   12.50
  -5  16   0   -0.40   14.60
  -6 -16   0   23.10   14.50
  -6 -16   0   91.49   18.60
  -6 -16   0   67.29   14.40
   6 -16   0   43.20   18.80
   6 -16   0    3.00   17.20
   6  16   0   23.60   13.90
   6  16   0   54.39   11.10
  -6  16   0   30.60   19.40
   6 -16   0   56.29   12.90
  -6  16   0   64.49   18.90
   7  16   0    3.10    8.50
  -7 -16   0   -0.50   12.60
  -7  16   0   12.80   13.40
  -7 -16   0   24.80   16.40
  -7  16   0  -12.60   16.10
   7 -16   0   -3.60    9.50
   7  16   0   -7.70   15.30
  -7 -16   0   37.00   15.30
  -8  16   0   36.00   17.50
   8  16   0  -14.50    7.30
  -8 -16   0   24.90   12.60
   8 -16   0   12.40   10.50
   8  16   0   11.50   13.70
  -8  16   0   11.70   19.90
  -8 -16   0    4.50   13.40
  -9  16   0   20.30   29.70
  -9  16   0   16.70   20.30
   9  16   0    1.50   15.60
   9  16   0    8.70   10.10
   9 -16   0    2.60   11.30
  -9 -16   0   45.20   16.50
  -9 -16   0   17.80   14.80
  10  16   0   20.40   16.60
  10  16   0   20.00   13.00
  10 -16   0    6.80    9.00
 -10 -16   0    9.20   14.20
 -10  16   0   13.50   18.00
 -10  16   0   -3.00   21.90
   0 -17   0  -15.10   10.00
   0 -17   0   23.50   17.70
   0  17   0  -23.80   11.80
   0 -17   0    4.70   13.20
  -1 -17   0   36.40   15.30
   1 -17   0   -7.70   10.80
  -1 -17   0   19.40   12.70
   1 -17   0  -12.40   12.60
  -1 -17   0    1.20   11.20
   1  17   0   -0.90   12.50
  -1  17   0   20.20   16.10
   2  17   0  112.99   18.40
  -2 -17   0  103.49   15.10
  -2  17   0  126.29   20.80
  -2 -17   0  141.99   21.20
  -2  17   0  136.29   17.10
   2 -17   0  118.99   18.50
   2 -17   0  129.49   15.60
  -3 -17   0    1.70   11.90
  -3 -17   0   10.50   17.30
  -3  17   0   94.19   21.40
   3 -17   0   12.60   10.90
  -3  17   0  -21.50   13.20
   3  17   0   28.10   14.10
   3 -17   0   12.40   15.90
   4 -17   0  429.76   32.90
  -4  17   0  510.85   41.30
   4 -17   0  444.96   34.50
  -4 -17   0  498.15   29.40
   4 -17   0  499.55   27.10
  -4  17   0  491.05   29.90
  -4 -17   0  542.65   32.10
   4  17   0  437.86   25.90
   4  17   0  524.25   32.60
  -4 -17   0  468.65   26.70
   5 -17   0   21.30   18.10
   5 -17   0   14.70   15.80
   5  17   0    7.00   14.60
   5 -17   0   -8.60    8.90
  -5 -17   0    5.70   11.70
  -5 -17   0   25.10   15.50
  -5  17   0    5.80   17.80
   5  17   0   -6.80   11.00
  -5 -17   0   36.40   18.60
  -5  17   0   -6.60   16.40
  -6  17   0   80.09   23.10
  -6 -17   0   32.70   14.00
  -6 -17   0   41.20   16.70
   6  17   0   26.80   12.80
   6  17   0   77.19   16.90
  -6  17   0   29.90   16.80
   6 -17   0   40.30   13.80
  -7 -17   0    0.40   13.80
  -7 -17   0   32.40   15.80
   7 -17   0   -1.90    9.20
  -7  17   0   24.50   19.40
   7  17   0  -10.10   12.60
   7  17   0   70.79   13.00
  -7  17   0   13.90   15.80
   8  17   0   -6.40   22.10
  -8 -17   0   -6.00   11.50
  -8  17   0   31.00   29.20
   8 -17   0   23.80   11.90
  -8  17   0   -2.50   17.90
  -8 -17   0   15.90   17.00
   8  17   0   14.80   15.20
   9 -17   0   13.50   12.50
  -9 -17   0   25.30   15.60
   9  17   0   -0.20   10.70
  -9  17   0    5.40   16.00
   9  17   0    4.50   15.10
  -9  17   0   19.80   22.00
   0 -18   0  154.68   31.90
   0 -18   0   56.59   20.10
   0  18   0  116.39   20.20
   1 -18   0   13.10   17.20
   1  18   0  -13.50   12.00
   1 -18   0    0.60   10.90
  -1 -18   0   10.80   13.60
  -1  18   0   13.10   16.40
  -1 -18   0   -2.20   11.40
  -1 -18   0   77.89   18.00
  -2 -18   0  176.48   21.70
   2  18   0  144.79   20.10
   2 -18   0  125.29   19.50
  -2  18   0  186.48   23.50
   2 -18   0  181.98   18.50
  -3 -18   0   11.50   18.30
   3  18   0  -12.90   10.60
  -3  18   0   18.10   14.70
  -3 -18   0    8.20   14.50
   3 -18   0    7.40    9.60
  -3  18   0   -3.50   12.20
   3 -18   0   -9.80   15.60
  -4  18   0   37.60   15.30
   4  18   0   12.80   14.30
   4 -18   0   34.30   10.80
   4 -18   0   44.80   16.30
  -4 -18   0   14.40   13.20
  -4  18   0   24.80   18.40
  -4 -18   0   77.19   15.90
   5 -18   0   37.50   18.10
   5  18   0    8.60   13.00
  -5  18   0   36.40   18.10
   5  18   0   -3.20   22.10
  -5 -18   0  -15.10   12.90
  -5  18   0   13.90   17.40
   5 -18   0   26.10   14.10
  -5 -18   0  -13.30   13.30
  -6  18   0   34.70   17.00
  -6  18   0   68.49   24.30
  -6 -18   0   48.90   16.80
   6 -18   0   35.00   11.90
   6  18   0   47.90   15.00
   6  18   0   41.90   18.10
   7  18   0   -4.40   11.40
   7 -18   0   -8.20    8.50
  -7  18   0  -14.40   16.20
  -7 -18   0   62.99   19.90
  -7 -18   0    1.40   16.60
  -7  18   0   16.20   23.50
   7  18   0   29.30   15.20
   0 -19   0   17.40   11.80
   0 -19   0  -24.70   20.70
   0  19   0   -2.40   14.10
   1  19   0   -2.60   13.70
  -1 -19   0  -44.70   27.90
  -1  19   0  -13.80   12.20
  -1 -19   0    4.80   12.80
   1 -19   0   28.20   14.40
   1 -19   0   34.50   16.20
  -2 -19   0   40.90   20.90
   2  19   0   42.50   17.00
   2 -19   0   -2.50   17.10
   2 -19   0   32.60   12.90
  -2  19   0   39.30   18.50
  -3  19   0   22.10   13.40
  -3  19   0   10.00   16.30
   3  19   0    5.60   14.50
  -3 -19   0   35.10   31.60
   3 -19   0   26.60   19.20
   3 -19   0    4.50   16.40
  -4 -19   0  -35.80   20.10
  -4  19   0   28.70   16.50
  -4  19   0   16.10   15.40
   4 -19   0   14.50   11.10
   4  19   0   15.10   15.80
   2   0   1   -0.80    6.50
  -2   0   1   -3.50    5.30
   2   0   1    0.90    4.70
   2   0  -1    2.30    4.60
   2   0  -1   -2.40    5.50
  -2   0  -1    3.00    5.10
  -2   0   1   -1.30    4.30
  -2   0  -1   -0.50    5.90
  -3   0  -1   -2.60    6.30
   3   0  -1   -0.10    6.70
  -3   0   1    0.10    6.30
  -3   0   1   -5.10    7.70
   3   0  -1   -7.80    8.00
   3   0   1    2.90    8.70
  -3   0  -1    6.20    8.40
   3   0   1   -1.50    6.80
  -4   0   1    4.70    8.80
   4   0   1    2.00    7.80
  -4   0  -1    5.90    9.30
   4   0  -1   -2.90    7.80
   4   0  -1    7.00    9.00
   4   0   1   -5.60    8.40
  -4   0  -1    4.10    7.30
  -4   0   1    8.00    7.40
   5   0  -1    4.30    8.50
  -5   0  -1   -5.40    7.40
   5   0   1    3.70   11.10
  -5   0   1   -0.60    9.70
  -5   0  -1   -1.10    9.80
   5   0   1    4.20    8.60
   5   0  -1   -3.10    9.80
  -5   0   1   11.60    7.70
   6   0   1   11.50   10.40
   6   0   1    8.70   12.50
  -6   0  -1    5.70    8.70
  -6   0   1    8.10   12.00
  -6   0   1    2.10    8.40
  -6   0  -1    4.60   11.90
   6   0  -1  -21.40   10.10
   6   0  -1   -8.70    8.60
  -7   0  -1    0.00   12.20
   7   0   1    0.70    9.40
   7   0  -1    4.10    9.80
  -7   0  -1    5.50    8.50
   7   0  -1    3.70   11.80
  -7   0   1    2.00    8.80
  -7   0   1   13.90   12.10
   7   0   1    3.90   11.10
   8   0   1   -6.60   10.30
  -8   0  -1   -3.90    8.50
  -8   0   1    2.50    7.60
  -8   0   1    8.10   12.70
  -8   0  -1    5.80   12.90
   8   0   1  -10.50   11.10
   8   0  -1    7.20    9.70
   8   0  -1   -6.50    9.40
  -9   0   1    3.40   13.60
   9   0   1   -4.20    9.80
  -9   0  -1   -9.20    8.30
  -9   0  -1   -4.10   11.90
   9   0  -1  -20.80    9.10
   9   0  -1   -0.60    9.00
   9   0   1  -10.00   14.50
  -9   0   1   -3.30    8.70
  10   0   1   -5.80   10.20
 -10   0   1    8.90   10.80
  10   0   1   -2.00   13.60
  10   0  -1   -2.50   11.60
 -10   0  -1   -2.90   13.20
 -10   0  -1    4.30   10.40
  10   0  -1    4.70   13.10
 -10   0   1    5.60   13.60
  11   0  -1   -1.90   11.30
  11   0   1   10.30   14.70
 -11   0   1    2.00   14.70
 -11   0  -1   -2.50   13.80
  11   0  -1    9.90   14.50
 -11   0  -1   -4.70    9.10
 -11   0   1  -11.20    9.60
  11   0   1    3.50   12.00
  12   0  -1   65.49   20.00
 -12   0  -1  -10.00   13.20
 -12   0   1   -8.30   14.90
 -12   0   1   -5.10    9.00
  12   0   1    8.90   12.90
 -12   0  -1    8.80   11.40
  12   0  -1  -11.60   10.40
  12   0   1   -5.90   11.70
  13   0  -1   -3.50   14.80
 -13   0  -1    0.70   17.20
 -13   0   1    1.50   16.00
 -13   0   1   13.50   12.00
  13   0  -1    7.50   13.30
 -13   0  -1    8.70   17.00
  13   0   1   13.50   14.10
 -13   0   1   12.10   16.90
 -14   0   1   13.70   24.40
 -14   0  -1    8.40   18.20
  14   0   1    2.70   14.00
  14   0  -1   -3.90   16.70
 -14   0   1    6.80   17.80
 -14   0  -1   19.10   13.20
 -14   0   1    9.50   11.00
 -15   0   1  -12.50   13.30
 -15   0   1   27.20   20.30
 -15   0  -1    8.80   18.30
 -16   0  -1   -0.40   17.80
 -16   0   1   14.30   16.80
 -16   0   1   -0.10   19.80
 -16   0  -1   -3.50   15.80
 -17   0  -1   17.30   17.70
 -17   0  -1  -17.80   18.70
 -17   0   1   20.50   18.70
 -17   0   1   -4.40   17.00
  -1  -1  -1  830.22   20.90
  -1   1   1  881.91   21.50
  -1   1   1  848.12   19.70
   1  -1   1  875.71   23.00
   1  -1  -1  819.72   21.40
   1   1   1  790.82   18.30
  -1  -1   1  772.32   17.70
  -1  -1   1  796.62   17.90
   2   1  -1 1000.30   24.80
   2   1  -1  975.60   23.10
  -2  -1  -1 1001.90   26.00
   2  -1   1 1025.90   26.30
  -2  -1  -1 1013.00   23.80
  -2   1   1 1050.59   26.10
  -2   1   1  981.00   24.10
  -2   1   1  989.60   25.90
   2  -1  -1  993.30   26.20
   2  -1  -1 1042.90   26.10
  -2  -1   1  996.70   24.80
  -2   1  -1 1023.70   26.40
   2   1   1 1039.40   26.10
  -2  -1   1  964.40   22.50
   2   1   1 1007.70   24.10
   3   1  -1  914.91   26.20
   3  -1   1  851.81   26.30
  -3   1   1  938.81   27.70
  -3  -1  -1  889.51   27.30
  -3  -1  -1  893.31   23.80
  -3   1   1  889.91   26.60
  -3   1   1  912.61   24.80
   3   1  -1  896.31   24.10
  -3  -1   1  912.21   23.20
   3   1   1  898.11   24.40
  -3   1  -1  872.91   24.30
  -3   1  -1  905.51   27.40
  -3  -1   1  917.31   25.90
   3   1   1  919.51   27.00
   3  -1  -1  906.31   27.10
   3  -1  -1  878.51   24.50
  -4  -1  -1  649.43   24.70
  -4   1   1  656.43   21.90
   4  -1   1  657.43   24.80
   4  -1   1  617.34   21.30
   4   1  -1  643.54   21.60
   4   1  -1  688.13   24.10
  -4  -1  -1  642.34   21.20
   4   1   1  653.43   21.90
  -4   1  -1  653.63   21.90
  -4  -1   1  677.23   20.70
   4   1   1  657.63   24.50
   4  -1  -1  652.03   21.90
  -4  -1   1  651.83   23.90
   4  -1  -1  624.34   24.10
  -4   1  -1  613.64   24.50
   5   1  -1  105.49   12.20
   5  -1   1   91.59   11.20
  -5  -1  -1   99.99   11.00
   5   1  -1  106.39   13.10
  -5  -1  -1   87.69   13.90
  -5   1   1   91.59   11.20
  -5   1   1  101.79   13.70
   5  -1   1  105.49   13.80
   5  -1  -1  105.39   13.60
   5   1   1  113.09   12.00
  -5  -1   1   95.59   10.40
   5  -1  -1  111.99   11.70
  -5  -1   1   91.59   13.00
   5   1   1   98.69   14.20
  -5   1  -1  109.19   14.20
  -5   1  -1  101.19   11.80
  -6  -1  -1   23.50   12.60
   6   1  -1   34.90   12.60
  -6   1   1   16.30   12.10
   6   1  -1   13.10    9.60
   6  -1   1   14.60   11.80
  -6   1   1   18.60   10.20
  -6  -1  -1   10.80    9.00
   6  -1   1   12.80   10.60
  -6   1  -1   23.50   10.50
   6  -1  -1    8.00   11.80
  -6  -1   1   24.80   13.50
  -6   1  -1   14.80   12.90
   6   1   1    5.10    9.20
  -6  -1   1   17.20    9.30
   6   1   1   22.90   12.90
   6  -1  -1   20.00   11.20
   7  -1   1   95.49   13.60
  -7   1   1  129.19   16.80
  -7  -1  -1  131.39   16.60
  -7  -1  -1  147.29   13.80
   7   1  -1  141.79   16.60
   7  -1   1  124.59   16.60
  -7   1   1  130.19   13.70
   7   1  -1  139.39   15.00
  -7  -1   1  140.89   19.30
   7  -1  -1  124.89   16.30
   7  -1  -1  138.39   14.60
   7   1   1  122.89   16.90
   7   1   1  113.09   14.30
  -7  -1   1  138.19   13.20
  -7   1  -1  130.29   14.10
  -7   1  -1  136.79   17.20
  -8  -1  -1   30.70   14.50
   8   1  -1   13.20   11.30
  -8   1   1    4.10    8.90
  -8   1   1   15.40   13.20
   8   1  -1   40.10   13.80
  -8  -1  -1   30.70   11.30
   8  -1   1   20.50   14.10
   8  -1   1   17.00   11.10
   8  -1  -1    8.40   12.60
   8   1   1   14.80   11.00
  -8  -1   1   22.40   10.70
   8   1   1   17.00   13.80
  -8   1  -1   19.30   10.50
  -8  -1   1    2.40   12.00
   8  -1  -1   25.20   11.90
  -8   1  -1   23.00   13.70
  -9   1   1  220.48   17.40
   9   1  -1  212.18   19.00
  -9  -1  -1  206.68   21.70
   9  -1   1  194.88   17.80
  -9   1   1  204.78   21.20
  -9  -1  -1  202.18   16.90
   9  -1   1  210.88   21.20
   9   1  -1  232.18   21.90
  -9  -1   1  223.68   21.10
   9   1   1  202.28   19.00
  -9   1  -1  193.58   21.20
   9  -1  -1  178.58   27.60
  -9   1  -1  191.68   17.00
   9  -1  -1  227.48   18.70
  -9  -1   1  228.68   17.90
 -10   1   1   35.00   12.50
 -10  -1  -1   53.79   14.20
  10   1  -1   37.50   15.80
  10   1  -1   22.50   15.70
  10  -1   1   28.50   15.60
 -10  -1  -1   38.80   18.00
 -10   1   1   36.80   16.60
  10   1   1    5.30   14.30
  10  -1  -1   28.40   13.40
 -10  -1   1   35.40   12.30
  10   1   1   37.70   15.10
  10  -1  -1   23.90   14.90
 -10   1  -1   16.50   13.90
 -10  -1   1   20.80   15.00
 -10   1  -1   20.00   11.90
 -11   1   1   16.00   15.40
 -11   1   1   37.10   13.60
 -11  -1  -1   21.80   18.00
 -11  -1  -1   22.10   13.10
  11   1  -1   14.70   14.10
  11  -1   1   67.49   18.80
 -11   1   1   12.90   15.80
  11   1  -1   29.80   19.70
 -11  -1   1   17.90   10.90
 -11  -1   1    3.30   14.70
  11  -1  -1   28.90   15.60
  11   1   1   30.40   17.40
 -11   1  -1   24.60   16.30
 -11   1  -1   31.40   12.90
  11   1   1   20.50   14.10
 -12   1   1   40.90   15.40
  12   1  -1   29.40   17.30
 -12  -1  -1   36.60   20.40
  12   1  -1   50.39   20.70
  12  -1   1    9.30   16.20
 -12  -1  -1   21.40   12.40
 -12   1   1   24.90   16.90
 -12   1   1   32.40   17.70
  12   1   1   40.30   15.80
  12   1   1   21.00   13.60
  12  -1  -1   35.30   17.90
 -12   1  -1   18.00   15.80
 -12  -1   1   29.20   18.60
 -12  -1   1   15.80   11.80
 -12   1  -1   17.70   13.30
 -13  -1  -1    4.40   17.60
 -13  -1  -1   -1.50   13.30
  13   1  -1   -6.30   12.40
  13   1  -1   11.30   14.00
 -13   1   1  -13.80   11.30
  13  -1   1  -11.40   14.90
 -13   1   1  -10.50   15.30
 -13   1   1   -9.60   12.70
  13   1   1    2.20   13.00
  13  -1  -1    1.00   15.60
 -13   1  -1   15.20   17.00
 -13  -1   1  -12.60    9.70
 -13  -1   1  -10.30   14.50
  13   1   1   47.10   20.70
 -13   1  -1   13.20   17.70
  14   1  -1   -3.40   14.00
 -14   1   1   13.70   19.20
 -14   1   1   22.40   13.10
 -14  -1  -1   -3.40   16.80
 -14   1   1    5.90   19.00
  14   1  -1   38.70   16.70
 -14  -1  -1   21.60   13.50
  14  -1   1  -12.20   11.80
  14   1   1   24.70   20.10
  14   1   1   62.59   21.90
 -14   1  -1    9.90   16.10
 -14  -1   1   13.40   12.90
 -14   1  -1    8.20   17.70
 -14   1  -1   26.70   14.80
 -14  -1   1   -1.40   26.20
  14  -1  -1   35.30   19.90
  15   1  -1  -11.90   12.10
 -15   1   1   -5.60   14.40
 -15  -1  -1   13.60   18.00
 -15   1   1   -9.00   18.20
 -15  -1   1  -17.60   13.30
 -15   1  -1   -1.60   16.40
 -15  -1   1    4.10   17.70
 -15   1  -1    0.70   16.50
 -16   1   1   25.00   17.60
 -16   1   1   -4.00   13.20
 -16  -1  -1   29.30   19.70
 -16  -1   1   45.60   21.10
 -16  -1   1   16.70   19.40
 -16   1  -1    8.40   15.50
 -16   1  -1   16.70   19.20
 -17  -1  -1   10.70   17.30
 -17   1   1    0.70   17.80
 -17  -1  -1   10.70   21.10
 -17   1   1   -5.40   16.10
 -17  -1   1   21.30   19.30
 -17  -1   1   41.50   21.80
 -17   1  -1  -10.20   17.40
 -17   1  -1   -4.10   18.90
   0   2  -1  685.73   16.30
   0   2   1  619.14   16.30
   0   2  -1  688.03   15.50
   0   2   1  668.53   16.60
   0   2  -1  652.63   14.50
   0  -2  -1  660.33   14.30
   0  -2   1  701.23   16.10
   0  -2  -1  602.34   16.30
   0  -2   1  659.43   15.40
   0  -2   1  668.63   14.40
   0  -2  -1  681.63   16.80
   1   2  -1   77.49    5.20
   1  -2   1   72.69    5.50
   1   2  -1   77.89    7.30
  -1  -2  -1   69.99    5.50
  -1   2   1   76.69    8.00
   1  -2   1   69.99    6.50
  -1   2   1   81.79    7.20
   1  -2   1   72.09    6.70
  -1  -2   1   79.29    5.30
   1  -2  -1   69.19    8.10
  -1   2  -1   68.79    6.60
   1  -2  -1   76.29    7.70
   1   2   1   71.79    5.60
   1   2   1   73.39    4.50
  -1   2  -1   76.19    6.00
  -2  -2  -1 6914.81  133.59
  -2  -2  -1 6847.21  131.09
   2   2  -1 7017.10  132.09
  -2   2   1 7027.60  134.29
   2  -2   1 7132.49  134.99
  -2   2   1 6938.41  134.59
   2   2  -1 6807.42  130.49
  -2  -2   1 6852.71  132.19
   2   2   1 6870.21  131.69
   2   2   1 6983.10  132.69
  -2  -2   1 6950.90  130.09
   2  -2  -1 7017.00  134.99
  -2   2  -1 7036.00  134.69
  -2   2  -1 6995.20  134.59
  -3  -2  -1  316.97   16.20
   3   2  -1  300.17   12.80
   3  -2   1  324.87   16.30
   3   2  -1  301.17   14.70
  -3  -2  -1  328.77   13.10
  -3   2   1  333.27   16.70
   3   2   1  314.07   15.60
  -3  -2   1  339.07   15.30
  -3  -2   1  304.57   11.90
   3  -2  -1  290.87   16.30
  -3   2  -1  289.87   16.40
   3  -2  -1  319.87   16.20
   3   2   1  310.27   13.50
  -4  -2  -1  281.27   17.20
  -4   2   1  312.57   17.30
   4   2  -1  311.27   16.60
  -4  -2  -1  286.97   13.80
   4  -2   1  289.07   17.60
   4   2  -1  297.67   14.60
  -4   2   1  301.57   15.20
  -4   2   1  281.47   17.50
   4  -2  -1  283.77   17.30
   4   2   1  275.67   17.10
  -4  -2   1  295.97   16.40
  -4  -2   1  293.47   13.30
   4   2   1  293.07   14.60
  -4   2  -1  281.57   14.50
  -4   2  -1  320.87   17.90
  -5  -2  -1   13.60    8.40
   5   2  -1    4.10    9.10
  -5   2   1   12.30   10.20
  -5   2   1   10.90    8.90
  -5  -2  -1   -1.60   10.50
   5  -2   1   24.60   12.30
  -5   2   1   19.20   11.00
   5   2  -1    4.00    8.20
   5   2   1    1.30    7.70
  -5  -2   1   15.80   10.40
   5   2   1    0.90   11.60
  -5   2  -1   11.70    8.60
  -5   2  -1    8.30   11.00
   5  -2  -1    5.60   10.70
  -5  -2   1    8.20    7.50
   6   2  -1  119.29   13.90
  -6   2   1  162.48   17.10
  -6  -2  -1  100.99   15.50
   6  -2   1  142.59   16.40
  -6  -2  -1  141.49   12.80
  -6   2   1  157.48   14.60
  -6   2   1  139.99   17.00
   6   2  -1  132.59   16.10
   6   2   1  130.79   13.90
   6   2   1  149.29   16.40
  -6  -2   1  123.29   11.90
  -6   2  -1  126.09   16.80
  -6   2  -1  129.79   13.70
   6  -2  -1  150.88   16.60
  -6  -2   1  122.99   15.80
   7   2  -1   59.49   12.20
  -7   2   1   84.29   15.70
  -7   2   1   64.49   14.30
   7  -2   1   69.29   14.60
   7   2  -1   69.79   16.10
  -7  -2  -1   57.39   15.10
  -7   2   1   65.89   14.60
  -7  -2  -1   68.49   11.10
   7  -2  -1   69.09   16.50
  -7  -2   1   68.29   10.50
   7   2   1   64.79   12.70
  -7   2  -1   64.69   14.40
   7   2   1   87.29   18.60
  -7  -2   1   85.59   23.30
  -7   2  -1   69.89   12.50
  -8  -2  -1  165.08   18.30
  -8   2   1  114.29   17.00
  -8   2   1  163.98   15.50
   8   2  -1  148.19   16.00
  -8  -2  -1  176.18   14.50
  -8   2   1  154.88   18.20
   8  -2   1  126.99   17.80
   8   2  -1  149.88   17.80
  -8   2  -1  131.39   18.00
  -8   2  -1  149.59   15.10
   8   2   1  152.38   17.70
  -8  -2   1  164.18   18.60
   8   2   1  168.78   16.20
   8  -2  -1  166.38   17.70
  -8  -2   1  141.59   13.30
  -9   2   1   92.89   16.80
  -9  -2  -1   93.29   13.50
  -9   2   1  101.99   17.90
   9   2  -1   72.99   14.50
   9   2  -1  132.39   18.40
  -9  -2  -1   93.09   17.60
   9  -2   1   99.09   17.30
  -9   2   1   78.49   13.60
   9   2   1  117.19   34.90
  -9  -2   1   93.59   12.30
  -9   2  -1   89.09   14.70
   9   2   1   95.89   15.30
  -9  -2   1   94.79   16.50
   9  -2  -1   77.79   16.80
  -9   2  -1  101.09   18.10
 -10   2   1   29.30   16.10
 -10  -2  -1    4.80   10.20
 -10   2   1    4.50   14.60
  10   2  -1    5.00   13.80
 -10   2   1    6.10   11.10
 -10  -2  -1    2.20   13.30
  10  -2   1    5.60   15.10
  10   2  -1   15.70   12.10
  10   2   1    7.40   12.40
  10  -2  -1    6.70   12.60
 -10   2  -1    7.60   15.10
 -10  -2   1    5.00    9.70
  10   2   1   -6.40   13.40
 -10   2  -1   14.30   12.10
 -10  -2   1   -6.90   13.40
  11   2  -1   21.00   17.30
 -11  -2  -1   -1.10    9.70
 -11   2   1   33.00   19.70
 -11   2   1    2.30   14.60
 -11  -2  -1   26.90   17.10
 -11   2   1    5.90   10.10
  11  -2   1    7.30   13.50
  11   2  -1    7.80   14.50
 -11   2  -1   17.40   12.70
 -11  -2   1    9.10   11.70
  11   2   1   30.30   17.80
  11  -2  -1   15.80   14.70
  11   2   1   -6.00   12.40
 -11  -2   1    0.70   12.90
 -11   2  -1    1.00   15.00
 -12   2   1   -1.60   15.80
  12   2  -1    6.60   13.80
 -12  -2  -1   16.70   17.10
 -12  -2  -1   -1.20   10.90
 -12   2   1    1.60   10.00
  12   2  -1   23.00   17.00
  12  -2   1   17.00   14.90
 -12   2   1   -0.30   15.80
  12   2   1    5.40   14.50
 -12  -2   1   -4.70   14.80
 -12   2  -1   29.70   14.40
 -12  -2   1    5.30   10.90
 -12   2  -1   24.40   18.80
  12   2   1   27.50   17.30
 -12   2  -1   17.50   16.60
  12  -2  -1    6.60   15.10
  13   2  -1   28.70   16.10
  13  -2   1   66.59   31.80
 -13   2   1    6.60   15.40
 -13   2   1   59.59   25.30
 -13   2   1   15.10   16.50
 -13  -2  -1   22.30   19.60
  13   2  -1   22.00   14.80
 -13   2  -1   50.39   16.00
 -13   2  -1   53.69   23.60
 -13   2  -1   29.40   18.70
  13   2   1   18.50   18.10
 -13  -2   1   47.20   20.40
  13   2   1   21.60   15.10
 -13  -2   1   51.29   15.00
  13  -2  -1   21.80   16.80
 -14   2   1   31.80   19.00
 -14  -2  -1   55.99   16.10
  14   2  -1   54.09   18.10
 -14   2   1   18.30   17.90
  14  -2   1   46.50   21.00
  14   2  -1   39.30   18.30
 -14  -2  -1   15.50   19.90
 -14   2   1   45.80   14.00
  14  -2  -1   33.90   16.30
 -14  -2   1   43.70   14.40
 -14   2  -1   29.40   19.30
 -14   2  -1   22.10   12.30
 -14  -2   1   20.80   18.00
 -14   2  -1    3.50   15.70
  14   2   1   42.60   19.40
  14   2   1   50.09   17.80
  15   2  -1   -7.80   12.70
 -15  -2  -1  -11.00   15.80
 -15   2   1   -0.70   16.10
 -15   2   1    8.70   17.30
  15   2   1   12.10   14.90
 -15   2  -1   10.80   18.00
 -15  -2   1   15.80   17.60
 -15   2  -1    7.60   14.70
 -16  -2  -1   15.80   18.40
 -16   2   1   -8.90   13.50
 -16   2   1   28.00   21.50
  16   2  -1   -3.60   12.40
 -16  -2   1   -6.30   13.60
 -16  -2   1   -9.30   13.70
  16   2   1   -7.00   12.70
 -16   2  -1    7.20   18.70
 -16   2  -1    7.80   17.50
 -17  -2  -1   26.50   20.30
 -17   2   1    6.20   17.90
 -17   2  -1   -0.50   19.60
 -17  -2   1   25.80   19.10
 -17  -2   1   30.00   21.20
 -17   2  -1  -17.70   20.10
   0   3   1   -3.40    6.50
   0  -3  -1    3.00    7.00
   0   3  -1   -0.60    7.00
   0   3  -1   -3.30    3.90
   0  -3   1   -3.70    4.30
   0  -3   1   -0.80    6.40
   0   3   1    5.80    4.10
   0  -3  -1   -2.90    6.30
   0   3   1   -3.40    6.10
   0  -3   1   -0.70    4.50
   0   3  -1    0.30    5.00
   0  -3  -1   -1.60    3.30
   1   3  -1    5.00    4.80
  -1  -3  -1   -3.30    4.60
   1   3  -1   -1.10    4.90
  -1  -3  -1    1.90    5.40
  -1   3   1    5.70    7.30
   1  -3   1    3.00    4.80
  -1  -3  -1   -0.80    5.50
  -1   3   1   -2.70    8.50
  -1   3  -1    0.60    7.90
   1  -3  -1   -1.80    6.50
   1  -3  -1    4.30    8.30
  -1   3  -1    2.20    5.10
   1   3   1    7.00    5.20
  -1  -3   1    1.70    4.50
   1   3   1   -0.20    3.20
  -1   3  -1    1.50    5.80
  -1  -3   1   -1.00    6.60
  -1  -3   1   -0.60    5.90
   2   3  -1 1031.30   25.30
  -2   3   1 1089.99   29.20
   2  -3   1 1131.39   29.80
   2  -3   1 1042.10   29.00
  -2   3   1 1094.49   29.80
   2   3  -1 1066.29   28.30
  -2  -3  -1 1076.19   25.90
   2  -3  -1 1089.89   29.60
  -2   3  -1 1100.19   28.90
  -2  -3   1 1098.99   26.70
   2   3   1 1088.69   26.40
  -2  -3   1 1039.40   25.00
  -3  -3  -1 1171.18   32.60
   3  -3   1 1207.68   34.00
  -3  -3  -1 1166.08   28.80
  -3   3   1 1177.38   33.60
  -3   3   1 1209.38   33.80
   3   3  -1 1189.48   30.30
   3   3  -1 1180.98   29.40
  -3  -3   1 1175.98   28.10
   3  -3  -1 1221.78   34.80
  -3  -3   1 1171.98   31.70
   3  -3  -1 1165.68   34.10
  -3   3  -1 1174.98   34.00
   3   3   1 1161.58   29.90
  -3   3  -1 1199.58   33.90
  -4  -3  -1  189.78   15.10
  -4   3   1  182.68   15.20
   4   3  -1  198.08   12.30
   4  -3   1  202.08   15.50
   4   3  -1  196.58   13.90
  -4  -3  -1  208.18   11.60
  -4   3  -1  200.38   15.80
   4   3   1  213.88   14.70
   4   3   1  195.88   13.00
   4  -3  -1  217.48   16.00
  -4   3  -1  196.18   15.80
  -4  -3   1  199.68   14.50
  -4  -3   1  199.38   10.90
   5   3  -1  219.78   16.40
  -5  -3  -1  212.48   17.60
  -5   3   1  223.28   15.20
   5  -3   1  213.48   17.10
  -5   3   1  192.38   17.00
  -5  -3  -1  234.48   13.50
   5   3  -1  208.08   14.20
  -5  -3   1  215.68   16.30
   5  -3  -1  207.98   17.60
   5   3   1  211.58   14.80
   5   3   1  225.68   17.10
  -5   3  -1  209.68   17.50
  -5   3  -1  199.78   17.70
  -5   3  -1  228.58   15.20
  -5  -3   1  208.48   12.50
  -6   3   1  337.17   25.60
  -6  -3  -1  353.36   17.40
  -6   3   1  401.56   34.30
  -6   3   1  354.06   19.60
   6  -3   1  391.96   23.30
   6   3  -1  346.57   18.70
   6   3  -1  354.16   21.10
  -6  -3  -1  370.16   22.60
  -6  -3   1  355.46   17.00
   6  -3  -1  330.47   21.70
  -6   3  -1  374.56   27.50
   6   3   1  375.76   19.80
  -6   3  -1  318.87   18.80
   6   3   1  379.56   21.70
  -6  -3   1  351.66   21.70
   7  -3   1  485.35   27.50
  -7  -3  -1  494.85   27.00
   7   3  -1  449.76   24.90
   7   3  -1  492.15   23.60
  -7   3   1  495.45   27.20
  -7  -3  -1  498.75   21.60
  -7   3   1  483.15   27.80
  -7   3   1  475.65   23.80
  -7  -3   1  568.64   32.70
   7   3   1  496.85   23.80
  -7   3  -1  489.15   23.70
  -7  -3   1  518.15   21.40
   7   3   1  522.05   26.70
   7  -3  -1  479.05   26.40
  -7   3  -1  484.45   27.40
  -7   3  -1  486.45   27.60
  -8   3   1    5.60   11.30
  -8  -3  -1   -3.00    7.80
   8   3  -1   -8.70   11.50
   8   3  -1   15.00   10.50
  -8   3   1   -4.50    8.80
   8  -3   1    1.30   11.80
  -8   3   1    5.20   10.10
  -8  -3  -1   -7.10   11.70
  -8  -3   1   -4.30    7.50
   8   3   1   -8.10   11.70
  -8  -3   1   -0.70   11.60
  -8   3  -1    7.40   10.40
  -8   3  -1   -5.70   11.50
  -8   3  -1    4.20   13.30
   8   3   1   12.30   10.30
   8  -3  -1    1.20   10.80
  -9   3   1   67.09   13.20
  -9   3   1   65.69   18.70
   9  -3   1   67.99   18.20
  -9  -3  -1   77.49   12.10
  -9   3   1   70.59   15.80
   9   3  -1   54.59   17.30
   9   3  -1   66.19   16.50
  -9  -3  -1   77.69   19.60
  -9  -3   1   76.99   16.70
   9   3   1   87.89   22.30
  -9  -3   1   82.09   12.10
   9   3   1   69.79   14.30
  -9   3  -1   49.90   16.80
   9  -3  -1   62.09   17.60
  -9   3  -1   57.49   13.10
  -9   3  -1   64.69   18.30
  10  -3   1  -18.40   10.90
 -10  -3  -1    1.90    9.10
 -10  -3  -1    9.30   14.40
 -10   3   1   12.10   11.50
 -10   3   1   29.20   15.90
 -10   3   1   -3.50   11.30
  10   3  -1    8.80   14.50
  10   3  -1   10.50   11.10
 -10   3  -1   -2.60   12.70
 -10  -3   1   -2.40   12.70
 -10   3  -1    9.20   14.20
  10   3   1   -6.40   12.80
  10   3   1    7.20   11.50
 -10   3  -1   17.30   13.50
  10  -3  -1   -8.40   12.50
 -10  -3   1    9.20    9.90
 -11  -3  -1   30.00   17.50
 -11   3   1   12.20   14.40
 -11   3   1   43.60   18.30
  11  -3   1   29.90   15.40
 -11   3   1   32.60   14.40
  11   3  -1   37.60   15.60
 -11  -3  -1   38.10   12.40
 -11   3  -1   25.90   20.50
 -11   3  -1   40.30   16.10
 -11   3  -1   10.20   15.20
 -11  -3   1   32.90   12.70
  11   3   1   26.30   14.90
  11   3   1   23.80   17.10
  11  -3  -1   10.50   16.30
 -11  -3   1   19.30   16.50
  12  -3   1    6.30   15.10
 -12   3   1   15.70   15.20
 -12   3   1   31.80   17.90
 -12  -3  -1   12.90   17.00
 -12   3   1   29.90   14.90
  12   3  -1   17.50   17.00
 -12  -3  -1   29.60   13.90
  12   3  -1   19.90   15.80
 -12  -3   1   12.00   17.70
  12  -3  -1   24.90   17.80
 -12   3  -1   19.30   12.20
 -12   3  -1    4.80   17.80
  12   3   1   23.00   16.80
 -12  -3   1   39.20   13.10
  12   3   1    7.00   14.30
 -12   3  -1    2.50   15.10
 -13   3   1   20.70   13.30
  13  -3   1  -13.20   13.10
 -13   3   1   13.10   17.80
 -13   3   1    0.20   16.70
 -13  -3  -1    2.60   17.50
  13   3  -1   13.70   15.50
 -13  -3  -1   23.40   15.90
  13   3  -1   12.40   14.70
 -13   3  -1  -26.50   15.10
  13   3   1    8.60   13.90
 -13   3  -1   19.90   13.50
 -13  -3   1   -2.30    8.80
 -13  -3   1   15.70   16.20
 -13   3  -1    7.30   17.90
  13  -3  -1   -9.90   14.60
  13   3   1   26.70   17.60
 -14  -3  -1   30.30   12.70
 -14   3   1   -0.30   13.20
  14   3  -1   27.10   17.80
  14   3  -1    3.10   14.20
  14  -3   1   11.40   13.60
 -14   3   1   10.40   12.40
 -14  -3  -1   -0.20   15.30
 -14   3   1  -13.90   17.00
  14   3   1   11.00   12.20
 -14   3  -1    7.70   19.40
 -14   3  -1  -23.80   12.10
 -14  -3   1    3.60   17.00
  14  -3  -1   29.90   18.10
 -14  -3   1  -23.40    8.60
  14   3   1   -4.30   12.50
 -15   3   1   -3.60   19.80
 -15  -3  -1   12.20   17.80
  15   3  -1    6.40   15.00
 -15  -3   1   -6.10   14.50
 -15   3  -1    8.90   19.50
 -15   3  -1   -6.40   16.20
  15   3   1    6.70   15.50
 -16  -3  -1   14.40   19.00
 -16   3   1   29.00   21.20
  16   3  -1   43.70   20.50
 -16   3  -1   31.20   18.60
 -16   3  -1    9.20   20.50
 -16  -3   1   49.40   23.30
  16   3   1   30.00   18.20
 -17  -3  -1  -26.10   16.60
 -17   3   1  -11.40   20.10
  17   3  -1   22.90   17.50
 -17   3  -1   18.70   19.50
  17   3   1   12.60   15.80
 -17  -3   1   31.60   21.50
 -17   3  -1   15.80   19.80
 -17  -3   1   41.30   23.00
   0  -4  -1 2001.30   43.80
   0  -4   1 1898.21   41.80
   0   4   1 1964.50   41.20
   0   4  -1 1956.20   41.70
   0  -4   1 1975.90   41.80
   0   4  -1 2042.20   44.50
   0  -4   1 2011.40   44.30
   0   4   1 2001.00   44.70
   0   4   1 2033.40   43.70
   0  -4  -1 2047.90   45.30
   0  -4  -1 1958.50   40.60
   0   4  -1 1928.11   41.60
  -1   4   1 4177.48   83.49
  -1   4   1 4077.79   82.29
   1   4  -1 4087.69   79.29
   1  -4   1 4025.80   80.99
  -1  -4  -1 3944.01   79.89
  -1  -4  -1 3866.61   77.89
   1   4  -1 3938.81   80.19
  -1  -4  -1 4135.69   81.49
   1  -4   1 4112.79   82.69
   1  -4   1 3991.80   79.59
  -1  -4   1 4106.09   80.59
  -1   4  -1 4054.09   80.49
  -1   4  -1 4011.40   80.39
  -1  -4   1 4199.98   80.99
   1  -4  -1 4056.09   83.29
  -1  -4   1 4082.19   78.19
  -1   4  -1 4031.70   82.39
   1  -4  -1 4006.70   79.29
   1  -4  -1 3926.21   81.89
   1   4   1 3927.91   77.19
   1   4   1 4059.89   80.79
   2  -4   1 1717.63   39.00
   2   4  -1 1586.44   38.60
  -2   4   1 1678.93   41.10
   2   4  -1 1678.93   38.00
   2  -4   1 1663.13   41.00
  -2  -4  -1 1668.83   38.40
  -2   4   1 1742.03   42.40
   2   4   1 1671.63   38.50
  -2   4  -1 1707.73   41.90
  -2  -4   1 1748.93   38.20
   2  -4  -1 1649.63   42.20
  -2   4  -1 1673.73   40.30
   2   4   1 1726.33   36.50
   2  -4  -1 1673.93   41.90
   3  -4   1   62.89   10.80
  -3  -4  -1   51.29    7.70
   3   4  -1   49.99    7.70
  -3   4   1   47.70   11.60
  -3  -4  -1   51.19   10.20
  -3   4   1   66.39   13.70
   3  -4   1   60.59   10.90
  -3   4  -1   62.39   12.60
  -3  -4   1   62.49    7.50
  -3  -4   1   57.79   10.10
   3  -4  -1   49.20   10.80
   3   4   1   55.19    8.60
  -4  -4  -1  644.64   21.10
   4   4  -1  669.93   22.60
   4  -4   1  636.04   26.20
  -4  -4  -1  634.54   25.10
   4   4  -1  672.13   22.10
  -4   4   1  689.23   26.60
  -4   4   1  637.04   25.80
  -4  -4   1  698.93   20.80
   4  -4  -1  675.03   27.00
   4   4   1  631.64   22.40
  -4  -4   1  662.13   24.60
   4  -4  -1  640.84   26.50
  -4   4  -1  663.83   26.30
  -5  -4  -1   10.90    7.60
  -5   4   1    9.10   11.40
   5  -4   1   24.70   11.90
  -5  -4  -1   23.90   11.80
   5   4  -1    9.30    8.80
   5   4  -1   27.90   11.20
  -5  -4   1   24.10   11.00
   5   4   1   13.40    9.40
  -5  -4   1   21.50    7.80
   5   4   1    2.00    9.70
  -5   4  -1   21.20   11.60
  -5   4  -1   19.00   12.70
   5  -4  -1   10.10   11.50
  -6  -4  -1  513.65   20.80
   6   4  -1  527.45   24.70
  -6   4   1  548.95   24.50
  -6  -4  -1  539.35   27.20
   6  -4   1  489.55   26.30
   6   4  -1  552.24   26.70
  -6   4   1  486.35   26.30
   6  -4  -1  554.74   27.60
   6   4   1  565.44   25.50
  -6  -4   1  519.75   25.60
  -6  -4   1  525.75   20.40
  -6   4  -1  512.35   27.10
  -6   4  -1  543.85   28.20
   6   4   1  549.25   24.00
  -6   4  -1  542.65   24.30
  -7  -4  -1   45.20    9.50
   7   4  -1   70.99   14.00
   7  -4   1   45.80   15.20
  -7   4   1   54.49   11.90
   7   4  -1   59.39   11.60
  -7   4   1   80.59   14.90
  -7  -4  -1   64.59   16.30
  -7   4  -1   50.59   11.90
  -7  -4   1   90.39   17.20
  -7  -4   1   45.10    9.20
  -7   4  -1   40.50   14.10
  -7   4  -1   42.50   15.70
   7   4   1   58.89   12.00
   7   4   1   66.99   13.80
   7  -4  -1   66.99   16.00
   8  -4   1   74.39   16.90
  -8   4   1   68.09   13.30
  -8  -4  -1   69.39   17.60
   8   4  -1   83.49   15.60
  -8   4   1   67.69   15.60
  -8  -4  -1   64.69   18.40
   8   4  -1   70.89   15.40
  -8   4  -1   55.89   13.00
  -8   4  -1   73.19   19.60
   8   4   1   67.59   13.40
  -8  -4   1   71.69   10.90
  -8   4  -1   65.29   15.40
   8  -4  -1   83.39   27.10
   8   4   1   67.69   14.60
  -8  -4   1   75.99   18.30
  -9   4   1   40.00   17.60
   9   4  -1   35.90   14.70
   9  -4   1   37.30   15.80
   9   4  -1   43.00   16.10
  -9  -4  -1   31.70   10.90
  -9   4   1   49.00   14.40
  -9  -4  -1   23.30   15.80
  -9   4  -1   36.60   16.60
  -9  -4   1   17.50   15.40
   9   4   1   34.90   13.90
   9   4   1   37.70   15.20
  -9   4  -1   37.60   13.20
  -9   4  -1    3.90   14.50
   9  -4  -1   29.10   16.20
  -9  -4   1   25.10   10.80
 -10   4   1  -13.70   13.80
  10   4  -1   23.80   13.60
 -10  -4  -1    2.20   14.20
  10   4  -1  -14.20   12.80
 -10   4   1    2.60   11.80
  10  -4   1   -0.70   13.20
 -10  -4  -1    3.00    9.00
 -10  -4   1   12.60   15.20
 -10   4  -1   21.10   15.40
 -10  -4   1   28.30   11.30
 -10   4  -1   -1.70   16.60
  10   4   1   10.30   11.70
 -10   4  -1   -0.50   11.00
  10   4   1   15.70   15.00
  10  -4  -1   -6.70   11.50
 -11   4   1  -24.80    8.90
 -11  -4  -1   15.50   16.40
  11   4  -1    6.10   12.50
 -11  -4  -1    6.50    9.20
 -11   4   1   -8.00   14.50
  11  -4   1    3.10   14.10
  11   4  -1   30.30   16.20
  11   4   1   42.90   17.00
 -11   4  -1   13.70   16.20
 -11   4  -1   13.70   13.40
 -11   4  -1    5.80   14.60
  11  -4  -1   17.60   14.70
 -11  -4   1    9.20   15.60
 -11  -4   1    3.00   10.60
  11   4   1   17.40   13.40
 -12  -4  -1    6.70   17.20
  12  -4   1   19.50   15.70
  12   4  -1    6.10   14.20
 -12  -4  -1   18.60   11.70
 -12   4   1  -15.90   14.90
 -12   4   1    4.00   10.00
  12   4  -1    1.10   13.00
 -12   4  -1   18.40   13.60
  12  -4  -1   16.30   17.50
 -12   4  -1    0.00   13.80
  12   4   1   13.50   14.80
  12   4   1  -12.10   13.20
 -12  -4   1   -9.90   13.70
 -12  -4   1    7.60    9.40
 -12   4  -1   -1.80   13.80
 -13  -4  -1   26.60   18.70
  13   4  -1   11.60   15.10
  13  -4   1  -11.10   12.70
 -13  -4  -1    7.20   10.40
  13   4  -1    2.00   13.90
 -13   4   1    2.40   13.10
 -13   4   1   21.50   17.00
 -13   4  -1   11.60   13.00
  13  -4  -1   18.30   14.90
  13   4   1  -15.90   12.30
 -13   4  -1   -3.00   17.60
 -13  -4   1   29.50   21.10
  13   4   1   28.70   14.90
 -13   4  -1    6.00   14.80
 -13  -4   1    7.90    8.70
  14   4  -1   69.19   22.00
  14   4  -1   47.00   18.70
 -14   4   1   30.30   20.40
 -14  -4  -1   59.79   22.30
 -14  -4  -1   56.29   12.60
 -14  -4   1   37.90   14.20
  14  -4  -1   83.49   38.40
 -14   4  -1   41.60   21.50
  14   4   1   48.90   17.40
 -14  -4   1   48.70   33.80
 -14   4  -1   53.09   22.90
  14   4   1   47.50   19.60
 -15  -4  -1  -18.60   15.60
  15   4  -1   16.50   16.00
 -15  -4   1   17.70   17.30
  15   4   1    3.10   13.40
  16   4  -1   22.90   16.90
 -16   4   1   31.40   23.60
 -16  -4  -1   48.90   19.20
 -16  -4   1    1.70   18.20
  16   4   1   18.10   16.70
 -16   4  -1   13.60   20.90
  17   4  -1    6.40   16.10
 -17   4   1    4.00   20.10
 -17  -4  -1   12.00   19.00
 -17  -4   1   29.50   19.30
  17   4   1    9.30   17.00
 -17   4  -1   25.50   25.80
   0  -5   1    0.40    6.10
   0   5   1    5.80    7.60
   0  -5  -1    0.00    4.00
   0  -5   1    2.60    5.60
   0  -5   1   -5.00    7.90
   0  -5  -1    5.70    9.30
   0   5   1   -5.30    7.60
   0   5  -1    1.20    8.70
   0   5  -1    9.40    6.30
   0   5  -1    2.70    4.90
   0  -5  -1   -3.40    6.80
   0   5   1    4.40    5.30
  -1  -5  -1  349.77   14.50
   1  -5   1  364.96   14.90
   1   5  -1  347.37   14.90
   1  -5   1  367.56   16.70
  -1  -5  -1  353.56   12.80
   1  -5   1  355.96   13.40
  -1   5   1  359.56   17.50
  -1   5   1  349.87   15.90
  -1  -5  -1  379.36   16.10
   1   5  -1  364.56   13.10
   1  -5  -1  369.16   16.00
  -1   5  -1  377.26   14.40
   1  -5  -1  349.87   13.00
   1   5   1  367.56   15.10
  -1  -5   1  311.07   12.90
   1   5   1  354.36   11.80
  -1   5  -1  388.56   17.90
  -1  -5   1  363.36   14.50
   1  -5  -1  348.67   17.40
  -1  -5   1  372.16   15.70
  -1   5  -1  392.46   15.00
   2  -5   1   37.10    7.60
  -2   5   1   57.89   12.00
  -2  -5  -1   50.29    7.80
  -2   5   1   56.49   13.50
  -2  -5  -1   41.30    8.60
   2   5  -1   35.10    7.40
   2   5  -1   49.99    8.10
   2  -5   1   45.10    9.60
  -2  -5   1   49.99    6.60
   2   5   1   48.30    8.20
  -2  -5   1   46.00    8.70
   2  -5  -1   55.09   11.30
   2  -5  -1   45.80    9.90
  -2   5  -1   49.80    9.20
  -2   5  -1   50.59   13.10
   2   5   1   40.10    6.10
   3   5  -1  591.54   21.00
  -3  -5  -1  572.34   19.50
  -3   5   1  579.04   22.70
   3  -5   1  549.45   22.90
   3  -5   1  589.34   20.50
   3  -5   1  583.94   23.50
  -3   5   1  613.44   24.60
  -3  -5  -1  567.14   21.20
   3   5  -1  606.04   19.90
  -3  -5   1  566.84   18.90
   3   5   1  573.54   19.90
  -3   5  -1  588.34   22.50
  -3  -5   1  534.45   19.90
  -3   5  -1  560.34   23.80
   3   5   1  538.85   18.30
   3  -5  -1  574.24   23.60
  -4   5   1  101.29   13.50
  -4  -5  -1   98.09   10.20
  -4   5   1   96.39   15.20
   4  -5   1   96.49   13.90
   4   5  -1   90.69   10.20
  -4  -5  -1   90.99   13.20
   4  -5  -1   92.69   14.40
  -4  -5   1   80.39   12.50
   4   5   1   92.79   11.00
  -4  -5   1   96.59    9.80
  -4   5  -1   91.69   13.50
   4  -5  -1  107.79   14.40
  -5   5   1   30.80   21.10
   5   5  -1   14.80    9.40
   5  -5   1   29.40   12.30
  -5  -5  -1   23.40   12.30
  -5   5   1   26.20   16.40
  -5  -5  -1   24.40    8.50
  -5   5  -1    7.00   11.40
   5  -5  -1   20.40   13.00
  -5  -5   1   26.00   12.10
   5  -5  -1    5.10   10.80
  -5  -5   1   23.80    8.40
   5   5   1   17.60    9.50
  -6  -5  -1  636.24   23.10
  -6   5   1  628.84   29.70
   6   5  -1  642.94   25.80
   6   5  -1  631.24   25.60
   6  -5   1  645.74   30.10
  -6  -5  -1  633.54   30.20
   6  -5  -1  638.94   30.00
  -6  -5   1  649.24   22.70
   6   5   1  623.64   26.00
  -6   5  -1  624.54   29.70
   6   5   1  648.44   25.90
  -6  -5   1  652.13   28.60
  -7  -5  -1   -0.30    7.00
  -7  -5  -1    0.90   11.90
   7   5  -1   12.20   10.20
   7   5  -1   -5.60    9.00
   7  -5   1    0.60   10.70
  -7   5   1    9.80   11.50
  -7   5   1   30.30   12.10
   7   5   1   23.70   11.80
   7  -5  -1   15.90   11.90
  -7  -5   1   17.40    7.80
  -7  -5   1   14.90   11.50
  -7   5  -1   16.90   11.40
   7   5   1    3.40    9.70
  -7   5  -1    2.00   12.40
   8   5  -1    4.50   11.20
  -8   5   1   28.10   15.80
  -8  -5  -1    1.80    8.60
  -8   5   1    8.00   11.10
   8  -5   1   14.10   13.00
  -8  -5  -1   12.30   13.20
   8   5  -1    2.80    9.80
  -8   5  -1   10.50   10.20
   8   5   1   24.70   11.90
  -8  -5   1    4.70   12.00
  -8  -5   1   17.00    8.60
   8   5   1   10.00   11.80
  -8   5  -1   21.80   14.50
   8  -5  -1    5.20   12.30
  -9   5   1  281.27   24.60
   9   5  -1  254.17   21.10
  -9   5   1  278.07   22.10
   9   5  -1  264.57   25.90
  -9  -5  -1  281.17   18.40
   9  -5   1  259.07   24.20
  -9  -5  -1  240.28   23.20
  -9   5  -1  227.78   23.30
   9   5   1  276.97   21.60
  -9  -5   1  292.77   18.10
   9  -5  -1  283.57   25.00
  -9   5  -1  292.17   22.10
  -9  -5   1  305.97   24.30
  -9   5  -1  285.47   25.20
   9   5   1  276.67   22.80
  10   5  -1  126.79   18.70
  10  -5   1  147.29   21.20
  10   5  -1  140.79   19.00
 -10  -5  -1  136.19   14.90
 -10   5   1  151.48   18.90
 -10   5   1  159.98   22.20
 -10  -5  -1  137.09   21.40
 -10   5  -1  157.18   18.00
  10   5   1  132.09   18.50
 -10   5  -1  115.79   20.40
 -10  -5   1  151.58   21.10
  10   5   1  131.79   20.00
 -10  -5   1  139.19   14.90
  10  -5  -1  103.79   19.00
 -10   5  -1  119.19   21.20
  11   5  -1    8.10   14.90
 -11  -5  -1   18.90   11.20
  11   5  -1   17.20   14.40
 -11  -5  -1   -7.10   12.80
 -11   5   1   16.50   17.60
  11  -5   1    7.50   14.70
 -11   5   1   21.10   13.70
 -11  -5   1  -15.90   14.10
  11   5   1   11.00   15.20
 -11   5  -1   24.70   17.40
 -11  -5   1   16.50   11.10
  11   5   1   22.90   14.60
 -11   5  -1   11.10   14.40
  11  -5  -1   -2.40   14.00
 -11   5  -1   -0.90   16.60
 -12  -5  -1   68.39   24.20
  12   5  -1   27.30   16.60
 -12  -5  -1   42.90   12.80
  12   5  -1   28.80   16.00
 -12   5   1   57.89   18.60
  12  -5   1   47.10   19.00
 -12   5   1   48.30   22.40
 -12  -5   1   30.20   17.30
 -12   5  -1   38.90   20.70
 -12  -5   1   41.90   13.30
  12  -5  -1   55.29   20.30
  12   5   1   53.49   20.10
 -12   5  -1   49.80   21.90
  12   5   1   40.60   17.40
  13   5  -1    2.30   13.60
 -13   5   1  -18.10   16.10
 -13  -5  -1    4.30    9.50
 -13   5   1   19.00   13.40
 -13  -5  -1   12.80   17.20
  13  -5   1   22.40   15.90
  13   5  -1   28.40   16.70
  13   5   1   10.20   18.60
  13  -5  -1   40.20   17.80
 -13   5  -1  -40.10   15.40
 -13   5  -1   23.50   15.40
 -13  -5   1   -6.40   15.30
  13   5   1  -11.40   12.20
 -13  -5   1   15.20   17.40
 -14   5   1   -8.70   17.80
 -14  -5  -1   10.50   16.20
  14   5  -1   29.10   14.60
  14   5  -1  -10.20   11.70
 -14  -5  -1   -9.90   14.50
 -14   5  -1   -4.20   18.70
  14   5   1   18.10   16.30
  14   5   1    7.60   16.20
 -14  -5   1   36.40   12.00
 -15  -5  -1    1.20   17.80
 -15   5   1   10.80   18.90
  15   5  -1   -4.30   24.80
 -15   5  -1   27.70   21.70
  15   5   1  -23.40   14.30
 -15  -5   1   -0.10   14.50
  16   5  -1   15.70   17.00
 -16  -5  -1   40.00   19.50
 -16   5   1   23.70   22.90
 -16   5  -1   28.30   21.40
 -16  -5   1   10.90   19.40
  16   5   1   23.10   17.20
 -17   5   1  -18.50   17.30
 -17  -5  -1   15.50   19.30
  17   5  -1   38.00   21.50
 -17   5  -1    9.00   19.60
  17   5   1    4.50   17.10
 -17  -5   1    5.30   20.00
   0  -6   1   80.19    8.50
   0   6   1   73.49    7.90
   0   6  -1   94.29    9.00
   0  -6   1   77.89   11.20
   0   6  -1   70.59   11.00
   0   6  -1   84.39    8.20
   0  -6  -1   74.99    7.30
   0   6   1   91.19   10.30
   0  -6  -1   75.39   12.00
   0   6   1   92.79   11.20
   0  -6   1   71.19    8.10
   0  -6  -1   70.89    9.60
   1  -6   1  501.45   18.60
  -1   6   1  497.25   21.20
  -1  -6  -1  462.75   18.00
   1  -6   1  495.85   17.10
   1  -6   1  524.35   21.10
   1   6  -1  497.55   16.70
   1   6  -1  523.65   19.40
  -1  -6  -1  493.75   16.40
  -1   6   1  488.75   19.70
  -1  -6  -1  541.55   20.70
  -1  -6   1  526.45   20.10
  -1  -6   1  478.65   16.90
   1  -6  -1  487.95   16.40
   1  -6  -1  528.05   21.90
  -1   6  -1  503.95   18.30
   1   6   1  503.35   19.10
  -1  -6   1  524.85   18.20
  -1   6  -1  516.35   21.90
  -1   6  -1  515.65   18.20
   1   6   1  496.05   15.40
   1  -6  -1  485.35   19.50
   1   6   1  491.65   17.50
   2  -6   1   93.59   11.60
  -2   6   1   84.69   11.70
  -2   6   1  104.09   14.20
   2   6  -1  105.09   10.50
  -2  -6  -1   89.59    9.90
  -2  -6  -1   85.49   10.00
   2   6  -1   92.69    8.80
   2  -6   1   95.59    9.30
  -2  -6  -1  111.99   11.20
   2  -6  -1   98.19    9.40
  -2  -6   1   88.59   11.40
  -2  -6   1   90.29    8.70
   2   6   1   96.39    7.80
  -2   6  -1   91.59   10.90
   2   6   1   93.69   10.50
   2  -6  -1   89.09   13.20
  -2   6  -1   82.49   14.10
   2  -6  -1   88.49   11.60
  -2  -6   1   93.39   11.40
  -3  -6  -1  161.18   12.30
  -3   6   1  159.28   14.40
   3   6  -1  139.29   11.00
   3   6  -1  144.59   11.50
   3  -6   1  145.69   11.30
   3  -6   1  133.09   14.00
  -3   6   1  134.29   15.90
  -3  -6   1  146.49   12.20
   3  -6  -1  160.48   14.70
  -3   6  -1  136.29   13.30
  -3   6  -1  158.38   16.40
   3   6   1  140.89   10.10
   3   6   1  132.69   11.70
  -3  -6   1  151.78   11.70
  -4  -6  -1   -7.50    8.60
   4   6  -1   -1.80    7.80
  -4   6   1   -0.40    9.70
   4  -6   1    8.70   11.10
  -4  -6  -1   -8.00    6.60
  -4   6   1   -5.20   12.20
   4   6  -1   -7.00    7.60
   4  -6   1   -3.20   10.50
  -4   6  -1    1.10    9.80
   4   6   1   -6.10    7.30
  -4   6  -1    4.00   12.50
   4  -6  -1    2.40    9.70
   4   6   1   -2.30    8.10
  -4  -6   1    0.20    7.20
  -4  -6   1    3.70    9.30
   5  -6   1   13.60   10.70
   5   6  -1   -7.80    7.00
  -5   6   1   -5.80   12.10
  -5  -6  -1    3.50    7.40
  -5  -6  -1   -2.00   10.30
  -5   6   1    7.50   10.90
  -5   6  -1   -5.80   11.90
  -5  -6   1    2.60    9.90
  -5  -6   1    4.00    6.70
   5  -6  -1   -4.60   11.00
  -5   6  -1   -2.40   13.60
   5   6   1   13.80    8.90
   5  -6  -1   11.70   10.60
   6   6  -1  153.68   13.90
   6  -6   1  100.99   15.70
  -6  -6  -1  135.49   11.70
  -6  -6  -1  106.79   15.30
  -6   6   1  127.99   16.60
  -6   6   1  123.39   17.10
   6   6   1  131.49   13.90
  -6  -6   1  123.39   11.40
  -6  -6   1  115.59   15.50
  -6   6  -1  127.79   15.90
   6  -6  -1  101.59   15.20
   7   6  -1   -3.50    8.80
  -7   6   1    1.80   10.60
   7   6  -1    3.30    9.00
  -7  -6  -1   -1.20   11.10
  -7   6   1    4.80   13.50
   7  -6   1    5.70   11.50
  -7  -6  -1   -3.50    7.00
   7  -6  -1    6.30   12.70
  -7  -6   1    3.10    7.50
   7   6   1    8.90    9.00
  -7  -6   1   15.00   10.10
  -7   6  -1    5.80   12.60
  -8  -6  -1   10.60    8.40
  -8  -6  -1   -3.80   12.00
  -8   6   1    1.60   12.80
  -8   6   1    1.20    9.50
  -8   6   1  -13.90   12.20
   8   6  -1    3.40   10.20
   8  -6   1   15.40   12.70
   8   6  -1    4.50   10.70
  -8   6  -1   14.20   13.60
   8   6   1   -7.20   10.00
  -8   6  -1    9.20   10.50
   8  -6  -1    3.10   13.10
   8   6   1   15.80   11.50
  -8  -6   1   26.10    8.80
  -8  -6   1   22.30   13.30
   9   6  -1   15.50   11.60
  -9  -6  -1    5.50   14.50
  -9   6   1   17.60   13.90
   9  -6   1   -2.90   13.10
   9   6  -1    8.30   12.20
  -9  -6  -1   16.10   10.00
  -9   6   1   19.50   15.60
  -9  -6   1   22.00   14.50
  -9   6  -1   -8.10   11.40
   9  -6  -1  -12.40   11.70
   9   6   1   15.60   13.30
   9   6   1   -3.70   11.90
  -9  -6   1   22.00   10.10
  -9   6  -1   26.60   15.10
 -10  -6  -1  330.17   27.60
  10   6  -1  322.37   24.60
 -10  -6  -1  359.66   21.30
  10   6  -1  345.17   25.30
  10  -6   1  312.37   27.10
 -10   6   1  377.56   26.70
 -10   6   1  332.97   28.40
 -10   6  -1  373.06   26.30
  10   6   1  385.56   26.10
 -10  -6   1  340.57   27.60
  10  -6  -1  332.97   28.90
 -10   6  -1  370.06   29.60
  10   6   1  345.87   25.90
 -10  -6   1  383.26   21.30
  11  -6   1    3.60   13.80
  11   6  -1    4.20   13.90
 -11  -6  -1    3.30   15.20
 -11  -6  -1    5.60    9.90
  11   6  -1   24.50   14.50
 -11   6   1   -7.40   10.80
 -11   6   1   19.80   17.70
  11   6   1    3.00   14.10
 -11  -6   1   -8.90   14.60
 -11   6  -1   17.60   16.50
  11  -6  -1    3.00   15.50
 -11  -6   1    1.70    9.20
 -11   6  -1   10.20   12.60
  11   6   1   -3.20   12.20
  12  -6   1   45.10   28.20
  12   6  -1   12.40   16.60
  12   6  -1    7.70   14.80
 -12  -6  -1   15.00   17.40
 -12  -6  -1   13.90   10.60
 -12   6   1   -4.80   16.20
 -12   6   1   49.50   16.20
 -12  -6   1   23.10   11.30
 -12  -6   1    1.80   15.60
 -12   6  -1   24.30   15.30
  12   6   1   33.60   17.90
 -12   6  -1   53.99   20.90
  12  -6  -1  -53.49   22.10
  12   6   1  -11.30   13.30
  13   6  -1   32.10   15.70
 -13   6   1    3.90   13.00
 -13   6   1   11.80   18.30
  13   6  -1    6.40   16.40
  13  -6   1   -2.40   14.30
 -13  -6  -1   20.40   16.30
 -13  -6  -1   15.90    9.50
 -13   6  -1   28.10   14.40
  13  -6  -1   24.20   16.30
 -13   6  -1   25.20   18.20
  13   6   1   11.10   22.20
 -13  -6   1   10.90   14.50
  13   6   1   21.60   16.10
 -13  -6   1  -10.80    8.60
  14   6  -1   38.30   18.90
 -14  -6  -1    3.20   12.60
  14   6  -1   10.50   14.20
 -14   6   1    4.60   16.60
 -14  -6   1   14.60   11.80
  14   6   1    9.60   15.50
  14   6   1   11.60   14.90
 -14  -6   1   51.29   21.70
 -14   6  -1    5.50   16.30
 -15   6   1   35.40   21.60
 -15  -6  -1   63.19   20.60
  15   6  -1   20.30   14.80
 -15   6  -1   68.59   23.50
  15   6   1   19.30   17.60
 -15  -6   1    5.30   15.30
 -16   6   1    4.80   18.80
 -16  -6  -1   30.10   21.40
  16   6  -1   16.40   17.60
 -16   6  -1   16.00   20.70
  16   6   1   22.50   17.30
 -16  -6   1   -0.60   16.80
   0   7   1    4.80    6.50
   0   7  -1  -10.40    8.00
   0   7   1   -7.40    8.70
   0  -7  -1    3.90    8.30
   0  -7   1    9.90   11.30
   0   7  -1   -6.50   10.00
   0  -7   1   -0.50    5.50
   0   7   1   -5.90    8.90
   0   7  -1    5.80    6.60
   0  -7   1   -5.80    7.20
   0  -7  -1    4.00   11.40
   0  -7  -1    9.50    5.80
   1  -7   1   30.00    7.90
  -1   7   1   35.20   11.70
   1  -7   1   53.59   12.50
  -1   7   1   41.50   13.70
   1   7  -1   30.10    8.30
  -1  -7  -1   26.20    7.40
   1  -7   1   40.60    9.70
   1   7  -1   41.10   11.20
  -1  -7  -1   37.10   12.00
  -1  -7   1   41.50    9.10
  -1  -7   1   41.00   12.80
  -1   7  -1   26.10   13.00
  -1   7  -1   46.60   10.10
  -1   7  -1   41.20    9.10
   1  -7  -1   32.20   10.90
   1   7   1   32.10   10.40
  -1  -7   1   39.30    9.70
   1  -7  -1   49.00   13.80
   1   7   1   34.80    7.30
   1  -7  -1   53.29    7.70
   2  -7   1   47.20    8.40
  -2   7   1   55.29   11.70
   2   7  -1   60.89   10.10
  -2  -7  -1   57.89    9.60
   2   7  -1   62.99    8.30
  -2   7   1   63.29   14.10
  -2  -7  -1   52.79    9.60
   2  -7   1   59.59   11.10
  -2  -7  -1   60.89   11.30
  -2  -7   1   64.89   11.20
   2  -7  -1   62.79    8.90
  -2  -7   1   76.19    9.20
  -2   7  -1   55.59   10.90
  -2   7  -1   66.69   15.80
   2  -7  -1   56.29   13.00
   2   7   1   50.09    7.10
   2  -7  -1   57.29   11.10
  -2  -7   1   54.69   11.00
   2   7   1   74.49   10.40
   3   7  -1 1193.98   32.80
   3   7  -1 1216.88   34.20
  -3  -7  -1 1241.68   34.00
  -3   7   1 1218.78   44.50
  -3   7   1 1174.38   37.20
  -3  -7  -1 1266.47   35.60
   3  -7   1 1248.28   38.70
   3  -7   1 1331.67   40.50
  -3   7  -1 1256.07   40.20
   3  -7  -1 1235.08   34.20
  -3   7  -1 1257.27   37.40
  -3  -7   1 1228.48   32.10
   3   7   1 1200.28   30.70
  -3  -7   1 1296.37   35.60
   3  -7  -1 1197.28   38.80
   4  -7   1  106.19   11.30
  -4  -7  -1  102.69   12.90
  -4   7   1   96.09   15.60
  -4  -7  -1  104.99   11.30
   4  -7   1  103.09   14.20
   4   7  -1  118.19   11.90
   4  -7   1  100.79   14.30
  -4   7   1  106.49   14.00
   4   7  -1   95.59   11.00
  -4   7  -1   99.39   16.00
  -4  -7   1  111.79   13.00
   4   7   1   99.99   11.50
   4   7   1   91.99    9.70
  -4  -7   1  113.99   11.50
   4  -7  -1   91.89   14.10
  -4   7  -1   90.29   13.20
  -5  -7  -1  104.89   11.60
  -5   7   1  114.09   14.80
   5   7  -1  112.29   12.80
  -5   7   1  105.79   16.90
   5   7  -1  107.99   12.00
  -5  -7  -1   81.59   13.80
   5  -7   1  118.69   12.70
   5  -7   1  111.19   15.20
  -5  -7   1  104.89   11.00
  -5   7  -1  121.29   14.90
   5   7   1  114.49   12.70
   5  -7  -1  112.69   15.10
  -5  -7   1  119.39   14.30
   5   7   1   96.59   11.30
  -5   7  -1  131.09   16.90
   5  -7  -1  100.99   14.90
   6   7  -1  124.09   14.40
  -6  -7  -1   95.99   15.30
  -6   7   1   98.79   16.90
   6   7  -1  103.99   12.70
  -6   7   1  114.69   15.60
   6  -7   1  106.59   16.20
  -6  -7  -1   95.49   11.10
  -6  -7   1  114.09   15.00
  -6  -7   1  113.19   11.60
   6  -7  -1  106.69   16.10
   6   7   1  113.29   13.40
   6   7   1   96.09   12.70
   6  -7  -1  103.39   15.70
  -6   7  -1  105.19   16.40
  -6   7  -1  100.59   17.40
  -7  -7  -1   52.19   15.50
  -7  -7  -1   42.40   10.50
   7  -7   1   62.59   17.20
   7   7  -1   58.39   13.80
  -7   7   1   51.79   16.20
  -7  -7   1   66.29   14.20
   7  -7  -1   27.30   14.40
   7   7   1   62.59   12.50
  -7   7  -1   46.90   15.40
  -7  -7   1   38.40   10.80
  -7   7  -1   30.30   16.20
  -8  -7  -1    7.40   14.10
  -8   7   1    3.80   13.00
   8   7  -1   21.40   12.10
   8  -7   1   15.60   15.30
  -8   7   1   16.40   16.30
  -8  -7  -1    9.80    9.00
   8   7   1   12.70   12.20
  -8   7  -1    3.40   13.70
  -8  -7   1   20.70   13.50
  -8  -7   1    8.00    8.60
   8  -7  -1    0.40   12.00
  -9   7   1  354.76   25.80
   9   7  -1  387.96   25.40
  -9   7   1  334.37   29.20
   9  -7   1  316.67   27.30
  -9  -7  -1  369.26   27.90
  -9  -7  -1  391.26   21.40
  -9   7   1  351.36   27.70
  -9  -7   1  400.86   20.70
  -9  -7   1  387.46   27.30
   9   7   1  371.76   25.10
  -9   7  -1  311.97   26.90
   9  -7  -1  330.77   28.00
  -9   7  -1  398.16   25.80
  10  -7   1  113.49   19.70
 -10  -7  -1   94.79   19.00
 -10   7   1  104.09   18.60
 -10   7   1   90.59   20.60
  10   7  -1  113.09   18.10
 -10   7   1  104.79   26.20
  10   7  -1   86.09   16.50
 -10  -7  -1  118.19   14.00
 -10   7  -1  100.79   18.50
  10   7   1  101.69   18.00
  10  -7  -1  106.89   19.40
 -10  -7   1   97.09   19.00
 -10  -7   1   93.19   13.20
 -10   7  -1  105.69   20.70
 -11   7   1   37.90   19.90
  11   7  -1   34.90   16.20
 -11  -7  -1   43.40   14.20
 -11   7   1   60.19   18.00
 -11   7   1    8.40   16.50
  11  -7   1   45.50   18.80
 -11  -7  -1   43.80   19.00
  11   7  -1   76.99   17.90
 -11  -7   1   34.70   18.10
  11   7   1   72.59   20.30
 -11   7  -1   53.39   23.00
 -11  -7   1   57.19   13.80
 -11   7  -1   56.09   18.30
  11  -7  -1   65.39   20.90
 -12   7   1  -16.10   15.70
 -12  -7  -1   12.40   16.30
  12   7  -1   10.70   11.70
 -12   7   1   19.90   14.00
  12  -7   1   29.20   19.60
 -12   7   1   -0.80   14.60
  12   7  -1    2.20   14.50
 -12  -7   1   15.90   17.30
  12   7   1   11.80   13.70
 -12   7  -1   22.70   14.10
 -12   7  -1   19.20   17.30
  12   7   1    4.80   14.50
 -12  -7   1   24.20   11.60
  12  -7  -1   14.70   17.00
 -13   7   1   41.30   21.20
 -13   7   1  -26.80   18.00
 -13  -7  -1   16.80   11.00
  13  -7   1  -11.50   15.00
 -13  -7  -1   -0.60   12.10
  13   7  -1   31.10   14.50
  13   7  -1    6.00   15.80
  13   7   1   -8.50   11.40
  13  -7  -1  -20.10   17.80
 -13  -7   1   13.90   10.50
 -13   7  -1  -15.70   16.00
  13   7   1    2.30   15.30
 -13  -7   1    1.90   15.60
 -14   7   1   46.40   22.80
  14   7  -1   51.59   20.50
 -14  -7  -1   71.69   24.40
 -14   7   1   24.90   17.60
  14   7  -1   38.30   17.60
 -14  -7   1   86.29   20.00
 -14   7  -1    5.70   17.20
 -14  -7   1   50.09   20.20
  14   7   1   25.50   16.70
  14   7   1   29.70   17.70
 -15   7   1   45.30   24.70
 -15  -7  -1   23.30   18.80
  15   7  -1   40.00   16.70
 -15   7   1   18.20   19.60
 -15   7  -1   36.20   21.60
 -15  -7   1   37.10   22.50
  15   7   1   31.30   15.60
 -16   7   1   23.60   19.70
 -16   7   1   44.10   25.40
 -16  -7  -1   14.20   21.30
  16   7  -1   -7.10   16.00
 -16  -7   1   57.89   20.60
 -16   7  -1    6.30   19.60
  16   7   1   14.80   17.70
   0   8  -1    1.20    6.20
   0  -8  -1    1.70    5.70
   0  -8  -1    1.70   11.30
   0  -8   1   10.90    6.70
   0  -8   1    2.50   11.00
   0   8  -1   14.10    8.90
   0   8   1   -7.70    6.00
   0   8  -1    4.00    9.70
   0  -8   1    8.00    8.40
   0   8   1    5.10    9.60
   0   8   1   -8.20    9.10
   0  -8  -1    4.40    8.70
   1   8  -1  104.29    9.30
  -1  -8  -1   98.39   13.90
   1  -8   1   87.49    9.70
   1   8  -1   91.49   11.80
  -1   8   1   69.59   13.00
  -1  -8  -1   95.69    9.80
   1  -8   1   89.39   13.70
   1  -8   1  105.39   11.40
  -1   8   1  105.29   12.80
  -1  -8  -1   72.19   10.80
   1   8   1   76.79    8.90
  -1   8  -1   89.49   11.60
  -1  -8   1   90.19   10.80
  -1  -8   1   93.59   10.40
  -1  -8   1   94.79   13.80
   1   8   1   94.79   10.10
   1  -8  -1   86.49    8.90
   1  -8  -1   92.39   11.60
   1   8   1  104.99   12.50
  -1   8  -1  101.59   14.70
  -1   8  -1   91.09   10.40
   1  -8  -1   82.99   14.10
   2   8  -1   24.70   13.00
  -2  -8  -1   21.40   11.00
  -2   8   1   12.80   10.80
   2   8  -1   10.90    6.30
   2  -8   1   17.30    7.50
  -2  -8  -1   16.10    8.60
  -2   8   1   16.90   12.60
   2  -8   1   12.40    9.90
  -2  -8  -1   12.10    7.80
  -2  -8   1    5.90    8.60
   2   8   1   15.10    8.90
   2  -8  -1   15.00   11.50
  -2  -8   1   18.60    8.80
   2   8   1   17.30    6.50
   2  -8  -1   17.20    7.50
  -2   8  -1    6.40   12.80
   2  -8  -1   26.30   11.40
  -2  -8   1   21.10   11.00
  -2   8  -1   12.30    9.80
  -3  -8  -1  491.85   21.70
   3   8  -1  479.85   20.20
  -3  -8  -1  470.25   19.20
   3  -8   1  455.35   19.40
   3   8  -1  481.85   18.60
  -3   8   1  473.35   25.30
  -3   8   1  482.75   23.30
   3  -8   1  455.35   23.10
   3  -8  -1  478.35   23.80
   3  -8  -1  469.45   19.50
  -3   8  -1  477.55   25.10
  -3  -8   1  485.85   21.30
   3  -8  -1  494.85   24.60
   3   8   1  460.65   20.40
  -3   8  -1  450.15   21.30
  -3  -8   1  460.95   18.10
   3   8   1  464.45   16.80
  -4   8   1  951.20   37.00
  -4  -8  -1  981.40   29.90
   4  -8   1  963.50   36.30
   4  -8   1  958.50   30.90
   4   8  -1  963.90   29.50
  -4  -8  -1  964.20   31.80
   4  -8   1  901.41   35.30
   4   8  -1  988.20   31.40
  -4   8   1  945.31   34.40
  -4  -8  -1  951.90   32.50
   4   8   1  947.91   31.30
   4   8   1  958.90   27.50
  -4  -8   1  965.90   31.10
  -4  -8   1  964.30   28.20
   4  -8  -1  954.30   36.00
  -4   8  -1  991.30   37.30
  -4  -8   1  938.51   31.40
  -4   8  -1 1014.80   34.40
   4  -8  -1  974.40   31.10
  -5  -8  -1   -6.00    7.70
   5   8  -1   -6.30    7.30
   5  -8   1   -2.30   10.70
   5  -8   1   -0.70   10.90
   5  -8   1    8.80    8.00
  -5  -8  -1   -0.70    9.20
  -5   8   1    7.00   12.00
   5   8  -1    9.00    8.90
  -5   8   1    8.30   15.90
  -5   8  -1   -7.10   13.10
   5  -8  -1    0.20   10.30
  -5  -8   1   20.10   11.20
   5   8   1    9.00    7.50
   5  -8  -1   -7.70   10.70
  -5  -8   1    8.60    9.00
   5   8   1   -4.10    8.40
  -5   8  -1    1.20   11.30
  -6   8   1    2.00   14.40
  -6  -8  -1    6.40   11.70
   6  -8   1    3.30    9.10
   6  -8   1   -5.90   11.30
  -6  -8  -1    1.40    7.50
   6   8  -1  -18.10    8.00
  -6   8   1  -19.70    9.50
   6   8  -1    4.70    9.90
  -6   8  -1   -3.40   11.40
  -6   8  -1   -2.90   13.00
  -6  -8   1  -12.90    8.80
   6  -8  -1   -5.80   11.90
   6   8   1   -2.90    8.00
   6   8   1   -4.00    8.20
  -6  -8   1  -16.80    6.60
   6  -8  -1    3.20   10.20
  -7  -8  -1   84.39   11.80
   7  -8   1  102.59   16.80
   7   8  -1   87.19   13.50
  -7   8   1   84.09   18.60
  -7   8   1  116.79   17.30
  -7  -8  -1  103.49   20.50
   7   8  -1   83.19   13.90
   7   8   1   86.79   13.30
  -7  -8   1  100.09   12.20
  -7   8  -1  103.19   19.10
  -7  -8   1   86.89   16.20
   7   8   1  117.99   15.20
   7  -8  -1   96.49   16.90
  -7   8  -1  101.69   16.60
  -8  -8  -1   45.00   17.00
  -8   8   1   26.60   18.30
  -8   8   1   36.50   16.30
   8  -8   1   56.49   17.80
   8   8  -1   50.79   15.60
  -8  -8  -1   53.79   12.90
  -8  -8   1   62.09   13.20
  -8   8  -1   46.10   20.10
  -8  -8   1   45.90   16.30
   8  -8  -1   44.40   15.90
   8   8   1   25.40   12.80
  -8   8  -1   38.70   16.30
  -9  -8  -1   63.59   18.70
  -9   8   1   45.20   16.50
   9   8  -1   36.00   15.10
   9  -8   1   47.20   17.10
  -9   8   1   32.00   18.60
  -9  -8  -1   51.79   13.60
  -9   8   1   30.90   16.30
  -9   8  -1   20.00   18.50
   9   8   1   42.80   15.10
   9  -8  -1   22.70   17.80
  -9  -8   1   40.30   12.30
  -9  -8   1   82.19   17.50
  -9   8  -1   49.20   20.20
 -10  -8  -1  163.28   22.20
 -10   8   1  236.48   23.10
 -10  -8  -1  217.38   17.80
  10   8  -1  226.78   22.10
 -10   8   1  182.38   25.00
  10  -8   1  194.68   24.20
 -10   8   1  187.78   23.50
  10  -8  -1  164.38   23.60
 -10   8  -1  199.38   26.20
  10   8   1  206.68   21.60
 -10   8  -1  195.18   23.50
 -10  -8   1  211.78   22.50
 -10  -8   1  218.08   17.70
 -10   8  -1  194.18   21.30
 -11  -8  -1   12.70   15.60
  11  -8   1   -0.30   13.80
 -11   8   1   26.00   20.50
 -11   8   1    1.80   18.20
  11   8  -1   11.10   13.90
 -11   8   1    4.40   13.00
 -11  -8  -1   11.70    9.90
 -11  -8   1    9.10   15.60
  11   8   1    6.80   13.00
 -11   8  -1   22.10   17.60
 -11   8  -1   15.00   17.30
 -11   8  -1    2.90   11.80
  11  -8  -1   11.10   20.80
 -11  -8   1    2.50   10.40
 -12   8   1   27.40   17.00
  12  -8   1   58.49   20.70
 -12   8   1   25.10   24.10
 -12  -8  -1   17.60   15.90
 -12  -8  -1   26.20   11.90
 -12   8   1   31.60   17.60
  12  -8  -1   13.40   14.10
 -12   8  -1   19.70   13.90
 -12  -8   1   31.90   12.50
 -12  -8   1   26.60   15.60
  12   8   1   22.70   17.20
 -12   8  -1   37.80   30.60
 -12   8  -1   22.90   22.20
  13   8  -1   27.50   16.50
 -13   8   1   37.60   20.20
 -13   8   1   38.80   22.90
 -13  -8  -1    5.50   10.00
 -13   8  -1    8.70   17.70
 -13  -8   1    5.20   17.60
 -13   8  -1   16.20   22.10
 -13  -8   1    9.40   10.60
  13   8   1   -4.90   14.10
 -14   8   1   81.19   29.80
 -14  -8  -1  167.98   24.70
 -14   8   1  165.38   25.20
 -14  -8   1  111.59   20.10
 -14   8  -1  111.09   38.90
  14   8   1   72.99   33.00
 -14   8  -1   96.29   30.00
 -15   8   1  108.19   35.30
 -15  -8  -1   -1.20   20.60
 -15   8   1    0.70   16.00
  15   8  -1   -3.90   14.40
 -15   8  -1   19.20   21.90
 -15  -8   1    5.80   15.30
  15   8   1   12.50   18.30
 -15   8  -1    3.30   17.70
  16   8  -1    8.30   14.90
 -16   8   1   -8.90   18.70
 -16  -8  -1   21.10   15.40
 -16   8   1   -0.90   19.10
 -16   8  -1   23.20   22.00
 -16   8  -1   52.59   25.10
 -16  -8   1   -7.90   19.30
  16   8   1   16.60   19.40
   0   9   1   -1.20    7.00
   0   9   1    0.80    9.20
   0  -9  -1   -9.10   10.00
   0  -9   1   -7.70    7.40
   0   9  -1    6.70    9.20
   0  -9  -1    8.60    6.70
   0   9   1    0.10    9.10
   0   9  -1   10.80    9.00
   0  -9   1   -1.80   10.00
   0   9  -1   -3.20    6.80
   0  -9  -1   -1.20    7.40
   0  -9   1   -1.70    5.80
   1  -9   1   40.70    8.20
  -1  -9  -1   41.80   14.20
  -1  -9  -1   41.90    9.90
   1   9  -1   39.60    8.10
   1  -9   1   50.69   10.20
   1   9  -1   38.00   10.70
  -1   9   1   39.40   13.40
  -1  -9  -1   39.40    8.30
  -1   9   1   56.89   12.80
   1  -9   1   54.79   13.60
   1   9   1   52.99    8.10
  -1  -9   1   44.10   10.10
  -1  -9   1   41.40    9.20
  -1  -9   1   61.79   14.60
  -1   9  -1   41.70   13.10
  -1   9  -1   45.30   10.70
  -1   9  -1   36.30   10.70
   1   9   1   41.40   12.20
   1  -9  -1   50.19   14.60
   1  -9  -1   28.10   10.10
   2  -9   1   53.89   12.50
   2  -9   1   34.80    9.10
  -2   9   1   58.09   14.10
   2   9  -1   39.50   10.60
  -2  -9  -1   31.20    9.70
  -2   9   1   37.00   13.80
   2   9  -1   34.00    8.40
   2  -9   1   44.70   13.00
  -2  -9  -1   45.10   10.50
  -2  -9  -1   47.60   13.60
  -2   9  -1   21.50   10.40
  -2  -9   1   42.20   12.60
   2  -9  -1   45.10   14.40
  -2   9  -1   47.30   13.90
   2  -9  -1   30.40   11.60
  -2  -9   1   39.30   11.30
   2   9   1   35.10   10.20
   2   9   1   37.20    8.20
  -2  -9   1   28.70    9.50
   2  -9  -1   29.50    8.30
   3  -9   1    3.50    9.50
  -3  -9  -1    4.40    8.30
  -3   9   1    2.40   10.80
  -3   9   1   -5.20   12.80
   3   9  -1    5.50    8.90
   3  -9   1    1.00    6.30
   3   9  -1   -6.90    5.30
  -3  -9  -1    1.80    9.50
  -3  -9   1   -1.80    9.10
  -3   9  -1   -1.20   14.20
   3  -9  -1    9.20   10.10
  -3   9  -1  -14.90    9.60
   3   9   1    1.10    7.60
   3  -9  -1   -5.50    9.70
   3   9   1    1.60    5.60
  -3  -9   1   -7.20    6.90
   3  -9  -1    9.60    7.20
   4   9  -1    0.80    6.50
   4  -9   1   -2.00   10.00
  -4  -9  -1    2.00    7.20
  -4   9   1    2.80   10.50
  -4  -9  -1   -1.40    8.40
   4   9  -1    4.20    8.40
  -4  -9  -1  -12.00    8.80
   4  -9   1    8.70    7.00
  -4   9   1    4.10   14.30
   4  -9   1    2.90   10.20
  -4   9  -1   -4.50    9.70
  -4  -9   1   13.50   10.40
  -4   9  -1   -3.20   13.10
   4   9   1   -1.90    8.40
  -4  -9   1   35.00   10.40
   4   9   1    2.10    5.80
  -4  -9   1   -3.80   11.00
   4  -9  -1    7.80   10.90
   4  -9  -1    7.60    7.40
   5   9  -1   29.80   11.40
  -5   9   1   30.00   16.60
   5   9  -1   28.80    9.70
  -5   9   1   20.50   13.10
  -5  -9  -1    8.10   11.00
  -5  -9  -1   31.30   11.00
   5  -9   1   29.70    9.60
  -5  -9  -1   -4.20    7.70
   5  -9   1   21.50   13.30
   5  -9   1   14.10   11.90
   5   9   1   27.00    8.00
  -5   9  -1   21.80   16.30
  -5  -9   1   20.40   11.40
  -5  -9   1   22.70    9.30
  -5   9  -1   24.00   13.70
   5  -9  -1   17.70   15.30
   5   9   1   16.60   10.60
   5  -9  -1   11.00   12.50
  -5  -9   1   13.70   10.80
   5  -9  -1    8.00    8.60
  -6  -9  -1   11.80   13.80
   6  -9   1   15.70   10.80
  -6   9   1    5.90   16.00
  -6  -9  -1   17.20   10.10
   6   9  -1   26.70   11.00
   6   9  -1   21.50   10.30
  -6   9   1   40.70   14.90
   6  -9   1    9.70   12.10
   6   9   1    8.10    8.70
  -6  -9   1   23.20   13.20
   6   9   1    9.60   10.30
  -6   9  -1   18.30   13.30
  -6   9  -1    9.40   14.80
  -6  -9   1   24.90   13.10
   6  -9  -1   29.30   14.40
   6  -9  -1   11.30    9.90
   6  -9  -1    8.90   13.60
   7   9  -1  161.08   17.60
  -7   9   1  159.18   22.50
  -7   9   1  158.88   19.30
   7   9  -1  176.98   17.30
  -7  -9  -1  150.78   15.10
   7  -9   1  143.69   15.50
   7  -9   1  139.89   20.30
  -7  -9  -1  138.99   18.30
   7   9   1  173.58   17.60
   7   9   1  140.49   14.90
  -7   9  -1  179.28   22.50
  -7  -9   1  166.88   18.60
   7  -9  -1  176.38   21.20
  -7   9  -1  137.29   19.00
  -7  -9   1  174.28   15.60
  -8   9   1  436.16   29.40
  -8   9   1  415.16   31.60
   8   9  -1  428.86   25.80
   8  -9   1  428.66   25.80
  -8  -9  -1  438.76   29.10
   8  -9   1  362.76   29.40
  -8  -9  -1  448.66   23.30
   8   9  -1  432.36   26.30
  -8   9  -1  474.05   32.70
  -8  -9   1  426.26   22.30
  -8   9  -1  492.35   30.90
  -8  -9   1  437.76   28.50
   8  -9  -1  404.16   29.80
   8   9   1  444.76   24.40
   8   9   1  403.66   25.60
  -9   9   1  262.77   25.30
   9   9  -1  250.77   22.10
   9   9  -1  289.37   23.10
  -9  -9  -1  252.67   24.60
  -9   9   1  232.68   26.60
   9  -9   1  254.37   25.80
  -9  -9  -1  255.17   18.50
   9  -9  -1  239.78   25.30
   9   9   1  268.87   23.00
  -9   9  -1  260.37   26.70
  -9  -9   1  284.07   19.10
  -9   9  -1  265.07   25.80
  -9  -9   1  255.47   23.70
   9   9   1  268.87   26.00
 -10   9   1   72.39   21.20
  10   9  -1   77.49   17.50
  10   9  -1   51.69   17.60
 -10  -9  -1   71.89   12.90
 -10   9   1  105.89   25.70
 -10  -9  -1   91.79   20.80
  10  -9   1   73.09   22.90
  10   9   1   42.20   15.50
  10  -9  -1   84.99   22.30
 -10   9  -1   53.89   20.50
 -10   9  -1  101.79   26.90
 -10  -9   1   64.89   12.80
 -10  -9   1   84.39   20.50
 -11  -9  -1  143.29   22.20
  11  -9   1  110.49   21.60
 -11   9   1  117.29   28.30
  11   9  -1  136.59   19.70
 -11  -9  -1  142.19   18.50
 -11   9   1  134.09   22.90
 -11   9   1  127.39   20.10
  11  -9  -1  148.69   21.70
 -11   9  -1  134.09   20.70
 -11   9  -1  121.59   22.70
 -11   9  -1  137.69   25.10
  11   9   1  118.39   19.90
 -11  -9   1  115.19   21.20
 -11  -9   1  133.49   14.80
 -12  -9  -1   27.10   19.10
  12   9  -1   38.30   17.60
  12  -9   1   36.40   17.70
 -12   9   1   34.00   21.30
 -12   9   1   16.20   19.20
 -12  -9  -1   -2.10   10.90
  12  -9  -1   -9.30   16.70
 -12  -9   1   26.50   17.50
 -12   9  -1   -0.10   16.80
 -12   9  -1   29.90   17.50
 -12  -9   1   41.70   13.30
  12   9   1   18.70   15.50
  13   9  -1   19.50   15.70
 -13   9   1   -2.50   14.50
 -13  -9  -1   -0.30   15.10
 -13   9   1   25.30   20.10
 -13  -9   1    3.70   10.20
 -13  -9   1   22.00   17.10
  13   9   1   -6.80   13.70
 -13   9  -1   23.20   19.60
 -13   9  -1    2.10   18.60
 -14   9   1  -12.60   16.00
  14   9  -1    4.60   15.40
 -14  -9  -1   19.80   15.90
 -14   9   1   -4.40   13.90
  14   9   1   -0.80   14.00
 -14  -9   1   30.90   19.00
 -14   9  -1   30.10   19.30
 -14   9  -1   14.90   20.50
  15   9  -1   13.60   16.60
 -15  -9  -1   47.60   19.60
 -15   9   1   55.69   25.60
 -15   9   1   -0.80   16.20
 -15   9  -1  -37.40   16.10
 -15   9  -1    9.90   20.40
  15   9   1  -23.40   13.40
 -15  -9   1   49.50   23.50
   0 -10   1    5.80    7.80
   0 -10  -1    2.00   11.20
   0  10  -1   -7.60    9.10
   0  10  -1   -2.60    6.40
   0 -10   1   11.40    9.20
   0  10  -1  -10.80    7.90
   0  10   1    9.90   10.20
   0 -10  -1    0.40    8.20
   0 -10  -1    8.10    7.40
   0 -10   1  -10.40   10.30
  -1  10   1   -3.90   10.10
  -1  10   1   -0.40    9.90
  -1 -10  -1   -0.70    6.50
   1 -10   1    7.80    9.20
  -1 -10  -1   -2.30    8.50
   1  10  -1    6.30    9.60
   1  10  -1    5.70    7.50
   1 -10   1   -0.10    6.40
  -1 -10  -1   -6.20   11.50
   1  10   1    2.60    7.00
  -1 -10   1   10.80    8.10
  -1  10  -1   -3.10   11.50
   1  10   1    8.90   10.50
  -1 -10   1    1.90   11.20
  -1  10  -1    8.40    9.80
  -1 -10   1    4.20    8.40
   1 -10  -1    5.30    9.30
   1 -10  -1   12.70    7.60
   1 -10  -1   15.10   12.90
  -2  10   1  105.09   15.80
   2  10  -1  120.69   10.70
  -2 -10  -1  120.59   12.90
  -2  10   1  106.29   14.60
   2 -10   1  120.29   14.10
  -2 -10  -1  136.99   16.20
   2  10  -1  136.49   13.90
   2 -10   1  122.89   11.50
  -2 -10   1  111.59   11.40
   2 -10  -1  123.19   11.20
   2 -10  -1  111.89   15.90
  -2  10  -1  122.29   14.60
  -2 -10   1  106.29   14.70
   2  10   1  117.39   10.40
  -2 -10   1  111.29   14.00
   2  10   1  120.09   13.20
   2 -10  -1  122.79   14.40
  -2  10  -1   94.89   16.00
   3 -10   1  366.46   18.30
  -3  10   1  338.47   21.60
   3 -10   1  350.56   21.50
  -3 -10  -1  325.47   26.00
  -3  10   1  350.26   23.70
  -3 -10  -1  335.77   18.90
   3  10  -1  359.56   16.90
   3  10  -1  333.67   19.20
  -3 -10   1  329.27   17.20
   3  10   1  339.97   15.60
   3 -10  -1  363.56   17.80
  -3  10  -1  306.27   23.40
   3 -10  -1  337.57   21.90
   3  10   1  364.16   19.90
   3 -10  -1  347.77   23.10
  -3 -10   1  358.36   21.50
  -3  10  -1  377.06   20.70
   4  10  -1  217.68   16.40
   4 -10   1  231.08   15.90
   4  10  -1  253.47   14.90
  -4  10   1  244.08   19.90
   4 -10   1  204.78   19.60
  -4  10   1  225.78   22.00
  -4 -10  -1  231.78   17.90
  -4 -10  -1  236.18   15.90
   4 -10   1  251.67   20.70
  -4 -10   1  217.48   17.40
   4 -10  -1  229.58   19.50
  -4  10  -1  231.68   18.70
  -4 -10   1  244.78   17.20
  -4  10  -1  204.28   21.20
   4  10   1  216.38   17.30
   4 -10  -1  240.08   16.10
   4  10   1  220.28   13.10
  -4 -10   1  229.08   15.10
   5 -10   1   34.90   15.00
  -5  10   1   28.00   13.30
  -5  10   1   24.20   18.10
  -5 -10  -1   45.50   13.70
   5  10  -1   47.80   13.00
   5  10  -1   38.10   10.10
  -5 -10  -1   51.59   11.60
  -5 -10  -1   55.89   14.70
   5 -10   1   42.90   15.10
   5 -10   1   51.69   12.80
   5 -10  -1   47.00   15.50
  -5 -10   1   45.00   14.00
  -5  10  -1   41.20   18.30
   5 -10  -1   49.10   12.30
  -5 -10   1   43.80   10.30
   5  10   1   40.60    8.90
   5 -10  -1   34.20   15.30
   5  10   1   41.60   12.50
  -5  10  -1   47.10   14.50
  -5 -10   1   39.10   12.10
  -6  10   1   46.30   17.80
   6  10  -1   50.39   11.20
  -6 -10  -1   50.59   11.20
  -6 -10  -1   61.49   17.50
  -6 -10  -1   52.79   14.10
   6 -10   1   65.39   18.00
  -6  10   1   28.10   19.00
   6 -10   1   54.09   13.50
   6  10  -1   53.89   14.10
   6 -10  -1   48.20   12.80
  -6 -10   1   39.70   13.20
   6  10   1   43.60   13.60
   6 -10  -1   60.69   18.30
  -6  10  -1   38.70   18.60
  -6  10  -1   64.89   17.50
  -6 -10   1   54.19   12.40
   6 -10  -1   36.50   15.30
   6  10   1   64.19   10.90
  -6 -10   1   61.49   16.40
   7  10  -1   85.39   14.90
   7 -10   1   67.49   13.30
  -7  10   1   71.19   18.90
  -7 -10  -1   66.89   18.70
   7  10  -1   52.19   17.40
  -7 -10  -1   67.49   13.40
  -7  10   1   60.19   22.20
   7 -10   1   24.30   16.30
   7 -10  -1   63.59   18.80
   7 -10  -1   77.59   14.00
  -7  10  -1   44.20   20.20
   7  10   1   54.09   11.50
   7  10   1   65.59   14.60
  -7 -10   1   81.69   16.50
  -7 -10   1   62.99   13.00
  -7  10  -1   60.19   18.30
  -8  10   1   31.20   20.00
   8  10  -1   12.10   11.90
  -8  10   1   48.70   18.10
   8 -10   1   49.00   17.60
  -8 -10  -1   52.29   11.60
   8 -10   1   23.40   12.80
  -8 -10  -1   -3.10   13.60
   8  10  -1   38.30   14.20
  -8  10  -1   31.30   21.40
   8  10   1   51.69   15.80
   8 -10  -1   28.80   17.30
   8  10   1   38.50   13.00
  -8  10  -1   22.60   15.70
  -8 -10   1   39.10   15.60
  -8 -10   1   19.80   11.20
  -9 -10  -1   10.70   10.30
   9 -10   1   -3.00    9.60
   9  10  -1   17.80   12.90
   9 -10   1    0.80   14.40
   9  10  -1   -4.60   11.10
  -9  10   1  -26.40   15.20
  -9 -10  -1    0.90   14.10
  -9  10   1  -10.20   18.10
  -9  10  -1   -0.20   15.10
   9  10   1    2.60   10.80
  -9  10  -1    4.70   19.10
  -9 -10   1   -6.20   13.00
  -9 -10   1    8.80    9.80
   9  10   1   -8.80   10.90
   9 -10  -1   -2.60   13.60
  10 -10   1  198.08   24.70
 -10 -10  -1  187.38   23.30
  10  10  -1  175.48   21.20
 -10 -10  -1  178.28   17.60
 -10  10   1  215.18   23.40
 -10  10   1  159.18   23.10
 -10  10   1  167.08   26.20
  10  10  -1  201.98   20.50
  10 -10   1  162.88   19.70
 -10 -10   1  157.18   22.10
 -10  10  -1  188.28   23.80
  10  10   1  184.98   22.00
  10 -10  -1  154.18   35.20
 -10 -10   1  214.28   18.00
  10  10   1  210.48   20.20
 -10  10  -1  177.28   26.30
 -11  10   1   33.60   19.90
 -11 -10  -1   80.69   18.70
 -11  10   1   48.00   23.00
 -11 -10  -1   66.79   15.70
  11 -10   1   52.39   16.90
  11 -10   1   20.40   18.40
  11  10  -1   72.69   15.10
  11  10  -1   54.49   19.30
  11 -10  -1   58.89   17.60
 -11 -10   1   77.39   20.70
 -11  10  -1   43.50   23.40
  11  10   1   44.50   18.70
 -11 -10   1   69.29   12.80
  11  10   1   40.30   14.60
 -11  10  -1   49.00   21.80
 -12 -10  -1   60.99   21.00
 -12  10   1   27.10   23.80
 -12  10   1   80.09   23.90
 -12 -10  -1   71.89   13.30
  12  10  -1   81.19   16.70
  12  10  -1   86.19   18.70
 -12  10  -1   48.40   24.20
  12  10   1   57.39   16.40
 -12  10  -1   93.19   21.00
 -12 -10   1   58.69   13.80
 -12 -10   1   61.09   21.60
  12  10   1   54.69   20.50
 -13  10   1   48.60   25.00
 -13  10   1   71.09   24.60
 -13 -10  -1   17.30   17.80
  13  10  -1   75.29   17.40
  13  10  -1   30.40   26.70
 -13  10  -1    7.00   23.40
  13  10   1   83.09   15.70
 -13  10  -1   44.60   27.90
 -13 -10   1   51.99   25.30
  13  10   1   54.19   22.50
 -14  10   1   36.80   24.50
 -14 -10  -1   41.80   15.80
  14  10  -1    0.60   17.20
  14  10  -1   81.39   18.60
 -14  10   1   -6.20   15.30
  14  10   1   57.99   18.20
 -14 -10   1   18.10   17.00
 -14  10  -1   -0.30   22.70
  14  10   1    2.60   16.30
 -14  10  -1   -8.10   16.30
 -15  10   1   12.20   23.90
  15  10  -1   37.80   21.00
 -15  10   1   55.39   20.20
 -15 -10   1   -1.50   12.70
 -15  10  -1   28.10   22.70
 -15  10  -1   22.20   20.50
  15  10   1   50.09   20.60
   0 -11   1    5.00    9.50
   0  11  -1   -3.00    9.00
   0 -11   1   -7.90   10.90
   0 -11  -1   -7.20   12.50
   0  11  -1    8.30   10.80
   0 -11  -1    0.60    7.20
   0  11  -1   -3.30    6.80
   0  11   1   -4.00   10.40
   0 -11   1   -5.00    7.60
   0 -11  -1   -2.70    8.60
   0  11   1    4.60   10.70
  -1 -11  -1   46.50   15.60
   1  11  -1   37.40   10.80
  -1  11   1   10.90   13.80
   1 -11   1   34.60   13.90
  -1  11   1   18.60   12.30
   1  11  -1   19.60   11.70
  -1 -11  -1   22.80   11.30
  -1 -11  -1   22.70    9.60
   1 -11   1   28.00    9.80
   1 -11   1   41.30   11.90
  -1 -11   1   37.10   11.40
  -1  11  -1   42.30   15.50
   1 -11  -1   22.50    8.30
   1  11   1   14.90    7.70
  -1 -11   1   35.70   11.10
  -1 -11   1   17.70   13.20
   1  11   1   40.00   13.10
   1 -11  -1   36.40   12.70
   1 -11  -1   21.20   14.00
  -1  11  -1   16.90   10.90
   2  11  -1   12.90    8.00
  -2  11   1   16.60   14.10
   2 -11   1   22.90   12.10
  -2 -11  -1   23.80   11.00
   2  11  -1    8.10   10.20
  -2  11   1    4.40   12.30
  -2 -11  -1    4.40   13.30
  -2 -11  -1   13.60    9.60
   2 -11   1    9.10    8.10
   2 -11  -1    4.80    6.60
   2 -11  -1   17.30   12.40
   2  11   1   16.90    7.70
  -2  11  -1   21.70   15.40
  -2 -11   1    6.60    9.80
  -2 -11   1   11.00   11.70
  -2 -11   1   14.30   13.50
   2 -11  -1   25.00   13.70
  -2  11  -1   24.60   12.80
   2  11   1    2.50    9.30
   3  11  -1    5.30   10.00
   3 -11   1   21.90   13.00
   3  11  -1    6.80    7.50
  -3  11   1   27.50   15.30
  -3 -11  -1   28.10   12.90
  -3  11   1    3.70   12.10
   3 -11   1   13.90    8.60
  -3 -11  -1   19.30   12.10
   3 -11  -1    8.30    7.80
  -3  11  -1    8.40   14.60
   3 -11  -1   12.80   11.80
   3  11   1   19.60    9.90
  -3 -11   1   11.10   10.10
  -3  11  -1    0.10   11.00
   3  11   1    8.00    7.10
  -4  11   1    2.70   13.30
   4  11  -1   10.00    8.00
  -4 -11  -1   -3.60    9.80
   4  11  -1   -5.50    9.50
  -4  11   1   11.20   16.10
   4 -11   1   -1.60   12.40
  -4 -11  -1   -3.70   10.80
   4 -11   1   -1.60    7.40
   4  11   1   -5.30    6.90
  -4 -11   1   -2.40    8.90
   4 -11  -1    1.10   10.90
  -4 -11   1   10.50   13.00
   4  11   1    2.50   10.40
  -4 -11   1    2.00    8.80
  -4  11  -1    2.90   15.90
   4 -11  -1   -0.60    8.20
  -4  11  -1   16.40   12.90
  -5  11   1  394.76   29.70
  -5 -11  -1  402.26   24.30
   5 -11   1  389.16   27.50
   5 -11   1  429.86   22.10
   5  11  -1  445.06   23.90
   5 -11   1  431.56   28.10
   5  11  -1  438.96   20.40
  -5 -11  -1  434.26   24.90
  -5 -11  -1  465.55   22.90
  -5  11   1  422.06   27.30
   5  11   1  404.66   23.50
  -5 -11   1  466.65   24.60
   5 -11  -1  421.06   27.30
   5 -11  -1  397.86   21.90
  -5 -11   1  432.86   20.60
  -5 -11   1  436.96   24.70
  -5  11  -1  435.26   30.30
   5  11   1  431.66   19.20
  -5  11  -1  423.66   25.70
   6 -11   1   26.70   11.60
  -6 -11  -1    6.80   11.60
  -6 -11  -1   23.30   14.60
   6  11  -1    9.10    8.60
   6  11  -1   13.40   11.40
  -6 -11  -1   22.80   12.90
  -6  11   1   -4.10   12.70
  -6  11   1   17.70   19.20
   6 -11   1   17.50   14.90
   6  11   1    9.10    8.70
  -6  11  -1   12.30   13.40
   6  11   1   31.10   13.00
   6 -11  -1   15.60   13.10
   6 -11  -1   13.70   11.90
   6 -11  -1    0.20   13.10
  -6 -11   1    2.80   13.50
  -6 -11   1   10.40   13.00
  -6  11  -1    5.70   17.60
  -6 -11   1   13.60   11.70
   7  11  -1  -10.50   10.90
   7 -11   1   -5.20    8.00
  -7 -11  -1   -5.70   10.30
   7  11  -1    4.10    9.80
  -7 -11  -1    0.40   12.90
   7 -11   1  -18.00    9.90
  -7  11   1   16.60   20.50
  -7  11   1   11.80   14.70
  -7 -11  -1   10.30    9.60
  -7  11  -1    5.70   14.50
   7 -11  -1    8.20   10.20
   7  11   1   -9.00    6.30
   7  11   1   -5.60   11.40
   7 -11  -1   -8.20   11.20
  -7 -11   1    6.10   13.50
  -7 -11   1    6.10   11.40
  -7 -11   1   -9.30    9.60
  -7  11  -1    8.40   18.50
   8  11  -1   45.50   16.40
  -8  11   1   47.70   21.20
   8 -11   1   25.30   16.20
  -8 -11  -1   33.00   17.50
   8  11  -1   20.90   10.70
  -8 -11  -1   47.70   14.20
   8 -11   1   31.90   13.00
  -8  11   1    8.90   15.40
   8  11   1   34.60   12.10
   8  11   1   32.60   14.70
  -8 -11   1   49.70   13.50
   8 -11  -1   12.70   14.20
  -8 -11   1   16.10   14.70
  -8  11  -1   36.50   16.60
   8 -11  -1   46.80   13.60
  -8  11  -1   27.00   21.30
  -9  11   1   -4.50   20.40
   9 -11   1  -12.60    9.20
   9  11  -1   -7.80   10.00
   9  11  -1    2.40   12.30
  -9 -11  -1  -14.90    9.00
  -9 -11  -1   -1.40   13.60
   9 -11   1    5.10   14.70
  -9  11   1    0.50   15.60
  -9  11  -1  -24.20   11.30
   9 -11  -1  -21.00   14.10
  -9 -11   1  -12.30   11.20
  -9  11  -1  -28.70   18.70
   9 -11  -1    5.60   10.30
  -9 -11   1   -9.00   11.20
   9  11   1  -15.30   11.80
   9  11   1    4.40   10.80
 -10 -11  -1   59.09   19.90
  10 -11   1   65.99   18.10
 -10  11   1   20.40   16.90
 -10 -11  -1   41.70   17.30
  10  11  -1   60.29   13.40
  10  11  -1   45.60   22.40
 -10  11   1   43.50   24.30
  10 -11   1   40.60   14.70
 -10  11  -1   34.80   17.60
 -10 -11   1   48.30   18.40
 -10  11  -1   38.20   31.50
  10 -11  -1   52.49   17.20
 -10 -11   1   49.30   14.90
  10 -11  -1   48.60   18.70
  10  11   1   48.90   14.40
  10  11   1   58.29   23.10
  11 -11   1   51.79   18.40
  11 -11   1   28.80   14.10
 -11 -11  -1    4.20   16.80
  11  11  -1   36.60   14.90
 -11  11   1   12.50   17.30
 -11 -11  -1   30.30   13.00
  11  11  -1   20.00   15.10
 -11  11   1   27.00   22.50
 -11  11  -1   35.50   24.80
 -11  11  -1   32.60   16.40
 -11 -11   1   54.39   14.80
 -11 -11   1   18.60   15.40
  11  11   1   41.60   15.30
  11  11   1   35.40   18.60
 -12  11   1   -4.50   15.70
  12  11  -1   34.60   15.40
 -12  11   1    3.80   25.00
  12 -11   1   45.50   24.30
  12  11  -1   30.30   14.40
 -12 -11  -1   46.40   20.10
 -12  11  -1   23.20   17.30
 -12 -11   1   20.80   11.10
 -12 -11   1   42.70   15.70
  12  11   1   36.50   13.50
  12  11   1   11.90   15.40
 -12  11  -1   -0.10   19.40
 -13 -11  -1   47.20   21.00
 -13  11   1   64.09   25.30
 -13  11   1   61.59   22.90
  13  11  -1   45.90   19.10
  13 -11   1   30.90   16.60
  13  11  -1   57.49   16.00
 -13  11  -1   48.80   24.40
 -13  11  -1   62.19   20.00
 -13 -11   1   21.50   15.00
  13  11   1   75.99   15.80
  13  11   1   68.79   23.10
 -14  11   1   27.40   20.60
 -14  11   1  -12.30   19.90
  14 -11   1   36.20   17.20
  14  11  -1   12.70   16.90
 -14 -11  -1    5.30   16.20
  14  11   1   82.09   18.00
 -14  11  -1   17.20   23.10
 -14 -11   1   38.60   16.40
  14  11   1    9.80   15.40
 -14  11  -1  -10.50   15.30
   0  12  -1   23.90   11.20
   0 -12   1   32.90   15.10
   0 -12  -1   24.50   15.40
   0 -12   1   12.30   11.00
   0  12  -1   12.60    9.70
   0  12   1   28.40   13.20
   0  12   1   21.60   11.70
   0 -12  -1   22.00   11.90
   0  12  -1   21.40   13.30
   0 -12   1   23.90   10.30
   0 -12  -1   29.50   10.00
  -1  12   1   15.90   13.60
  -1 -12  -1   20.60   11.30
  -1 -12  -1   19.90   12.30
   1  12  -1   24.00   12.90
   1  12  -1   37.20   12.70
  -1  12   1   15.20   14.00
   1 -12   1   40.00   13.80
  -1 -12  -1   27.40   15.60
   1 -12   1   22.00    9.50
   1 -12   1   44.10   15.70
  -1 -12   1   34.80   13.20
   1 -12  -1   22.70   15.30
   1 -12  -1   42.70   13.00
  -1  12  -1   33.50   13.30
   1  12   1   20.30   12.00
  -1  12  -1   17.50   14.20
   1  12   1   50.99   10.60
  -1 -12   1   43.40   12.30
   1 -12  -1   29.40    9.90
  -1 -12   1   26.90   15.10
  -2  12   1  -20.00    9.80
  -2 -12  -1   -2.30   13.80
   2  12  -1    4.80   11.00
  -2  12   1   -6.20   11.70
  -2 -12  -1    3.00   10.20
  -2 -12  -1   17.10   12.10
   2 -12   1   15.90   12.00
   2 -12   1   -1.90    7.50
   2 -12  -1    1.00   13.40
  -2 -12   1    4.60   13.10
   2 -12  -1    7.60    7.90
   2 -12  -1   -9.50   10.00
  -2 -12   1  -10.60   10.40
  -2  12  -1    5.50   12.50
  -2 -12   1   14.80   11.60
   2  12   1    4.60    7.70
  -2  12  -1  -15.50   10.50
   2  12   1    4.20   10.20
  -3  12   1  -24.80   12.10
  -3  12   1   -4.80   13.60
  -3 -12  -1   -0.10   11.30
  -3 -12  -1   -2.20   12.90
   3  12  -1   12.40   14.00
   3 -12   1    4.20    8.30
   3  12  -1    8.90   10.70
   3 -12   1   11.30   12.60
   3 -12  -1   -9.70    6.80
  -3  12  -1   15.70   15.90
   3  12   1    2.90    8.30
   3 -12  -1   -1.50   10.20
   3  12   1   14.80    8.10
  -3 -12   1    7.90   10.80
  -3  12  -1   17.80   13.20
  -3 -12   1   -6.50   13.30
  -4 -12  -1   96.19   25.60
  -4  12   1   99.39   16.80
   4 -12   1   84.39   12.40
   4  12  -1   97.79   15.00
  -4 -12  -1   78.09   16.00
  -4  12   1   70.99   19.80
   4  12  -1   95.19   11.40
   4 -12   1   92.89   16.80
  -4 -12   1   86.99   14.70
   4 -12  -1   96.79   16.10
  -4 -12   1   72.69   16.20
  -4  12  -1   67.79   20.30
  -4  12  -1   77.39   15.70
   4 -12  -1  105.99   12.70
  -4 -12   1   90.39   13.80
   4  12   1  102.09   11.30
   4  12   1   90.29   14.60
  -5 -12  -1  257.47   20.90
   5  12  -1  265.07   16.70
   5  12  -1  216.88   18.80
   5 -12   1  243.18   23.30
  -5  12   1  228.88   25.60
   5 -12   1  228.88   17.20
   5 -12   1  213.78   23.10
  -5 -12  -1  248.28   21.30
  -5  12   1  249.68   22.60
  -5 -12  -1  261.07   19.30
   5  12   1  242.48   20.30
  -5 -12   1  258.87   20.70
  -5  12  -1  217.28   25.20
  -5 -12   1  256.57   18.40
  -5  12  -1  251.57   21.80
   5  12   1  241.38   15.50
  -5 -12   1  240.68   20.20
   5 -12  -1  251.07   23.90
   5 -12  -1  224.68   17.20
   6  12  -1   47.70   10.80
   6 -12   1   20.90   16.60
  -6 -12  -1   60.09   13.70
   6  12  -1   43.90   14.80
   6 -12   1   57.79   12.00
  -6 -12  -1   40.80   15.00
  -6 -12  -1   61.19   17.50
  -6  12   1   58.39   23.60
  -6  12   1   70.79   19.50
  -6 -12   1   48.30   15.80
   6  12   1   64.79   14.50
   6  12   1   47.40   10.10
   6 -12  -1   49.20   13.40
   6 -12  -1   30.40   16.20
  -6 -12   1   46.50   16.40
  -6  12  -1   26.00   20.60
   6 -12  -1   32.70   15.70
   7 -12   1   12.40    9.90
   7  12  -1    9.20    9.40
  -7  12   1   36.60   18.10
  -7 -12  -1   -0.50   12.00
   7  12  -1    8.10   12.40
  -7 -12  -1   13.20   11.60
   7 -12   1   -5.90   14.40
  -7 -12  -1    1.60   11.50
  -7  12   1  -16.40   19.20
   7  12   1    0.70   11.70
  -7  12  -1   -7.40   17.10
  -7 -12   1   22.50   15.80
  -7  12  -1   16.20   15.20
   7  12   1    2.70    8.30
   7 -12  -1    2.10   14.00
  -7 -12   1    0.40   11.10
  -7 -12   1   15.60   13.30
   7 -12  -1   17.10   14.90
   7 -12  -1   -5.90   10.60
  -8 -12  -1   21.90   16.10
   8  12  -1    8.20    9.80
  -8 -12  -1    4.00   12.00
   8 -12   1    7.10   10.70
  -8 -12  -1   22.30   11.80
   8  12  -1   26.60   14.80
   8 -12   1    1.10   12.50
  -8  12   1    8.40   15.60
   8 -12  -1   13.40   16.00
   8  12   1  -11.20   10.90
  -8 -12   1   18.70   12.70
  -8 -12   1   25.70   14.90
   8 -12  -1   22.20   11.60
  -8  12  -1    2.10   14.10
  -8  12  -1   32.50   22.30
  -8 -12   1   11.50   13.30
   8  12   1    5.40    8.20
  -9  12   1   -4.90   12.10
   9  12  -1   16.80   11.60
   9 -12   1   37.40   21.00
  -9 -12  -1   -2.80   13.30
   9 -12   1    2.00    9.60
   9  12  -1   -0.40   14.00
  -9 -12  -1    6.70   11.10
  -9  12   1   -0.40   19.60
  -9 -12  -1   11.70   13.90
  -9 -12   1   23.80   12.20
   9 -12  -1    9.10   13.40
  -9 -12   1  -11.30   11.50
   9  12   1   12.40   18.70
  -9 -12   1   12.40   11.30
  -9  12  -1   21.10   17.90
   9  12   1    3.80    8.90
   9 -12  -1  -15.40   16.20
  10  12  -1  -12.50   11.20
 -10 -12  -1  -14.40   10.90
 -10  12   1   -5.60   19.80
 -10 -12  -1    1.90   14.60
  10  12  -1    3.40    9.60
  10 -12   1   13.20   10.10
 -10  12   1   15.70   15.80
  10 -12   1   -6.00   16.10
 -10  12  -1   -9.20   18.60
 -10 -12   1    3.70   12.50
  10  12   1    8.40   10.70
 -10 -12   1    6.20   12.60
  10 -12  -1    1.70    9.10
  10 -12  -1    3.60   13.60
  10  12   1  -14.50   11.40
  11  12  -1   14.40   11.10
  11 -12   1    1.60   11.60
 -11 -12  -1    4.80   14.00
  11  12  -1    0.30   12.00
 -11  12   1   -0.20   20.60
 -11  12   1   13.40   17.40
 -11  12  -1   -6.70   18.20
  11  12   1    4.20   13.90
  11  12   1   26.40   11.40
 -11  12  -1   23.30   15.90
  11 -12  -1   24.00   13.40
 -11 -12   1    7.60   11.30
 -11 -12   1    5.60   13.30
  12  12  -1   26.90   15.00
  12 -12   1    7.50   10.50
 -12  12   1   32.80   26.20
  12  12  -1   48.40   15.60
 -12 -12  -1   45.00   18.90
 -12  12   1   30.40   17.30
 -12 -12   1   25.40   16.80
 -12  12  -1   13.40   21.30
  12 -12  -1   21.20   13.50
 -12  12  -1   28.50   26.90
  12  12   1   38.40   18.70
 -13  12   1  -25.10   15.30
  13  12  -1   47.10   15.80
  13 -12   1   -4.70   11.50
 -13  12   1   -2.00   22.70
  13  12  -1    8.00   15.60
 -13 -12  -1   12.50   15.60
  13  12   1   30.60   20.00
 -13  12  -1   21.50   20.00
  13  12   1   19.10   15.70
 -13 -12   1   15.40   14.60
  13 -12  -1   20.60   13.00
 -13  12  -1   19.50   24.00
 -14  12   1   32.20   26.90
 -14 -12  -1   13.50   15.20
  14 -12   1    6.80   14.80
  14  12  -1   20.20   15.70
 -14  12   1   10.50   17.80
  14  12   1   17.40   19.50
 -14 -12   1   33.20   22.40
 -14  12  -1   52.39   25.80
  14 -12  -1   -5.90   13.40
 -14  12  -1   48.70   22.80
  14  12   1   31.50   14.60
   0 -13  -1    3.20    8.90
   0 -13   1    2.10   11.00
   0  13   1   -7.20   11.30
   0 -13   1    8.80   10.40
   0  13  -1   -6.20   11.50
   0 -13  -1  -12.50   10.00
   0 -13  -1    0.50   11.80
   0  13   1   -0.80   11.70
   0 -13   1    3.30   13.60
   1 -13   1    0.10   11.50
   1  13  -1   15.20   10.70
  -1  13   1   16.90   14.30
   1  13  -1    1.30   11.40
  -1 -13  -1   11.40   11.90
  -1 -13  -1   -1.20    9.60
  -1 -13  -1    6.70   13.40
   1 -13   1   16.60    9.30
  -1  13   1   -5.00   12.30
   1 -13   1    9.90   15.60
   1 -13  -1   16.90    9.90
   1  13   1   11.40   12.40
   1 -13  -1   -1.90   11.50
  -1 -13   1    9.50   14.30
  -1  13  -1    5.80   14.10
  -1  13  -1   -4.50   11.40
  -1 -13   1   22.40   12.30
  -1 -13   1   11.40   12.40
   1 -13  -1   12.80   14.00
   2  13  -1   10.00   11.70
   2 -13   1    2.80    8.50
  -2  13   1   -8.00   13.40
  -2 -13  -1   -6.30   11.00
   2  13  -1   15.10   10.00
  -2 -13  -1   23.70   15.70
  -2  13   1    3.80   13.40
  -2 -13  -1   -8.30    9.20
  -2  13  -1  -13.40   13.40
   2 -13  -1   -1.80   13.50
   2 -13  -1    0.20    7.80
   2  13   1    8.00   10.30
   2 -13  -1   -5.50   12.00
  -2  13  -1   -5.80   11.30
  -2 -13   1    0.20    9.90
  -2 -13   1    1.50   11.70
   2  13   1    5.30   11.60
  -2 -13   1   -4.80   13.50
   3  13  -1    1.80    7.90
   3 -13   1   31.00   14.90
  -3 -13  -1   10.70   12.40
   3 -13   1    5.70    9.60
   3  13  -1    3.30   11.70
  -3  13   1   33.80   17.00
  -3 -13  -1   10.00   13.90
  -3  13   1   14.30   14.40
  -3 -13   1   11.60   15.60
  -3  13  -1    0.50   16.10
   3 -13  -1    6.10   12.70
   3  13   1   15.40    9.10
   3  13   1   22.30   13.20
  -3 -13   1   18.90   10.70
  -3  13  -1   27.80   14.90
   3 -13  -1   -2.70    7.50
  -4 -13  -1   71.89   13.80
   4 -13   1   97.29   13.00
   4  13  -1   80.39   14.90
   4 -13   1   86.09   17.50
   4  13  -1   91.69   11.90
  -4 -13  -1   82.19   17.00
  -4  13   1  107.19   18.30
  -4  13   1   71.59   20.90
  -4 -13   1   79.79   13.40
   4 -13  -1  134.19   18.80
  -4  13  -1   83.09   17.30
   4  13   1   85.39   14.90
  -4 -13   1   94.79   14.70
   4  13   1   97.99   14.40
   4 -13  -1   72.69   12.00
  -4  13  -1   71.79   21.80
  -4 -13   1   79.19   17.80
  -5  13   1  104.69   19.00
  -5 -13  -1   93.29   15.00
   5 -13   1   92.39   13.90
   5 -13   1   82.29   18.00
   5 -13   1  101.79   18.70
  -5 -13  -1  117.79   17.10
   5  13  -1   98.89   12.60
   5  13  -1  119.79   16.00
  -5 -13  -1   76.69   15.80
  -5  13   1   69.59   21.60
   5  13   1   78.19   15.10
  -5 -13   1   91.19   17.20
  -5  13  -1   71.09   23.80
  -5 -13   1   61.29   18.30
   5  13   1  124.39   14.80
   5 -13  -1   76.49   12.40
   5 -13  -1  104.69   18.70
  -5 -13   1   88.69   16.70
  -5  13  -1  113.59   18.50
  -6 -13  -1  288.47   22.90
  -6  13   1  269.07   28.30
   6  13  -1  347.77   19.70
   6  13  -1  350.56   24.10
  -6 -13  -1  294.57   20.80
  -6  13   1  299.37   25.30
   6 -13   1  285.77   20.00
   6 -13   1  309.97   26.90
  -6 -13  -1  335.07   25.30
   6 -13  -1  346.67   21.70
   6  13   1  350.96   24.40
   6 -13  -1  253.87   25.40
  -6  13  -1  304.27   29.10
   6  13   1  329.17   18.40
   6 -13  -1  335.17   27.20
  -6 -13   1  297.67   20.70
  -6 -13   1  296.17   24.00
  -6 -13   1  353.86   24.40
  -6  13  -1  329.27   25.90
   7 -13   1   33.70   19.80
  -7  13   1   34.20   17.90
   7  13  -1   44.80   15.60
  -7  13   1   32.60   21.40
  -7 -13  -1   68.99   14.10
   7 -13   1   69.09   13.10
  -7 -13  -1   50.69   15.40
   7  13  -1   73.19   12.20
  -7 -13  -1   56.29   18.00
   7  13   1   51.39   10.40
   7 -13  -1   55.59   17.50
  -7  13  -1   57.09   23.80
  -7 -13   1   26.40   14.10
  -7 -13   1   60.19   13.40
   7 -13  -1   41.90   17.80
  -7 -13   1   36.20   14.20
   7 -13  -1   46.80   14.10
   7  13   1   32.30   15.80
  -7  13  -1    7.80   15.40
  -8 -13  -1   12.90   13.20
   8 -13   1   -6.90   11.10
  -8  13   1   -3.10   12.20
  -8 -13  -1    8.80   11.80
  -8 -13  -1  -19.70   10.40
  -8  13   1  -19.80   19.20
   8 -13   1   12.20   20.00
   8  13  -1    3.60    9.90
   8  13  -1   16.20   17.00
  -8  13  -1    2.40   16.10
  -8 -13   1   30.90   14.00
   8  13   1    4.20    8.60
  -8 -13   1   -2.70   12.20
   8 -13  -1   15.30   13.20
   8  13   1    6.80   14.70
  -8  13  -1   -1.30   24.50
  -8 -13   1    2.20   10.50
   8 -13  -1    5.00   10.40
  -9 -13  -1   15.60   13.70
   9 -13   1   23.50   11.90
   9  13  -1   23.10   11.00
   9  13  -1   10.10   14.90
  -9  13   1   -1.10   15.40
  -9  13   1  -28.20   17.50
   9 -13   1   33.70   15.90
  -9 -13  -1    9.50   14.80
  -9 -13  -1   19.00   12.00
   9 -13  -1    8.10   10.10
  -9  13  -1   33.80   21.80
   9 -13  -1   13.70   14.90
  -9 -13   1   -7.80   11.10
   9  13   1   24.20   16.00
  -9 -13   1   11.50   14.60
   9  13   1   13.30   10.10
  -9  13  -1  -19.70   13.00
  -9 -13   1   -3.80   11.20
 -10  13   1   33.20   21.50
 -10 -13  -1   39.30   14.60
 -10 -13  -1   22.40   13.70
 -10  13   1   25.90   15.60
 -10 -13  -1   65.39   22.00
  10  13  -1   28.30   15.40
  10  13  -1   63.69   13.00
  10 -13   1   68.89   16.30
 -10  13  -1   14.30   21.70
  10  13   1    5.90   13.10
 -10  13  -1   44.40   19.80
 -10 -13   1   38.60   14.80
  10 -13  -1   31.00   11.90
 -10 -13   1   40.30   16.50
 -10 -13   1   44.50   17.00
  10  13   1   74.99   11.90
  11  13  -1    4.60   14.10
 -11  13   1   -2.90   17.00
  11  13  -1   39.70   13.40
 -11 -13  -1   25.90   15.20
 -11  13   1   74.79   27.40
  11 -13   1    3.10   11.00
 -11 -13  -1   29.20   13.80
 -11 -13   1   -3.90    9.10
 -11  13  -1    7.00   17.20
  11  13   1   18.40   10.80
  11 -13  -1   22.40   13.80
 -11 -13   1   -1.00   14.40
  11  13   1   -8.30   11.80
 -11 -13   1   28.50   13.20
 -11  13  -1   16.50   18.00
 -12  13   1   37.50   18.70
  12 -13   1   48.10   15.70
  12  13  -1   43.10   19.70
  12  13  -1   20.00   12.50
 -12 -13  -1   51.19   17.00
 -12  13   1   41.00   25.30
  12  13   1   94.09   15.10
 -12  13  -1   51.89   21.60
  12  13   1   45.00   21.20
 -12  13  -1   57.39   28.80
  12 -13  -1   57.39   18.30
 -12 -13   1   99.89   19.40
  13 -13   1   37.80   16.60
 -13 -13  -1   75.49   31.40
 -13  13   1  105.29   22.90
  13  13  -1   51.89   19.10
 -13  13   1   87.59   28.60
 -13 -13   1   74.79   23.00
  13  13   1   42.90   19.40
  13  13   1   81.59   15.90
 -13  13  -1   81.89   29.20
 -13  13  -1   54.89   23.40
  13 -13  -1   68.29   18.60
   0 -14  -1  117.99   19.70
   0 -14  -1  146.49   16.80
   0 -14  -1  125.39   14.70
   0  14  -1  122.09   18.10
   0  14   1  177.08   19.70
   0 -14   1  146.29   16.00
   0 -14   1  104.39   17.10
   1  14  -1   31.70   11.20
   1 -14   1   32.50   15.70
  -1 -14  -1    3.50   11.00
   1 -14   1   24.00   11.90
  -1  14   1   37.10   15.70
   1 -14   1   32.40   13.80
   1  14  -1   18.50   13.10
  -1 -14  -1   16.80   16.70
  -1 -14  -1   37.70   12.90
  -1  14   1    1.70   12.90
   1 -14  -1   13.00    8.60
  -1  14  -1   24.00   13.40
  -1 -14   1   55.39   18.10
  -1 -14   1   17.40   12.70
   1 -14  -1   17.50   13.60
  -1 -14   1   15.00   20.40
   1  14   1   10.70   11.70
  -1  14  -1   11.90   11.90
  -2  14   1   31.70   16.70
   2  14  -1   16.80   11.60
   2 -14   1   18.40   10.80
   2  14  -1   20.80   10.70
  -2 -14  -1   -2.80   12.00
  -2 -14  -1   17.90   13.90
   2 -14   1   50.99   16.10
  -2  14   1    8.00   13.90
  -2 -14  -1   17.80   11.10
   2 -14  -1   31.60   16.10
  -2 -14   1   17.80   15.90
   2 -14  -1   -2.30   13.20
  -2  14  -1   12.40   13.80
   2  14   1   19.50   11.20
  -2 -14   1   15.50   19.10
  -2  14  -1   13.40   14.90
  -2 -14   1   13.60   12.30
   2 -14  -1   24.80   10.00
   2  14   1   19.60   12.30
  -3 -14  -1   -0.20   10.40
   3  14  -1    3.50   10.80
  -3  14   1   -2.30   13.30
  -3  14   1  -23.30   12.70
   3 -14   1   14.00   12.40
  -3 -14  -1   -7.00   13.40
   3 -14   1   -3.10    8.20
   3  14  -1   -4.00    8.30
   3  14   1   -1.90   12.30
   3 -14  -1   -6.50   11.10
  -3 -14   1   16.50   16.30
   3 -14  -1  -10.30    7.50
  -3 -14   1    8.20   14.20
   3  14   1   -5.20    8.40
  -3  14  -1  -14.60   12.30
  -3  14  -1    6.30   15.70
  -4 -14  -1    5.10   14.00
   4 -14   1   11.40   10.00
   4  14  -1    9.40   10.00
   4 -14   1   29.90   15.10
  -4  14   1  -22.00   12.80
   4 -14   1   14.90   14.60
   4  14  -1   11.10   11.80
  -4 -14  -1    5.60   11.70
  -4  14   1  -13.70   14.70
   4  14   1    9.60   12.10
  -4  14  -1   17.00   17.50
  -4 -14   1    4.60   14.80
   4  14   1   -7.40    8.60
  -4  14  -1   17.50   14.80
  -4 -14   1   11.00   12.30
   4 -14  -1   10.20    9.50
   4 -14  -1   13.20   13.10
  -4 -14   1   -1.50   12.20
  -5  14   1   86.19   19.20
   5  14  -1   50.09   11.00
   5  14  -1   32.00   14.10
  -5 -14  -1   63.69   16.20
  -5  14   1   10.20   18.20
  -5 -14  -1   69.99   15.10
   5 -14   1   55.09   19.10
   5 -14   1   73.29   19.30
  -5 -14  -1   30.30   13.30
   5 -14   1   66.59   14.70
   5  14   1   22.30   13.50
  -5 -14   1   46.50   16.50
   5 -14  -1   41.50   12.30
   5 -14  -1   81.99   19.70
  -5  14  -1   33.90   21.70
  -5  14  -1   33.50   15.50
  -5 -14   1   61.19   16.10
   5  14   1   50.39   11.10
   5 -14  -1   22.10   16.40
  -5 -14   1   54.99   13.50
  -6 -14  -1   17.10   12.60
   6  14  -1   -0.30    8.60
   6  14  -1    0.40   11.70
   6 -14   1   10.20   13.00
  -6  14   1  -16.90   20.60
  -6 -14  -1   14.40   12.20
   6 -14   1   18.60   11.70
  -6 -14  -1   16.50   14.00
  -6  14   1  -10.40   14.30
   6  14   1  -20.40    8.90
   6 -14  -1   13.50   14.80
   6 -14  -1   -4.10    7.30
   6 -14  -1   20.20   13.20
   6  14   1    8.00    8.30
  -6 -14   1   28.50   12.60
  -6 -14   1   -1.10   12.40
  -6 -14   1   16.10   14.60
  -6  14  -1   -0.50   14.50
  -6  14  -1   12.90   18.50
  -7 -14  -1   48.20   14.30
   7  14  -1   64.89   11.60
   7 -14   1   50.29   19.80
  -7 -14  -1   52.79   16.90
   7 -14   1   45.40   13.80
   7  14  -1   28.70   15.90
  -7  14   1   23.30   18.50
  -7  14   1   47.20   21.30
  -7 -14  -1   27.40   26.60
  -7  14  -1   49.40   22.80
   7 -14  -1   40.70   18.60
   7 -14  -1   40.80   12.70
  -7 -14   1   44.20   16.10
   7 -14  -1   43.70   19.10
  -7 -14   1   31.60   14.70
   7  14   1   45.80   14.50
   7  14   1   45.00   11.20
  -7  14  -1   33.70   18.60
  -7 -14   1   99.79   16.40
  -8 -14  -1   28.90   15.30
   8 -14   1   11.60   15.20
  -8  14   1   12.20   20.30
   8  14  -1   24.00   13.80
  -8 -14  -1   11.60   16.00
   8  14  -1    7.40    8.80
   8 -14   1   13.70   11.00
  -8 -14  -1   16.10   14.70
  -8 -14   1   16.40   12.50
  -8  14  -1   -2.50   18.90
   8 -14  -1   -0.40   13.40
   8 -14  -1  -10.00    8.10
  -8 -14   1   27.40   16.30
  -8  14  -1    8.90   16.30
  -8 -14   1   18.40   13.40
   8  14   1   27.00    9.60
   8  14   1   17.10   13.80
   9  14  -1   -6.40    9.50
  -9 -14  -1   16.60   14.40
   9 -14   1   -9.40   10.70
  -9 -14  -1   10.40   12.00
   9  14  -1   -6.00   11.30
  -9  14   1    0.00   18.90
  -9  14   1   -0.50   15.50
  -9 -14  -1   70.89   20.40
  -9  14  -1   29.60   22.00
   9 -14  -1    5.70   11.60
   9  14   1   -1.80   12.80
  -9 -14   1    8.90   13.90
  -9  14  -1   -7.60   12.20
   9  14   1    8.50    8.40
  -9 -14   1   18.80   16.10
  -9 -14   1   15.30   13.00
  10 -14   1   22.30   12.70
  10  14  -1    4.50   16.20
 -10 -14  -1   38.10   15.80
 -10  14   1  -25.60   13.50
 -10  14   1   18.70   23.80
  10  14  -1   58.09   11.60
 -10  14  -1   22.20   18.70
  10  14   1   21.10    9.80
  10  14   1    4.90   13.00
 -10  14  -1    6.10   18.00
 -10 -14   1   13.90   14.20
 -10 -14   1   30.70   14.40
 -10 -14   1    8.80   12.40
  10 -14  -1    0.60   11.10
  11 -14   1    7.10   13.30
  11  14  -1   39.40   19.30
 -11 -14  -1   23.40   15.70
  11  14  -1   64.99   13.10
 -11  14   1   21.70   19.40
 -11 -14  -1   -7.90   11.10
 -11  14   1  -11.00   22.20
  11  14   1   30.60   11.10
 -11 -14   1   27.50   15.80
 -11  14  -1   -4.00   18.90
 -11  14  -1   50.79   26.20
  11 -14  -1    7.90   12.60
  11  14   1   -3.60   15.50
 -12  14   1    2.80   20.90
 -12 -14  -1   19.90   15.80
  12 -14   1    6.40   12.70
  12  14  -1    3.80   13.90
 -12  14   1   20.30   17.50
 -12 -14   1  -16.00   16.20
 -12  14  -1  -11.80   16.00
 -12  14  -1   -9.70   19.40
  12  14   1    2.00   16.20
 -12 -14   1   44.00   16.90
  12 -14  -1  -16.90   10.10
  12  14   1   19.00   14.90
   0 -15  -1   -4.20   10.50
   0 -15  -1   33.60   16.90
   0 -15   1   -9.80   10.30
   0 -15   1    1.40   13.80
   0 -15  -1    8.10   10.40
   0  15   1   14.20   13.80
   0 -15   1   -6.90    9.30
   0  15  -1    5.50   12.30
   1  15  -1   12.40   13.40
  -1  15   1   -1.60   12.20
   1 -15   1    4.30   13.90
  -1 -15  -1   14.00   14.40
   1 -15   1   17.20   12.40
  -1 -15  -1   13.80   13.20
  -1  15   1   21.30   14.50
  -1 -15  -1   16.50   13.40
   1 -15   1   11.20   11.20
  -1 -15   1   -8.30    9.20
  -1 -15   1    7.60   13.10
   1 -15  -1    5.40    9.70
  -1  15  -1   26.60   14.10
   1 -15  -1   33.90   15.80
  -1  15  -1   12.50   10.90
   1 -15  -1   18.10   13.10
   1  15   1    6.30   12.00
  -1 -15   1   23.90   15.90
  -2 -15  -1  155.08   18.90
   2 -15   1  186.28   20.20
  -2 -15  -1  185.38   18.50
   2 -15   1  186.68   17.10
   2  15  -1  195.68   19.90
  -2  15   1  192.78   20.00
  -2  15   1  146.39   20.30
  -2 -15  -1  161.28   19.60
   2  15  -1  167.98   16.40
   2  15   1  167.48   18.90
  -2 -15   1  161.58   20.10
  -2  15  -1  169.88   18.10
   2 -15  -1  156.38   18.90
  -2  15  -1  161.08   21.60
   2 -15  -1  174.18   19.90
  -2 -15   1  184.68   17.10
  -2 -15   1  195.58   21.60
   2 -15  -1  154.38   15.70
   3 -15   1   38.00   15.30
   3  15  -1   55.49   15.90
  -3  15   1    1.40   13.00
   3 -15   1   29.70   12.50
  -3  15   1   43.30   17.00
  -3 -15  -1   40.30   13.90
  -3 -15  -1  103.99   18.20
   3  15  -1   69.49   12.80
   3  15   1   43.30   13.00
  -3 -15   1   20.90   12.90
  -3  15  -1   22.90   14.90
  -3 -15   1   50.29   17.20
   3  15   1   51.59   15.90
   3 -15  -1   30.00   12.20
   3 -15  -1   67.39   16.10
  -3  15  -1   25.80   18.30
  -4  15   1   13.80   16.80
   4 -15   1   -9.20    6.00
  -4 -15  -1    0.30   11.50
   4  15  -1  -15.90    7.30
   4 -15   1  -16.70   11.70
   4  15  -1    3.00   11.70
   4 -15   1   10.00   13.80
  -4 -15  -1   20.10   15.60
   4  15   1    7.60    9.10
  -4 -15   1   24.20   12.20
   4 -15  -1    0.00    8.10
  -4 -15   1   34.90   16.70
  -4  15  -1   -9.30   12.80
  -4 -15   1   17.70   11.60
  -4  15  -1   12.60   17.90
   4  15   1   -0.40   15.10
   4 -15  -1   -2.50   12.30
   5  15  -1   40.70   18.50
   5 -15   1   30.50   15.10
  -5 -15  -1   33.10   15.60
   5  15  -1   54.29   11.60
  -5  15   1   16.80   16.80
   5 -15   1   43.10   15.30
  -5 -15  -1   21.90   14.80
  -5  15   1   25.20   18.10
  -5 -15  -1   23.90   13.10
   5 -15   1   53.79   14.30
  -5  15  -1   47.80   16.30
  -5 -15   1   41.20   16.70
  -5 -15   1   38.80   14.20
   5 -15  -1   35.90   12.80
   5 -15  -1   52.49   18.00
   5  15   1   42.10   15.20
  -5 -15   1   40.90   13.80
   5 -15  -1   20.80   16.30
  -5  15  -1   39.20   21.00
   5  15   1   23.20   11.50
   6 -15   1   92.09   27.80
  -6 -15  -1   86.29   15.80
   6  15  -1   85.39   13.00
   6  15  -1   98.39   16.90
  -6  15   1   52.89   20.60
   6 -15   1  106.89   14.50
  -6  15   1   61.29   24.40
  -6 -15  -1   95.89   17.50
  -6 -15  -1   87.49   17.80
  -6 -15   1   98.99   17.00
  -6 -15   1  139.69   19.00
   6  15   1   82.99   12.50
  -6  15  -1   70.59   24.00
   6 -15  -1  137.79   20.80
  -6 -15   1   76.29   15.10
   6 -15  -1   95.49   21.40
   6 -15  -1   87.69   19.20
  -6  15  -1   99.69   18.50
   6  15   1  102.69   17.80
  -7  15   1   -7.20   17.40
  -7 -15  -1   37.90   16.00
  -7  15   1   89.59   38.60
  -7 -15  -1   22.30   15.80
   7  15  -1   33.90   11.30
   7 -15   1   22.40   17.70
   7 -15   1   38.50   13.30
  -7 -15  -1   83.79   16.40
   7  15  -1   28.10   13.90
   7  15   1   44.80   16.60
  -7  15  -1   -0.40   14.20
  -7 -15   1   29.20   16.70
  -7 -15   1   46.10   13.40
  -7 -15   1    5.10   13.00
   7  15   1   49.80   10.70
   7 -15  -1   21.90   11.60
   7 -15  -1   24.50   16.00
  -7  15  -1    3.00   19.50
   8  15  -1   36.70   14.80
  -8  15   1   24.50   28.30
  -8  15   1   18.40   19.30
   8 -15   1   54.09   21.10
  -8 -15  -1   -1.20   14.50
  -8 -15  -1   52.99   18.60
   8  15  -1   22.90   10.00
  -8 -15  -1   36.00   14.40
   8 -15   1   12.50   11.90
  -8 -15   1   32.80   14.70
  -8 -15   1   41.50   17.70
   8  15   1   51.69   11.30
   8 -15  -1   24.40   10.40
  -8  15  -1    4.80   16.70
   8  15   1   38.80   16.80
  -8 -15   1   70.19   13.90
  -8  15  -1   22.50   22.80
   9  15  -1   29.60   11.00
  -9 -15  -1   21.60   15.10
   9  15  -1  -10.60   12.00
  -9  15   1   26.60   22.00
   9 -15   1   -5.50    9.50
  -9  15   1   11.70   18.20
  -9 -15  -1   16.40   26.00
  -9 -15   1    0.70   12.60
  -9 -15   1   25.90   17.60
  -9 -15   1   -3.90   10.40
  -9  15  -1   44.70   23.70
  -9  15  -1   19.00   16.20
   9  15   1    4.00   11.00
   9 -15  -1    9.80   11.80
   9  15   1    2.80    8.80
  10  15  -1   -0.10   10.50
 -10 -15  -1   51.99   17.00
 -10  15   1   22.40   22.20
 -10  15   1   11.50   20.10
  10 -15   1   21.50   13.70
 -10 -15  -1   44.70   18.00
  10  15  -1   -8.40   13.20
  10  15   1  -12.00   15.40
  10  15   1   13.00    9.90
  10 -15  -1   -0.60    9.60
 -10  15  -1  -26.50   17.10
 -10  15  -1   16.60   20.20
 -10 -15   1   -9.40   10.00
 -10 -15   1  -43.10   23.50
  11 -15   1    8.00   10.90
  11  15  -1   24.30   15.20
 -11 -15  -1  -18.10   12.20
 -11  15   1   20.90   19.00
 -11  15   1   -9.40   19.50
  11  15  -1   21.60   12.80
 -11  15  -1   24.90   25.70
 -11 -15   1   55.79   18.30
 -11 -15   1   30.10   17.20
  11  15   1   -1.10    9.70
 -11  15  -1   -4.40   16.90
  11 -15  -1    3.60   10.80
  11  15   1   31.60   17.50
   0 -16  -1    7.80   10.90
   0  16   1   -2.10   11.60
   0 -16  -1   28.30   11.00
   0 -16   1   12.00   14.60
   0  16  -1   55.09   26.40
   0 -16  -1   31.90   14.50
   0 -16   1   23.20   13.70
   0 -16   1   10.90   14.50
  -1 -16  -1   17.20   15.20
   1  16  -1    8.10   17.40
  -1  16   1   34.90   14.40
   1 -16   1   59.29   18.10
  -1 -16  -1   31.10   13.30
  -1 -16  -1   22.70   12.10
   1 -16   1   39.60   13.50
  -1  16   1    8.10    9.40
   1 -16  -1   53.79   18.70
  -1 -16   1   28.90   13.00
   1 -16  -1   35.50   11.80
  -1  16  -1   10.20   18.80
  -1 -16   1   96.09   17.30
   1  16   1    7.60   12.80
  -1 -16   1   24.30   14.90
   1 -16  -1   10.10   11.70
  -2 -16  -1   28.20   16.00
   2  16  -1   30.20   13.70
   2 -16   1   33.00   15.20
  -2 -16  -1   29.00   13.30
  -2  16   1   62.09   18.70
  -2  16   1   40.00   16.50
  -2 -16  -1   98.29   21.50
   2  16  -1   43.10   13.50
   2 -16   1   30.30   13.80
   2  16   1   25.40   12.20
  -2  16  -1   39.60   15.00
  -2  16  -1   36.10   18.40
  -2 -16   1   36.40   15.20
   2 -16  -1   33.10   17.50
   2 -16  -1   33.40   12.20
  -2 -16   1   38.20   14.50
  -2 -16   1   22.70   15.80
   3 -16   1   17.40   13.60
   3 -16   1   24.40   11.20
   3  16  -1   30.50   13.30
  -3 -16  -1   45.10   13.40
  -3 -16  -1   44.30   18.60
   3  16  -1   27.20   12.20
  -3  16   1   25.20   16.70
  -3  16   1   56.99   17.90
  -3  16  -1   48.10   19.70
  -3 -16   1   36.20   16.30
   3  16   1   20.70   15.20
   3 -16  -1   32.40   14.10
   3 -16  -1   27.30   11.00
  -3  16  -1   25.60   15.00
  -3 -16   1   43.90   14.10
   4  16  -1  143.09   19.30
   4 -16   1  137.29   20.10
   4 -16   1  137.69   19.60
  -4  16   1  140.09   19.10
   4  16  -1  116.09   15.40
  -4 -16  -1  145.29   17.30
  -4  16   1   87.19   24.20
  -4 -16  -1  182.38   22.00
   4 -16   1   97.99   22.50
   4  16   1  130.59   18.40
   4 -16  -1  141.49   20.40
  -4 -16   1  149.69   16.30
  -4 -16   1  138.99   17.60
  -4 -16   1  154.48   19.50
   4  16   1  138.59   15.80
  -4  16  -1  110.39   18.40
  -4  16  -1  147.69   22.90
   4 -16  -1  117.89   15.00
  -5  16   1   99.09   20.70
  -5 -16  -1   16.10   13.50
  -5 -16  -1   73.19   16.80
   5 -16   1   60.99   12.90
   5 -16   1   45.80   26.90
   5 -16   1   73.19   17.60
   5  16  -1   75.89   13.30
  -5  16   1   56.89   19.50
  -5 -16  -1  103.79   19.70
   5  16  -1   59.89   16.70
  -5 -16   1   62.89   14.30
   5  16   1   67.49   15.70
   5 -16  -1   73.49   14.70
  -5 -16   1   77.89   16.00
   5  16   1   75.99   12.20
  -5 -16   1  127.19   20.20
  -5  16  -1   31.70   16.50
  -5  16  -1   90.09   24.10
   5 -16  -1   76.29   37.40
   5 -16  -1   51.09   20.30
  -6 -16  -1   32.70   15.90
   6 -16   1   17.80   16.30
  -6 -16  -1   35.30   14.50
  -6  16   1   22.30   27.60
  -6  16   1    0.10   17.50
   6  16  -1  -10.90    8.80
  -6 -16  -1   16.60   12.40
   6 -16   1    3.50    8.60
   6  16  -1   -2.30   10.70
   6 -16  -1    1.50   14.30
   6  16   1   12.10   10.30
  -6 -16   1    9.20   12.60
  -6  16  -1   -8.20   17.50
  -6 -16   1   39.10   15.40
  -6 -16   1    8.40   18.10
  -6  16  -1   -2.30   15.10
   6 -16  -1   11.40   11.10
   6 -16  -1   -4.20   16.30
   6  16   1   15.00   13.70
  -7  16   1    7.00   17.40
  -7  16   1   15.40   17.60
   7 -16   1   10.30   10.00
  -7 -16  -1   31.50   17.30
  -7 -16  -1   12.70   13.10
   7 -16   1    1.50   18.40
   7  16  -1    7.20    8.40
  -7 -16   1   15.50   13.60
   7 -16  -1    2.50   10.00
  -7 -16   1   21.20   13.10
  -7  16  -1    2.70   20.80
   7  16   1   11.30   10.30
   7  16   1    8.20   12.30
  -7 -16   1   54.89   17.80
  -7  16  -1    7.40   18.00
   8 -16   1   36.20   13.10
  -8  16   1   62.69   24.50
  -8 -16  -1   37.30   26.40
   8  16  -1   34.50   12.60
  -8 -16  -1   -9.80   14.70
   8  16  -1   38.90   16.20
  -8  16   1   34.40   16.30
  -8  16  -1   25.60   19.10
   8 -16  -1   28.60   14.00
  -8 -16   1   51.69   17.20
  -8  16  -1   63.69   20.50
   8  16   1   27.70   11.30
  -8 -16   1   60.59   18.30
  -8 -16   1   27.70   15.60
   8  16   1   27.10   16.60
   9  16  -1   28.10   12.30
  -9  16   1   33.00   25.00
  -9  16   1   38.40   17.00
   9  16  -1    9.90   15.70
  -9 -16  -1   36.00   15.50
  -9 -16  -1   62.29   19.00
  -9 -16   1   29.70   16.00
   9 -16  -1    5.80   10.50
  -9  16  -1   27.40   24.90
   9  16   1    8.00   13.80
  -9  16  -1   10.40   16.80
  -9 -16   1   31.40   16.20
  10  16  -1   15.50   16.60
  10 -16   1   21.40   11.30
  10  16  -1   13.80   11.30
 -10  16   1  -15.80   19.60
 -10 -16  -1   26.20   16.30
 -10  16   1    7.60   20.60
  10  16   1   -5.70   12.90
 -10 -16   1   85.79   17.50
  10 -16  -1   40.30   14.00
 -10  16  -1    8.50   19.10
 -10  16  -1    7.80   16.50
 -10 -16   1   38.90   15.70
  10  16   1   39.10   13.60
   0 -17   1   -0.30   11.70
   0 -17  -1   -3.00   12.30
   0 -17   1  -10.70   14.30
   0  17  -1   -4.50   13.90
   0 -17  -1  -13.20    9.80
   0 -17   1   -5.20   11.10
   0  17   1  -13.20   10.30
   0 -17  -1   20.20   16.60
   1 -17   1   14.50   11.90
  -1 -17  -1   19.90   16.70
   1  17  -1   -4.30   13.10
  -1 -17  -1   12.90   14.70
  -1 -17  -1    2.50   12.40
   1 -17   1   13.30   12.00
  -1  17   1   15.90   14.70
   1 -17  -1   -6.00   14.70
   1 -17  -1    8.90   12.70
  -1 -17   1   -9.10    9.40
   1 -17  -1    4.80   13.80
  -1  17  -1   10.00   14.10
   1  17   1  -14.80   10.10
  -1 -17   1    9.60   14.80
  -1 -17   1   -4.30   11.90
   2 -17   1   34.30   15.80
  -2 -17  -1   74.09   20.00
   2 -17   1   55.09   22.40
  -2  17   1   20.20   15.90
   2  17  -1   19.30   14.20
  -2 -17  -1   17.00   13.50
  -2  17   1   15.80   12.90
   2 -17  -1   48.10   15.80
  -2 -17   1   12.90   13.50
  -2  17  -1   18.30   16.10
   2  17   1   33.30   16.00
  -2  17  -1   22.90   13.70
   2 -17  -1   26.60   11.50
   3  17  -1    5.40   13.50
   3  17  -1  -10.30    9.70
   3 -17   1    1.40   10.00
  -3  17   1   12.10   15.90
   3 -17   1   16.90   14.20
  -3 -17  -1   45.20   14.90
  -3  17   1   34.10   17.10
  -3 -17  -1   16.60   16.40
  -3 -17   1   10.80   14.30
   3 -17  -1   17.90   11.20
  -3 -17   1   19.30   23.10
  -3  17  -1   11.00   13.80
   3 -17  -1    4.50   16.30
  -3  17  -1   20.60   16.00
   3  17   1    4.30   12.60
   4 -17   1   19.20   15.00
  -4 -17  -1   24.80   14.40
   4 -17   1   -4.80   15.40
  -4  17   1    1.60   25.40
   4  17  -1   29.00   12.60
  -4 -17  -1    4.70   12.40
   4 -17   1   17.50   12.00
  -4 -17  -1   30.50   16.40
   4  17  -1    5.70   12.80
  -4  17   1   21.80   15.60
  -4 -17   1   23.80   17.10
  -4  17  -1   -8.70   15.20
   4 -17  -1    4.40    8.00
   4  17   1    2.60   13.20
   4 -17  -1   18.60   15.40
  -4  17  -1   21.50   16.60
  -4 -17   1    7.50   11.40
   4  17   1    3.60   10.90
  -4 -17   1   13.20   12.70
  -5  17   1   10.40   13.60
  -5 -17  -1   35.20   15.10
   5  17  -1   42.00   13.40
   5 -17   1   26.70   11.70
  -5  17   1   39.70   19.10
   5  17  -1   16.90   20.10
  -5 -17  -1   54.59   15.80
  -5 -17  -1   38.60   32.00
   5 -17   1   15.80   17.60
   5  17   1   19.70   13.50
  -5  17  -1   62.99   24.50
  -5 -17   1   48.90   19.20
  -5 -17   1   21.50   13.70
  -5  17  -1   -0.60   15.50
   5  17   1   24.40   10.70
   5 -17  -1   35.50   12.20
   5 -17  -1   83.09   17.80
  -5 -17   1   75.59   14.60
  -6  17   1   22.30   19.00
   6  17  -1   46.60   18.90
   6  17  -1   -1.00   12.30
  -6 -17  -1   40.50   18.60
  -6  17   1   37.90   19.20
  -6 -17  -1   28.10   16.10
  -6 -17   1   20.50   12.20
   6 -17  -1   28.20   21.80
  -6  17  -1    9.30   16.10
  -6  17  -1   36.90   16.90
  -6 -17   1   70.39   21.80
   6  17   1   20.70   12.40
   6 -17  -1   27.60   11.50
   6  17   1   15.00   11.50
  -6 -17   1   -5.80   15.10
  -7 -17  -1  -11.00   13.20
   7 -17   1   32.10   13.70
  -7 -17  -1   49.50   17.80
  -7  17   1   -6.00   17.60
  -7  17   1   79.29   18.60
   7  17  -1   29.00   12.50
   7  17  -1   31.40   16.90
  -7 -17   1   81.79   22.10
   7  17   1   17.00   12.50
  -7  17  -1   44.70   16.30
   7  17   1   20.40   12.20
   7 -17  -1   32.30   12.40
  -7 -17   1   27.40   15.10
  -7 -17   1   29.20   17.10
  -7  17  -1   32.30   22.20
   8  17  -1   16.90   10.70
  -8  17   1    5.40   15.30
   8  17  -1    1.20   14.80
   8 -17   1   -6.80    9.50
  -8 -17  -1   36.30   16.40
  -8  17   1   40.00   23.40
  -8 -17  -1    9.90   14.80
  -8  17  -1   26.80   16.50
   8  17   1    4.50   14.10
  -8 -17   1   22.10   16.40
   8  17   1   17.00   12.10
  -8  17  -1   16.60   20.80
   8 -17  -1   23.10   12.60
  -9 -17  -1   31.50   17.10
  -9 -17   1   31.90   14.60
   0 -18   1   38.10   14.90
   0  18   1   16.70   14.10
   0 -18  -1   30.10   15.30
   0  18  -1   53.39   18.80
   0 -18  -1   18.90   11.70
   0 -18   1   40.50   15.40
   1  18  -1   31.70   16.70
  -1 -18  -1   35.60   15.30
   1 -18   1   49.80   19.00
   1 -18   1   30.00   13.80
  -1  18   1    3.50   14.70
  -1 -18  -1   36.60   13.80
   1 -18  -1   21.80   20.00
   1  18   1   26.70   16.10
  -1  18  -1   52.39   17.30
  -1 -18   1   13.40   15.20
   1 -18  -1   69.09   33.70
  -1 -18   1   20.40   14.70
  -1 -18   1   66.29   20.30
   2  18  -1   13.00   11.60
  -2 -18  -1   43.10   14.90
  -2  18   1   34.60   12.40
   2 -18   1   46.70   14.00
  -2  18   1   27.90   15.90
   2 -18   1   45.70   17.60
  -2 -18   1   45.90   16.30
   2 -18  -1   27.30   17.50
  -2 -18   1  114.39   19.80
   2 -18  -1   30.30   12.10
   2  18   1    5.30   11.30
  -2  18  -1   63.69   18.70
  -3  18   1   35.70   17.80
   3 -18   1    7.60   11.20
  -3  18   1    6.70   11.70
   3  18  -1    7.10   11.90
   3 -18   1    7.10   16.90
   3 -18   1    5.40   15.90
  -3 -18  -1   18.80   13.60
  -3 -18   1    1.50   12.90
   3  18   1  -17.20    9.90
   3 -18  -1    1.60    8.90
  -3 -18   1   26.80   20.70
  -3  18  -1    8.40   15.30
  -3  18  -1   -3.00   13.80
   3 -18  -1    8.50   16.70
   4 -18   1    7.00    9.60
   4 -18   1  -18.30   16.00
   4 -18   1   28.50   17.50
   4  18  -1   10.20   14.20
   4  18  -1    2.70   12.00
  -4 -18  -1   24.10   16.80
  -4 -18  -1   -4.40   13.80
  -4  18   1   39.80   16.10
  -4  18   1    8.30   14.70
  -4 -18   1    8.50   13.70
   4 -18  -1   18.00   10.90
  -4 -18   1    3.90   15.70
  -4  18  -1   14.20   17.40
  -4 -18   1   62.09   19.60
   4 -18  -1   -7.50   14.60
   4  18   1   -5.10   13.30
  -4  18  -1    4.10   13.60
  -5 -18  -1   31.90   17.10
  -5  18   1    5.90   15.30
  -5  18   1   29.90   19.20
   5  18  -1   26.40   14.50
   5  18  -1    8.50   14.40
   5 -18   1   16.20   10.80
  -5 -18  -1   59.29   16.00
  -5  18  -1   -8.90   12.90
  -5 -18   1   17.40   13.30
  -5  18  -1  -21.60   16.40
   5 -18  -1   48.20   15.20
   5  18   1   27.10   15.10
  -5 -18   1   48.50   15.80
   5  18   1    9.50   12.10
   6  18  -1   17.10   13.40
  -6 -18  -1  -39.10   15.00
   6 -18   1    2.20    9.90
   6  18  -1   17.10   14.80
  -6 -18  -1   12.30   13.00
  -6  18   1  -12.30   12.80
  -6  18   1  -18.10   14.10
   6  18   1   17.60   12.90
  -6  18  -1  -32.20   14.70
  -6 -18   1   26.00   13.90
  -6 -18   1   49.99   16.60
  -6  18  -1   23.10   14.80
   6 -18  -1    3.60    8.90
   6  18   1   10.40   13.90
   7 -18   1   16.20   12.10
   7  18  -1   26.90   14.20
   7  18  -1   13.10   13.80
  -7 -18  -1   21.60   16.40
  -7  18   1   10.10   17.70
  -7  18   1   16.60   17.60
  -7 -18  -1   -4.50   16.10
  -7 -18   1   17.00   15.90
   7  18   1   15.50   15.70
  -7  18  -1   28.90   21.30
  -7  18  -1   15.10   15.90
   7 -18  -1    9.40   10.00
  -7 -18   1  -30.30   18.90
   7  18   1   17.10   15.50
   0 -19  -1  -30.80   14.80
   0 -19   1   40.70   18.40
   0  19  -1   10.20   15.70
   0 -19   1   14.30   13.20
   0  19   1    0.40   15.70
   0 -19  -1   -2.60    9.30
  -1 -19  -1   21.90   13.80
   1 -19   1   22.30   19.00
  -1 -19  -1   14.80   16.00
  -1  19   1   14.20   15.70
   1  19  -1    6.50   14.50
   1 -19   1   29.20   12.70
   1  19   1   25.00   17.30
  -1 -19   1   -6.10   14.10
   1 -19  -1    4.20   18.20
  -1 -19   1   -7.30   12.50
  -1  19  -1    5.00   15.10
   1 -19  -1   14.30   10.90
  -2 -19  -1   -3.10   16.50
   2  19  -1   13.10   14.70
  -2  19   1   29.40   17.50
   2 -19   1   27.00   19.20
   2 -19   1   16.10   20.10
  -2  19  -1   23.00   19.20
   2  19   1   25.80   15.80
   2 -19  -1   26.00   12.60
  -2 -19   1   30.60   15.60
   2 -19  -1   24.80   19.40
   3 -19   1  156.18   23.80
   3  19  -1   89.99   18.80
  -3 -19  -1   80.69   22.30
   3 -19   1   77.99   14.50
  -3  19   1   44.00   18.70
  -3  19   1   54.99   16.50
  -3  19  -1   29.70   18.00
  -3 -19   1   17.30   14.40
  -3 -19   1   59.99   25.00
   3 -19  -1   86.39   13.80
  -3  19  -1   67.29   19.70
   3  19   1   82.89   18.20
   4 -19   1   -4.70    8.60
   4  19  -1    5.60   14.40
  -4 -19  -1  -33.10   15.20
  -4  19   1   28.00   17.00
  -4  19   1   18.70   17.80
   4 -19   1  -19.80   19.50
  -4 -19  -1   -3.90   14.30
   4 -19  -1   -2.00    9.40
  -4  19  -1   55.49   18.00
  -4 -19   1   29.90   23.60
  -4  19  -1   13.10   17.60
   4  19   1    1.80   13.90
  -4 -19   1    1.80   13.90
   1   0  -2  539.55   13.80
   1   0   2  516.05   14.00
   1   0   2  503.05   11.90
  -1   0   2  483.25   11.30
   1   0  -2  522.95   12.20
   1   0  -2  445.26   11.60
  -1   0  -2  497.15   12.20
   1   0   2  524.95   11.40
  -1   0   2  521.75   13.00
  -1   0   2  495.95   11.60
  -1   0  -2  498.35   14.00
   2   0  -2  926.41   25.00
   2   0   2  962.10   25.90
  -2   0   2 1024.00   24.80
   2   0  -2  931.21   22.80
  -2   0   2 1029.00   24.60
  -2   0   2 1027.80   25.20
  -2   0  -2  946.91   25.90
   2   0   2  941.41   23.00
  -2   0  -2  958.60   23.20
  -3   0   2  198.08   13.00
  -3   0   2  211.58   10.80
   3   0  -2  196.88   13.00
  -3   0  -2  206.38   14.10
   3   0   2  200.38   14.20
   3   0   2  229.78   11.70
   3   0  -2  193.38   11.40
  -3   0   2  203.28   12.90
  -3   0  -2  214.68   11.60
   4   0   2  746.13   24.20
  -4   0  -2  826.62   28.50
   4   0  -2  796.42   27.10
   4   0   2  798.92   28.00
  -4   0  -2  766.12   24.00
   4   0  -2  772.22   24.50
  -4   0   2  834.02   26.60
  -4   0   2  767.02   23.40
  -5   0   2  322.27   15.70
   5   0   2  309.27   16.60
   5   0  -2  321.07   19.00
   5   0  -2  303.87   16.60
  -5   0  -2  312.37   19.50
  -5   0  -2  315.27   16.30
  -5   0   2  314.17   18.60
   5   0   2  331.27   19.70
  -6   0   2  643.04   24.00
  -6   0  -2  669.33   29.70
  -6   0  -2  617.84   24.40
   6   0   2  648.64   25.50
   6   0   2  650.73   29.00
   6   0  -2  625.44   25.40
  -6   0   2  610.44   27.40
   6   0  -2  661.43   28.30
   7   0  -2  860.61   32.10
   7   0   2  868.31   31.50
  -7   0  -2  866.51   36.20
   7   0   2  832.62   35.50
  -7   0   2  862.21   35.00
  -7   0   2  890.21   30.30
  -7   0  -2  849.72   30.50
   7   0  -2  839.72   34.60
   8   0  -2   35.10   14.00
  -8   0  -2   20.30   13.40
  -8   0   2   17.60    9.80
   8   0   2   14.90   12.30
  -8   0  -2   32.70   10.40
   8   0   2   25.20   11.90
   8   0  -2   35.10   12.10
  -8   0   2   33.40   14.20
   9   0  -2   37.80   15.00
  -9   0   2   34.70   17.20
   9   0  -2   60.19   18.20
   9   0   2   42.80   14.00
  -9   0  -2   54.99   18.10
  -9   0   2   56.59   17.10
  -9   0  -2   32.40   11.70
   9   0   2   52.99   17.50
  10   0  -2   41.40   14.30
 -10   0   2   46.50   12.90
 -10   0  -2   46.50   17.20
  10   0   2   33.30   16.20
  10   0   2   69.09   17.10
  10   0  -2   21.40   13.40
 -10   0   2   63.79   19.40
 -10   0  -2   28.30   11.90
  11   0  -2   -6.60   12.40
 -11   0  -2   54.09   14.70
  11   0   2   13.70   14.10
  11   0  -2    9.00   14.30
 -11   0   2   -7.20   15.30
 -11   0   2    4.30   12.10
 -11   0  -2  -11.80   12.50
 -11   0   2    2.00   13.50
  11   0   2   -7.00   10.20
 -12   0   2   31.80   19.40
 -12   0   2   34.50   18.80
  12   0   2   26.80   16.50
  12   0   2   55.99   17.00
  12   0  -2   32.30   15.10
  12   0  -2   24.70   15.40
 -12   0  -2   27.70   17.50
 -12   0  -2   47.30   16.50
 -12   0   2   42.60   14.90
  13   0  -2  103.39   26.80
 -13   0  -2   60.69   16.60
 -13   0  -2   34.00   20.10
  13   0  -2   45.70   17.00
 -13   0   2   75.19   24.40
 -13   0   2   25.60   18.70
  13   0   2   39.80   20.90
 -13   0   2   43.00   15.50
 -14   0   2   15.20   10.60
 -14   0   2   -0.20   16.40
 -14   0  -2   15.00   17.40
  14   0   2   22.50   17.90
 -14   0  -2    5.10   12.40
  14   0  -2    5.90   14.70
 -15   0  -2   39.20   20.00
 -15   0   2    9.90   15.90
 -15   0   2    9.90   17.10
 -16   0   2   19.10   17.00
 -16   0   2    6.50   18.90
 -16   0  -2   -2.90   16.50
 -17   0  -2   17.20   21.20
 -17   0  -2   -5.70   18.60
 -17   0   2    0.60   18.50
 -17   0   2   -1.60   18.80
   0   1   2   -0.40    3.60
   0   1  -2    2.80    2.60
   0  -1  -2    1.90    2.50
   0  -1   2    0.00    2.40
   0   1   2    1.00    2.30
   0  -1  -2    0.30    3.90
  -1   1   2    1.50    5.30
  -1  -1  -2    1.30    3.80
  -1   1   2    0.00    4.60
   1   1  -2   -1.20    3.30
   1  -1   2   -2.90    2.80
   1  -1   2    0.50    4.40
   1   1  -2    2.70    2.20
   1  -1  -2    1.30    5.30
  -1  -1   2    0.20    2.00
  -1  -1   2    1.50    2.70
   1  -1  -2    0.70    4.50
   1   1   2    1.60    3.60
  -1   1  -2    5.30    4.50
  -1  -1   2   -0.50    3.00
  -1   1  -2   -0.20    2.80
   2   1  -2  107.79    6.60
  -2  -1  -2  109.19    7.30
  -2   1   2  107.29    9.30
   2  -1   2  110.89    9.60
  -2   1   2  105.79    9.20
  -2  -1  -2  105.19   10.30
   2   1  -2  103.19    8.10
  -2   1   2  106.49    7.80
   2  -1  -2  108.89    9.60
  -2  -1   2  109.79    8.10
  -2   1  -2  119.69    9.80
  -2  -1   2  109.89    9.00
   2   1   2  111.79    9.70
   2   1   2  101.49    7.60
   3  -1   2  181.78   13.30
   3   1  -2  174.68   10.40
   3   1  -2  165.88   11.90
  -3   1   2  171.78   11.00
  -3  -1  -2  177.28   10.50
  -3  -1  -2  182.48   14.10
  -3   1   2  185.38   13.00
  -3  -1   2  172.68    9.30
  -3   1  -2  172.58   10.80
   3  -1  -2  166.68   13.10
   3   1   2  184.28   11.30
   3   1   2  174.98   13.90
   3  -1  -2  184.28   13.10
  -3   1  -2  181.68   13.50
  -3  -1   2  175.38   11.70
   3  -1  -2  181.88   11.00
   4  -1   2  529.35   22.40
  -4   1   2  540.45   22.00
   4   1  -2  498.75   18.90
  -4   1   2  523.25   19.30
   4   1  -2  534.05   21.10
  -4   1   2  581.64   22.90
  -4  -1  -2  523.55   22.80
  -4  -1  -2  493.15   18.50
   4   1   2  500.35   19.10
   4  -1  -2  511.25   19.30
  -4   1  -2  502.65   19.00
  -4  -1   2  532.15   20.90
   4   1   2  504.05   21.70
   4  -1  -2  540.05   22.50
  -4   1  -2  512.45   22.60
  -4  -1   2  532.35   18.00
  -5   1   2   25.20   11.00
   5   1  -2   34.00   11.10
  -5  -1  -2   49.00   13.40
  -5   1   2   26.60    9.60
   5  -1   2   43.20   14.30
  -5   1   2   47.40   12.90
   5  -1   2   35.80    9.70
  -5  -1  -2   28.10    9.30
   5   1  -2   42.30   11.20
   5   1   2   26.40   10.00
   5  -1  -2   25.00   11.50
  -5   1  -2   22.80   11.60
  -5  -1   2   32.10   11.90
   5  -1  -2   29.50   10.30
  -5  -1   2   20.60    8.50
   5   1   2   40.30   13.80
  -5   1  -2   37.10   10.00
  -6  -1  -2   21.60   10.00
   6   1  -2   27.00   10.30
  -6   1   2   33.30   14.20
   6   1  -2   26.00   12.80
   6  -1   2   21.50   12.30
   6  -1   2   17.60   10.10
  -6  -1  -2   27.40   13.60
  -6   1   2   21.00   10.00
  -6   1   2   16.70   11.80
   6  -1  -2   15.40   12.50
   6   1   2   21.80   11.20
   6  -1  -2   12.20   10.40
  -6  -1   2   25.50    9.50
  -6   1  -2   25.40   10.20
  -6  -1   2   21.30   12.80
   6   1   2   28.20   12.70
  -6   1  -2   11.30   11.30
  -7   1   2  880.91   36.40
   7   1  -2  885.81   35.50
   7  -1   2  890.81   32.30
  -7   1   2  908.61   36.00
  -7   1   2  917.51   31.80
  -7  -1  -2  923.81   31.60
  -7  -1  -2  943.01   37.40
   7  -1   2  933.71   37.00
   7   1  -2  969.90   33.90
   7  -1  -2  905.21   32.70
  -7  -1   2  911.71   30.40
  -7   1  -2  947.31   37.70
   7   1   2  942.71   33.50
   7  -1  -2  897.51   36.50
  -7   1  -2  929.51   32.40
   7   1   2  903.21   36.40
  -8   1   2  344.47   24.50
  -8  -1  -2  342.97   24.70
  -8   1   2  358.66   24.20
   8   1  -2  351.76   21.80
   8  -1   2  340.67   20.80
  -8   1   2  381.06   21.10
   8  -1   2  335.77   24.20
  -8  -1  -2  365.56   20.60
   8   1  -2  315.67   22.40
   8  -1  -2  344.77   24.00
  -8   1  -2  314.37   24.50
   8   1   2  326.77   21.00
  -8   1  -2  346.07   20.20
  -8  -1   2  360.36   24.50
  -8  -1   2  338.07   19.00
   8   1   2  358.36   24.60
   8  -1  -2  320.97   20.50
  -9  -1  -2   38.60   13.10
   9   1  -2   17.70   12.80
  -9   1   2   20.30   14.10
  -9  -1  -2   40.00   16.50
  -9   1   2   26.70   12.10
   9   1  -2   20.10   12.30
   9  -1   2   31.00   15.00
  -9   1   2   12.00   13.40
  -9   1  -2   23.70   16.30
   9   1   2   41.30   13.70
  -9   1  -2   40.90   12.10
   9   1   2   32.00   14.50
  -9  -1   2   34.70   15.40
   9  -1  -2   47.60   14.30
  -9  -1   2   30.40   19.20
 -10  -1  -2  257.47   24.80
 -10  -1  -2  255.77   19.70
  10  -1   2  224.88   23.60
 -10   1   2  268.87   19.90
  10   1  -2  254.77   24.30
 -10   1   2  218.18   23.00
 -10   1   2  285.97   25.10
  10   1  -2  260.47   21.70
 -10   1  -2  192.98   23.60
 -10  -1   2  237.08   18.90
  10   1   2  218.58   23.30
  10  -1  -2  257.27   21.30
 -10   1  -2  237.48   19.70
  10   1   2  242.08   21.20
 -10  -1   2  252.17   24.40
  10  -1  -2  236.58   23.50
  11  -1   2  232.98   25.30
 -11   1   2  215.48   25.00
 -11   1   2  221.48   19.70
 -11   1   2  207.08   24.30
 -11  -1  -2  206.18   18.80
  11   1  -2  238.38   21.80
  11   1  -2  184.38   23.70
 -11  -1  -2  192.88   23.40
 -11  -1   2  221.38   18.40
  11   1   2  214.98   24.60
  11  -1  -2  179.88   22.70
  11   1   2  183.98   20.50
 -11   1  -2  223.58   20.10
 -11   1  -2  208.78   24.80
 -11  -1   2  190.68   22.80
 -12   1   2   15.30   15.50
  12   1  -2   -1.60   15.10
 -12  -1  -2    4.40   12.90
 -12   1   2   22.20   13.10
 -12   1   2   12.10   17.10
 -12  -1  -2  -13.10   14.50
  12   1  -2   20.70   15.20
  12  -1   2   -3.80   15.10
 -12   1  -2   -7.40   13.60
  12   1   2   19.80   16.30
 -12   1  -2   19.10   12.40
 -12  -1   2   28.20   12.50
  12   1   2   48.90   20.10
  12  -1  -2   38.20   16.20
 -12  -1   2   25.40   17.50
 -13   1   2  -10.20   12.70
 -13   1   2   16.10   12.20
  13   1  -2  -13.90   12.30
  13   1  -2   11.40   15.90
 -13   1   2   -3.40   14.30
 -13  -1  -2   -0.50   11.80
 -13  -1  -2   22.20   18.20
  13  -1   2  -10.50   14.10
 -13   1  -2   -3.10   11.10
  13   1   2   30.00   17.30
  13  -1  -2   33.10   17.90
 -13  -1   2   -9.20   14.80
 -13  -1   2    3.70   11.10
  13   1   2  -14.10   11.30
 -13   1  -2  -13.20   13.60
 -13  -1   2    4.60   18.20
  14   1  -2   -7.20   13.40
 -14   1   2   13.90   11.70
 -14  -1  -2   19.60   12.10
  14   1  -2   12.10   13.30
 -14   1   2  -22.40   10.70
  14  -1   2   -5.60   15.40
 -14   1   2  -19.50   13.70
 -14  -1  -2  -21.60   12.00
  14   1   2   11.70   20.10
  14  -1  -2   15.90   16.30
 -14  -1   2  -20.10   16.60
 -14  -1   2   11.50   12.80
 -14  -1   2   -7.80   17.50
 -14   1  -2    1.20   12.00
  14   1   2   -6.60   13.30
 -14   1  -2   -6.30   14.50
 -15   1   2   12.30   19.10
 -15   1   2    0.10   16.50
 -15  -1  -2  -23.80   14.40
  15   1  -2   13.00   14.50
 -15   1  -2   21.60   22.40
 -15   1  -2  -14.80   14.20
 -15  -1   2   35.20   19.90
 -15  -1   2   -0.80   14.30
 -16   1   2   41.30   24.60
 -16   1   2   42.40   21.70
 -16  -1  -2   14.70   18.10
 -16   1  -2   22.90   20.50
 -16  -1   2   49.00   22.70
 -16   1  -2   40.20   22.10
 -16  -1   2   54.09   21.50
 -17  -1  -2   28.50   21.50
 -17   1   2   10.60   20.70
 -17  -1   2   37.30   23.00
 -17   1  -2   17.60   22.70
 -17  -1   2  -17.30   18.00
 -17   1  -2   54.69   23.80
   0   2   2    5.60    4.40
   0  -2  -2    6.90    5.90
   0   2  -2    9.50    3.80
   0  -2   2    6.90    2.80
   0  -2  -2   11.00    5.30
   0   2  -2    4.90    4.60
   0   2   2   12.10    5.50
   0  -2   2    8.10    4.00
   0   2  -2    9.10    2.80
  -1   2   2 2570.74   52.39
  -1  -2  -2 2487.15   49.99
   1  -2   2 2567.04   51.39
   1  -2   2 2489.25   50.09
  -1   2   2 2539.05   51.89
   1   2  -2 2553.24   52.39
   1   2  -2 2548.34   48.80
  -1  -2   2 2476.15   48.50
  -1   2  -2 2519.45   50.49
   1  -2  -2 2483.25   52.39
   1   2   2 2426.86   49.99
  -1   2  -2 2535.95   51.29
   1   2   2 2580.44   46.70
  -1  -2   2 2494.65   48.10
   1  -2  -2 2545.85   52.09
  -2   2   2 1286.87   31.10
   2  -2   2 1251.37   29.00
  -2  -2  -2 1220.78   28.30
   2   2  -2 1213.48   28.00
  -2  -2  -2 1195.78   30.60
  -2   2   2 1267.47   31.40
   2  -2   2 1222.68   31.20
   2   2  -2 1238.18   27.00
   2  -2  -2 1243.68   31.10
  -2  -2   2 1266.17   28.40
  -2  -2   2 1243.08   26.30
   2  -2  -2 1201.58   31.40
  -2   2  -2 1204.48   31.20
   2   2   2 1179.48   28.60
  -3  -2  -2 1154.78   29.30
   3   2  -2 1180.88   28.90
  -3   2   2 1176.18   32.40
  -3   2   2 1205.48   33.40
  -3  -2  -2 1139.59   33.00
   3   2  -2 1177.98   30.90
   3  -2   2 1231.18   33.70
   3   2   2 1223.18   32.20
  -3   2  -2 1265.07   34.50
  -3  -2   2 1197.18   27.70
  -3  -2   2 1203.08   31.00
   3  -2  -2 1192.48   33.60
   3  -2  -2 1200.08   34.20
   3   2   2 1146.39   30.20
  -4   2   2   36.20   11.50
   4   2  -2   27.90   10.70
   4   2  -2   38.70    8.50
   4  -2   2   59.09   12.30
  -4  -2  -2   49.20    9.30
  -4   2   2   37.50    9.60
  -4  -2  -2   37.50   12.00
  -4   2  -2   42.70   12.20
   4  -2  -2   49.90   11.80
   4   2   2   45.40   11.10
  -4   2  -2   44.00    9.90
  -4  -2   2   51.79   11.40
  -4  -2   2   36.20    7.20
   4   2   2   40.30    9.10
  -5  -2  -2  175.08   16.40
  -5   2   2  166.68   15.80
   5  -2   2  187.08   16.60
  -5   2   2  181.18   15.60
  -5   2   2  169.88   13.40
  -5  -2  -2  165.78   12.00
   5   2  -2  168.38   15.10
   5   2  -2  157.88   12.90
   5   2   2  178.08   13.60
  -5  -2   2  180.58   11.50
  -5  -2   2  143.59   14.30
   5  -2  -2  183.48   16.20
  -5   2  -2  164.58   16.30
  -5   2  -2  155.58   13.20
   5   2   2  145.39   15.90
   6   2  -2  324.77   20.60
  -6  -2  -2  326.27   21.60
  -6   2   2  323.27   18.70
   6  -2   2  318.97   22.00
  -6  -2  -2  323.17   17.40
   6   2  -2  309.37   18.10
  -6   2   2  296.67   20.20
  -6   2   2  296.67   21.50
  -6  -2   2  307.37   20.30
   6   2   2  305.47   21.30
   6   2   2  324.97   18.80
  -6  -2   2  303.27   16.00
  -6   2  -2  315.57   18.30
   6  -2  -2  303.57   21.00
  -6   2  -2  328.17   22.50
   7  -2   2  288.37   21.60
   7   2  -2  307.57   21.40
  -7   2   2  288.47   21.90
  -7   2   2  276.27   20.60
  -7  -2  -2  264.97   21.10
  -7  -2  -2  278.77   16.80
   7   2  -2  290.37   18.50
  -7   2   2  282.47   17.90
  -7   2  -2  291.47   18.70
   7   2   2  256.77   20.90
  -7   2  -2  283.37   22.30
  -7  -2   2  282.67   22.00
  -7  -2   2  283.77   16.60
   7  -2  -2  267.67   21.00
   7   2   2  273.07   18.30
  -8  -2  -2  254.37   16.80
   8   2  -2  262.47   18.90
   8   2  -2  268.97   21.80
  -8   2   2  234.88   21.00
  -8   2   2  269.97   18.60
  -8   2   2  241.88   21.60
  -8  -2  -2  247.28   21.60
   8  -2   2  243.08   21.30
  -8   2  -2  257.07   18.40
   8   2   2  234.88   18.10
  -8  -2   2  238.58   20.40
   8  -2  -2  229.28   20.80
   8   2   2  268.37   22.00
  -8  -2   2  262.27   16.80
  -8   2  -2  232.68   21.70
  -9  -2  -2  -10.80   11.00
  -9   2   2   -2.30   12.20
  -9   2   2   -1.30   11.90
  -9   2   2    6.80    9.70
   9  -2   2  -15.40   10.40
   9   2  -2    0.00   11.40
  -9  -2  -2    1.00    8.90
   9   2  -2   35.50   14.90
  -9   2  -2    5.00   10.90
  -9  -2   2   -0.50   12.20
   9  -2  -2   12.80   11.80
   9   2   2   -5.60   10.80
   9   2   2  -10.30   10.50
  -9   2  -2   15.00   14.00
 -10   2   2   15.60   14.40
  10  -2   2    1.10   14.10
  10   2  -2   -7.60   11.60
  10   2  -2  -10.80    9.50
 -10   2   2   -1.70   10.10
 -10   2   2   12.60   15.10
 -10  -2  -2   -5.10    9.40
 -10   2  -2   -2.70   10.10
 -10  -2   2    3.20    9.90
 -10  -2   2   26.00   15.90
  10   2   2   25.40   14.30
 -10   2  -2    3.80   13.10
  10   2   2   13.00   11.50
  10  -2  -2   39.20   16.10
 -11   2   2   74.79   22.00
 -11  -2  -2   73.09   22.50
 -11   2   2   43.40   14.40
  11  -2   2   40.80   17.00
  11   2  -2   59.89   18.60
 -11  -2  -2   70.19   16.60
 -11   2   2   61.69   18.30
  11   2  -2   70.19   15.60
 -11   2  -2   55.89   16.20
  11   2   2   39.50   18.80
  11  -2  -2   39.80   16.50
  11   2   2   74.79   18.80
 -11  -2   2   61.09   15.50
 -11   2  -2   27.80   16.20
 -11  -2   2   52.39   20.00
  12   2  -2    0.80   11.30
 -12  -2  -2    1.20   10.30
 -12   2   2    4.90   14.10
 -12  -2  -2   19.40   18.20
 -12   2   2    7.30   12.40
 -12   2   2    4.10   11.30
  12   2  -2    5.20   13.40
  12  -2   2   -2.80   12.70
 -12  -2   2    0.00   15.80
  12  -2  -2    4.70   16.00
  12   2   2   -5.30   12.20
 -12   2  -2    6.20   16.60
  12   2   2  -17.70   10.90
 -12  -2   2   -2.20   10.60
 -12   2  -2    2.30   11.30
 -13   2   2    0.50   14.30
  13   2  -2   34.90   17.40
 -13  -2  -2   16.30   13.50
 -13   2   2   31.90   20.80
  13   2  -2   36.30   14.60
  13  -2   2   26.50   32.00
 -13  -2  -2    3.80   15.70
 -13   2   2    8.70   13.50
  13  -2  -2   42.90   19.00
 -13  -2   2   11.70   10.70
 -13   2  -2   10.90   12.80
  13   2   2   13.80   16.50
 -13  -2   2    5.20   14.70
 -13   2  -2   18.30   19.90
  13   2   2   15.20   16.60
 -14   2   2   19.30   18.40
  14  -2   2   61.39   20.20
  14   2  -2   68.59   20.20
 -14  -2  -2    1.80   15.50
  14   2  -2   25.90   16.10
 -14   2   2   28.30   12.70
 -14   2   2   21.90   20.50
 -14  -2  -2   37.70   14.60
 -14   2  -2   15.60   17.40
 -14   2  -2   46.60   18.30
  14   2   2   73.29   20.30
 -14   2  -2   39.20   20.30
 -14  -2   2   35.20   17.50
  14   2   2   41.50   19.10
  14  -2  -2   36.70   17.10
 -14  -2   2   33.90   14.20
 -15   2   2  -11.20   15.10
 -15   2   2    5.70   18.70
  15   2  -2   -4.90   13.50
 -15  -2  -2   46.80   21.90
 -15  -2   2   -9.40   16.70
 -15   2  -2   13.20   15.50
 -15  -2   2   10.30   16.80
 -15   2  -2   15.70   15.90
  15   2   2   14.00   14.40
 -16  -2  -2   67.39   25.80
  16   2  -2   50.59   20.20
 -16   2   2   39.60   21.90
  16   2   2   80.49   24.00
 -16   2  -2   48.40   18.90
 -16  -2   2   92.29   26.60
 -16   2  -2   52.19   21.80
 -16  -2   2   27.50   27.10
 -17   2   2   19.50   23.40
 -17  -2  -2   -1.20   20.80
 -17   2  -2    4.00   17.00
 -17   2  -2    5.40   22.00
 -17  -2   2   14.50   18.40
 -17  -2   2   24.80   19.40
   0  -3  -2   -7.00    6.60
   0  -3   2   -6.60    6.30
   0   3   2   -4.50    5.70
   0  -3   2   -1.70    4.80
   0   3  -2   -1.80    7.20
   0  -3  -2    1.30    3.40
   0   3  -2   -5.40    4.30
   0   3  -2   -0.80    4.50
   0  -3  -2    2.60    7.10
   0   3   2   -8.80    7.00
   0  -3   2   -1.80    4.20
   1  -3   2 8547.45  162.58
   1  -3   2 8290.57  153.98
  -1  -3  -2 7840.32  150.28
  -1  -3  -2 8080.19  153.68
  -1   3   2 8310.97  155.88
  -1   3   2 8062.49  155.98
  -1  -3  -2 8332.67  154.38
   1   3  -2 8242.58  154.28
   1   3  -2 8056.49  152.48
   1  -3  -2 8199.88  156.08
  -1   3  -2 8023.30  153.28
   1  -3  -2 8078.19  155.78
  -1   3  -2 8129.89  153.78
   1   3   2 8106.89  149.69
  -1  -3   2 8177.48  150.08
  -1  -3   2 8069.49  155.98
  -1  -3   2 8428.46  154.38
   1   3   2 8136.79  153.78
  -2   3   2  468.75   18.00
   2  -3   2  476.85   15.60
   2   3  -2  458.05   14.00
   2   3  -2  478.95   18.20
   2  -3   2  488.95   18.10
  -2  -3  -2  503.95   15.40
   2  -3  -2  448.06   17.90
   2  -3  -2  462.85   18.30
  -2   3  -2  507.45   18.20
  -2  -3   2  484.75   14.10
  -2   3  -2  476.65   17.90
  -2  -3   2  462.85   15.30
   2   3   2  469.05   15.70
   3   3  -2 1948.21   43.30
   3   3  -2 2030.20   44.90
  -3  -3  -2 1978.70   44.10
  -3   3   2 2068.19   48.70
  -3   3   2 1993.10   48.60
   3  -3   2 2011.30   49.00
  -3  -3  -2 1981.00   48.00
  -3   3  -2 1996.40   48.80
  -3  -3   2 2026.00   42.40
  -3   3  -2 1946.71   48.70
  -3  -3   2 2002.70   45.70
   3   3   2 1911.01   45.00
   3  -3  -2 1975.20   49.10
   4   3  -2  500.35   19.90
   4   3  -2  468.65   17.80
  -4  -3  -2  471.35   21.70
  -4   3   2  473.45   21.90
  -4  -3  -2  475.85   17.70
   4  -3   2  478.45   21.80
  -4   3   2  464.25   21.20
  -4   3  -2  488.65   22.60
   4  -3  -2  507.15   22.40
  -4  -3   2  460.25   19.50
   4   3   2  457.45   18.50
   4  -3  -2  462.25   22.20
   4   3   2  493.35   20.50
  -4  -3   2  455.05   15.80
  -5  -3  -2   96.69   10.90
   5   3  -2  113.99   11.90
  -5  -3  -2   77.79   14.70
  -5   3   2  117.89   15.30
   5   3  -2  104.09   13.30
   5  -3   2   98.19   14.10
  -5   3   2  108.29   12.50
   5   3   2  106.39   12.50
  -5  -3   2  117.29   14.00
   5  -3  -2   99.79   14.60
  -5  -3   2  110.09    9.90
  -5   3  -2   98.89   12.20
   5   3   2  111.39   14.80
  -5   3  -2   90.69   15.30
  -6   3   2   71.89   14.30
   6  -3   2   92.39   16.70
  -6   3   2   54.79   11.60
  -6  -3  -2   60.79   12.00
  -6  -3  -2   86.59   19.10
   6   3  -2   74.49   15.50
   6   3  -2   48.30   12.00
  -6   3  -2   74.89   14.30
   6  -3  -2   45.10   14.10
  -6  -3   2   45.20    9.10
   6   3   2   67.39   13.40
  -6  -3   2   60.09   12.20
   6   3   2   43.90   14.20
  -7  -3  -2  102.19   15.80
   7   3  -2   95.69   14.80
   7   3  -2   91.69   13.00
  -7  -3  -2  112.39   12.10
  -7   3   2  116.29   16.20
   7  -3   2  128.39   16.90
  -7   3   2   86.39   13.20
  -7  -3   2   96.29   11.10
  -7   3  -2  117.19   14.20
   7   3   2   98.89   15.30
   7  -3  -2   81.59   15.20
  -7  -3   2   98.19   15.50
   7   3   2  103.19   13.60
  -7   3  -2   73.19   15.90
  -8  -3  -2   83.89   13.80
   8  -3   2   98.59   20.30
  -8   3   2   87.39   20.00
  -8   3   2   77.99   13.50
   8   3  -2   85.19   13.90
   8   3  -2   83.09   15.50
  -8  -3  -2   81.89   16.00
  -8   3   2   70.59   15.40
   8   3   2   77.79   13.20
  -8  -3   2   65.99   14.80
  -8   3  -2   96.89   16.80
   8  -3  -2   91.39   16.10
  -8   3  -2   70.79   22.40
  -8  -3   2   76.09   10.90
   8   3   2   96.39   16.60
  -9  -3  -2  260.77   24.10
   9   3  -2  255.87   23.10
  -9   3   2  315.57   24.50
   9   3  -2  289.57   21.50
  -9   3   2  314.27   21.10
  -9   3   2  305.47   24.80
   9  -3   2  280.27   24.20
  -9  -3  -2  279.77   18.50
  -9   3  -2  310.77   21.40
  -9   3  -2  284.87   24.80
   9   3   2  292.17   21.80
  -9  -3   2  334.47   22.90
  -9  -3   2  257.97   22.60
   9   3   2  302.47   24.30
   9  -3  -2  302.87   24.50
  10  -3   2   36.80   16.40
 -10   3   2   51.09   18.60
  10   3  -2   37.80   15.30
  10   3  -2   51.99   18.30
 -10  -3  -2   28.50   16.40
 -10  -3  -2   27.80   11.90
 -10   3   2   39.40   15.00
 -10   3   2   41.40   18.10
  10   3   2   49.30   16.10
 -10  -3   2   41.90   12.80
  10  -3  -2   45.00   17.90
 -10   3  -2   30.60   16.90
  10   3   2   40.10   17.20
 -10  -3   2   17.30   15.90
 -10   3  -2   44.90   14.80
 -11  -3  -2    6.70    9.90
 -11   3   2    5.10   14.50
  11  -3   2   17.30   14.80
  11   3  -2   -9.50   11.40
  11   3  -2    8.70   15.80
 -11   3   2   -7.70   11.40
 -11   3   2    5.10   14.00
 -11  -3  -2    3.50   15.80
  11  -3  -2   16.30   14.70
 -11   3  -2    5.40   15.70
 -11  -3   2    6.50   15.00
 -11   3  -2   13.90   16.20
  11   3   2    7.60   13.90
 -11   3  -2   10.30   12.00
  11   3   2   12.90   13.70
 -11  -3   2   -4.20    9.70
 -12   3   2   -1.00   12.50
  12   3  -2   16.90   15.90
 -12  -3  -2    5.80   17.00
 -12  -3  -2   20.80   10.70
 -12   3   2  -20.80   12.90
 -12   3   2   -4.20   16.10
  12   3  -2    3.20   14.30
  12  -3   2    8.80   15.80
 -12   3  -2   38.30   21.40
 -12  -3   2    4.60   14.40
 -12  -3   2   -4.60    8.90
 -12   3  -2   11.20   18.30
  12   3   2   -4.00   11.40
 -12   3  -2   24.10   15.10
  12  -3  -2    3.40   14.00
  12   3   2   30.20   17.20
 -13   3   2   19.70   13.80
 -13   3   2   10.80   16.70
 -13  -3  -2   29.70   12.30
 -13  -3  -2   13.30   15.70
  13   3  -2    3.30   14.10
  13   3  -2   -0.60   14.30
  13  -3   2   18.10   16.00
 -13   3  -2   -5.60   13.70
  13  -3  -2   34.70   24.50
 -13  -3   2   20.30   13.20
  13   3   2    0.40   13.40
 -13   3  -2    5.20   16.90
  13   3   2   -5.90   14.20
 -13   3  -2   -3.50   10.60
 -13  -3   2    7.10   17.00
 -14   3   2    9.10   16.30
  14   3  -2    4.60   14.30
 -14  -3  -2   33.70   19.70
 -14   3   2    1.90   10.20
  14   3  -2  -36.90   13.10
  14  -3   2   -7.70   12.90
 -14  -3  -2   -2.90   10.80
 -14  -3   2   10.00   12.30
  14  -3  -2   19.30   15.10
 -14   3  -2   12.10   20.90
  14   3   2   26.20   16.20
  14   3   2    2.40   14.10
 -14  -3   2  -23.30   13.20
 -14   3  -2  -12.40   15.30
 -15   3   2    8.90   16.60
 -15  -3  -2   10.80   16.50
  15   3  -2    2.40   14.20
 -15   3  -2   -0.90   15.30
 -15   3  -2    6.30   18.90
 -15  -3   2   24.90   18.90
  15   3   2    5.50   13.80
 -16  -3  -2    7.80   17.20
 -16   3   2   28.50   19.20
  16   3  -2  -21.20   13.50
  16   3   2   17.20   15.70
 -16   3  -2   11.70   19.10
 -16  -3   2  -11.60   18.20
 -16   3  -2    9.10   20.20
 -16  -3   2    8.40   18.00
 -17  -3  -2   49.80   22.80
 -17   3   2   62.29   26.70
  17   3  -2   58.19   22.00
 -17  -3   2   38.90   21.40
 -17   3  -2    8.80   18.60
 -17  -3   2   25.10   22.10
 -17   3  -2   -4.30   17.90
  17   3   2   34.00   21.20
   0   4  -2 1093.19   26.70
   0  -4   2 1142.59   27.30
   0  -4  -2 1161.98   29.60
   0   4  -2 1171.18   28.60
   0   4  -2 1043.30   24.80
   0   4   2 1119.59   28.50
   0  -4   2 1093.79   27.70
   0  -4  -2 1084.29   24.50
   0   4   2 1127.29   28.70
   0  -4   2 1111.19   25.10
   0  -4  -2 1159.58   29.30
   1  -4   2  587.44   17.60
   1   4  -2  577.74   17.40
  -1  -4  -2  555.74   17.80
  -1   4   2  591.54   19.90
   1  -4   2  567.64   17.00
   1   4  -2  581.04   17.20
  -1   4   2  567.94   20.00
  -1  -4  -2  539.95   14.50
  -1  -4  -2  585.64   18.60
  -1   4  -2  548.75   16.70
  -1   4  -2  568.04   19.40
  -1  -4   2  543.95   18.70
   1  -4  -2  552.44   20.50
   1  -4  -2  577.64   19.60
  -1  -4   2  578.04   17.70
  -1   4  -2  553.14   17.30
  -1  -4   2  560.64   14.70
   1   4   2  531.55   17.40
   1   4   2  569.44   14.00
  -2   4   2 2138.29   50.59
   2  -4   2 2142.99   47.60
   2  -4   2 2206.08   49.99
   2   4  -2 2240.78   49.10
   2   4  -2 2193.58   46.30
  -2   4   2 2236.28   51.79
  -2  -4  -2 2191.38   47.60
   2  -4   2 2175.98   50.39
   2   4   2 2183.08   47.90
  -2   4  -2 2137.89   49.10
  -2  -4   2 2142.89   45.80
   2  -4  -2 2057.39   50.79
   2  -4  -2 2137.29   50.99
  -2  -4   2 2245.88   46.70
  -3   4   2  216.28   14.60
  -3  -4  -2  184.08   13.60
  -3  -4  -2  208.08   11.20
   3   4  -2  214.68   11.10
   3  -4   2  225.78   12.40
   3  -4   2  241.88   15.30
  -3   4   2  218.68   15.70
   3  -4  -2  231.58   15.30
  -3   4  -2  195.08   14.20
  -3  -4   2  207.88   12.60
   3   4   2  202.28   12.20
  -3  -4   2  235.78   10.80
   4   4  -2  221.98   12.60
  -4  -4  -2  197.28   15.90
   4  -4   2  208.38   16.20
  -4   4   2  222.08   16.20
   4   4  -2  204.88   13.10
  -4  -4  -2  212.38   12.20
  -4  -4   2  214.78   14.80
  -4   4  -2  216.88   16.60
  -4   4  -2  209.58   16.80
  -4  -4   2  215.38   11.10
   4  -4  -2  237.28   17.10
   4  -4  -2  195.38   16.20
   4   4   2  183.98   12.90
  -5  -4  -2   12.70    7.90
   5   4  -2    5.90   10.30
  -5  -4  -2   -2.10   10.20
   5   4  -2   15.60    9.20
   5  -4   2    6.00   10.60
  -5   4   2    8.60   11.70
  -5   4   2   31.50   14.30
   5  -4  -2   15.40   11.00
  -5  -4   2    1.10    6.70
  -5   4  -2    1.50   11.50
  -5   4  -2    2.60   10.60
   5   4   2   -6.50    7.80
   5  -4  -2   12.40   11.60
   5   4   2   12.40   10.40
  -5  -4   2   11.50   11.20
  -6  -4  -2   26.50   13.60
   6  -4   2   31.20   14.40
  -6  -4  -2   38.20   10.10
  -6   4   2    4.00   10.30
   6   4  -2   12.70   10.50
   6   4  -2   29.30   10.60
  -6   4   2   36.60   12.00
  -6  -4   2   17.40   10.70
   6   4   2   29.70   12.30
  -6  -4   2   36.50    9.30
   6   4   2   37.70   12.00
   6  -4  -2   39.60   13.20
  -6   4  -2   24.90   13.40
  -6   4  -2   12.10   12.00
   7  -4   2  157.88   18.00
   7   4  -2  139.59   16.20
  -7   4   2  116.89   16.70
  -7  -4  -2  121.29   12.00
  -7  -4  -2  103.19   16.10
   7   4  -2  116.49   13.50
  -7   4   2  135.39   14.80
  -7  -4   2  132.39   11.90
  -7  -4   2  142.99   29.50
   7   4   2  122.49   14.30
  -7   4  -2  132.39   14.30
   7  -4  -2  123.09   16.40
  -7   4  -2  151.48   18.50
  -7   4  -2  109.79   17.40
   7   4   2  129.99   15.40
  -8   4   2    3.40   11.40
   8   4  -2    6.60   10.20
   8   4  -2   -7.80   10.60
  -8   4   2    1.00    9.00
  -8  -4  -2  -10.30    6.80
   8  -4   2    1.60   10.60
  -8  -4  -2    5.20   11.90
   8   4   2    2.20    9.80
   8   4   2   14.20   12.40
  -8   4  -2    4.40   12.20
  -8  -4   2    0.80    6.80
  -8   4  -2   -5.90    9.30
  -8   4  -2    8.70   13.10
  -8  -4   2   -3.00   10.90
  -9  -4  -2   10.20    8.60
  -9   4   2   11.80   13.20
   9   4  -2    3.50   11.50
   9   4  -2    9.90   13.50
   9  -4   2   26.30   15.90
  -9   4   2    1.40   10.50
  -9  -4  -2    3.70   12.60
  -9   4  -2   -3.80   13.10
   9   4   2    6.30   13.60
  -9   4  -2   10.00   11.40
   9   4   2   10.80   11.00
  -9   4  -2    3.90   13.30
  -9  -4   2    1.60   12.70
  -9  -4   2    4.10    8.30
   9  -4  -2   14.10   14.20
  10  -4   2   13.60   16.10
  10   4  -2  -12.40   10.40
 -10   4   2  -14.60   11.70
 -10  -4  -2   -4.20    9.50
  10   4  -2    2.50   11.60
 -10   4   2   24.40   13.90
 -10  -4  -2    6.20   15.30
 -10  -4   2   14.20   14.30
  10  -4  -2   10.70   14.60
 -10   4  -2   10.20   16.00
 -10  -4   2    7.10    9.30
  10   4   2    0.60   12.10
 -10   4  -2   -5.70    9.70
  10   4   2    9.60   15.30
 -10   4  -2   -1.90   14.40
 -11  -4  -2   -0.90    9.20
  11   4  -2  -10.50   14.20
  11  -4   2  -11.40   12.90
 -11   4   2   12.50   12.10
  11   4  -2    7.30   13.60
 -11   4   2  -11.20   13.50
 -11  -4  -2   -3.80   14.10
 -11   4  -2    1.60   15.20
  11   4   2  -14.30   13.10
 -11   4  -2   -6.40   12.30
 -11  -4   2   -2.90   12.30
  11  -4  -2    7.60   14.70
 -11  -4   2   -0.40    9.70
  11   4   2    3.90   12.60
 -11   4  -2    0.30   11.80
  12  -4   2   53.59   20.20
 -12  -4  -2   54.19   23.00
 -12   4   2   56.69   21.10
 -12   4   2   73.99   18.60
  12   4  -2   77.39   17.20
 -12  -4  -2   59.99   14.20
  12   4  -2   88.69   19.90
  12  -4  -2   51.39   18.50
 -12   4  -2   58.19   17.70
 -12   4  -2   61.29   22.40
 -12  -4   2   87.69   24.60
 -12   4  -2   40.90   22.00
 -12  -4   2   65.49   13.20
  12   4   2   55.09   18.90
  12   4   2   89.69   22.00
 -13  -4  -2  -22.30   17.30
  13  -4   2    6.10   14.50
 -13   4   2   26.40   15.20
  13   4  -2   -1.80   13.30
 -13  -4  -2   12.90   12.20
 -13   4   2   23.90   18.80
  13   4  -2   26.60   18.90
  13   4   2   16.10   15.30
 -13  -4   2   30.20   12.50
 -13   4  -2   13.00   12.90
 -13   4  -2   30.70   18.80
  13   4   2   22.90   26.70
 -13   4  -2   -9.00   16.90
  13  -4  -2   10.10   16.00
 -13  -4   2    0.30   15.70
 -14  -4  -2   12.10   15.70
 -14   4   2  -15.90   15.10
  14   4  -2   -2.20   13.60
  14   4  -2   26.20   16.30
 -14   4   2   30.70   18.60
  14   4   2    3.90   13.30
 -14  -4   2   11.10   11.20
 -14   4  -2    2.20   14.70
  14   4   2   -2.70   12.70
 -14   4  -2  -22.00   13.60
  14  -4  -2  -14.20   15.90
 -14  -4   2   11.70   16.00
 -15  -4  -2   61.29   22.20
 -15   4   2   55.59   30.70
  15   4  -2   53.39   19.30
  15   4   2   27.60   17.20
 -15   4  -2   30.00   30.60
 -15  -4   2   28.70   19.20
 -15   4  -2   32.80   28.20
 -16   4   2   -3.90   18.00
 -16  -4  -2   21.10   19.10
  16   4  -2   16.80   17.80
 -16  -4   2   19.90   21.00
 -16   4  -2   24.00   24.00
 -16   4  -2    9.00   20.10
  16   4   2   17.30   17.70
 -17   4   2  -16.00   18.50
  17   4  -2    3.70   14.20
 -17  -4  -2   13.30   19.20
 -17  -4   2  -20.80   18.20
  17   4   2    7.00   16.30
 -17   4  -2    8.00   19.00
 -17  -4   2   10.10   19.80
   0  -5  -2    2.30    4.10
   0   5  -2   -1.10    6.00
   0  -5  -2    2.10    9.10
   0  -5   2    3.20    5.70
   0  -5   2    4.00    5.90
   0   5  -2   -2.20    4.50
   0   5   2    0.60    7.40
   0   5  -2    3.50    8.40
   0  -5  -2  -17.00    6.50
   0   5   2   -5.90    7.70
   0  -5   2   -2.80    8.30
  -1   5   2  806.92   25.60
   1  -5   2  780.22   22.10
  -1  -5  -2  804.02   23.60
   1   5  -2  800.02   23.10
  -1  -5  -2  823.12   24.60
   1  -5   2  775.72   22.70
  -1  -5  -2  737.83   19.50
  -1   5   2  822.82   25.10
   1   5  -2  811.22   22.00
  -1  -5   2  832.72   23.70
  -1  -5   2  805.62   23.90
   1  -5  -2  781.02   21.10
  -1   5  -2  766.02   25.00
  -1   5  -2  778.12   22.60
  -1   5  -2  753.22   21.60
   1   5   2  750.22   23.00
  -1  -5   2  767.42   20.20
   1  -5  -2  796.82   24.90
   1  -5  -2  797.12   26.00
   1   5   2  810.22   19.40
   2   5  -2   11.50    6.80
  -2   5   2    0.60   10.70
   2  -5   2   14.20    8.50
   2  -5   2   11.20    8.70
  -2  -5  -2    7.30    6.80
  -2   5   2    5.20    9.20
   2  -5   2    8.40    6.20
  -2  -5  -2    5.10    7.60
   2   5  -2   11.40    6.40
  -2  -5   2    6.40    5.30
   2  -5  -2   14.10    8.80
   2   5   2    1.10    6.80
  -2   5  -2    7.50    7.90
  -2   5  -2   -3.40   10.30
   2   5   2    8.00    4.60
  -2  -5   2    0.90    7.40
   2  -5  -2   11.40   10.20
   3  -5   2  -11.80    8.50
  -3   5   2   -7.40   11.20
   3   5  -2   -4.30    5.90
   3   5  -2   -5.70    7.90
   3  -5   2    6.60    6.60
  -3   5   2    3.70    9.70
  -3  -5  -2    3.80    6.70
  -3  -5   2    0.70    6.60
   3  -5  -2   -4.20    8.50
  -3   5  -2   18.70    9.70
  -3   5  -2    9.80   10.90
   3  -5  -2    5.70    9.70
   3   5   2    1.20    5.70
   3   5   2    0.60    7.10
  -3  -5   2   -7.20    7.20
   4   5  -2  240.68   13.70
  -4  -5  -2  220.48   13.10
  -4   5   2  219.58   18.10
  -4   5   2  224.78   16.90
   4  -5   2  235.38   17.20
   4  -5   2  211.58   14.40
  -4  -5  -2  229.68   16.70
  -4  -5   2  240.68   12.60
   4   5   2  217.18   14.10
   4  -5  -2  231.08   17.50
  -4   5  -2  215.08   16.70
  -4  -5   2  227.58   15.30
  -5  -5  -2  192.58   17.90
   5  -5   2  219.28   18.30
  -5   5   2  225.78   18.20
   5   5  -2  244.68   14.90
  -5  -5  -2  216.28   13.60
   5   5  -2  222.58   14.70
  -5  -5   2  227.08   16.60
  -5   5  -2  214.88   18.20
  -5  -5   2  226.08   13.10
   5  -5  -2  186.88   17.70
   5  -5  -2  209.18   18.40
   6  -5   2  165.18   16.90
  -6   5   2  176.48   18.40
   6   5  -2  162.58   14.80
  -6  -5  -2  169.58   12.70
  -6   5   2  163.88   17.50
  -6  -5  -2  175.78   17.70
   6   5  -2  165.68   13.90
   6   5   2  174.98   14.90
  -6   5  -2  177.08   17.60
  -6  -5   2  168.08   16.10
  -6  -5   2  173.68   12.10
   6  -5  -2  173.18   18.10
  -7  -5  -2  110.69   17.10
  -7   5   2  107.09   16.70
  -7  -5  -2  121.49   11.70
   7   5  -2  112.59   13.40
  -7   5   2  120.49   16.50
  -7   5   2  105.89   13.90
   7  -5   2  103.59   16.00
   7   5  -2   87.69   14.10
   7   5   2   96.79   14.00
  -7  -5   2  113.69   17.60
  -7   5  -2   95.39   16.50
   7  -5  -2   96.59   16.10
  -7   5  -2  113.79   14.50
  -7  -5   2  105.89   11.10
   7   5   2   90.49   13.60
  -7   5  -2  118.49   17.10
   8   5  -2   85.59   14.80
   8  -5   2   64.89   14.40
  -8   5   2   77.49   17.70
  -8  -5  -2   69.19   11.30
   8   5  -2   43.30   13.50
  -8  -5  -2   91.29   19.50
  -8   5   2   58.59   13.30
  -8   5  -2   78.19   13.40
  -8  -5   2   70.59   16.70
   8   5   2   64.89   14.30
  -8   5  -2   71.39   18.40
   8   5   2   65.19   13.30
  -8  -5   2   76.29   10.80
   8  -5  -2   81.79   15.70
  -8   5  -2   77.49   19.90
  -9  -5  -2  204.88   16.30
   9   5  -2  206.08   19.20
  -9   5   2  185.18   21.90
   9   5  -2  215.18   20.60
   9  -5   2  214.08   22.00
  -9  -5  -2  199.98   22.40
  -9   5   2  231.48   20.10
  -9  -5   2  205.38   15.40
   9  -5  -2  209.28   21.90
   9   5   2  223.48   19.90
  -9  -5   2  241.28   22.10
  -9   5  -2  203.88   23.90
  -9   5  -2  253.67   21.10
   9   5   2  246.68   21.80
  -9   5  -2  194.58   22.60
  10   5  -2   38.70   14.70
 -10   5   2   22.30   16.10
  10   5  -2   39.30   16.60
 -10   5   2   65.59   16.20
  10  -5   2   34.10   17.40
 -10  -5  -2   57.19   14.10
 -10  -5  -2   60.49   19.70
  10   5   2   79.89   19.40
 -10  -5   2   54.89   11.60
  10   5   2   66.09   17.10
 -10   5  -2   56.69   16.20
 -10   5  -2   24.30   17.30
  10  -5  -2   28.60   15.30
 -10  -5   2   80.79   20.50
 -10   5  -2   25.90   17.30
 -11   5   2   32.80   15.80
  11   5  -2   28.20   15.30
  11   5  -2    7.50   16.20
 -11  -5  -2   53.99   13.90
  11  -5   2   27.50   16.60
 -11  -5  -2   38.10   19.50
 -11   5   2   16.90   17.30
  11   5   2   32.10   16.60
 -11  -5   2   50.09   13.50
 -11   5  -2   29.10   17.60
 -11  -5   2   50.39   18.80
 -11   5  -2   32.60   19.60
  11  -5  -2   38.40   16.30
  11   5   2   32.30   15.70
 -11   5  -2   49.30   17.40
  12   5  -2   97.09   19.60
 -12   5   2   91.29   17.20
  12   5  -2   78.69   18.10
 -12  -5  -2  124.79   15.50
  12  -5   2   94.59   20.50
 -12  -5  -2  110.69   21.50
 -12   5   2   99.69   22.20
  12   5   2   84.89   18.80
 -12  -5   2  126.69   15.10
  12   5   2  104.69   18.40
 -12   5  -2  100.29   21.90
 -12  -5   2   95.99   20.00
  12  -5  -2   97.69   19.50
 -12   5  -2  120.89   35.20
 -12   5  -2  105.29   27.60
 -13  -5  -2    0.80   14.40
  13  -5   2    0.70   14.70
  13   5  -2   -9.20   15.10
 -13   5   2   22.00   13.60
  13   5  -2   -9.40   11.40
 -13   5   2   -5.10   16.50
 -13  -5  -2    9.90   11.70
 -13   5  -2  -16.70   17.80
 -13  -5   2   22.00   10.80
 -13  -5   2   28.10   17.70
  13  -5  -2   23.10   16.50
 -13   5  -2   -1.60   18.80
  13   5   2   10.60   15.90
 -13   5  -2   -1.50   11.90
  13   5   2   22.90   17.30
  14   5  -2    8.00   15.70
 -14   5   2  -16.80   16.30
  14   5  -2   25.40   16.30
 -14  -5  -2  -20.60   15.60
 -14  -5   2    7.40   16.40
 -14  -5   2   17.00   11.50
  14   5   2   -1.50   11.50
  14   5   2   32.20   16.90
 -14   5  -2    8.30   16.50
 -15   5   2    9.90   17.30
 -15  -5  -2   37.70   20.30
 -15   5  -2    4.30   17.90
  15   5   2   43.10   27.90
 -15  -5   2   13.80   18.70
  16   5  -2   46.50   21.40
 -16   5   2   48.80   25.60
 -16  -5  -2   85.79   26.60
 -16  -5   2   94.09   31.20
 -16   5  -2   36.30   26.30
  16   5   2   55.59   20.60
 -17   5   2   26.10   22.90
  17   5  -2   21.60   18.80
 -17  -5  -2   39.70   21.50
  17   5   2    1.20   16.70
 -17   5  -2   26.30   23.50
 -17  -5   2   16.10   18.10
   0  -6   2   23.10   10.10
   0  -6   2   24.60    7.60
   0   6   2   12.90    9.40
   0  -6  -2   21.00    9.10
   0   6  -2   17.30   10.10
   0  -6  -2   14.80   10.60
   0   6  -2   13.90    6.50
   0   6   2   13.90    8.80
   0   6  -2    3.20    7.00
   0  -6  -2   15.00    5.40
   0  -6   2   11.10    7.00
  -1  -6  -2    3.70    9.30
   1  -6   2    6.70    7.80
   1   6  -2    6.50    5.90
  -1   6   2    7.70   10.10
  -1   6   2  -10.10    9.30
  -1  -6  -2    3.40    8.60
  -1  -6  -2    6.30    5.70
   1  -6   2    0.70    5.80
   1  -6   2    8.20    9.50
   1   6  -2    2.70    7.60
  -1  -6   2   10.50    7.10
   1  -6  -2    4.00    5.40
  -1  -6   2   -8.70    9.00
   1  -6  -2   12.70   11.10
  -1  -6   2   -0.40    7.40
  -1   6  -2    6.10    6.10
   1   6   2    7.10    7.80
   1   6   2    9.40    5.40
   1  -6  -2    3.90    8.60
  -1   6  -2    2.30   10.70
   1   6   2   -1.50    6.30
  -1   6  -2    7.30    7.80
  -2   6   2   72.99   14.10
   2   6  -2   61.39    8.50
   2  -6   2   94.59    9.50
   2   6  -2   86.39   10.30
  -2  -6  -2   95.09   11.20
  -2  -6  -2   69.49   10.30
   2  -6   2   88.19   11.40
  -2  -6  -2   80.39    9.80
   2  -6  -2   79.69    9.30
   2  -6  -2   62.79   13.30
  -2  -6   2   80.09    8.30
  -2   6  -2   85.09   14.00
  -2  -6   2   71.59   10.90
  -2   6  -2   92.19   10.90
   2   6   2   75.99    6.90
  -2  -6   2   69.09   11.60
   2   6   2   86.09   10.10
   3  -6   2 1316.67   38.50
   3   6  -2 1263.57   34.60
   3   6  -2 1288.67   33.50
  -3  -6  -2 1272.07   33.70
  -3   6   2 1319.47   40.30
  -3  -6  -2 1184.98   33.70
  -3   6   2 1293.87   38.10
   3  -6   2 1233.88   34.20
   3  -6   2 1289.47   39.10
   3  -6  -2 1251.67   39.00
  -3  -6   2 1335.57   34.20
   3   6   2 1266.67   34.70
  -3  -6   2 1232.08   33.30
  -3   6  -2 1237.28   38.80
   3  -6  -2 1248.48   38.70
   3   6   2 1283.27   30.40
  -3   6  -2 1320.77   36.90
   4   6  -2  174.18   12.60
   4  -6   2  181.98   16.50
   4  -6   2  198.68   13.60
  -4   6   2  205.18   25.60
   4   6  -2  180.18   14.30
  -4  -6  -2  166.78   12.20
  -4  -6  -2  164.48   15.10
   4   6   2  162.98   11.60
  -4  -6   2  160.28   13.80
  -4  -6   2  181.08   12.40
  -4   6  -2  156.58   16.90
  -4   6  -2  199.28   16.00
   4  -6  -2  152.58   15.70
   5   6  -2  125.09   14.80
  -5  -6  -2  179.58   17.60
   5   6  -2  173.68   19.50
   5  -6   2  146.49   16.40
  -5   6   2  125.29   15.20
   5  -6   2  152.78   13.80
  -5   6   2  118.69   16.20
  -5  -6  -2  148.19   12.10
   5   6   2  151.98   13.50
   5  -6  -2  157.28   16.60
  -5  -6   2  131.69   11.10
   5  -6  -2  129.99   16.30
  -5  -6   2  119.79   13.80
  -5   6  -2  127.69   17.20
  -6   6   2  103.39   15.20
  -6  -6  -2   96.79   11.00
  -6  -6  -2  120.59   16.10
   6   6  -2   98.69   12.00
  -6   6   2  138.79   17.20
   6  -6   2  117.89   16.20
  -6  -6   2  114.09   14.20
   6   6   2  117.99   13.40
   6  -6  -2  119.19   16.50
  -6  -6   2  115.89   10.80
  -6   6  -2   99.09   15.70
   6  -6  -2  110.99   15.50
  -7  -6  -2  724.73   33.60
   7  -6   2  670.63   32.90
  -7  -6  -2  766.12   28.20
  -7   6   2  684.83   33.00
  -7   6   2  638.64   32.30
   7   6  -2  721.13   28.70
   7   6  -2  698.13   27.80
   7   6   2  728.13   30.10
  -7   6  -2  731.63   34.10
  -7  -6   2  714.73   25.00
   7  -6  -2  586.24   45.60
  -7  -6   2  673.73   30.70
   8   6  -2  141.49   15.90
  -8  -6  -2  141.19   19.20
  -8   6   2  130.09   18.30
  -8   6   2  130.39   20.10
  -8   6   2  124.09   15.90
   8   6  -2  114.19   15.00
  -8  -6  -2  133.79   13.50
   8  -6   2  116.79   17.70
   8  -6  -2  101.79   18.30
  -8   6  -2  127.39   16.20
   8   6   2  137.79   16.70
  -8  -6   2  125.89   17.30
  -8  -6   2  141.59   12.90
  -8   6  -2  106.29   18.00
  -9   6   2  -11.50   11.80
  -9   6   2   -5.80   14.50
   9   6  -2    3.50   12.60
  -9   6   2   -0.50   11.20
  -9  -6  -2   -1.50   12.70
  -9  -6  -2    7.90    9.00
   9   6  -2   -0.90   10.80
   9  -6   2   18.00   14.20
  -9   6  -2   17.30   13.70
   9  -6  -2    7.80   14.70
   9   6   2    9.40   12.20
  -9  -6   2    2.50   13.90
   9   6   2   18.10   13.10
  -9  -6   2    4.90    8.70
  -9   6  -2   10.70   17.00
 -10   6   2  198.38   24.10
  10   6  -2  180.38   19.90
 -10  -6  -2  170.28   16.40
 -10   6   2  200.78   24.00
  10   6  -2  170.48   20.00
 -10  -6  -2  184.18   23.50
  10  -6   2  191.58   22.90
 -10   6   2  209.68   21.40
 -10   6  -2  176.68   20.50
  10   6   2  162.28   20.40
 -10  -6   2  199.68   16.50
 -10   6  -2  209.38   23.80
 -10  -6   2  150.88   21.00
  10  -6  -2  206.98   23.20
  10   6   2  224.28   21.20
  11   6  -2  187.68   22.00
  11  -6   2  202.38   25.00
  11   6  -2  220.28   23.20
 -11  -6  -2  219.68   18.20
 -11   6   2  197.48   25.10
 -11   6   2  234.38   22.30
 -11   6   2  188.28   25.10
 -11  -6  -2  177.88   24.60
 -11   6  -2  174.18   24.10
  11  -6  -2  212.98   25.70
  11   6   2  192.38   21.60
 -11  -6   2  214.28   17.20
  11   6   2  212.08   22.90
 -11  -6   2  178.98   23.00
 -11   6  -2  222.08   22.00
 -12   6   2   47.60   18.90
 -12  -6  -2   40.50   17.20
 -12   6   2    7.80   18.40
  12   6  -2   28.00   15.90
 -12   6   2   39.90   16.80
  12   6  -2   75.89   17.40
  12  -6   2   45.30   28.60
 -12  -6  -2    8.60   17.00
 -12  -6   2   -3.40   13.60
 -12   6  -2   29.00   20.00
  12   6   2   17.40   12.70
  12  -6  -2   -2.20   20.10
 -12   6  -2   17.10   14.60
  12   6   2   13.50   15.00
 -12  -6   2   29.60   12.50
  13   6  -2   16.30   17.00
 -13   6   2   -5.30   16.90
 -13  -6  -2    0.20   13.90
  13   6  -2   -8.20   14.30
  13  -6   2   21.10   16.40
 -13   6   2    0.60   10.50
 -13  -6  -2   17.80   10.80
 -13   6   2   -2.00   16.00
 -13   6  -2   38.40   20.50
  13   6   2   17.40   15.00
 -13   6  -2  -25.00   12.70
 -13  -6   2    0.00   15.70
  13  -6  -2   -1.40   13.80
 -13  -6   2   -2.00   10.70
  13   6   2    4.50   15.20
 -14   6   2   10.60   20.20
 -14   6   2    5.50   16.30
  14   6  -2   15.10   14.90
 -14  -6  -2    2.90   17.20
  14   6  -2    8.50   14.70
 -14  -6   2    4.40   10.80
 -14   6  -2    9.20   17.00
  14   6   2    8.40   16.00
  14   6   2   -0.20   14.50
 -14  -6   2  -12.30   18.40
 -15   6   2   20.10   19.30
  15   6  -2    7.60   12.90
 -15  -6  -2   -1.40   15.90
 -15   6   2    7.10   19.40
 -15   6  -2   -7.70   13.50
 -15  -6   2   17.40   14.60
  15   6   2   23.20   17.10
 -16  -6  -2   66.99   23.80
 -16   6   2   40.10   24.80
  16   6  -2   47.90   19.80
 -16   6   2   15.90   22.70
 -16  -6   2   15.80   16.90
  16   6   2   61.19   22.10
 -16   6  -2  108.89   29.90
   0  -7   2   -5.10    6.50
   0  -7  -2   -5.60    8.70
   0  -7  -2   -3.40    5.40
   0   7  -2   -1.40    6.50
   0   7   2   -5.20    9.90
   0   7  -2    8.90    8.20
   0  -7   2   15.60    8.40
   0   7  -2    0.70    9.90
   0  -7   2   -5.50   10.50
   0   7   2   -0.40    9.10
   0  -7  -2    0.50   11.00
   1  -7   2    0.80   10.70
  -1  -7  -2    7.50    6.10
  -1   7   2   -1.30   10.10
  -1  -7  -2    3.80    9.70
  -1  -7  -2   15.20   10.80
   1   7  -2   -3.20    6.10
   1   7  -2   -3.70    8.00
   1  -7   2   -3.90    5.70
   1  -7   2   -8.10    7.80
  -1   7   2   -6.50   10.10
  -1  -7   2    2.70    7.30
  -1   7  -2    2.60    7.50
   1   7   2   -0.30    8.20
   1  -7  -2   -7.80   11.60
   1   7   2    1.30    5.30
  -1  -7   2   -8.90    7.10
  -1  -7   2   -4.50   10.20
  -1   7  -2   -0.60   11.00
   1  -7  -2  -22.20    8.00
   1   7   2   15.00    8.30
   1  -7  -2    2.80    5.60
  -1   7  -2   -4.30    8.20
   2   7  -2   43.90    9.10
  -2  -7  -2   62.09   11.30
   2  -7   2   56.89    8.90
   2   7  -2   55.39    8.50
   2  -7   2   58.09   11.00
  -2   7   2   68.19   12.10
  -2  -7  -2   62.99   11.30
  -2  -7  -2   43.20    9.40
  -2   7   2   48.40   14.80
   2  -7  -2   45.40    8.30
   2  -7  -2   67.39   15.10
  -2  -7   2   38.40   12.50
   2   7   2   47.90    6.50
  -2  -7   2   43.80    8.30
  -2   7  -2   54.69   10.10
   2   7   2   53.99    9.90
  -2   7  -2   63.09   13.90
   2  -7  -2   62.69   13.10
  -2  -7   2   52.89   12.40
   3   7  -2    2.70    7.00
   3  -7   2    9.30   10.10
  -3   7   2   -5.50   12.20
   3  -7   2   -1.50    6.80
  -3  -7  -2   16.50    9.80
  -3   7   2  -10.80   11.30
  -3  -7  -2   52.49   11.80
   3   7  -2    4.00    7.20
   3  -7   2    9.60   10.00
  -3  -7   2    4.40    9.30
   3  -7  -2    3.60    7.20
   3  -7  -2   -1.60   11.30
   3  -7  -2   -1.30    8.50
  -3  -7   2    4.50    7.40
   3   7   2   16.60    8.40
  -3  -7   2   -4.40    7.10
   3   7   2    5.00    5.60
  -3   7  -2    5.20   12.40
  -3   7  -2    4.70   10.00
  -4  -7  -2   -0.30   10.00
   4  -7   2    9.50   10.60
  -4   7   2   -6.30   13.00
  -4   7   2  -15.80    8.70
  -4  -7  -2    7.50    8.30
   4   7  -2    0.60    9.80
   4  -7   2   12.90    7.90
   4   7  -2   -5.90    7.70
  -4   7  -2   -0.80    9.20
  -4  -7   2    4.40    8.10
   4   7   2    2.20    7.60
  -4  -7   2    7.00    8.90
   4  -7  -2    3.60   10.10
   4   7   2   -1.20    6.00
  -4   7  -2   24.10   14.80
  -5  -7  -2   38.10    8.80
   5   7  -2   39.90   10.80
  -5  -7  -2   27.90   13.00
  -5   7   2   36.30   13.70
   5   7  -2   35.90   10.50
  -5   7   2   38.30   16.00
   5  -7   2   43.20   10.60
   5  -7   2   25.20   11.80
   5  -7  -2   28.10   13.80
   5   7   2   37.40    9.70
  -5  -7   2   48.10   10.20
  -5  -7   2   33.90   11.70
  -5   7  -2   24.80   12.10
   5   7   2   39.80   11.50
   5  -7  -2   53.99   14.80
  -5   7  -2   44.80   16.70
  -6   7   2   -4.80   10.10
   6  -7   2   10.10    9.80
   6  -7   2    0.70   11.40
  -6  -7  -2    9.80   11.80
  -6  -7  -2   -2.20    7.90
  -6   7   2    1.00   13.90
   6   7  -2   10.80    9.10
   6   7  -2   11.70   10.20
   6  -7  -2  -10.10   10.70
  -6  -7   2   13.70   11.30
   6   7   2   -1.70    7.70
   6  -7  -2   -8.10   10.90
  -6   7  -2   13.10   14.00
  -6  -7   2    6.90    7.20
  -6   7  -2    7.40   11.70
   6   7   2    7.80    9.10
   7  -7   2  140.79   22.10
  -7   7   2  127.29   18.90
  -7   7   2   98.79   16.90
  -7  -7  -2  130.19   17.40
  -7  -7  -2  143.09   13.10
   7   7  -2  136.79   14.90
   7  -7  -2  135.19   18.30
  -7   7  -2  126.69   18.00
  -7  -7   2  135.19   12.40
   7   7   2  144.19   15.80
  -7  -7   2  137.89   16.30
   8  -7   2   42.90   15.70
  -8  -7  -2   53.39   11.00
  -8   7   2   57.29   18.70
  -8   7   2   29.60   16.00
  -8  -7  -2   78.39   20.10
   8   7  -2   63.99   15.00
  -8  -7   2   51.09   16.50
   8  -7  -2   29.10   15.90
   8   7   2   53.29   15.90
  -8  -7   2   53.79   12.00
  -8   7  -2   44.50   18.60
   9  -7   2   72.99   21.00
  -9  -7  -2   47.00   11.80
  -9   7   2   47.30   19.30
   9   7  -2   25.40   13.50
  -9   7   2   41.80   18.10
  -9  -7  -2   43.60   17.10
  -9   7   2   52.09   17.40
  -9   7  -2   49.70   16.40
   9   7   2   41.60   15.50
  -9  -7   2   46.00   16.90
  -9   7  -2   34.40   17.40
  -9  -7   2   38.80   11.70
   9  -7  -2   58.69   18.20
 -10  -7  -2   24.60   16.80
 -10  -7  -2   24.90   11.60
  10   7  -2   -2.20   11.90
 -10   7   2   -9.20   14.60
 -10   7   2   23.00   15.20
 -10   7   2   13.70   17.70
  10  -7   2   14.60   14.60
  10   7  -2    9.70   12.20
 -10  -7   2    1.50    8.90
 -10   7  -2  -10.50   13.80
  10  -7  -2   -1.30   13.20
 -10  -7   2   25.60   16.60
  10   7   2   10.20   13.90
 -10   7  -2   23.20   14.10
 -11   7   2  121.99   19.10
 -11  -7  -2  132.99   15.50
 -11   7   2  128.09   23.60
 -11  -7  -2  128.69   21.90
  11   7  -2  136.19   18.70
 -11   7   2  119.99   22.40
  11   7  -2   95.39   18.30
  11  -7   2  118.79   20.80
 -11  -7   2  135.49   15.00
  11   7   2  100.39   18.60
 -11   7  -2  122.89   19.70
  11  -7  -2  119.69   22.20
 -11   7  -2  145.49   23.10
 -11  -7   2  131.39   20.80
  12   7  -2   28.30   14.50
 -12  -7  -2    2.50   15.90
 -12   7   2   16.80   13.90
 -12   7   2   -8.00   17.60
 -12   7   2   14.90   19.60
  12  -7   2   22.40   17.60
 -12  -7  -2    8.90    9.50
  12   7  -2   13.40   14.60
  12   7   2    7.30   15.10
  12  -7  -2   -6.40   12.90
 -12  -7   2    2.70    8.10
 -12   7  -2    6.60   17.10
 -12  -7   2   -5.50   14.00
 -12   7  -2  -18.30   11.20
  13   7  -2   34.50   16.50
 -13  -7  -2   57.09   14.70
 -13  -7  -2   66.69   37.40
  13   7  -2   52.19   18.50
 -13   7   2   11.90   16.10
 -13   7   2   47.60   24.50
  13  -7   2   29.20   18.90
 -13  -7   2   46.70   13.10
 -13  -7   2   23.20   18.70
  13   7   2   52.79   20.40
 -13   7  -2   66.49   27.50
 -14   7   2   28.00   20.80
 -14   7   2   16.80   22.10
  14   7  -2  -13.70   11.20
  14   7  -2   -7.40   14.00
 -14  -7  -2   29.70   17.60
 -14   7  -2   12.40   18.30
 -14  -7   2   24.70   24.60
 -14  -7   2   20.40   10.80
  14   7   2    2.70   14.10
 -15  -7  -2    1.00   21.50
 -15   7   2  -11.60   17.60
 -15   7   2    7.80   19.10
  15   7  -2   -3.80   12.70
  15   7   2   -8.40   16.60
 -15   7  -2   -4.70   19.30
 -15  -7   2   -1.10   14.40
 -16   7   2   20.70   23.70
 -16  -7  -2   13.90   20.60
  16   7  -2   37.40   18.30
 -16   7   2   58.29   23.60
  16   7   2   14.00   18.20
 -16  -7   2   -5.60   13.40
 -16   7  -2   27.70   21.50
   0  -8   2   80.39   14.50
   0   8  -2   58.29   12.00
   0   8  -2   80.29    9.40
   0   8   2  101.89   12.40
   0  -8  -2   86.99    8.30
   0  -8  -2   68.29   11.20
   0  -8   2   63.39    9.40
   0   8  -2   58.79    8.70
   0  -8   2   57.79   13.40
   0  -8  -2  123.09   14.60
   0   8   2   92.59   12.60
   1  -8   2  246.68   13.70
  -1  -8  -2  220.78   12.20
   1  -8   2  214.78   16.80
   1   8  -2  240.38   13.10
  -1   8   2  245.08   17.60
   1   8  -2  246.58   15.70
  -1   8   2  240.58   16.60
  -1  -8  -2  259.57   17.40
  -1  -8  -2  218.98   15.20
   1  -8   2  255.27   14.90
  -1  -8   2  227.68   15.00
  -1  -8   2  233.48   16.10
   1   8   2  221.88   11.90
  -1   8  -2  272.47   15.00
   1  -8  -2  221.78   11.80
   1   8   2  239.88   14.40
  -1  -8   2  235.58   13.00
   1   8   2  250.77   15.90
  -1   8  -2  229.98   14.20
   1  -8  -2  225.68   15.90
  -1   8  -2  240.68   17.90
   1  -8  -2  235.68   17.50
  -2  -8  -2  114.99   13.30
   2   8  -2  123.29   10.50
   2  -8   2   89.89   10.00
   2  -8   2  109.39   12.90
  -2   8   2  119.59   14.30
  -2   8   2   97.39   14.40
  -2  -8  -2   88.99   10.30
   2   8  -2  116.59   11.60
  -2  -8  -2   82.79   11.30
   2  -8  -2  132.19   13.80
  -2  -8   2  105.39   13.60
   2   8   2  114.89   11.90
  -2   8  -2  119.49   12.10
  -2   8  -2  119.19   20.40
   2   8   2  139.39    9.20
   2  -8  -2   98.99    9.70
  -2  -8   2  110.39   13.50
  -2  -8   2   98.69   10.20
   2  -8  -2  111.69   14.60
   3  -8   2  196.98   13.50
   3  -8   2  233.48   17.60
  -3   8   2  232.18   17.60
   3   8  -2  219.98   13.20
   3   8  -2  229.98   14.50
  -3  -8  -2  214.18   13.90
  -3  -8  -2  211.68   15.30
   3  -8   2  202.38   16.50
  -3   8   2  228.18   19.00
   3   8   2  221.58   15.00
  -3  -8   2  229.28   12.30
   3  -8  -2  248.18   18.30
  -3  -8   2  225.08   15.60
   3   8   2  200.48   10.50
  -3   8  -2  227.98   15.60
  -3   8  -2  228.98   18.90
   3  -8  -2  220.38   14.20
   3  -8  -2  224.48   18.20
   4   8  -2  411.66   18.90
   4   8  -2  399.36   19.10
  -4  -8  -2  436.36   20.50
   4  -8   2  399.16   22.90
   4  -8   2  441.56   20.00
   4  -8   2  411.16   23.20
  -4  -8  -2  409.86   19.00
  -4   8   2  417.46   22.70
  -4  -8  -2  395.56   21.10
  -4   8   2  401.56   24.60
  -4  -8   2  401.96   16.40
  -4  -8   2  407.46   19.90
   4  -8  -2  389.76   23.20
   4  -8  -2  405.46   19.70
  -4  -8   2  423.16   19.60
   4   8   2  408.86   15.50
   4   8   2  387.16   19.70
  -4   8  -2  404.16   24.20
  -5  -8  -2   -1.50    9.80
  -5   8   2   -2.70   13.30
   5   8  -2    5.90    8.30
  -5  -8  -2    7.30    8.90
   5  -8   2    3.10   11.00
   5  -8   2   -0.90    6.30
  -5   8   2   32.60   13.70
   5   8  -2    1.60    7.90
  -5   8  -2   -3.90   12.60
   5   8   2   16.50   10.40
   5   8   2   -2.90    6.30
   5  -8  -2    7.70   10.60
  -5  -8   2    7.60    8.20
  -5   8  -2    0.40   11.00
  -5  -8   2   -2.40    9.80
  -6  -8  -2  146.89   18.00
  -6   8   2  170.48   20.50
   6  -8   2  139.19   18.40
  -6   8   2  177.28   18.40
   6   8  -2  166.78   16.10
   6   8  -2  174.08   15.20
   6  -8   2  155.18   14.40
  -6  -8  -2  173.48   14.40
  -6  -8   2  164.38   13.80
  -6   8  -2  151.98   19.30
   6  -8  -2  140.39   18.20
  -6  -8   2  149.49   16.40
   6  -8  -2  139.09   17.70
   6   8   2  141.89   14.70
   6   8   2  154.78   13.40
  -6   8  -2  172.28   17.80
  -7  -8  -2    2.90    8.40
  -7   8   2    8.00   11.90
   7  -8   2    1.70    8.70
  -7   8   2  -10.00   14.90
   7   8  -2    1.50    9.80
   7  -8   2   -6.80   10.20
   7   8  -2    0.40   10.20
  -7  -8  -2    9.10   12.00
  -7  -8   2   24.80   14.30
  -7   8  -2    2.20   13.90
  -7  -8   2    1.30    7.90
   7   8   2   -7.60    8.60
  -7   8  -2    3.40   14.00
   7  -8  -2    9.80   12.40
   7   8   2    5.90   10.80
   8   8  -2  206.28   20.70
   8   8  -2  211.68   19.00
   8  -8   2  198.38   22.40
  -8  -8  -2  237.68   23.40
  -8   8   2  201.48   23.90
  -8   8   2  213.48   22.10
  -8  -8  -2  235.88   17.60
   8  -8  -2  205.98   22.20
  -8  -8   2  207.08   15.70
  -8   8  -2  247.78   23.80
  -8   8  -2  240.28   24.50
  -8  -8   2  219.48   20.70
   8   8   2  237.68   20.10
  -9   8   2   37.60   20.10
  -9  -8  -2    2.00   14.20
  -9   8   2   -0.20   11.90
  -9  -8  -2    6.40    9.50
   9   8  -2    0.40   12.40
   9  -8   2   -2.40   12.50
  -9   8   2   17.80   17.90
  -9   8  -2    2.10   14.60
   9   8   2   -6.00   12.10
  -9  -8   2    5.20   14.20
  -9   8  -2   18.60   18.40
  -9  -8   2    3.90    9.40
   9  -8  -2   33.30   16.40
 -10  -8  -2   20.90   10.70
 -10   8   2   19.60   15.00
 -10   8   2   21.10   20.60
  10   8  -2    4.20   13.10
 -10  -8  -2   10.20   16.80
  10  -8   2    5.40   14.00
 -10   8   2   16.80   16.20
  10  -8  -2   17.70   15.60
 -10   8  -2    6.40   14.70
 -10   8  -2   23.20   18.60
 -10  -8   2   16.30   15.50
  10   8   2    7.70   14.10
 -10  -8   2   21.80   11.00
 -11   8   2  103.49   18.50
 -11   8   2  102.99   25.00
 -11   8   2   99.79   20.80
 -11  -8  -2  103.69   20.80
  11  -8   2   80.59   18.50
 -11  -8  -2  109.99   14.60
  11   8  -2   94.29   18.10
 -11   8  -2   99.49   21.60
  11   8   2   97.79   18.90
 -11  -8   2  107.99   14.80
 -11   8  -2  109.79   18.80
  11  -8  -2   85.79   31.50
 -11  -8   2   85.89   17.80
  12   8  -2  -12.20   15.40
 -12  -8  -2   41.30   19.60
 -12  -8  -2    1.00    7.70
  12  -8   2   44.20   20.40
 -12   8   2   -4.30   11.10
 -12   8   2   19.40   19.00
 -12  -8   2    2.90    9.70
 -12   8  -2    9.00   13.40
  12   8   2    0.10   13.00
  12  -8  -2   19.90   16.50
 -12  -8   2   15.60   15.90
  13   8  -2    9.40   14.10
 -13   8   2    3.90   18.80
 -13   8   2    6.50   14.90
 -13  -8  -2    0.00   15.20
  13   8   2   16.90   15.50
 -13  -8   2   20.70   12.00
 -13   8  -2   16.50   20.30
 -13  -8   2   14.10   17.80
 -14   8   2   28.20   20.00
 -14   8   2   14.50   28.80
 -14  -8  -2   14.80   15.80
 -14  -8   2   13.10   13.70
 -14   8  -2   73.29   26.10
 -14  -8   2   26.40   20.20
  14   8   2   39.90   20.50
  15   8  -2   14.90   16.80
 -15  -8  -2   38.10   19.90
 -15   8   2   14.70   18.10
  15   8   2   26.90   17.70
 -15   8  -2    4.60   23.10
 -15   8  -2    9.60   20.50
 -15  -8   2   -8.60   16.30
 -16  -8  -2   28.90   21.90
 -16   8   2   -6.70   19.60
 -16   8   2    6.40   22.00
  16   8  -2   11.60   18.90
 -16   8  -2   10.50   18.00
 -16   8  -2   22.60   23.40
 -16  -8   2   19.10   16.50
  16   8   2   21.60   19.60
   0  -9   2   -1.00    6.70
   0   9  -2   -3.20    9.50
   0  -9  -2    1.40    5.30
   0   9   2   -0.30    9.60
   0  -9   2    5.80    8.30
   0  -9  -2   -5.70    7.20
   0   9   2   -5.80    8.90
   0  -9   2    0.50   10.60
   0  -9  -2   -1.50   11.60
   0   9  -2    2.70    7.00
   0   9  -2   -7.90    7.60
  -1   9   2   60.49   12.80
   1   9  -2   62.69   11.50
   1  -9   2   52.39    9.90
   1  -9   2   49.50    8.70
   1  -9   2   70.19   15.30
   1   9  -2   47.90    8.00
  -1   9   2   46.80   12.30
  -1  -9  -2   57.19    8.80
  -1  -9  -2   56.19   12.90
  -1  -9  -2   37.80   11.10
  -1   9  -2   39.80   10.10
  -1   9  -2   55.49   10.10
  -1  -9   2   72.59   14.20
  -1  -9   2   58.69    9.00
   1  -9  -2   54.39   15.20
   1   9   2   52.29    8.30
   1  -9  -2   60.09   11.10
   1  -9  -2   57.39    8.00
  -1  -9   2   49.99   10.50
  -1   9  -2   57.49   13.00
   1   9   2   71.29   11.60
  -2  -9  -2   70.89   10.20
  -2   9   2   91.79   14.30
   2  -9   2  110.49   12.70
   2   9  -2   78.69   11.30
   2  -9   2   95.29   10.10
   2   9  -2   95.19    9.80
  -2  -9  -2   94.89   13.30
  -2   9   2   84.49   13.80
  -2  -9  -2   87.09   12.10
   2  -9  -2   77.89   12.10
  -2  -9   2   83.49    9.80
   2  -9  -2   78.39    9.30
  -2  -9   2   93.59   13.00
  -2  -9   2   96.49   13.10
   2  -9  -2   88.69   14.50
  -2   9  -2   91.59   11.80
   2   9   2   88.59    8.60
  -2   9  -2  105.19   15.80
   2   9   2  100.59   11.90
   3  -9   2   21.00    8.30
   3  -9   2   13.60   10.80
  -3  -9  -2    5.70   10.90
  -3   9   2   16.20   11.70
   3   9  -2   24.80   10.00
   3   9  -2    4.10    6.70
  -3  -9  -2   23.80   10.60
  -3   9   2   19.70   14.20
  -3   9  -2   15.40   14.60
   3   9   2   20.60    6.80
   3  -9  -2    4.40   12.00
   3   9   2   13.20    9.10
  -3   9  -2    8.40   10.60
   3  -9  -2   16.90   11.60
  -3  -9   2   25.90   11.70
  -3  -9   2    9.80    8.20
   3  -9  -2   21.90    8.30
   4   9  -2    4.60    7.40
  -4  -9  -2   16.10   18.00
  -4   9   2   19.90   14.70
  -4   9   2   35.50   13.80
   4  -9   2   10.80   12.20
  -4  -9  -2   34.10   10.90
   4  -9   2   22.20    9.10
   4   9  -2   14.80    9.30
   4  -9   2   13.60   10.80
   4  -9  -2   12.20    8.40
  -4  -9   2    9.60    8.40
  -4  -9   2   25.30   11.10
   4   9   2   17.60    9.60
   4  -9  -2   22.50   12.00
  -4   9  -2   38.50   16.20
  -4  -9   2   18.60    9.70
  -4   9  -2   14.50   10.90
   4   9   2   18.50    6.50
   5   9  -2   71.89   11.50
   5  -9   2   58.89   10.80
  -5  -9  -2   61.79   10.90
  -5   9   2   69.19   18.80
   5  -9   2   82.39   17.30
   5   9  -2   51.79   11.40
  -5  -9  -2   59.19   11.80
  -5  -9  -2   65.69   15.30
  -5   9   2   73.39   17.90
   5  -9  -2   62.19   11.70
  -5  -9   2   71.59   12.50
  -5   9  -2   78.29   19.40
  -5   9  -2   85.99   14.40
   5   9   2   60.99   12.10
  -5  -9   2   63.19    9.30
   5   9   2   61.69    8.80
   5  -9  -2   47.60   24.10
  -6  -9  -2   72.39   12.30
  -6   9   2   77.49   20.50
  -6   9   2   66.99   16.90
   6   9  -2   58.39   12.80
  -6  -9  -2   96.99   19.20
   6  -9   2   76.19   12.30
   6  -9   2   85.79   16.10
   6   9  -2   79.99   13.00
  -6  -9   2   73.99   12.20
  -6   9  -2   67.49   18.90
  -6  -9   2   90.19   14.20
   6  -9  -2   73.09   15.90
  -6   9  -2   73.89   15.40
   6   9   2   69.79   13.50
   6   9   2   79.69   10.70
   6  -9  -2   55.09   17.20
   7   9  -2  191.48   27.60
  -7  -9  -2  169.28   20.40
   7  -9   2  163.18   16.30
   7  -9   2  175.98   21.10
  -7   9   2  150.98   22.90
  -7  -9  -2  153.38   15.80
  -7   9   2  157.38   19.60
   7   9  -2  190.18   18.00
   7  -9  -2  155.58   20.70
   7   9   2  164.68   14.10
   7   9   2  164.88   17.20
  -7   9  -2  130.29   21.50
  -7   9  -2  143.89   19.70
  -7  -9   2  155.48   15.20
  -7  -9   2  176.58   19.20
   7  -9  -2  178.08   20.90
  -8  -9  -2   64.69   13.00
  -8   9   2   81.89   22.80
   8  -9   2   74.49   21.10
   8  -9   2   52.89   14.80
  -8  -9  -2   71.19   18.90
   8   9  -2   57.99   16.20
  -8   9   2   53.59   18.20
   8   9  -2   59.49   16.00
  -8  -9   2   79.89   19.30
   8   9   2   57.69   16.80
   8   9   2   38.50   13.10
  -8  -9   2   55.59   13.50
  -8   9  -2   61.19   21.50
  -8   9  -2   43.00   17.20
   8  -9  -2   70.59   19.50
   9  -9   2    7.60   10.90
   9   9  -2   12.00   13.20
  -9  -9  -2    7.30    9.70
   9   9  -2   11.70   11.20
  -9   9   2    9.50   15.40
  -9  -9  -2   14.80   16.80
   9  -9   2   16.20   15.60
  -9   9   2    9.20   18.10
  -9  -9   2   15.60   14.30
   9   9   2    5.00   10.00
   9   9   2   -0.70   10.90
  -9   9  -2    2.50   14.10
   9  -9  -2   16.30   16.00
  -9   9  -2   34.40   19.90
  -9  -9   2    4.30   10.30
 -10  -9  -2   -0.60    9.40
 -10   9   2  -28.30   16.60
  10   9  -2    4.20   13.70
  10   9  -2   19.20   14.10
 -10   9   2   -4.40   13.30
 -10  -9  -2    7.40   15.30
  10  -9   2  -20.80   10.30
 -10  -9   2   -0.90   13.40
  10   9   2   10.50   12.60
 -10   9  -2  -12.40   16.10
 -10   9  -2    6.20   26.90
 -10   9  -2    5.50   16.30
  10  -9  -2   40.30   18.60
 -10  -9   2   -3.80    8.50
 -11  -9  -2   34.20   19.40
  11  -9   2   31.30   16.70
 -11   9   2   39.40   15.10
 -11  -9  -2   42.30   14.40
 -11   9   2   21.20   21.00
  11   9  -2   51.79   16.50
 -11   9   2   48.40   16.90
 -11  -9   2   51.49   14.30
  11   9   2   36.10   17.50
  11  -9  -2   61.49   20.10
 -11   9  -2   26.00   16.10
 -11   9  -2   40.50   21.90
 -11  -9   2   45.70   18.10
 -11   9  -2   67.69   19.90
  12  -9   2   12.70   16.00
 -12   9   2    4.20   15.70
  12   9  -2  -15.40    9.50
 -12  -9  -2   11.80   11.30
 -12  -9  -2   11.60   17.00
 -12   9   2   -2.60   19.80
 -12  -9   2    2.60   10.30
 -12  -9   2   11.10   14.60
  12   9   2  -17.90   12.40
 -12   9  -2   12.00   13.20
 -12   9  -2   -3.30   18.00
  13   9  -2   41.90   17.40
 -13   9   2   38.60   18.00
 -13  -9  -2   36.40   19.70
 -13   9   2   63.29   23.40
  13   9   2   11.20   13.90
 -13   9  -2   50.89   21.40
 -13   9  -2   70.99   27.60
 -13  -9   2   37.70   12.20
 -13  -9   2   40.50   18.20
 -14   9   2   13.50   19.20
 -14   9   2   -5.40   15.60
  14   9  -2   13.70   18.60
 -14  -9  -2   10.70   15.80
  14   9   2   35.50   18.40
 -14   9  -2   28.90   24.60
 -14   9  -2   14.40   17.20
 -14  -9   2   20.80   14.00
 -15   9   2    0.60   21.10
  15   9  -2  -25.30   12.60
 -15  -9  -2   18.50   14.70
 -15   9   2   34.70   22.20
 -15   9  -2   54.39   27.10
 -15  -9   2    3.60   17.70
  15   9   2    3.00   15.10
 -15   9  -2  -11.80   14.50
   0 -10  -2   48.40   10.70
   0 -10   2   42.00   11.10
   0  10   2   41.20   12.20
   0  10   2   38.80   12.20
   0 -10   2   57.59   12.60
   0  10  -2   29.40   11.90
   0 -10   2   44.10    9.40
   0  10  -2   44.00    9.40
   0  10  -2   56.19    9.90
   0 -10  -2   37.30   16.80
   1 -10   2    1.60    6.90
   1  10  -2  -11.60    8.70
  -1  10   2    3.40   10.20
  -1 -10  -2    3.90    6.90
   1  10  -2    1.60    6.80
   1 -10   2    3.90   11.20
  -1 -10  -2  -15.70    8.60
  -1  10   2    3.30   11.50
   1 -10   2   -2.00    8.50
  -1 -10   2   -6.20    7.50
   1 -10  -2   -0.10    6.30
   1 -10  -2    4.20    9.30
  -1 -10   2    6.60   11.70
  -1  10  -2    0.60    8.30
   1  10   2    8.30    7.50
  -1  10  -2   14.10    9.60
   1  10   2   -2.60    8.30
  -1  10  -2    6.80   12.00
  -1 -10   2   -3.30    7.10
   2 -10   2    1.70    9.70
  -2 -10  -2  -10.50    9.10
   2  10  -2    2.90    7.10
  -2 -10  -2   -6.60   11.50
  -2  10   2    4.40   11.60
  -2  10   2   11.60   12.10
   2  10  -2    1.90    9.10
   2 -10   2    3.30    7.00
  -2 -10  -2    6.20    7.60
   2 -10  -2   -5.90   11.20
   2 -10  -2    0.60    9.50
  -2 -10   2   -2.20    8.40
  -2 -10   2    7.40    9.90
  -2 -10   2    9.70   11.70
   2  10   2    8.00    6.80
  -2  10  -2    0.00   10.20
   2 -10  -2    4.40    6.90
   2  10   2   21.30   10.10
  -2  10  -2    6.90   13.00
  -3  10   2   -1.30   13.20
   3  10  -2    7.70    8.90
   3  10  -2    5.20    7.10
  -3  10   2   -0.60   11.70
   3 -10   2    3.40   10.90
  -3 -10  -2   -9.10    8.30
  -3 -10  -2   -5.30    9.70
   3 -10   2    9.40    7.60
  -3  10  -2  -18.50    8.20
  -3 -10   2   17.20    8.80
   3  10   2   -4.50    8.80
   3 -10  -2    4.70   11.70
  -3 -10   2   -9.20   10.90
   3 -10  -2   12.20   13.30
  -3  10  -2   -8.00   12.90
   3 -10  -2   -0.10    6.60
   3  10   2    0.40    6.10
   4 -10   2  635.64   30.80
   4  10  -2  615.34   23.90
  -4  10   2  557.94   31.40
   4  10  -2  632.94   26.30
   4 -10   2  568.34   23.70
  -4 -10  -2  578.44   26.50
   4 -10   2  582.14   29.60
  -4  10   2  630.24   29.80
  -4 -10  -2  614.84   25.50
   4 -10  -2  502.45   41.10
  -4 -10   2  627.54   26.80
   4  10   2  582.04   26.30
  -4 -10   2  620.64   22.80
  -4 -10   2  616.54   30.40
  -4  10  -2  610.74   27.30
   4  10   2  622.34   21.00
  -4  10  -2  612.74   31.80
   4 -10  -2  632.84   24.90
  -5  10   2   82.19   16.10
  -5 -10  -2   65.59   11.50
   5 -10   2   63.49   27.60
   5  10  -2   67.19   10.70
  -5 -10  -2   60.99   14.80
   5 -10   2   53.19   11.30
   5  10  -2   54.49   11.90
  -5  10   2   49.60   18.00
  -5 -10  -2   59.19   15.90
   5  10   2   37.60    9.00
   5 -10  -2   80.69   19.10
   5  10   2   40.50   12.90
  -5  10  -2   57.79   17.90
  -5  10  -2   51.59   15.10
  -5 -10   2   55.39   10.50
  -5 -10   2   57.49   14.80
   5 -10  -2   41.60   12.10
  -5 -10   2   70.99   15.40
  -6 -10  -2  100.59   13.40
   6  10  -2  112.59   14.60
   6  10  -2  106.29   21.70
   6 -10   2  128.09   18.40
  -6  10   2   92.19   16.50
  -6 -10  -2  124.29   18.30
  -6  10   2  118.29   21.80
  -6 -10  -2  110.39   15.10
   6 -10   2  127.99   14.30
  -6 -10   2  106.69   16.40
   6 -10  -2  101.69   14.00
  -6  10  -2  133.69   17.60
   6  10   2   97.59   10.90
  -6 -10   2  112.09   14.60
   6  10   2  129.59   16.00
   6 -10  -2   88.99   17.80
  -6 -10   2  108.59   11.90
  -6  10  -2  107.09   20.20
   6 -10  -2  110.19   18.30
  -7 -10  -2   46.90   13.20
  -7  10   2   49.60   19.70
  -7  10   2   67.19   19.50
   7 -10   2   73.59   13.30
   7 -10   2   65.39   20.40
   7  10  -2   60.79   13.40
   7  10  -2   51.49   15.00
  -7 -10  -2   56.09   17.90
  -7 -10   2   49.30   14.00
   7 -10  -2   49.99   16.90
   7  10   2   50.39   11.10
   7 -10  -2   56.79   18.00
   7  10   2   43.90   14.90
  -7  10  -2   58.89   18.00
  -7 -10   2   52.29   15.70
  -7  10  -2   66.59   21.80
  -8 -10  -2   41.60   13.60
   8 -10   2   31.20   13.40
  -8  10   2   -7.40   13.80
  -8 -10  -2   25.90   16.10
  -8  10   2   17.80   20.30
   8  10  -2   15.50   12.90
   8  10  -2   46.30   14.60
   8 -10   2   32.90   18.00
  -8  10  -2   10.70   14.90
  -8 -10   2   22.70   14.20
   8 -10  -2   31.40   15.60
  -8  10  -2    9.80   16.20
  -8 -10   2   30.20   11.80
   8  10   2   28.20   11.60
   8  10   2   29.40   14.50
  -9  10   2   66.39   24.30
  -9  10   2   62.89   20.40
   9 -10   2   65.09   23.70
  -9 -10  -2   40.30   16.30
  -9 -10  -2   78.79   13.70
   9  10  -2   73.59   15.40
   9 -10   2   61.09   16.10
   9  10  -2   64.99   18.10
  -9  10  -2   52.49   20.10
  -9 -10   2   45.70   17.50
  -9 -10   2   92.29   14.30
  -9  10  -2   58.29   19.20
   9 -10  -2   40.00   18.50
   9  10   2   85.89   26.00
   9  10   2   36.50   15.30
  10 -10   2    3.80   10.20
 -10  10   2   -5.60   19.00
 -10  10   2    6.70   16.10
 -10 -10  -2   10.10   11.20
 -10  10   2   -8.60   12.10
  10  10  -2   12.00   12.50
  10 -10   2    0.00   15.00
  10  10  -2    8.30   14.40
 -10 -10  -2   19.10   17.10
  10  10   2   13.70   12.80
 -10  10  -2   13.60   18.40
 -10 -10   2   -2.90   12.70
 -10  10  -2   -8.20   13.90
  10  10   2   15.30   11.70
  10 -10  -2    2.10   16.30
 -10 -10   2   -5.90   10.00
  11 -10   2   -3.50   11.50
 -11 -10  -2   12.00   10.20
 -11  10   2   31.80   16.20
 -11 -10  -2   15.70   17.00
  11  10  -2   29.10   14.50
  11  10  -2   21.50   20.70
 -11  10   2   12.80   18.00
  11 -10   2   16.90   15.80
  11  10   2   39.10   17.10
 -11 -10   2   24.30   11.70
 -11 -10   2   -3.10   14.30
  11 -10  -2   12.20   17.20
 -11  10  -2   -3.60   17.30
  11  10   2   19.60   12.40
 -12  10   2   -6.20   14.60
 -12  10   2   15.60   19.90
  12 -10   2   -0.60   10.70
  12  10  -2   10.80   11.00
  12  10  -2   -8.30   12.90
 -12  10  -2  -13.10   15.20
 -12  10  -2  -18.50   18.70
  12  10   2    6.00   15.30
  12  10   2   16.70   14.70
 -12 -10   2   -6.50   13.70
 -12 -10   2    3.60    9.60
  13 -10   2   -3.00   12.40
 -13  10   2   46.80   25.30
 -13  10   2    8.80   18.00
  13  10  -2   53.89   16.00
 -13 -10  -2    5.30   15.60
  13  10   2   12.40   14.70
 -13 -10   2   21.60   11.70
  13  10   2   74.59   20.90
 -13  10  -2   -7.60   16.40
 -13  10  -2  -13.10   17.30
 -14  10   2  -11.40   22.40
  14 -10   2   19.40   13.50
 -14  10   2   13.20   19.50
 -14 -10  -2  -15.60   31.80
  14  10  -2   21.80   17.60
 -14 -10   2   31.50   16.30
 -14  10  -2    2.20   16.70
  14  10   2   85.39   36.60
 -14  10  -2  -23.70   19.30
  14  10   2   -0.40   18.10
 -15 -10  -2   16.80   18.90
  15  10  -2   30.80   18.80
 -15  10   2    7.00   22.40
 -15  10   2    2.20   18.10
  15 -10   2    2.50   14.90
 -15  10  -2   -1.50   20.60
  15  10   2    5.20   18.80
 -15  10  -2   30.60   22.90
   0 -11   2   -0.60   11.00
   0 -11  -2  -16.50   11.20
   0 -11   2    1.60    8.70
   0  11   2    4.60   12.40
   0  11  -2   -6.50    7.70
   0 -11  -2   -3.60   10.20
   0  11  -2   -5.50    8.70
   0  11  -2   16.30   12.00
   0 -11   2    4.00    8.40
   0  11   2    1.30    9.60
   0 -11  -2  -14.20    5.50
   1  11  -2   -3.30   10.30
  -1  11   2   15.40   11.90
  -1 -11  -2    0.20   11.80
   1  11  -2    5.30    8.60
  -1  11   2   -0.60   11.40
  -1 -11  -2    8.10    8.00
  -1 -11  -2   11.00   10.80
   1 -11   2    0.10    7.70
   1 -11   2   -6.80   10.40
   1 -11   2   22.30   11.10
  -1 -11   2    8.00   11.90
   1 -11  -2    9.60   12.40
   1 -11  -2    3.20   10.10
   1  11   2   13.70   10.00
  -1  11  -2    6.60    9.70
   1 -11  -2    5.20    6.60
  -1 -11   2   14.30    9.40
  -1  11  -2   -2.40   10.10
  -1 -11   2    4.20    9.60
  -1  11  -2    5.30   13.40
  -2 -11  -2   41.60   15.70
   2 -11   2   32.10    9.80
   2  11  -2   20.80   11.60
   2 -11   2   32.40   12.20
  -2 -11  -2   37.40   12.80
   2  11  -2   40.10    8.70
  -2  11   2    6.60   12.70
  -2  11   2   16.60   13.20
  -2 -11  -2   31.50   10.30
  -2 -11   2    8.00   10.50
   2 -11  -2   23.00    8.70
   2 -11  -2   20.40   13.80
   2 -11  -2   19.50   12.60
  -2  11  -2   27.40   15.90
  -2 -11   2   22.30   13.90
  -2 -11   2   30.70   10.50
   2  11   2   29.30    8.40
   2  11   2   37.30   12.60
  -2  11  -2   39.30   12.80
   3  11  -2  160.08   13.20
  -3 -11  -2  137.19   16.70
  -3  11   2  177.18   18.70
   3 -11   2  171.88   18.00
   3  11  -2  165.48   15.50
  -3 -11  -2  184.08   16.40
   3 -11   2  159.28   14.00
  -3  11   2  155.98   19.10
  -3  11  -2  152.68   20.20
  -3 -11   2  141.89   13.20
   3  11   2  155.58   12.00
  -3 -11   2  161.98   17.60
   3  11   2  163.88   16.10
  -3  11  -2  175.18   16.40
   3 -11  -2  149.79   18.90
   3 -11  -2  127.19   16.80
   3 -11  -2  168.68   13.20
   4  11  -2   32.80   12.30
  -4 -11  -2   12.40   11.70
   4 -11   2   33.40   12.80
   4  11  -2   26.00   13.50
  -4 -11  -2   20.20   13.00
   4 -11   2   39.70   11.60
  -4  11   2   31.90   15.20
  -4  11   2   18.30   15.80
   4  11   2   32.60    8.50
   4  11   2   31.30   12.60
  -4 -11   2   25.20   11.60
  -4 -11   2   38.10   15.50
  -4  11  -2   37.90   18.50
   4 -11  -2   27.50   15.90
  -4  11  -2   43.10   14.60
  -4 -11   2   35.70   12.00
   4 -11  -2   18.80    9.80
  -5 -11  -2   14.70   11.20
   5  11  -2   -5.00    9.30
  -5 -11  -2   -6.50   10.50
  -5 -11  -2  -11.70   11.70
  -5  11   2   -1.80   16.30
   5 -11   2    2.20    8.50
   5 -11   2   -8.20   11.40
   5  11  -2    9.70    8.80
  -5  11   2   13.40   15.00
   5 -11  -2    0.00    8.60
   5 -11  -2   11.10   12.00
  -5  11  -2   -7.00   11.40
  -5  11  -2   -8.70   16.80
   5  11   2   -1.70    8.50
  -5 -11   2   -2.50   10.50
  -5 -11   2    2.90    9.50
  -5 -11   2   15.90   13.00
   5  11   2    1.10    6.70
  -6 -11  -2  233.98   19.50
  -6  11   2  214.68   22.20
   6  11  -2  233.28   19.80
   6 -11   2  222.48   23.20
  -6  11   2  209.88   24.30
   6  11  -2  241.08   17.50
  -6 -11  -2  234.88   21.80
  -6 -11  -2  247.88   18.40
   6 -11   2  244.68   18.10
   6 -11  -2  211.28   23.40
  -6  11  -2  227.18   21.00
   6  11   2  245.08   20.20
  -6 -11   2  247.38   21.30
  -6  11  -2  224.98   24.60
   6 -11  -2  260.57   18.60
   6 -11  -2  224.98   23.40
   6  11   2  253.47   15.00
  -6 -11   2  260.87   16.70
  -6 -11   2  256.07   20.30
  -7  11   2  -22.50   16.60
   7 -11   2   37.10   15.60
  -7  11   2   -5.10   14.60
   7 -11   2    6.00   10.20
   7  11  -2    7.90   10.00
  -7 -11  -2    2.50   10.50
   7  11  -2   -7.30   10.00
  -7 -11  -2    0.70    9.20
  -7 -11  -2    3.70   13.00
  -7  11  -2    3.80   15.10
  -7 -11   2    4.90   11.90
   7  11   2   -5.50   10.00
   7 -11  -2   36.00   18.20
   7 -11  -2    5.60   12.20
   7  11   2   13.80    8.70
   7 -11  -2   -0.30    9.30
  -7 -11   2   14.20   12.30
  -7  11  -2   -7.20   18.10
  -7 -11   2    1.20   10.40
   8 -11   2   11.90    9.80
  -8  11   2   27.50   21.70
  -8  11   2  -10.30   14.90
  -8 -11  -2   -9.40    7.50
  -8 -11  -2   -2.50   11.10
   8  11  -2   10.30   12.10
   8  11  -2    0.40    9.80
  -8 -11  -2   -9.90   12.20
   8 -11   2    0.50   11.00
  -8  11  -2    6.20   14.90
  -8 -11   2    2.20   11.20
  -8  11  -2   26.50   19.80
   8 -11  -2   12.90   14.50
  -8 -11   2    7.90   13.60
   8  11   2    1.80    9.20
   8  11   2   -4.70   11.40
   8 -11  -2  -19.10    9.20
  -9 -11  -2   37.70   13.70
   9 -11   2   69.49   19.90
  -9 -11  -2   45.00   16.90
   9 -11   2   43.00   13.80
   9  11  -2   36.60   15.20
  -9  11   2   22.00   21.70
   9  11  -2   62.99   13.80
  -9  11  -2   24.00   22.10
   9  11   2   47.70   17.70
   9 -11  -2   17.20   19.30
  -9 -11   2   41.50   17.10
  -9  11  -2   45.30   17.20
   9  11   2   54.29   11.90
  -9 -11   2   56.49   15.00
  10  11  -2   13.40   14.90
 -10 -11  -2   -3.90   15.20
  10  11  -2   41.50   15.00
 -10  11   2    9.10   28.30
 -10 -11  -2   39.40   14.70
  10 -11   2    9.20   12.60
 -10  11   2   25.60   21.70
  10 -11   2   60.09   17.40
  10  11   2   11.10   13.30
  10 -11  -2   17.90   14.30
 -10 -11   2   30.10   13.40
 -10  11  -2    9.60   14.30
 -10 -11   2   34.30   15.60
  10  11   2   27.10   11.70
  11  11  -2   -2.60   10.70
  11 -11   2   28.70   16.80
  11 -11   2    8.90   11.10
 -11 -11  -2    8.20   11.20
 -11  11   2   14.70   19.50
  11  11  -2    5.20   13.00
 -11  11   2   14.10   22.60
 -11 -11  -2   -7.80   13.20
 -11 -11   2   -0.80   14.70
  11  11   2   -0.90   15.70
 -11 -11   2   -6.40   10.20
 -11  11  -2   28.30   17.50
  11  11   2   28.40   13.00
 -11  11  -2    1.70   17.70
 -12  11   2  -21.10   13.60
 -12 -11  -2   30.10   16.40
  12 -11   2   17.90   16.70
  12  11  -2    5.00   12.60
 -12  11   2   24.30   25.80
  12  11  -2   13.40   15.40
 -12  11  -2  -18.80   17.10
 -12 -11   2   14.20   13.50
 -12  11  -2   43.80   18.20
  12  11   2   18.70   18.80
 -12 -11   2    3.70   11.30
  12  11   2    6.90   10.50
  13  11  -2   -0.20   14.40
  13 -11   2   -1.90   12.10
 -13  11   2   16.70   19.20
 -13  11   2   43.10   24.40
  13  11  -2   33.20   14.50
 -13 -11  -2   25.10   15.50
 -13  11  -2  -11.00   14.60
 -13  11  -2    9.00   17.30
  13  11   2    7.60   15.60
 -13 -11   2    8.70   14.40
  13  11   2   24.10   10.70
  14  11  -2   10.30   17.50
 -14  11   2    6.30   19.00
 -14  11   2   38.00   27.30
  14 -11   2   13.20   13.20
 -14 -11  -2   62.19   22.50
 -14 -11   2   60.99   19.90
  14  11   2   76.09   18.90
  14  11   2   36.90   18.70
 -14  11  -2   29.00   21.40
 -14  11  -2   17.10   23.50
   0 -12  -2  109.79   12.30
   0 -12  -2  112.49   18.20
   0 -12   2  110.39   18.00
   0 -12   2  133.69   13.80
   0  12  -2  103.99   16.60
   0  12   2  130.49   14.90
   0 -12  -2   90.79   19.20
   0  12  -2  132.99   13.00
   0  12   2  113.69   16.80
   0 -12   2  113.39   13.80
   0  12  -2   97.99   12.80
   1  12  -2  106.59   12.50
  -1 -12  -2   99.19   13.10
  -1 -12  -2  107.89   18.80
   1  12  -2  115.59   16.00
   1 -12   2   99.09   12.60
  -1  12   2   99.79   14.80
   1 -12   2   98.29   14.10
   1 -12   2  159.58   29.50
  -1  12   2  113.79   17.00
   1 -12  -2   88.49   14.30
   1 -12  -2   88.79   17.60
  -1 -12   2  108.79   14.90
   1 -12  -2  101.79   11.50
   1  12   2   83.69   15.10
  -1 -12   2  104.69   12.80
  -1  12  -2  150.68   14.40
  -1  12  -2   87.49   19.80
  -1 -12   2  147.29   21.00
   2 -12   2   12.70   11.20
  -2 -12  -2   11.30   15.10
  -2 -12  -2  -12.00    8.70
   2  12  -2   -5.00    9.50
  -2  12   2  -12.20   11.20
   2  12  -2   -2.40    7.90
  -2 -12  -2   -0.80   14.10
   2 -12   2    0.10    8.40
  -2  12   2   -9.70   11.10
  -2 -12   2   -5.10    9.00
   2 -12  -2    2.60   11.40
  -2 -12   2  -22.90   19.80
   2  12   2    7.10    7.90
   2  12   2    7.70   10.70
   2 -12  -2    3.50    7.10
  -2 -12   2   -3.40   10.70
  -2  12  -2  -16.40   11.60
  -2  12  -2    1.50   11.40
  -3  12   2  106.69   18.30
   3  12  -2  142.99   13.20
   3 -12   2  141.49   17.50
  -3  12   2  127.99   17.30
   3 -12   2  113.59   13.10
   3  12  -2  121.59   15.00
  -3 -12  -2  100.79   17.90
  -3 -12  -2  123.99   15.10
  -3 -12   2  116.59   18.30
  -3  12  -2  151.18   17.70
   3 -12  -2  139.99   19.10
  -3  12  -2  112.99   19.50
   3  12   2  126.49   12.50
   3  12   2  117.69   15.80
   3 -12  -2  142.59   17.50
  -3 -12   2  118.19   13.10
   3 -12  -2  143.19   13.20
   4 -12   2   89.39   13.20
   4  12  -2   64.29   11.40
  -4  12   2   66.89   20.70
  -4 -12  -2  105.39   14.60
   4  12  -2   94.99   14.70
   4 -12   2   92.69   16.70
  -4  12   2   89.79   17.40
  -4 -12  -2   71.79   15.40
  -4  12  -2   97.59   20.20
  -4 -12   2   68.19   13.80
   4  12   2   97.09   15.60
  -4 -12   2   69.19   12.30
   4 -12  -2   76.89   11.60
  -4  12  -2   82.39   15.50
  -4 -12   2   95.59   16.60
   4  12   2  106.49   11.10
   4 -12  -2   77.89   16.60
   5 -12   2   78.09   17.30
   5  12  -2   64.39   11.30
   5 -12   2   95.99   16.90
  -5  12   2   60.99   21.70
  -5  12   2   47.20   17.30
   5 -12   2   69.09   11.90
  -5 -12  -2   70.59   13.50
  -5 -12  -2   56.49   16.50
   5  12  -2   76.29   14.70
  -5 -12  -2   66.09   14.80
  -5 -12   2   65.99   14.30
   5  12   2   70.39   10.10
  -5  12  -2   59.49   20.40
   5  12   2   62.19   15.50
   5 -12  -2   34.80   13.90
   5 -12  -2   55.79   11.90
  -5 -12   2   57.69   11.70
  -5  12  -2   53.49   17.90
  -5 -12   2   85.89   16.40
  -6 -12  -2    7.00   11.80
  -6 -12  -2    8.10   12.30
  -6 -12  -2   17.90   11.60
   6  12  -2    9.00   10.60
  -6  12   2  -13.40   16.70
   6  12  -2    4.30   11.60
  -6  12   2   -7.10   14.10
   6 -12   2    2.10    9.20
   6 -12   2   28.70   16.80
   6  12   2    5.80   12.40
  -6 -12   2   -5.20   12.80
  -6  12  -2   -3.30   14.30
  -6 -12   2    8.70   11.10
   6 -12  -2   -7.90   10.80
  -6 -12   2   -4.90   12.00
  -6  12  -2    9.20   18.90
   6 -12  -2   10.80    9.60
   6 -12  -2    8.50   14.20
   6  12   2    3.00    8.20
  -7 -12  -2   36.10   16.90
   7 -12   2   17.90   11.00
   7  12  -2   33.40   14.20
  -7  12   2   26.00   17.10
   7 -12   2   53.49   18.30
  -7  12   2   19.00   19.60
   7  12  -2   31.20   11.80
  -7 -12  -2   51.49   15.00
  -7 -12  -2   46.70   14.30
  -7  12  -2   27.40   17.20
   7  12   2   33.30   10.10
   7 -12  -2   44.20   16.40
  -7  12  -2   43.00   21.10
   7 -12  -2   36.50   17.20
  -7 -12   2   27.60   14.60
   7  12   2    3.50   12.10
   7 -12  -2   40.30   12.80
  -7 -12   2   30.50   12.70
  -7 -12   2   39.10   15.70
  -8 -12  -2   -7.60   11.50
  -8 -12  -2   15.80   16.20
   8 -12   2   -9.00    9.30
  -8  12   2  -15.40   17.70
   8  12  -2    2.80   12.20
  -8  12   2   17.20   16.80
   8 -12   2   14.40   15.40
   8  12  -2   14.30    8.80
  -8 -12  -2   12.80   10.80
  -8  12  -2   -8.00   12.30
   8  12   2   -0.20    8.40
   8 -12  -2   16.10   13.80
   8  12   2   -0.20   11.40
  -8 -12   2   14.90   13.40
   8 -12  -2    1.70    9.90
  -8 -12   2    9.80   11.70
  -8 -12   2   -1.00   11.80
  -8  12  -2  -23.00   18.50
  -9 -12  -2   16.50   12.30
   9 -12   2   10.30   34.40
  -9 -12  -2   -1.60   13.70
   9  12  -2   11.40   13.60
   9 -12   2   -9.50   10.00
  -9  12   2    2.30   21.80
   9  12  -2    9.40   10.80
  -9  12   2   16.80   16.90
  -9 -12  -2   -1.20   10.20
   9  12   2    9.80    9.30
   9  12   2   12.50   14.10
   9 -12  -2    4.70   12.40
   9 -12  -2   -5.80   10.20
  -9 -12   2   27.40   15.00
  -9  12  -2  -19.70   26.10
  -9 -12   2    4.70    8.60
  -9 -12   2   20.60   12.30
  -9  12  -2    1.10   14.20
  10 -12   2   44.90   18.80
 -10 -12  -2   20.90   13.60
 -10  12   2   30.60   21.80
 -10  12   2   28.00   18.90
 -10 -12  -2   36.10   17.30
  10 -12   2   32.40   13.40
  10  12  -2   26.90   11.40
  10  12  -2   28.80   16.30
 -10  12  -2   36.40   21.40
 -10 -12   2   26.60   16.30
 -10 -12   2   70.89   14.30
  10  12   2   38.50   12.00
  10  12   2   26.70   16.00
 -10  12  -2   42.70   21.00
  10 -12  -2   32.80   13.90
  10 -12  -2   34.60   25.60
 -11  12   2   -4.00   16.30
  11  12  -2   62.29   13.70
  11  12  -2   11.00   15.10
 -11 -12  -2   10.20   19.90
 -11  12   2   40.90   23.10
  11 -12   2   34.20   18.50
 -11 -12   2   33.90   16.00
 -11  12  -2   -1.20   17.50
  11 -12  -2   26.70   13.30
 -11 -12   2   38.40   13.30
 -11  12  -2   36.40   19.50
  11  12   2    9.20   11.10
  11  12   2   22.00   17.70
  12 -12   2    4.70   11.80
  12  12  -2   13.40   14.70
 -12  12   2    8.60   18.70
 -12 -12  -2   14.90   15.30
  12  12  -2   71.79   15.70
 -12  12   2   10.80   21.70
 -12 -12   2    0.10   13.20
  12 -12  -2   -5.10   10.70
 -12  12  -2   31.50   19.60
  12  12   2   38.10   17.60
  12  12   2   32.60   11.80
 -12  12  -2   53.49   24.20
 -12 -12   2    1.80   11.80
  13 -12   2   12.20   11.40
 -13  12   2   23.50   24.30
 -13 -12  -2    2.50   17.20
 -13  12   2  -15.10   18.30
  13  12  -2   12.80   15.20
 -13  12  -2  -14.60   16.80
  13  12   2   11.40   16.00
  13  12   2   63.89   14.70
 -13 -12   2   14.10   14.80
 -13  12  -2   22.60   22.00
  13 -12  -2   13.70   15.00
 -14 -12  -2   30.90   20.00
 -14 -12   2   31.50   18.40
   0 -13   2   -7.10    9.90
   0 -13  -2   -2.90    7.90
   0 -13   2  -13.00    7.90
   0 -13  -2   -0.60   14.10
   0  13  -2    0.90   12.30
   0  13   2   13.60   14.00
   0 -13   2  -10.20   13.20
   0  13  -2    3.20   10.00
   0 -13  -2   -8.60   11.40
   0  13   2   10.60   12.60
  -1  13   2   46.30   15.60
  -1 -13  -2   49.60   13.30
   1 -13   2   50.79   13.40
   1  13  -2   56.39   13.40
   1 -13   2   37.40   14.50
   1  13  -2   31.80   14.00
  -1 -13  -2   40.30   16.50
  -1  13   2   50.89   17.40
  -1 -13  -2   37.70   14.20
  -1  13  -2   50.09   16.90
   1 -13  -2   38.20   13.70
  -1  13  -2   53.59   14.60
   1  13   2   51.19   14.90
   1 -13  -2   45.50   10.50
  -1 -13   2   61.19   17.90
   1 -13  -2  103.69   18.00
  -1 -13   2   56.49   11.90
  -1 -13   2   57.99   15.00
  -2 -13  -2   -4.00   10.10
  -2 -13  -2    1.10   14.50
  -2  13   2   10.50   14.50
  -2 -13  -2   -8.60    9.90
   2 -13   2   -1.60    8.20
   2 -13   2   13.20   12.40
   2  13  -2   -2.50    8.10
   2  13  -2    6.90   11.00
  -2  13   2   -2.10   12.00
  -2  13  -2    3.70   13.50
   2  13   2    6.30    9.40
  -2 -13   2    1.10    9.60
   2 -13  -2    4.00    8.10
   2  13   2   -4.20    9.70
   2 -13  -2    0.10   10.50
   2 -13  -2   19.80   15.60
  -2 -13   2    1.20   14.50
  -2 -13   2    5.50   10.60
  -2  13  -2   -4.30   12.70
  -3 -13  -2   26.60   14.20
  -3  13   2   28.00   15.20
   3  13  -2   29.20    9.90
  -3 -13  -2   34.10   14.40
  -3  13   2   18.30   16.40
   3  13  -2   21.00   11.50
   3 -13   2   16.40   10.40
   3 -13   2   14.40   14.10
  -3 -13   2    3.60   14.50
   3  13   2   27.20   12.90
   3 -13  -2   41.20   16.50
   3  13   2   22.90    9.50
   3 -13  -2   24.80    9.70
  -3  13  -2   30.00   14.10
   3 -13  -2   31.60   15.60
  -3  13  -2   55.99   19.30
  -3 -13   2   39.40   11.90
  -4  13   2   17.70   16.40
   4  13  -2   27.50    9.80
   4  13  -2   11.10   12.20
  -4 -13  -2   55.29   16.80
   4 -13   2   20.20   13.60
  -4 -13  -2    5.60   12.90
   4 -13   2   34.00   14.20
   4 -13   2   21.50   10.80
  -4  13   2   11.20   15.20
   4 -13  -2   11.50   14.30
   4 -13  -2   22.30    9.70
  -4  13  -2   16.80   13.80
  -4 -13   2   37.00   12.40
  -4 -13   2   29.80   16.20
  -4  13  -2   19.80   18.70
  -4 -13   2   31.40   13.00
   4  13   2    6.70   12.60
   4  13   2   27.10    9.90
  -5 -13  -2    9.50   13.80
  -5 -13  -2    2.10   13.50
  -5  13   2  -21.80   12.80
   5  13  -2  -10.80   11.30
  -5  13   2   -2.70   14.30
  -5 -13  -2  -16.50   10.70
   5 -13   2   24.30   15.80
   5 -13   2   -2.30   12.10
   5  13  -2   -3.20    7.80
   5 -13   2    1.30    9.40
  -5 -13   2    9.30   12.50
  -5 -13   2   15.90   13.50
   5 -13  -2   -7.00    7.90
  -5  13  -2   -5.80   13.30
   5 -13  -2    8.00   15.10
   5  13   2   -7.20    7.10
  -5 -13   2    8.90   12.30
   5  13   2    7.30   12.00
  -5  13  -2   -0.10   17.40
  -6  13   2   51.69   22.90
   6 -13   2    1.70    9.20
   6 -13   2    4.20   12.40
   6  13  -2   13.90   13.10
  -6 -13  -2   26.90   13.10
  -6 -13  -2    4.60   13.80
  -6  13   2    3.90   15.50
   6  13  -2   19.20    8.70
  -6 -13  -2   11.00   12.80
  -6  13  -2   15.30   16.40
  -6  13  -2  -29.70   16.00
  -6 -13   2   -2.00   13.00
   6 -13  -2   -4.20   12.90
   6 -13  -2  -13.70   11.20
   6 -13  -2   19.90   10.20
  -6 -13   2   -1.10   15.10
   6  13   2    6.30    7.30
   6  13   2    5.70   12.70
  -6 -13   2   28.30   14.70
  -7  13   2   13.30   18.90
   7 -13   2    1.00   10.00
  -7  13   2  -13.60   12.10
  -7 -13  -2    4.00   13.50
  -7 -13  -2   36.70   13.40
   7  13  -2   10.70    8.30
   7 -13   2  -10.80   13.40
   7  13  -2   -6.20   11.00
  -7 -13  -2   16.90   15.70
   7 -13  -2   22.50   16.90
   7 -13  -2   22.60   15.80
   7  13   2    1.60    7.90
  -7 -13   2    8.60   10.60
  -7  13  -2   16.30   17.00
  -7 -13   2    3.70   13.00
  -7 -13   2    5.30   14.20
   7 -13  -2   21.10   11.30
  -7  13  -2   -3.90   20.20
   7  13   2   -6.70   11.20
  -8 -13  -2   -8.50   11.10
   8  13  -2    7.40   10.40
  -8 -13  -2    5.70   12.80
  -8  13   2   -3.80   19.10
  -8  13   2   -4.20   13.20
  -8 -13  -2   26.50   13.60
   8  13  -2    2.70   12.60
   8 -13   2    2.20   10.50
   8 -13   2   25.10   16.90
   8 -13  -2    3.30   10.40
  -8 -13   2    1.50   12.20
   8  13   2    3.60   13.00
  -8 -13   2   17.40   12.60
  -8 -13   2   13.40   11.60
   8  13   2    5.00    8.60
  -8  13  -2    9.70   15.10
   8 -13  -2   41.20   15.50
   9 -13   2   22.90   12.50
  -9 -13  -2    0.70   14.10
  -9  13   2   31.40   22.30
   9  13  -2   31.50   15.10
   9  13  -2   66.19   16.10
  -9 -13  -2   11.50   13.30
   9 -13   2    8.10   15.60
  -9  13   2   33.20   18.30
  -9 -13  -2   33.20   12.90
  -9 -13   2   12.10   13.60
  -9 -13   2   14.30   14.50
   9 -13  -2    3.60    9.40
  -9  13  -2   14.60   22.20
  -9  13  -2   14.50   16.40
   9 -13  -2    6.50   13.10
   9  13   2    8.30   10.00
   9  13   2   -4.20   13.60
  -9 -13   2   28.30   17.30
 -10  13   2   -2.30   15.10
  10  13  -2   18.80   10.70
  10  13  -2   23.30   15.80
  10 -13   2   -0.20   10.60
 -10  13   2   61.79   30.00
 -10 -13  -2   59.99   21.80
 -10 -13  -2   15.40   14.10
 -10  13  -2    2.60   15.20
 -10 -13   2    8.60   11.70
  10 -13  -2   19.10   12.70
  10  13   2   19.00    9.60
 -10  13  -2  -19.20   19.70
 -10 -13   2   11.70   12.80
  10  13   2   -7.50   10.50
 -10 -13   2   47.50   27.50
  11  13  -2   32.60   11.40
  11 -13   2   -8.80    9.60
 -11 -13  -2    9.60   14.30
 -11  13   2    9.50   23.10
  11  13  -2   12.60   13.50
 -11 -13  -2   15.70   14.50
 -11  13   2  -12.10   21.50
 -11  13  -2    2.40   16.90
 -11 -13   2   27.40   10.30
 -11 -13   2   26.90   13.40
  11  13   2   38.60   11.70
 -11 -13   2   28.30   14.00
  11  13   2   12.50   16.30
  11 -13  -2   26.70   14.30
 -11  13  -2   -6.60   21.80
 -12  13   2   17.60   24.30
  12  13  -2   10.40   15.10
  12  13  -2   10.40   11.50
 -12  13   2    4.20   16.00
  12 -13   2    4.40   12.70
 -12 -13  -2  -22.90   13.70
 -12  13  -2   25.70   21.30
 -12  13  -2  -10.90   17.20
  12 -13  -2    5.20   13.30
  12  13   2   -9.80   10.10
  12  13   2   40.00   20.00
 -13  13   2   52.69   28.40
 -13 -13  -2   27.20   13.50
 -13  13   2    7.70   18.90
  13 -13   2   26.40   15.00
  13  13  -2   10.00   15.60
  13  13   2   50.39   25.00
 -13  13  -2   25.20   23.20
 -13 -13   2   22.70   15.10
 -13  13  -2   22.10   21.60
  13  13   2   30.60   18.00
  13 -13  -2   21.00   14.20
   0 -14  -2   94.59   15.30
   0  14   2   50.39   16.10
   0  14  -2   82.39   17.50
   0 -14   2   85.19   14.50
   0 -14  -2   92.59   17.70
   0 -14   2   83.49   17.60
   0 -14  -2   93.59   13.40
   0 -14   2   79.09   14.40
  -1  14   2    8.30   14.60
   1 -14   2   12.80    9.90
   1  14  -2   -8.00    8.30
   1 -14   2    7.60   13.30
   1  14  -2   -0.70   12.50
  -1  14   2   10.20   13.90
  -1 -14  -2   13.30   10.70
  -1 -14  -2  -24.80    9.30
  -1 -14  -2   17.70   15.60
   1  14   2    6.20   12.00
  -1 -14   2   11.30   11.70
  -1 -14   2   14.50   14.70
   1 -14  -2    9.00   12.00
  -1  14  -2   -5.90   13.20
  -1  14  -2    2.70   11.70
   1 -14  -2   15.90   13.70
  -1 -14   2   11.40   11.60
   1 -14  -2   -6.00    7.90
   2 -14   2   10.90   12.80
  -2  14   2   17.70   16.30
  -2 -14  -2   33.40   16.60
  -2  14   2   34.80   16.30
   2 -14   2   13.30    9.80
   2  14  -2   11.30    9.50
   2  14  -2    9.90   13.40
  -2 -14  -2   -1.10   11.40
  -2 -14  -2   -2.40   10.20
  -2 -14   2   10.50   14.00
  -2 -14   2   -5.30   10.70
  -2  14  -2  -13.20   13.50
  -2 -14   2   32.60   15.00
   2 -14  -2    2.80    9.40
   2 -14  -2    3.30   13.00
   2  14   2    9.00   12.20
  -2  14  -2   18.60   12.70
   2 -14  -2   27.40   15.30
   3 -14   2   23.90   14.00
   3  14  -2    6.40    8.60
   3 -14   2    7.80    9.50
  -3 -14  -2    8.30   13.60
  -3  14   2   -6.10   14.20
  -3  14   2   -8.80   13.80
   3  14  -2    0.60   11.40
  -3 -14  -2    0.70   10.40
   3 -14  -2    1.50   13.30
  -3  14  -2   34.70   14.40
  -3 -14   2   -3.10   14.30
   3 -14  -2   22.60   10.00
  -3 -14   2   -0.20   10.20
  -3  14  -2   18.90   17.00
   3  14   2    9.20    9.70
   3  14   2   15.00   12.20
  -4 -14  -2   10.80   13.40
  -4  14   2   24.40   16.30
  -4 -14  -2    8.00   10.90
   4  14  -2    8.50    8.40
  -4  14   2   22.30   18.60
   4 -14   2    1.10    9.80
   4  14  -2    8.00   11.90
   4 -14   2   20.10   14.70
   4 -14   2   11.10   13.60
  -4 -14   2   12.10   15.20
  -4  14  -2  -12.40   12.60
   4 -14  -2   14.50    9.70
  -4 -14   2   -0.40   11.20
  -4 -14   2   13.60   11.40
  -4  14  -2    1.00   15.60
   4  14   2    5.00   11.30
   4  14   2   -4.10    8.20
   4 -14  -2   11.60   12.80
   5 -14   2   27.00   12.60
   5  14  -2   15.90    8.80
  -5  14   2    7.50   15.60
   5 -14   2   31.90   16.70
   5  14  -2   27.30   13.00
  -5  14   2   34.20   17.50
  -5 -14  -2    7.00   13.20
  -5 -14  -2   23.50   11.60
  -5 -14  -2   25.90   15.00
   5  14   2   15.70   12.10
   5 -14  -2   32.30   16.30
  -5  14  -2   19.90   14.90
   5  14   2   12.00    8.90
   5 -14  -2   21.10   10.50
  -5 -14   2   27.50   14.10
  -5 -14   2   41.40   13.40
  -5  14  -2   -1.90   18.20
  -5 -14   2   -4.20   14.00
   6 -14   2    5.80   14.30
  -6  14   2   16.50   17.60
  -6 -14  -2   28.30   17.20
  -6 -14  -2    4.40   12.10
  -6  14   2   27.40   27.30
   6 -14   2   11.90   10.30
  -6 -14  -2  -12.90   13.10
   6  14  -2    9.50    9.20
   6  14  -2   34.50   15.10
  -6 -14   2   17.80   12.10
   6 -14  -2    3.90   12.90
   6  14   2   17.60    8.90
   6 -14  -2   31.00   16.00
  -6  14  -2   24.10   18.70
  -6 -14   2   13.00   13.50
  -6  14  -2    0.30   13.90
   6 -14  -2    6.80    8.80
  -6 -14   2    9.50   13.50
  -7 -14  -2    8.30   12.70
  -7  14   2   -9.50   12.90
   7  14  -2   23.80   17.70
  -7  14   2    7.20   18.40
  -7 -14  -2    7.00   12.30
   7 -14   2   -8.30    8.00
   7  14  -2   -3.60    7.00
   7 -14   2   13.80   13.00
  -7 -14   2   23.20   14.50
   7 -14  -2   33.70   21.80
   7  14   2  -25.20   11.50
  -7 -14   2   -6.70   11.20
   7  14   2    4.90    8.60
  -7  14  -2  -11.30   19.50
  -7 -14   2   -4.70   10.70
   7 -14  -2    7.50    9.40
  -7  14  -2   13.70   14.80
   7 -14  -2  -12.40   12.70
  -8 -14  -2   -3.70   13.70
  -8  14   2   16.60   21.40
   8 -14   2   -3.40   17.90
   8  14  -2   -3.50    9.70
  -8 -14  -2   20.80   14.60
  -8  14   2    0.60   15.50
  -8 -14  -2   14.80   15.40
   8 -14   2   17.10   10.80
   8  14  -2    5.20   13.00
   8 -14  -2   20.00   11.30
   8  14   2    7.20    8.70
  -8 -14   2   -5.10   11.90
   8  14   2   14.30   15.20
  -8 -14   2   22.50   14.30
  -8 -14   2   32.80   14.70
  -8  14  -2   -5.40   20.40
  -8  14  -2    4.40   14.30
   8 -14  -2   93.79   19.70
  -9  14   2   -2.40   16.00
  -9  14   2    5.40   18.60
   9  14  -2   -0.20   13.00
   9  14  -2   15.30    9.80
   9 -14   2   -3.40   10.00
  -9 -14  -2    3.90   22.60
   9 -14   2   -2.40   14.40
  -9 -14  -2   14.90   12.20
  -9  14  -2   -1.50   14.70
   9  14   2  -10.70   13.10
  -9  14  -2   12.90   21.30
  -9 -14   2   12.40   19.60
  -9 -14   2   10.70   12.00
   9  14   2    8.20    8.20
   9 -14  -2   -8.90    9.50
  -9 -14   2    0.70   13.30
  10 -14   2    3.80    9.80
  10  14  -2    3.10   12.30
 -10 -14  -2    9.70   15.80
 -10  14   2   48.30   25.60
  10  14  -2   26.80   12.20
 -10  14   2    2.30   16.10
 -10 -14  -2   14.50   12.70
 -10  14  -2   56.69   24.60
 -10  14  -2   -2.60   16.10
 -10 -14   2   20.90   14.60
  10 -14  -2   -3.60   14.40
 -10 -14   2   61.89   14.10
 -10 -14   2   26.80   14.60
  10  14   2   26.50   10.10
  10  14   2   20.20   17.10
  11  14  -2   32.60   18.20
  11 -14   2    1.10   11.90
 -11  14   2   14.40   16.30
 -11  14   2    2.80   24.60
 -11 -14  -2    8.10   15.90
  11  14  -2   42.70   13.20
  11  14   2   15.20   10.70
 -11 -14   2    6.90   13.80
 -11  14  -2   32.20   25.10
 -11 -14   2   17.60   17.50
 -11 -14   2    3.20   22.50
  11 -14  -2  -11.60    8.60
  11  14   2   -4.70   13.70
  12  14  -2   37.40   18.60
 -12  14   2   18.10   20.40
 -12  14   2   11.30   23.90
 -12 -14  -2   -8.00   13.40
  12 -14   2    7.40   13.00
 -12  14  -2   -3.80   17.80
  12 -14  -2    3.80   11.40
 -12  14  -2   35.20   22.20
 -12 -14   2   37.80   18.10
  12  14   2   -1.90   15.10
  12  14   2   14.80   10.70
 -12 -14   2   -3.30   15.80
   0 -15  -2   13.90   13.60
   0 -15   2   21.30   13.40
   0 -15  -2   -7.60    9.10
   0  15  -2   -9.60   12.30
   0 -15   2   10.90   12.20
   0 -15   2  -11.90   13.30
   0 -15  -2    4.50   14.20
   0  15   2    8.60   13.20
  -1 -15  -2   67.39   14.30
  -1  15   2   69.39   15.80
   1 -15   2   80.89   14.80
   1  15  -2   47.50   14.40
  -1  15   2   41.30   16.20
  -1 -15  -2   74.99   14.50
   1  15  -2   29.10   14.30
   1 -15   2   76.99   14.30
  -1 -15  -2   41.70   17.50
   1  15   2   51.39   17.70
   1 -15  -2   63.29   14.60
  -1  15  -2   28.20   12.40
  -1  15  -2   35.80   15.20
  -1 -15   2   54.49   17.30
   1 -15  -2   54.39   17.40
  -1 -15   2   43.10   16.40
  -1 -15   2   60.19   15.70
   1 -15  -2   40.60   11.70
  -2  15   2   11.00   13.90
   2 -15   2    1.70    9.60
  -2  15   2  -23.00   13.00
   2 -15   2   39.00   14.70
   2  15  -2   17.20   13.30
  -2 -15  -2   -2.10   11.40
   2  15  -2   -0.90    8.20
  -2 -15  -2   12.10   11.20
  -2 -15  -2   26.00   16.60
   2  15   2   15.70   12.50
   2 -15  -2   15.10    9.80
  -2 -15   2   14.40   14.80
   2 -15  -2   11.60   14.40
  -2 -15   2   28.60   16.30
  -2 -15   2   -0.40   12.30
  -2  15  -2   -0.10   12.90
  -2  15  -2    4.60   11.80
   2 -15  -2   -3.40   11.50
  -3  15   2  -16.20   14.10
  -3 -15  -2    4.20   14.80
   3 -15   2    4.40    9.10
   3  15  -2   13.50   12.80
   3  15  -2   10.10   10.50
  -3  15   2   -2.80   15.00
  -3 -15  -2    4.00   12.30
   3 -15   2   18.80   14.40
  -3  15  -2    4.40   13.60
  -3 -15   2    8.50   11.30
   3  15   2   10.00   11.70
  -3  15  -2    4.50   15.70
  -3 -15   2   15.30   14.80
   3 -15  -2    6.30   12.10
   3 -15  -2    8.90    9.80
   4 -15   2    2.20    8.00
  -4 -15  -2   21.80   13.70
  -4  15   2   21.30   15.40
  -4  15   2   20.10   18.40
   4  15  -2   11.30    8.90
   4 -15   2    5.60   13.40
   4  15  -2    7.30   13.20
  -4 -15  -2   32.40   22.10
   4 -15   2    8.80   12.90
   4  15   2   18.80   10.30
   4  15   2   -5.00   14.60
  -4 -15   2    0.70   11.10
  -4  15  -2    7.80   13.30
  -4 -15   2   10.00   11.70
   4 -15  -2   20.20   16.10
   4 -15  -2   18.10    9.70
  -4 -15   2    9.70   14.10
  -4  15  -2    4.20   19.00
  -5  15   2   54.69   19.40
  -5 -15  -2   90.29   14.70
  -5 -15  -2   73.89   16.80
   5 -15   2   78.89   18.10
   5 -15   2  106.89   21.50
   5  15  -2   83.59   27.40
   5  15  -2   92.19   12.80
  -5  15   2   67.09   22.40
  -5 -15  -2   96.89   17.70
  -5 -15   2   82.99   15.40
   5  15   2  114.09   13.30
  -5 -15   2   76.29   14.40
  -5  15  -2   80.99   16.80
   5 -15  -2   97.29   14.10
  -5  15  -2   52.09   23.90
   5 -15  -2   82.59   17.20
   5  15   2   90.39   16.70
  -5 -15   2  116.99   18.40
   6 -15   2   10.00   13.90
  -6 -15  -2   16.20   13.80
   6  15  -2   12.90   11.80
  -6 -15  -2  -11.00   12.50
   6  15  -2    7.80    9.70
  -6 -15  -2  -16.90   11.60
  -6  15   2   -7.60   16.10
  -6  15   2   22.40   18.20
   6 -15   2   -7.10    7.90
  -6 -15   2   11.70   12.50
  -6 -15   2   74.99   17.70
  -6  15  -2    8.10   17.50
   6  15   2   -2.70    8.30
   6 -15  -2   -2.50   15.10
   6  15   2   20.20   13.90
  -6 -15   2   -1.20   12.00
   6 -15  -2   14.10   14.30
   6 -15  -2    6.10   10.30
  -6  15  -2   33.80   18.10
  -7 -15  -2   19.30   13.00
   7 -15   2   17.20   11.60
  -7 -15  -2   25.40   14.60
   7 -15   2   -0.80   15.60
  -7  15   2   -7.10   15.60
   7  15  -2   29.40   14.70
   7  15  -2   21.20   10.40
  -7  15   2    4.50   16.90
  -7 -15  -2   -9.90   14.20
   7 -15  -2   19.10   16.80
  -7 -15   2   16.20   12.60
  -7  15  -2   19.30   15.60
  -7 -15   2   39.30   15.20
   7 -15  -2    3.50    9.60
   7  15   2   -0.30   13.80
  -7  15  -2   34.40   21.00
   7 -15  -2  -10.70   15.10
   7  15   2    3.70    8.70
  -7 -15   2    6.60   14.30
   8  15  -2   32.00   10.80
  -8  15   2  -10.30   15.60
  -8 -15  -2   18.50   21.20
   8 -15   2    3.60    9.70
   8 -15   2   28.30   16.60
  -8 -15  -2   -6.10   11.80
   8  15  -2    2.60   12.70
  -8  15  -2    8.30   27.80
   8  15   2   -3.10    8.40
  -8 -15   2   24.90   15.90
  -8 -15   2   -1.80   17.10
  -8  15  -2   36.30   20.50
  -8 -15   2   36.20   13.50
   8 -15  -2   -0.60    9.70
   8  15   2   -1.40   18.10
  -9 -15  -2   31.50   16.40
  -9 -15  -2   -0.70   14.50
   9 -15   2   -1.30   10.20
  -9  15   2  -11.80   15.50
  -9  15   2   -4.20   19.50
   9  15  -2   19.40   13.30
   9  15  -2    8.60    9.80
   9  15   2   16.00    9.70
   9 -15  -2    1.40   15.90
  -9  15  -2  -15.90   13.20
   9  15   2    7.60   15.50
  -9 -15   2    6.60   12.80
  -9 -15   2   -2.10   13.50
  -9  15  -2  -27.90   18.00
  10  15  -2   10.80   15.70
  10  15  -2    9.90   11.30
 -10 -15  -2    5.60   15.20
 -10  15   2   22.70   17.70
  10 -15   2   23.50   13.30
 -10  15   2   39.00   24.50
 -10 -15  -2   38.80   19.10
  10  15   2   49.00   20.50
  10  15   2   52.59   12.10
 -10 -15   2    7.90   14.80
 -10 -15   2   43.20   18.80
 -10  15  -2   31.70   24.50
  10 -15  -2    7.00   11.20
 -10 -15   2   25.50   17.20
 -10  15  -2    3.20   16.40
  11  15  -2   17.50   14.00
 -11  15   2   35.30   21.20
  11 -15   2    9.10   10.30
 -11 -15  -2    4.50   18.60
 -11  15   2   13.20   20.90
 -11 -15   2  -25.60   14.50
  11  15   2    8.50    9.60
 -11  15  -2  -22.40   21.70
 -11  15  -2   -1.00   14.30
  11 -15  -2    5.60   12.00
  11  15   2   25.90   16.60
 -11 -15   2   13.90   13.50
   0  16   2   -9.00   11.40
   0  16  -2    8.30   20.90
   0 -16  -2   17.10   14.40
   0 -16  -2   -4.90   11.80
   0 -16  -2   -8.30   10.00
   0 -16   2   20.70   13.00
   0 -16   2   -9.60    9.80
   1  16  -2  106.59   30.00
  -1 -16  -2   91.49   18.40
   1 -16   2   52.79   15.90
  -1 -16  -2   64.09   14.40
  -1 -16  -2   68.79   14.40
  -1  16   2   75.29   14.20
  -1  16   2   81.99   17.40
   1 -16   2   78.89   15.80
  -1  16  -2   55.59   33.20
  -1 -16   2  108.29   17.50
   1 -16  -2   86.99   16.40
  -1 -16   2   69.89   18.20
   1 -16  -2   97.69   18.20
   1  16   2   82.59   16.40
   1 -16  -2  100.19   13.30
  -1 -16   2   74.79   15.00
  -2  16   2   38.10   17.00
  -2  16   2   58.79   18.10
  -2 -16  -2  106.79   19.90
   2 -16   2   91.29   18.00
   2  16  -2   62.79   13.90
  -2 -16  -2   68.29   14.30
   2 -16   2   70.29   14.90
   2  16  -2   59.79   25.20
  -2 -16   2  103.89   15.30
  -2  16  -2   47.70   20.90
   2 -16  -2   55.79   11.90
   2 -16  -2   54.19   18.60
  -2 -16   2   55.09   18.20
  -2 -16   2   74.59   18.40
  -2  16  -2   70.49   14.00
   2  16   2   67.69   15.80
   2 -16  -2   27.10   15.90
   3  16  -2   98.29   15.90
  -3  16   2   91.79   19.70
   3 -16   2   96.49   18.70
   3 -16   2   85.49   21.30
  -3 -16  -2  149.29   21.10
  -3  16   2  104.09   18.30
   3 -16   2   92.09   16.10
  -3 -16  -2  109.79   16.20
   3  16  -2  101.39   14.60
   3 -16  -2  119.49   18.20
   3  16   2  105.49   17.90
  -3  16  -2  104.89   16.00
  -3 -16   2   84.19   14.70
   3 -16  -2   82.99   12.80
  -3  16  -2  100.89   19.60
  -3 -16   2  108.99   19.00
  -4  16   2   51.69   18.50
   4 -16   2   75.49   19.50
   4  16  -2   46.60   15.80
   4 -16   2   83.89   21.10
  -4  16   2   36.50   20.80
   4  16  -2   56.59   13.10
   4 -16   2   66.09   12.90
  -4 -16  -2   43.40   15.80
  -4 -16  -2  100.19   19.40
   4  16   2   83.09   17.10
   4 -16  -2   63.29   12.40
  -4  16  -2   44.50   19.60
  -4 -16   2   77.59   17.80
   4 -16  -2   93.99   18.70
   4  16   2   52.29   13.20
  -4 -16   2   74.99   14.70
  -4  16  -2   40.00   15.70
  -4 -16   2   67.49   13.50
  -5 -16  -2  100.09   21.60
   5 -16   2    8.00    8.70
   5  16  -2   10.50   14.70
  -5 -16  -2  -22.90   12.40
  -5 -16  -2   31.00   14.80
   5 -16   2   15.30   16.50
   5  16  -2   12.50   10.40
  -5  16   2   31.80   18.70
  -5  16   2   12.80   18.60
  -5  16  -2   17.20   16.10
  -5 -16   2   71.49   16.60
  -5  16  -2   17.40   19.60
  -5 -16   2  -12.90   10.90
  -5 -16   2   21.60   11.80
   5 -16  -2   29.80   20.30
   5  16   2    0.40   11.70
   5  16   2   -0.60    9.10
   5 -16  -2    3.10   13.90
   6  16  -2   14.10    8.80
   6 -16   2   31.80   18.40
   6 -16   2   17.80   11.00
  -6  16   2   51.29   19.60
  -6 -16  -2   33.40   14.20
  -6 -16  -2   32.80   24.00
   6  16  -2   10.00   14.00
  -6  16   2   16.60   20.40
  -6 -16  -2   47.10   14.80
   6 -16  -2   45.00   13.20
   6  16   2   26.90   11.60
  -6  16  -2  -11.30   17.40
   6 -16  -2   42.60   17.50
  -6  16  -2   27.30   19.10
  -6 -16   2   30.80   16.10
   6  16   2   32.90   14.80
  -6 -16   2   34.80   14.70
  -6 -16   2   16.90   14.30
   7  16  -2  -20.90   16.20
   7 -16   2    5.60   13.80
  -7 -16  -2   21.40   29.90
  -7  16   2   -3.80   18.60
  -7 -16  -2   10.00   18.10
   7  16  -2   23.40   19.30
   7 -16   2    2.90   16.60
  -7  16   2  -30.70   16.10
   7 -16  -2    9.30   10.00
   7  16   2   -0.60   12.90
  -7 -16   2    5.50   21.90
  -7 -16   2    2.30   12.60
  -7  16  -2  -19.20   21.80
   7  16   2    8.90   10.70
  -7  16  -2   32.60   17.90
  -7 -16   2   -2.40   12.30
   8  16  -2   11.50   11.00
   8 -16   2    2.60    8.40
  -8  16   2    7.30   20.40
  -8  16   2   28.40   18.90
  -8 -16  -2   21.50   15.80
   8  16  -2    0.10   13.00
  -8 -16  -2  -26.00   15.40
   8  16   2    4.80   14.30
  -8 -16   2   28.90   17.00
  -8  16  -2   28.40   15.10
  -8  16  -2   36.90   21.70
   8 -16  -2    7.50   20.30
  -8 -16   2   44.00   17.10
   8  16   2   10.00    8.80
  -8 -16   2   -4.20   14.80
   9 -16   2    8.70   11.20
   9  16  -2   21.80   12.50
   9  16  -2    9.50   15.90
  -9  16   2    7.90   16.00
  -9 -16  -2   19.30   14.10
  -9 -16  -2   85.99   18.90
  -9  16   2   55.99   22.70
   9  16   2   20.20   16.90
   9 -16  -2    9.20   10.80
  -9 -16   2   28.90   15.70
  -9 -16   2   -2.80   17.60
  -9  16  -2   10.40   22.00
   9  16   2    4.60    9.30
  -9  16  -2  -15.10   13.70
 -10  16   2    6.60   21.10
 -10  16   2   -9.70   17.60
  10 -16   2   -3.90    9.00
  10  16  -2    7.70   16.90
 -10 -16  -2   11.80   15.00
  10  16   2    2.80   11.40
 -10 -16   2   22.70   17.90
  10  16   2   -9.70   14.70
  10 -16  -2   17.40   11.10
 -10  16  -2   11.00   21.90
 -10  16  -2   16.90   18.40
 -10 -16   2    2.20   20.90
   0 -17   2   12.40   14.20
   0  17  -2    3.90   13.30
   0  17   2   22.50   13.10
   0 -17  -2   39.50   16.10
   0 -17  -2   12.30   12.60
   0 -17   2   20.00   14.60
   0 -17  -2   14.00   12.80
  -1 -17  -2    1.60   12.20
  -1 -17  -2    4.10   11.50
  -1  17   2   25.80   15.30
   1  17  -2   12.50   12.80
   1 -17   2   12.70   14.00
   1 -17   2   24.00   19.50
  -1 -17  -2   28.30   17.40
  -1  17  -2   -1.50   13.50
  -1 -17   2   13.20   13.70
   1 -17  -2   12.30   11.50
  -1 -17   2    2.90   11.90
   1  17   2   25.50   13.00
   1 -17  -2   53.59   17.10
  -1 -17   2   20.90   14.80
   1 -17  -2   24.50   13.00
  -2  17   2  103.99   17.40
   2 -17   2   73.59   17.20
   2 -17   2   93.69   16.00
   2  17  -2   90.09   30.30
  -2 -17  -2   66.49   19.00
  -2  17   2   93.69   18.50
  -2 -17  -2  153.88   20.30
   2  17  -2   71.79   16.50
   2  17   2   90.49   16.50
  -2 -17   2  137.09   17.50
  -2  17  -2   93.79   20.20
   2 -17  -2   88.69   14.60
  -2 -17   2   94.39   15.30
   2 -17  -2   89.79   20.80
  -2  17  -2   69.29   14.40
  -3 -17  -2   18.00   14.10
  -3  17   2    8.60   12.90
  -3 -17  -2   61.69   19.80
   3 -17   2   26.50   13.30
   3  17  -2   13.60   13.70
   3 -17   2   15.90   15.20
   3 -17   2  -16.60    8.20
  -3  17   2   54.09   18.00
  -3  17  -2   26.20   15.50
  -3 -17   2    6.50   15.40
   3 -17  -2   12.50   13.30
   3 -17  -2  -16.10    6.80
  -3 -17   2   10.10   12.40
   3  17   2    9.40   13.70
  -3  17  -2    0.90   13.70
  -4 -17  -2   16.50   11.30
   4  17  -2    7.50   14.60
   4 -17   2   26.10   12.70
  -4 -17  -2   23.10   12.90
  -4  17   2   -6.50   21.50
   4 -17   2   -3.80   14.20
  -4  17   2   -8.30   14.60
   4 -17   2   19.40   27.40
   4  17  -2   13.40   14.90
   4  17   2    3.10   18.40
  -4 -17   2   14.20   13.20
  -4  17  -2   20.90   17.80
  -4 -17   2   -7.30   11.20
  -4 -17   2    4.60   13.70
   4 -17  -2    5.70   16.00
   4 -17  -2   -2.10    8.20
  -4  17  -2   19.00   13.80
   5  17  -2   10.40   18.00
   5 -17   2   -7.50   15.50
  -5  17   2   -0.80   15.40
   5  17  -2    2.50   10.60
   5 -17   2    4.70   10.00
  -5  17   2  -13.80   14.70
  -5 -17  -2    6.20   18.60
   5 -17  -2   -9.20   13.90
   5  17   2    6.40   10.80
  -5  17  -2   34.10   28.20
  -5 -17   2   14.00   13.20
   5  17   2   11.20   12.00
  -5  17  -2   29.90   15.20
  -5 -17   2    5.80   11.70
   5 -17  -2   10.50   10.10
  -5 -17   2  107.09   29.80
  -6 -17  -2   17.80   14.60
   6 -17   2   25.70   12.90
   6 -17   2   45.70   18.70
   6  17  -2   28.30   12.00
  -6 -17  -2   12.40   15.10
   6  17  -2   39.10   16.30
  -6  17   2   42.20   22.80
  -6  17   2   43.80   17.10
  -6 -17   2   28.60   14.10
  -6 -17   2   95.49   19.40
   6  17   2   -0.40   10.70
  -6  17  -2   33.90   16.90
  -6  17  -2   -7.50   17.40
   6 -17  -2   23.10   11.00
   6  17   2   34.20   15.40
   7  17  -2   25.40   16.80
  -7 -17  -2   23.90   15.70
   7  17  -2    8.60   10.40
  -7  17   2  -12.00   13.70
  -7  17   2  -12.00   16.50
   7 -17   2   -9.00    8.90
  -7 -17  -2   -0.70   14.70
   7  17   2   -6.70   13.00
  -7  17  -2   23.30   23.50
   7  17   2   10.70   12.50
  -7  17  -2   36.60   17.10
   7 -17  -2   11.40   11.70
  -7 -17   2   10.60   12.30
  -7 -17   2   92.19   21.50
  -7 -17   2  -12.00   15.00
   8 -17   2   -0.40   11.00
  -8  17   2    9.30   19.90
  -8 -17  -2    2.70   17.80
   8  17  -2   -3.70   14.70
   8  17  -2   11.60   10.40
  -8 -17  -2  -13.40   11.80
  -8  17   2    0.40   13.90
  -8 -17   2   54.49   20.20
  -8 -17   2    7.60   14.70
   8  17   2   -2.80   10.60
   8  17   2   20.10   15.20
  -8  17  -2   -9.70   13.50
  -8  17  -2   29.90   21.50
  -8 -17   2    3.10   12.50
   8 -17  -2    8.40   11.80
   0 -18  -2   29.20   13.60
   0  18  -2   -2.70   22.30
   0 -18   2   46.10   15.00
   0 -18   2   17.50   13.00
   0 -18  -2   20.50   13.80
   0  18   2   25.20   14.10
   1  18  -2  -15.00   21.30
   1 -18   2   -8.00   11.00
  -1 -18  -2    3.40   11.60
  -1 -18  -2  -25.50   13.50
   1 -18   2    1.80   14.90
  -1  18   2   29.00   15.30
   1  18   2    0.70   10.60
   1 -18  -2    7.20   10.60
  -1 -18   2   -0.10   13.20
  -1 -18   2    2.20   14.60
  -1  18  -2  -19.00   18.20
   1 -18  -2   -1.50   14.00
  -2  18   2   40.50   16.30
   2 -18   2    7.50   10.70
   2  18  -2   44.90   17.30
  -2 -18  -2   20.30   15.80
   2 -18   2    2.20   15.30
  -2  18   2   20.30   11.10
  -2 -18   2    9.90   12.80
  -2  18  -2   18.10   16.80
   2  18   2   24.30   14.20
   2 -18  -2    4.10   15.90
   2 -18  -2   26.70   15.70
  -3  18   2   12.40   15.90
   3  18  -2   -7.60   12.80
  -3  18   2   11.10   15.10
   3 -18   2   13.00   13.30
   3  18  -2  -13.60   10.60
  -3 -18  -2    1.00   12.70
   3 -18   2   26.20   11.30
   3 -18   2    2.60   15.20
  -3 -18   2   54.49   19.60
  -3 -18   2   -3.60   12.80
   3 -18  -2    5.90    9.50
  -3  18  -2   33.30   14.20
  -3  18  -2    0.70   16.50
   3  18   2  -18.00    9.80
   3 -18  -2   16.50   14.60
  -4 -18  -2   89.79   17.40
   4 -18   2   47.30   21.00
   4  18  -2   97.09   18.10
   4  18  -2   70.09   15.50
  -4 -18  -2   45.30   15.60
  -4  18   2   71.39   17.10
   4 -18   2   75.99   18.70
  -4  18   2   62.09   20.60
   4 -18   2   32.70   19.20
  -4 -18   2   74.79   24.30
   4  18   2   45.50   17.50
  -4  18  -2   88.49   20.40
   4 -18  -2   86.39   13.10
  -4 -18   2   72.29   16.60
  -4 -18   2   65.39   14.80
  -4  18  -2   77.09   15.10
  -5 -18  -2    0.40   13.20
  -5 -18  -2   65.19   17.50
  -5  18   2   10.00   16.20
   5 -18   2    4.50   11.00
   5  18  -2    8.20   13.60
  -5  18   2   20.30   15.80
   5  18  -2   -1.60   11.10
  -5 -18   2   25.40   14.90
   5 -18  -2   11.30    9.00
  -5 -18   2   30.00   15.80
  -5  18  -2   -7.70   25.20
  -5  18  -2   30.80   21.10
  -5 -18   2   25.00   17.80
   5  18   2    3.30   12.00
  -6  18   2    2.10   18.00
  -6  18   2   10.80   25.50
   6  18  -2   14.30   13.30
  -6 -18  -2   38.20   17.00
   6 -18   2    4.70   10.70
  -6 -18  -2   -5.90   17.00
   6  18  -2   31.80   16.40
   6  18   2   19.80   14.20
   6 -18  -2    3.00    9.00
  -6  18  -2  -18.40   17.60
  -6 -18   2   40.60   14.30
  -6 -18   2   16.60   15.40
  -6  18  -2   23.50   15.30
   6  18   2    0.30   13.10
   7  18  -2   29.30   17.70
  -7 -18  -2   32.30   14.50
  -7  18   2    3.30   19.70
   7 -18   2   14.10   10.60
  -7  18   2  -11.00   14.00
  -7 -18   2   19.30   16.50
  -7  18  -2    4.70   13.20
  -7  18  -2   13.10   20.40
  -7 -18   2   46.30   15.60
   7  18   2    4.80   13.10
   7  18   2   -1.40   14.50
   7 -18  -2   31.00   12.70
   0 -19   2   15.10   12.10
   0  19   2   -4.40   12.10
   0  19  -2    9.90   14.00
   0 -19   2    4.30   16.20
   0 -19  -2    0.00   16.60
   1  19  -2   -0.10   13.10
  -1 -19  -2    5.60   16.50
   1 -19   2    8.80   19.20
  -1 -19  -2    0.50   12.40
  -1  19   2   -0.40   13.00
   1 -19   2   -7.20   16.00
   1 -19  -2   -0.90   16.80
  -1 -19   2   21.00   14.30
   1  19   2   -1.50   12.20
  -1 -19   2    7.00   15.10
  -1  19  -2   -5.80   14.50
   2 -19   2   25.50   16.90
   2 -19   2   -1.00   16.50
   2 -19   2  -12.40    9.70
  -2  19   2    9.40   15.40
   2  19  -2   13.40   14.30
  -2 -19  -2   16.60   19.00
  -2 -19   2  -28.10   15.20
   2  19   2   21.50   16.30
   2 -19  -2   20.20   10.40
  -2  19  -2   21.10   17.10
  -2 -19   2   15.60   19.90
   3 -19   2   25.30   11.20
  -3  19   2    9.40   16.80
  -3 -19  -2  -17.40   13.80
   3 -19   2  -11.80   37.40
  -3  19   2    2.70   14.00
   3  19  -2    8.10   13.30
   3 -19   2   18.10   18.60
  -3 -19   2   -7.10   15.70
  -3 -19   2   14.10   11.00
  -3  19  -2    4.10    8.40
   3  19   2   15.90   16.50
   3 -19  -2   19.30    9.40
  -3  19  -2    5.00   15.90
  -4  19   2   23.20   18.30
  -4 -19  -2   10.70   12.70
   4 -19   2   15.40   11.60
  -4  19   2   34.10   19.90
   4  19  -2  -10.40   12.40
  -4 -19  -2   36.60   17.20
  -4 -19   2  -13.90   10.80
  -4 -19   2   20.80   16.30
  -4 -19   2   93.99   20.80
  -4  19  -2   34.10   15.90
   4 -19  -2  -10.60   12.90
  -4  19  -2    5.30   16.60
   4  19   2    0.40   12.70
   0   0   3    0.40    3.60
   0   0  -3    2.40    3.70
   0   0  -3    2.10    4.30
  -1   0  -3   -4.60    3.60
  -1   0   3    1.40    2.90
   1   0  -3   -5.40    5.10
   1   0   3   -0.20    5.10
   1   0  -3    0.40    3.90
   1   0   3   -2.20    2.30
  -1   0  -3    1.90    2.80
  -1   0  -3    3.00    5.50
  -1   0   3   -1.00    4.20
   1   0  -3   -1.00    3.30
  -1   0   3    0.30    2.30
  -2   0   3   -7.60    4.60
  -2   0  -3  -10.80    4.90
   2   0  -3    8.10    8.20
  -2   0  -3   -1.80    7.10
   2   0   3   -0.10    5.20
  -2   0   3   -1.00    6.30
   2   0  -3   -2.20    5.10
  -2   0   3   -8.00    6.30
   2   0   3   -3.30    7.70
   2   0  -3   -2.00    6.30
  -3   0   3   -7.70    7.90
   3   0  -3    0.30    7.50
  -3   0  -3   -0.50    9.30
   3   0   3    7.30    7.30
   3   0  -3   -2.60    7.20
  -3   0  -3    1.60    6.60
  -3   0   3   -5.30    5.30
  -3   0   3   18.30    8.20
   3   0   3   -5.90    8.50
   4   0   3   10.90    9.20
   4   0  -3   -0.70    7.80
   4   0   3   -0.40    7.90
  -4   0  -3    3.40    7.20
  -4   0   3   -2.30    8.10
  -4   0  -3    3.20    9.70
  -4   0   3    2.70    8.10
  -4   0   3    7.40    6.90
   4   0  -3   -8.20    7.80
   5   0  -3   -5.20    8.10
  -5   0  -3    8.30    8.00
   5   0   3   -3.80    9.90
  -5   0  -3  -10.30   10.20
   5   0  -3    3.70   10.20
   5   0   3    4.20    8.40
  -5   0   3   -7.40    9.40
  -5   0   3    2.60    8.10
  -5   0   3    1.10    9.00
  -6   0  -3    3.80   11.50
  -6   0   3    2.90    7.70
   6   0   3    3.60   11.30
  -6   0   3    5.90   11.40
   6   0  -3   -2.00   10.00
   6   0  -3    5.80    9.40
  -6   0  -3    0.60    8.00
   6   0   3   -2.20    8.60
   7   0   3   -1.60    8.90
  -7   0  -3    7.80    9.40
   7   0   3    0.30   11.00
   7   0  -3    9.40   10.10
   7   0  -3    1.60   11.30
  -7   0   3   -1.10   10.50
  -7   0   3    8.40   12.00
  -7   0   3    6.40    8.10
  -7   0  -3    2.40   10.80
  -8   0   3   -1.20   10.70
  -8   0  -3    3.80   12.10
   8   0  -3  -12.70   10.60
  -8   0   3   -3.40   10.80
   8   0   3   -5.80    8.90
   8   0  -3   -3.90    9.20
  -8   0   3    1.00    8.00
   8   0   3    3.70   11.00
  -8   0  -3   10.40    9.70
   9   0   3  -12.70    8.80
  -9   0   3    5.90   13.60
   9   0   3    6.00   12.60
  -9   0   3   10.40   12.80
  -9   0   3  -21.30    6.90
   9   0  -3   -2.30   12.40
  -9   0  -3   -0.30    9.10
   9   0  -3    3.80   11.60
  -9   0  -3    8.60   13.30
  10   0  -3   -8.70   12.40
  10   0  -3    7.60   11.00
 -10   0  -3  -12.40   11.60
 -10   0   3    0.00   14.60
  10   0   3   -7.50   10.90
 -10   0  -3   10.80   11.00
 -10   0   3  -16.60   10.80
 -10   0   3   10.50   11.30
  10   0   3   -3.10   11.00
  11   0  -3   -1.80   14.00
 -11   0   3   -0.20   10.40
 -11   0   3   12.30   15.10
  11   0   3    1.50   14.20
  11   0  -3    8.80   13.40
 -11   0  -3    6.00   10.00
 -11   0  -3   -8.30   13.50
 -11   0   3   24.10   15.30
  11   0   3    7.10   12.50
 -12   0   3    6.80   14.80
 -12   0   3    3.50   11.30
 -12   0  -3   -2.70   13.60
  12   0   3  -11.40   10.80
  12   0  -3    8.90   12.70
  12   0  -3    4.50   15.00
 -12   0   3    4.80   17.00
 -12   0  -3   -4.80   10.20
  12   0   3  -10.30   14.20
  13   0  -3   19.00   16.90
  13   0  -3    3.90   12.80
 -13   0  -3   13.70   17.90
 -13   0  -3   14.70   12.10
 -13   0   3   18.10   11.10
 -13   0   3   27.50   19.50
  13   0   3   53.29   29.40
 -13   0   3    6.50   15.00
 -14   0   3   -4.50   27.10
  14   0   3   10.80   14.40
 -14   0   3   14.80   13.20
 -14   0  -3   36.50   16.10
  14   0  -3   32.80   15.60
 -14   0  -3    0.40   17.20
 -14   0   3    2.70   18.10
 -15   0  -3  -20.30   14.10
 -15   0   3   24.10   15.90
 -15   0   3  -13.30   17.70
 -16   0  -3   29.70   18.80
 -16   0   3   -7.40   15.40
 -16   0   3  -11.80   15.90
 -17   0   3   27.70   23.20
 -17   0  -3   26.30   22.50
 -17   0  -3   33.20   20.30
 -17   0   3   10.40   19.40
   0   1  -3   -1.00    3.30
   0  -1  -3    0.10    3.10
   0  -1   3    2.90    4.20
   0   1  -3    4.90    6.70
   0   1   3    1.50    3.10
   0   1   3    6.00    5.40
   1  -1   3   41.20    6.50
  -1   1   3   35.50    5.50
   1   1  -3   31.70    4.80
  -1   1   3   33.30    6.40
  -1  -1  -3   31.90    4.70
   1  -1   3   33.40    4.50
   1   1  -3   32.80    2.40
   1   1   3   34.20    2.40
   1   1   3   33.40    5.00
  -1   1  -3   29.90    6.50
  -1  -1   3   32.40    4.20
   1  -1  -3   68.69   12.90
  -1   1  -3   38.00    5.40
   1  -1  -3   31.70    6.50
   2  -1   3 1066.59   27.90
  -2  -1  -3 1021.50   28.00
   2   1  -3  997.70   23.00
  -2   1   3 1055.79   25.60
  -2   1   3 1018.00   24.70
  -2   1   3 1035.90   26.90
  -2  -1  -3 1019.40   24.60
   2   1  -3 1006.80   24.60
   2  -1   3 1024.60   23.90
   2  -1  -3 1072.59   27.50
  -2  -1   3  989.70   21.70
  -2  -1   3 1045.70   25.20
  -2   1  -3 1019.30   27.70
   2  -1  -3  990.70   25.90
  -2  -1   3 1066.59   24.60
   2   1   3 1016.90   24.90
   2   1   3 1063.79   27.00
  -3  -1  -3 1148.29   33.30
   3   1  -3 1179.98   28.90
   3  -1   3 1182.78   33.40
  -3  -1  -3 1158.48   29.50
   3   1  -3 1164.78   30.80
  -3   1   3 1163.98   29.70
  -3   1   3 1197.68   32.50
   3   1   3 1205.98   33.30
  -3  -1   3 1182.98   27.50
   3  -1  -3 1210.78   33.40
  -3   1  -3 1211.28   33.90
   3  -1  -3 1184.18   30.20
  -3  -1   3 1175.78   31.00
   3  -1  -3 1206.78   32.70
  -3  -1   3 1191.18   30.50
  -3   1  -3 1182.68   29.60
   3   1   3 1214.58   30.40
  -4   1   3   29.90   10.50
   4   1  -3   11.90    8.50
  -4  -1  -3   14.60    8.20
   4  -1   3   11.90   10.90
  -4   1   3   14.20    7.90
   4   1  -3   12.50    8.40
  -4  -1  -3   17.10   11.20
  -4  -1   3   11.00    6.50
  -4   1  -3   11.10    7.80
   4   1   3   11.40   10.00
   4  -1  -3   24.10    8.90
   4   1   3   12.40    8.60
  -4  -1   3    7.20    8.30
  -4   1  -3   26.70   10.70
   4  -1  -3   11.80    9.80
  -5   1   3    0.50    9.90
  -5   1   3    1.70    7.60
  -5  -1  -3    9.40    7.90
  -5  -1  -3    3.70   10.00
  -5   1   3   -5.40    9.30
   5   1  -3    4.70    8.90
   5   1  -3    4.50   11.10
   5  -1   3  -12.80   10.10
   5  -1  -3    6.80    9.00
  -5  -1   3    2.70    9.10
  -5   1  -3    5.50   11.40
   5   1   3   -9.60   11.00
   5   1   3   -0.40    8.50
  -5  -1   3    7.80    7.80
   5  -1  -3   14.80   10.40
  -5   1  -3   18.30    8.90
  -6  -1  -3    5.60    8.10
   6   1  -3   -0.40    9.30
  -6   1   3    1.20   12.60
  -6   1   3    4.40   10.80
  -6   1   3    4.00    8.90
   6  -1   3   -4.50   10.50
  -6  -1  -3    1.20   11.60
   6   1  -3    9.00   11.20
   6  -1  -3    8.20   10.20
   6  -1  -3   -0.40    9.30
  -6   1  -3   26.60   14.20
   6   1   3   13.70   12.30
  -6  -1   3    1.80   10.90
   6   1   3   11.50   10.00
  -6  -1   3    0.70    8.10
  -6   1  -3    4.10    9.30
  -7   1   3   82.59   12.20
  -7  -1  -3  104.39   12.70
  -7   1   3   88.29   15.10
  -7   1   3   98.39   15.00
   7   1  -3   87.99   14.60
   7  -1   3  101.19   15.80
  -7  -1  -3  120.59   17.10
   7   1  -3   91.29   13.50
   7   1   3  113.59   16.30
   7  -1  -3   96.89   15.50
  -7   1  -3   85.89   12.80
  -7  -1   3   86.79   11.40
  -7  -1   3   86.29   18.20
   7   1   3  107.99   13.90
   7  -1  -3   85.09   13.20
  -7   1  -3   84.89   15.70
  -8   1   3   52.69   11.20
  -8  -1  -3   55.39   17.80
   8   1  -3   82.49   16.80
   8  -1   3   65.79   18.60
   8   1  -3   78.59   18.30
  -8  -1  -3   55.29   11.40
  -8   1   3   45.30   14.10
  -8   1   3   61.19   14.10
   8  -1  -3   28.30   13.10
   8   1   3   43.40   13.70
  -8  -1   3   59.09   13.70
   8   1   3   43.90   15.70
   8  -1  -3   59.49   13.80
  -8   1  -3   53.89   11.90
  -8  -1   3   62.09   16.10
  -8   1  -3   72.89   17.50
   9   1  -3  108.89   17.30
   9  -1   3  100.69   18.10
   9   1  -3  143.49   15.90
  -9  -1  -3  118.79   14.20
  -9   1   3  113.69   16.70
  -9   1   3  119.89   17.80
  -9   1   3  171.28   18.60
  -9  -1  -3  100.79   18.20
   9  -1  -3  135.89   16.10
  -9   1  -3  118.19   14.80
   9   1   3  138.29   18.60
  -9  -1   3  122.89   14.10
   9   1   3  134.89   16.60
  -9   1  -3  114.89   19.20
  -9  -1   3  152.38   18.80
  10  -1   3    0.90   13.50
 -10  -1  -3   11.70   11.60
  10   1  -3    0.70   12.70
 -10   1   3   -4.70   12.20
  10   1  -3    9.20   14.00
 -10   1   3   16.90   12.20
 -10  -1  -3    4.40   14.50
 -10   1   3   -1.70   13.40
 -10  -1   3   -0.70   12.80
  10   1   3    6.60   12.60
  10  -1  -3    4.30   11.30
  10  -1  -3   -9.70   12.20
  10   1   3   19.50   15.60
 -10   1  -3   11.00   15.20
 -10  -1   3    4.70   10.40
 -10   1  -3   16.70   12.70
 -11  -1  -3    5.40   11.30
 -11  -1  -3    5.30   15.00
 -11   1   3  -13.70   12.00
  11  -1   3   -2.10   13.10
  11   1  -3    4.00   13.70
 -11   1   3    4.70   15.40
 -11   1   3    8.90   10.60
  11   1  -3    2.70   13.40
 -11  -1   3   -7.90   15.50
  11  -1  -3    2.10   14.50
 -11   1  -3   -8.70   10.10
 -11  -1   3    7.50   10.70
 -11   1  -3   18.60   16.60
  11   1   3   14.70   15.00
  11   1   3    7.40   14.70
 -12  -1  -3   73.59   23.00
 -12   1   3   75.89   17.50
 -12  -1  -3   42.50   14.20
  12   1  -3   30.50   19.30
  12  -1   3   29.50   18.60
 -12   1   3   31.70   17.90
  12   1  -3   64.79   19.70
 -12   1   3   66.19   20.20
  12  -1  -3   78.49   20.90
 -12   1  -3   58.69   15.70
 -12   1  -3   27.30   17.20
 -12  -1   3   39.40   18.80
  12   1   3   62.29   19.60
  12   1   3   83.59   21.50
 -12  -1   3   68.49   17.00
 -12  -1   3   93.99   23.00
  13   1  -3   -0.10   13.60
 -13   1   3    2.10   16.10
 -13   1   3   11.20   11.70
 -13  -1  -3   -2.70   11.10
  13  -1   3   24.50   31.00
 -13  -1  -3   -2.80   15.40
 -13   1   3   -6.90   15.00
  13   1  -3   10.60   13.00
  13   1   3  -29.10   12.80
  13   1   3    5.80   12.60
  13  -1  -3    0.90   13.50
 -13   1  -3   17.00   16.70
 -13  -1   3   -6.10   10.60
 -13  -1   3    3.90   16.30
 -13  -1   3   11.20   18.00
 -13   1  -3   17.70   12.60
 -14  -1  -3    7.50   17.80
 -14   1   3  -17.80   14.10
 -14   1   3   -2.20   11.00
  14   1  -3  -11.50   12.40
 -14   1   3    5.80   18.90
 -14  -1  -3   14.40   13.40
  14   1  -3   36.60   17.20
  14  -1   3    6.70   12.90
 -14  -1   3   27.60   12.40
  14   1   3    2.20   13.90
  14  -1  -3   -4.80   13.40
 -14  -1   3   -6.60   14.90
  14   1   3   12.80   27.90
 -14   1  -3   -5.10   15.90
 -14   1  -3   10.10   18.90
 -14  -1   3   23.20   25.80
 -15  -1  -3   -2.20   15.70
 -15   1   3   14.70   18.00
  15   1  -3    9.40   14.80
 -15   1   3   28.80   19.90
 -15  -1   3   35.30   21.00
 -15  -1   3   63.39   23.00
 -15  -1   3   38.30   21.00
 -15   1  -3   44.90   20.40
 -16  -1  -3   26.00   20.50
 -16   1   3   21.00   20.10
 -16   1  -3   31.90   21.50
 -16   1  -3   66.29   23.50
 -16  -1   3   20.90   27.90
 -16  -1   3   45.30   22.20
 -17  -1  -3    2.60   19.70
 -17   1   3   18.80   18.60
 -17   1  -3   59.59   27.30
 -17  -1   3   11.50   19.80
 -17  -1   3   27.20   21.20
 -17   1  -3   19.10   21.30
   0  -2   3  358.96   12.30
   0   2   3  364.46   11.30
   0   2   3  363.46   13.20
   0  -2  -3  359.46   13.40
   0  -2  -3  385.26   12.00
   0  -2   3  367.56    9.20
   0   2  -3  371.26   11.60
  -1  -2  -3  216.38    9.00
  -1   2   3  228.28   10.40
  -1   2   3  216.08   11.00
  -1  -2  -3  207.78    9.50
   1   2  -3  235.78    7.40
   1   2  -3  213.08   11.00
   1  -2   3  224.08   10.00
   1  -2   3  214.78    8.90
   1  -2  -3  223.88   11.00
   1   2   3  212.28    9.10
  -1  -2   3  215.88    6.30
  -1   2  -3  229.58    9.10
  -1   2  -3  228.38   10.30
   1  -2  -3  210.48   11.10
   2  -2   3    9.70    8.40
  -2  -2  -3    4.00    5.30
   2  -2   3   -2.00    5.00
  -2   2   3   -1.60    7.50
   2   2  -3    5.70    6.10
  -2   2   3    2.80    8.90
  -2  -2  -3    6.60    7.20
   2   2  -3    3.00    4.40
   2  -2  -3    2.10    7.30
   2  -2  -3    1.70    8.30
   2   2   3   -2.10    5.90
  -2  -2   3    0.30    5.20
  -2   2  -3    5.90    7.70
  -2  -2   3    1.10    3.80
  -3   2   3  296.07   15.60
   3  -2   3  279.07   16.20
  -3  -2  -3  308.17   16.50
   3   2  -3  293.47   12.10
  -3  -2  -3  305.87   13.30
   3   2  -3  297.37   13.70
  -3   2   3  284.77   15.50
  -3  -2   3  313.07   10.70
   3  -2  -3  280.47   15.90
   3   2   3  295.87   15.10
   3   2   3  294.27   13.70
  -3   2  -3  302.67   16.20
  -3  -2   3  352.76   13.90
   4   2  -3    8.70    7.10
  -4  -2  -3    6.70    9.50
  -4   2   3    0.70    8.60
   4  -2   3    3.20    9.80
  -4  -2  -3   16.40    7.70
   4   2  -3   -0.10    7.70
  -4   2   3    7.40    7.60
   4   2   3   -0.50    7.20
  -4  -2   3   11.00    8.20
   4   2   3    8.90    9.90
   4  -2  -3   11.90    9.50
  -4  -2   3    7.50    5.90
   4  -2  -3   -0.30    9.30
  -4   2  -3    3.80    9.50
  -4   2  -3    3.90    7.50
   5  -2   3    5.90   10.70
  -5  -2  -3    2.00   10.70
   5   2  -3   -6.70    7.60
  -5   2   3   -3.90    8.20
  -5   2   3    7.00   10.50
  -5  -2  -3    8.60    7.40
   5   2  -3    0.60    9.50
   5   2   3   -0.30   10.90
  -5   2  -3   -3.90    8.50
  -5  -2   3    2.20    6.80
  -5   2  -3   -5.90   10.10
   5  -2  -3    1.90    9.30
   5   2   3    0.00    9.10
  -5  -2   3  -11.50    8.90
  -6   2   3   25.80   11.10
   6   2  -3   33.50   12.60
  -6  -2  -3   38.50   21.90
   6   2  -3   44.10   12.10
  -6   2   3   32.60   15.50
  -6  -2  -3   30.60   10.10
   6  -2   3   28.30   13.20
  -6  -2   3   39.20   12.40
   6  -2  -3   32.20   13.60
   6   2   3   31.20   14.40
  -6   2  -3   31.20   10.60
  -6   2  -3   19.50   13.00
  -6  -2   3   40.70    9.90
   6   2   3   29.50   10.50
   7   2  -3  134.49   14.30
  -7   2   3  122.39   13.50
  -7   2   3  118.79   16.50
   7   2  -3  153.28   16.30
  -7   2   3  134.79   16.40
  -7  -2  -3  143.79   12.90
   7  -2   3  140.79   17.40
  -7  -2  -3  133.89   16.90
  -7   2  -3  123.49   16.70
  -7  -2   3  137.39   15.90
  -7  -2   3  134.29   12.40
  -7   2  -3  144.09   14.70
   7   2   3  133.79   14.90
   7   2   3  121.29   17.20
   7  -2  -3  147.99   17.20
   8   2  -3   83.39   13.50
  -8   2   3   80.19   13.10
  -8   2   3   63.59   15.20
  -8  -2  -3   70.19   17.80
  -8   2   3   69.49   14.70
  -8  -2  -3   86.39   12.40
   8  -2   3   68.89   15.00
   8   2  -3   75.09   14.70
   8   2   3   71.09   17.70
  -8   2  -3   69.89   15.50
  -8  -2   3   67.69   14.70
  -8   2  -3   70.09   13.10
   8  -2  -3   76.19   15.40
   8   2   3   80.19   13.40
  -8  -2   3   70.09   11.10
  -9  -2  -3   -2.50    7.40
  -9  -2  -3   -0.30   12.70
   9   2  -3  -15.40   11.60
   9  -2   3   -3.60   11.70
  -9   2   3    3.10   14.40
  -9   2   3   -5.70   12.40
  -9   2   3    2.90    9.10
   9   2  -3   -0.30    9.60
  -9  -2   3   -8.50   11.90
   9   2   3   -2.30   10.00
   9  -2  -3   11.70   13.10
  -9  -2   3    3.50    9.30
  -9   2  -3   -8.40   11.30
   9   2   3   -3.10   12.90
  -9   2  -3   16.80   11.00
 -10   2   3   -8.50   12.30
 -10   2   3    2.30   12.30
 -10   2   3   12.50   14.50
 -10  -2  -3    8.10   10.20
  10   2  -3    3.90   13.90
 -10  -2  -3    3.90   15.00
  10   2  -3    2.90   11.70
  10  -2   3    6.60   14.20
 -10   2  -3    8.40   10.90
 -10  -2   3   -6.40    9.00
  10   2   3    3.30   11.60
  10  -2  -3    5.00   12.50
 -10   2  -3   -0.50   14.00
  10   2   3   -5.70   13.20
 -10  -2   3   11.00   14.80
  11   2  -3   88.59   19.20
 -11   2   3  133.09   19.90
  11  -2   3  102.89   20.10
 -11   2   3  109.09   16.60
 -11  -2  -3   75.29   14.40
  11   2  -3   77.19   17.00
 -11  -2  -3   90.29   23.50
 -11   2   3   80.89   19.00
 -11  -2   3  100.59   15.20
  11   2   3   88.39   22.50
 -11   2  -3   96.69   24.00
  11   2   3  111.99   18.30
 -11  -2   3   83.49   18.70
 -11   2  -3  106.29   16.30
  11  -2  -3  110.79   20.10
  12   2  -3   39.10   18.70
 -12   2   3    6.60   17.30
 -12   2   3   19.60   17.50
 -12  -2  -3   17.70   19.10
  12  -2   3   28.10   17.60
  12   2  -3   29.70   16.30
 -12   2   3   49.99   16.50
 -12  -2  -3   18.20   11.80
 -12   2  -3   31.70   14.70
  12   2   3   25.70   18.20
 -12   2  -3   40.40   18.90
  12  -2  -3   36.90   18.50
 -12  -2   3   14.90   16.70
  12   2   3   23.40   15.10
 -12  -2   3   31.30   12.90
  13   2  -3    6.30   14.50
 -13   2   3   12.90   12.90
 -13  -2  -3   11.50   12.90
 -13   2   3    7.20   16.00
  13  -2   3   41.30   22.20
  13   2  -3   39.40   17.90
 -13  -2  -3   41.70   19.80
 -13   2   3   32.00   20.70
 -13   2  -3   22.40   13.30
 -13  -2   3   22.80   11.50
  13   2   3   25.40   16.70
 -13   2  -3    0.80   17.70
 -13  -2   3   27.70   19.50
  13   2   3   29.60   28.10
  13  -2  -3   18.50   17.10
 -13  -2   3   34.80   19.50
 -14   2   3   10.00   19.70
 -14   2   3   43.60   14.50
 -14  -2  -3   31.80   16.40
  14   2  -3   65.69   23.40
 -14  -2  -3   23.50   15.90
  14   2  -3   45.70   19.20
  14  -2   3   89.69   19.00
 -14  -2   3   12.00   16.20
  14   2   3   52.89   20.10
 -14   2  -3   15.20   20.20
 -14  -2   3   54.69   35.40
  14  -2  -3   43.60   18.20
  14   2   3   -0.90   15.00
 -14  -2   3   50.89   14.20
 -15   2   3   11.40   20.20
 -15  -2  -3   -4.60   16.80
  15   2  -3   -7.00   13.50
  15   2  -3   34.00   29.00
 -15   2  -3    0.90   17.40
 -15   2  -3   15.60   18.80
 -15  -2   3   -7.10   10.30
 -15  -2   3   27.90   20.00
  15   2   3   -0.70   14.20
 -15  -2   3   22.40   18.30
  16   2  -3   -0.60   14.50
 -16   2   3   18.00   17.20
 -16  -2  -3   26.20   17.80
 -16   2  -3    0.40   16.50
 -16   2  -3    7.80   16.90
 -16  -2   3   15.30   18.30
  16   2   3   13.20   15.40
 -17  -2  -3   86.69   27.70
 -17   2   3   33.80   23.40
 -17   2  -3   12.90   22.70
 -17  -2   3   38.10   22.90
 -17   2  -3   35.60   27.20
 -17  -2   3   74.29   23.80
   0  -3   3    8.00    6.10
   0   3  -3    2.50    6.70
   0   3  -3    9.10    4.60
   0  -3  -3    6.10    6.80
   0   3  -3   -1.10    3.50
   0   3   3    6.30    8.20
   0   3   3    2.20    5.90
   0  -3  -3    8.40    8.40
  -1  -3  -3   17.20    6.10
  -1  -3  -3    6.10    3.40
  -1   3   3   11.80    8.80
   1  -3   3   12.50    6.00
   1   3  -3    8.10    7.60
   1   3  -3   13.70    6.40
  -1  -3  -3    9.80    8.10
  -1   3   3   25.00    8.30
   1  -3   3   14.10    6.60
   1  -3  -3   16.10    8.20
   1  -3  -3   10.20    9.40
  -1  -3   3   10.90    3.40
   1   3   3    9.10    6.30
  -1   3  -3   20.40    6.30
  -1  -3   3   16.90    6.10
  -1  -3   3    2.60    7.50
  -1   3  -3   14.00    5.70
  -2  -3  -3  164.18    9.50
   2   3  -3  175.48   12.40
  -2   3   3  174.28   13.00
  -2   3   3  163.98   12.00
   2  -3   3  168.78   11.50
   2   3  -3  173.08    8.10
   2  -3   3  159.28    9.60
  -2   3  -3  168.58   10.50
  -2  -3   3  192.68    8.40
  -2  -3   3  163.98    8.90
   2  -3  -3  147.79   12.10
   2  -3  -3  155.08   12.60
  -2   3  -3  149.69   11.70
   2   3   3  150.18    9.80
  -3   3   3  212.48   14.20
   3   3  -3  231.88   12.20
   3  -3   3  234.88   14.80
  -3   3   3  246.58   15.30
  -3  -3  -3  226.38   11.40
   3   3  -3  226.58   10.50
   3  -3   3  229.08   12.00
  -3  -3  -3  220.88   14.60
  -3  -3   3  238.68    9.80
  -3  -3   3  244.78   12.30
   3  -3  -3  240.88   15.00
   3   3   3  230.58   12.70
  -3   3  -3  233.88   15.30
   4  -3   3   65.19   13.10
   4   3  -3   54.99   11.30
  -4   3   3   58.09   11.40
  -4   3   3   71.89   13.70
  -4  -3  -3   46.20    8.50
  -4  -3  -3   52.29   12.80
   4   3  -3   47.30    8.50
   4   3   3   46.80   10.00
   4  -3  -3   48.10   11.20
  -4   3  -3   59.19   12.20
   4   3   3   47.90    9.80
  -4  -3   3   48.00    7.10
   4  -3  -3   58.79   13.80
  -4  -3   3   54.39   10.60
   5   3  -3  275.67   17.30
  -5   3   3  256.97   18.70
   5  -3   3  268.67   19.10
  -5  -3  -3  264.47   19.80
  -5   3   3  272.37   16.60
  -5   3   3  254.57   18.90
   5   3  -3  267.47   15.10
  -5  -3  -3  252.47   14.80
  -5   3  -3  245.48   18.90
  -5   3  -3  278.17   16.40
  -5  -3   3  267.17   13.20
  -5  -3   3  268.87   17.00
   5  -3  -3  295.37   19.70
   5   3   3  258.07   16.20
   5   3   3  264.97   18.10
   5  -3  -3  270.17   19.60
  -6  -3  -3   60.49   11.70
  -6  -3  -3   57.89   15.90
  -6   3   3   56.59   13.20
   6   3  -3   30.70   12.10
   6  -3   3   36.90   14.50
  -6   3   3   30.10   15.00
   6   3  -3   35.70   10.80
   6  -3  -3   37.40   13.20
   6   3   3   41.60   14.20
  -6  -3   3   40.00    9.40
  -6  -3   3   37.00   12.90
  -6   3  -3   39.70   18.00
   6   3   3   46.60   14.70
  -6   3  -3   45.00   11.60
  -7  -3  -3   50.99   10.20
  -7   3   3   57.39   14.10
   7   3  -3   55.59   13.60
   7   3  -3   69.89   15.30
  -7  -3  -3   64.59   16.70
  -7   3   3   48.90   15.70
   7  -3   3   43.10   15.10
   7  -3  -3   43.40   14.00
  -7  -3   3   46.20   10.50
  -7   3  -3   63.39   14.60
  -7  -3   3   46.30   13.80
   7   3   3   47.20   15.00
  -7   3  -3   50.49   16.00
   7   3   3   39.50   13.50
   8  -3   3   55.79   16.10
   8   3  -3   50.79   13.50
  -8   3   3   50.19   17.30
  -8  -3  -3   64.59   14.50
  -8  -3  -3   61.89   17.00
  -8   3   3   61.69   12.80
   8   3  -3   53.29   14.40
  -8   3  -3   48.80   15.60
   8  -3  -3   59.29   16.00
  -8  -3   3   67.89   14.40
   8   3   3   50.09   16.30
  -8  -3   3   56.59   10.10
  -8   3  -3   78.19   25.60
   8   3   3   52.29   14.10
  -9  -3  -3    4.20   13.60
   9   3  -3    3.00   12.90
   9   3  -3   27.00   13.60
   9  -3   3   15.90   13.20
  -9  -3  -3    0.80    9.10
  -9   3   3    3.40    9.60
  -9   3   3    3.70   12.70
  -9   3  -3   -2.70   12.40
   9  -3  -3   20.10   13.70
   9   3   3    2.20   11.00
  -9  -3   3   18.30    9.70
  -9   3  -3    9.20   10.20
  -9  -3   3   30.30   15.00
   9   3   3    5.50   13.60
  10   3  -3  118.99   16.80
  10   3  -3  114.19   18.40
 -10   3   3   99.69   19.60
 -10  -3  -3  108.39   19.50
  10  -3   3  122.99   20.40
 -10   3   3   88.59   16.50
 -10  -3  -3  106.19   14.50
 -10  -3   3  134.09   14.30
  10   3   3   99.29   18.50
 -10   3  -3  134.89   17.50
 -10   3  -3  114.99   20.80
  10   3   3  111.69   17.20
 -10  -3   3  133.89   19.30
  10  -3  -3  124.19   19.20
  11  -3   3   -1.10   13.80
  11   3  -3    1.20   14.20
 -11  -3  -3   10.10   15.60
  11   3  -3    9.20   13.20
 -11   3   3    4.90   12.80
 -11   3   3   -1.30   14.80
 -11  -3  -3    1.00    8.70
 -11  -3   3   18.80   15.90
  11  -3  -3  -17.30   10.40
  11   3   3  -10.70   12.70
 -11   3  -3   21.80   17.30
 -11  -3   3   -1.80   10.40
  11   3   3   11.20   13.10
 -11   3  -3    5.50   11.50
  12   3  -3   53.29   18.30
 -12   3   3   58.09   17.20
 -12  -3  -3   58.09   23.20
 -12  -3  -3   52.09   14.90
 -12   3   3   38.80   19.40
  12  -3   3   34.30   18.20
  12   3  -3   60.19   19.10
  12  -3  -3   20.00   16.20
  12   3   3   53.59   18.10
 -12   3  -3   69.99   19.00
 -12  -3   3   21.50   17.40
 -12   3  -3   55.59   20.90
  12   3   3   55.79   20.10
 -12  -3   3   72.19   15.10
 -13   3   3    6.50   16.20
  13   3  -3   24.50   16.60
  13   3  -3   20.90   14.90
 -13  -3  -3   20.80   12.10
 -13  -3  -3    8.00   18.60
  13  -3   3   26.50   16.50
 -13   3  -3   20.40   12.80
  13   3   3   -0.80   12.60
  13  -3  -3   21.60   15.20
 -13  -3   3   -7.30   14.20
 -13   3  -3    9.90   17.70
 -13  -3   3    1.00   10.50
 -13   3  -3    0.40   17.60
  13   3   3   -3.20   27.60
 -14  -3  -3   36.10   17.00
 -14   3   3   35.50   14.60
  14  -3   3   28.80   20.50
  14   3  -3    4.10   13.20
  14   3  -3   74.19   21.10
 -14   3   3  -14.00   13.90
  14   3   3   35.20   18.80
 -14  -3   3   12.00   16.30
 -14  -3   3   56.69   14.70
  14   3   3   15.90   14.70
  14  -3  -3   48.60   18.30
 -14   3  -3   15.40   19.30
 -14   3  -3   13.40   19.00
  15   3  -3   -4.80   12.40
 -15  -3  -3  -17.40   15.70
 -15   3   3   15.50   16.80
  15   3  -3   26.30   22.40
  15   3   3   13.40   15.60
 -15  -3   3   18.90   19.70
 -15  -3   3   11.40   13.90
 -15   3  -3   41.00   32.40
 -15  -3   3   32.00   20.30
 -15   3  -3  -10.60   17.60
  16   3  -3   16.00   16.50
 -16   3   3   11.00   16.50
 -16  -3  -3   31.40   23.60
 -16   3  -3   -1.60   19.50
 -16   3  -3  -17.30   17.00
 -16  -3   3  -14.40   28.10
 -16  -3   3    9.40   18.40
  16   3   3   -3.10   12.80
 -17  -3  -3   -3.80   18.70
  17   3  -3   42.50   19.60
 -17   3   3   28.10   23.00
 -17  -3   3   15.90   19.90
 -17   3  -3   -1.40   19.20
  17   3   3    8.50   16.40
 -17  -3   3   28.00   21.50
 -17   3  -3   47.00   23.10
   0  -4   3 1097.39   23.70
   0  -4  -3 1019.10   23.20
   0   4  -3 1103.89   27.10
   0  -4  -3 1032.90   28.30
   0   4   3 1059.79   27.80
   0  -4   3 1085.99   27.20
   0   4  -3 1110.69   26.70
   0   4   3 1029.70   28.10
   0  -4  -3 1041.40   28.60
   0   4  -3 1015.20   22.70
   1   4  -3   11.30    6.90
  -1   4   3   -0.20    8.50
   1   4  -3    3.00    5.70
  -1   4   3    7.00    8.20
  -1  -4  -3    6.20    8.00
  -1  -4  -3    6.40    6.60
   1  -4   3    9.90    6.90
   1  -4   3    4.10    5.60
  -1  -4  -3   11.70    4.20
   1   4   3   11.00    6.40
   1  -4  -3    5.40    6.90
  -1  -4   3    4.60    4.50
   1  -4  -3   12.30    9.40
  -1  -4   3   14.00    8.20
  -1   4  -3   -4.00    8.30
  -1  -4   3    5.00    7.00
  -1   4  -3   11.50    5.90
   1   4   3    2.10    3.50
  -1   4  -3    2.10    5.40
  -2   4   3   48.00   10.10
  -2  -4  -3   48.60    7.60
   2  -4   3   41.00    9.30
   2   4  -3   43.50    9.10
   2   4  -3   47.80    6.60
   2  -4   3   41.20    7.00
  -2   4   3   49.60   11.00
  -2  -4  -3   48.50    7.30
  -2   4  -3   65.59    8.30
   2  -4  -3   47.20    9.60
  -2  -4   3   54.69    7.40
   2   4   3   39.60    4.10
   2  -4  -3   65.19   12.50
  -2   4  -3   52.09    9.10
  -2  -4   3   42.00    6.90
   2   4   3   39.00    7.70
  -3  -4  -3  540.45   21.30
  -3  -4  -3  574.34   19.00
   3   4  -3  607.34   23.20
   3  -4   3  575.24   19.30
   3   4  -3  546.05   17.30
   3  -4   3  560.64   22.40
  -3   4   3  585.14   22.60
   3   4   3  559.44   19.70
  -3   4  -3  558.34   22.10
  -3   4  -3  558.44   22.50
   3  -4  -3  578.94   23.00
   3  -4  -3  570.14   23.20
  -3  -4   3  553.24   16.90
  -3  -4   3  556.04   19.10
   4  -4   3  615.64   25.50
   4   4  -3  617.64   21.10
  -4   4   3  610.34   25.30
  -4   4   3  617.44   25.40
   4   4  -3  599.54   20.30
  -4  -4  -3  620.34   20.70
  -4  -4  -3  589.84   25.40
   4  -4   3  606.94   22.10
  -4  -4   3  615.94   18.80
  -4   4  -3  599.24   25.40
  -4  -4   3  577.44   21.80
  -4   4  -3  588.14   25.30
   4   4   3  599.44   22.30
   4  -4  -3  598.94   25.90
  -5   4   3   16.60   13.00
  -5   4   3    9.10   11.80
   5   4  -3    6.50   10.20
   5   4  -3   12.50    9.10
  -5  -4  -3   13.30   12.10
  -5  -4  -3   14.20    8.30
   5  -4   3   12.60   11.40
  -5  -4   3    9.50    6.60
   5  -4  -3    7.90   13.80
  -5   4  -3   13.70   11.80
  -5  -4   3    4.80   10.40
  -5   4  -3   12.90   11.80
   5   4   3    4.40    8.60
   5  -4  -3    7.50   11.00
   6   4  -3  294.07   18.70
  -6   4   3  269.47   20.30
  -6  -4  -3  247.08   19.90
  -6   4   3  269.57   19.80
   6  -4   3  258.17   19.40
   6   4  -3  266.27   16.60
  -6   4   3  229.28   17.20
  -6  -4  -3  278.07   15.80
  -6   4  -3  274.37   21.10
  -6   4  -3  271.17   20.60
  -6  -4   3  228.48   17.30
  -6  -4   3  264.77   13.70
   6   4   3  264.07   17.40
   6   4   3  253.07   18.50
   6  -4  -3  262.97   20.20
   7  -4   3   74.59   14.60
  -7   4   3   91.29   15.20
  -7   4   3  109.49   13.60
  -7  -4  -3   89.89   16.10
   7   4  -3   99.29   15.00
  -7  -4  -3   88.59   11.40
   7   4  -3   85.89   12.10
  -7   4  -3   90.39   16.40
  -7  -4   3  103.89   10.40
   7   4   3   83.79   13.20
  -7  -4   3   84.79   13.80
   7   4   3   90.09   14.40
   7  -4  -3  112.49   16.20
  -7   4  -3  102.49   13.50
   8  -4   3   50.79   20.30
  -8   4   3   38.00   16.10
   8   4  -3   57.29   13.40
   8   4  -3   55.79   15.10
  -8  -4  -3   70.19   18.10
  -8   4   3   48.10   13.90
  -8  -4  -3   64.49   13.20
  -8   4  -3   35.70   16.40
   8   4   3   51.99   14.60
  -8   4  -3   57.09   15.40
  -8  -4   3   50.69   11.10
   8   4   3   38.80   13.50
   8  -4  -3   43.70   15.90
  -8   4  -3   34.60   16.00
  -8  -4   3   47.20   16.10
   9  -4   3    2.40   12.70
   9   4  -3    6.90   12.00
  -9  -4  -3    6.80   13.10
  -9  -4  -3    3.50    9.60
  -9   4   3   16.90   15.20
   9   4  -3   13.90   12.40
  -9   4   3    6.90   11.30
   9   4   3   12.80   13.30
  -9   4  -3   -5.20   13.80
  -9  -4   3   17.50   14.40
   9  -4  -3    5.60   12.80
   9   4   3    0.30   10.10
  -9   4  -3    4.30   11.50
  -9   4  -3   -4.20   13.00
  -9  -4   3    5.70   13.40
  10   4  -3   36.70   16.10
 -10  -4  -3   38.60   12.80
 -10   4   3   35.90   18.50
  10  -4   3   18.00   14.30
 -10  -4  -3   49.99   19.10
 -10   4   3   35.30   14.10
  10   4  -3   44.60   14.40
 -10  -4   3   38.10   16.30
 -10   4  -3   28.50   14.50
  10   4   3   47.40   17.60
  10  -4  -3   33.90   16.00
 -10   4  -3   33.20   17.20
 -10  -4   3   48.70   11.40
  10   4   3   16.00   13.90
 -10   4  -3   31.00   20.00
 -11   4   3   76.69   24.10
 -11  -4  -3   85.29   22.40
  11   4  -3   91.79   18.00
 -11   4   3   93.59   16.90
  11  -4   3   99.29   19.30
 -11  -4  -3   79.39   13.80
  11   4  -3  104.69   24.30
  11   4   3   76.79   16.40
 -11   4  -3   69.29   15.90
 -11   4  -3   85.99   24.00
  11  -4  -3  100.09   19.30
 -11  -4   3   94.89   19.20
 -11   4  -3   89.79   20.40
 -11  -4   3   67.19   12.70
  11   4   3   78.69   17.60
  12  -4   3   11.40   16.50
 -12  -4  -3   24.70   18.60
  12   4  -3    2.20   15.90
  12   4  -3    7.40   13.10
 -12   4   3   -6.00   14.20
 -12  -4  -3   11.70   10.30
 -12   4   3   10.70   12.00
 -12   4  -3  -22.60   13.10
 -12  -4   3   29.40   17.60
  12  -4  -3    4.90   10.60
  12   4   3    0.70   13.70
 -12   4  -3    7.40   14.60
  12   4   3    3.50   15.50
 -12  -4   3    2.20    9.90
 -12   4  -3    4.10   12.50
  13  -4   3   78.79   21.50
 -13   4   3   67.59   26.00
 -13   4   3   79.29   18.10
  13   4  -3   87.09   19.20
  13   4  -3   63.89   21.40
 -13  -4  -3   93.19   23.70
 -13  -4   3   71.09   13.30
  13  -4  -3  101.49   25.40
 -13  -4   3   46.90   20.80
  13   4   3   66.89   19.80
 -13   4  -3   78.69   19.90
 -13   4  -3   80.09   28.50
 -13   4  -3   17.70   35.80
  13   4   3  124.39   22.90
 -14   4   3   39.20   13.10
  14   4  -3    7.50   15.40
  14   4  -3   -1.60   11.50
 -14   4   3    3.70   15.40
 -14  -4  -3  -16.60   16.40
 -14  -4   3   15.90   16.60
 -14   4  -3  -11.70   16.40
  14   4   3   -1.10   13.00
 -14  -4   3   16.80   12.50
 -14   4  -3   11.10   18.00
  14   4   3   -8.40   14.20
 -15   4   3   38.20   26.40
  15   4  -3   63.79   20.40
 -15  -4  -3   65.79   23.20
  15   4  -3  120.09   25.90
 -15  -4   3    5.00   13.70
 -15   4  -3   12.10   21.30
  15   4   3   30.30   19.30
 -15   4  -3   33.40   19.30
 -15  -4   3   27.20   20.80
 -16   4   3   57.89   27.20
  16   4  -3   35.30   20.70
 -16  -4  -3    4.30   19.00
  16   4   3   66.39   22.00
 -16  -4   3   17.30   30.80
 -16   4  -3   21.50   22.60
 -16   4  -3   13.60   22.30
 -16  -4   3   62.49   25.60
 -17  -4  -3   15.00   20.50
 -17   4   3   23.30   23.10
  17   4  -3   35.40   17.60
  17   4   3    4.40   16.50
 -17  -4   3   29.20   19.40
 -17   4  -3   19.60   25.30
 -17   4  -3   23.70   24.60
 -17  -4   3   28.10   20.80
   0  -5  -3   -7.90    8.10
   0  -5  -3   -5.90    8.70
   0  -5   3    0.80    5.80
   0   5  -3    3.30    5.50
   0   5   3    5.10    7.40
   0  -5  -3   -0.90    3.90
   0  -5   3    8.20    7.80
   0   5  -3   -1.40    8.70
   0  -5   3   -3.40    6.00
   0   5   3   -0.50    8.80
   0   5  -3    0.20    5.50
   1   5  -3  334.37   13.90
   1   5  -3  342.07   14.10
  -1  -5  -3  328.87   15.40
   1  -5   3  339.27   13.80
  -1  -5  -3  326.17   15.40
  -1   5   3  333.57   17.10
   1  -5   3  348.37   13.90
  -1   5   3  310.47   16.20
  -1  -5  -3  314.07   10.40
   1   5   3  336.87   14.60
   1  -5  -3  322.97   15.90
  -1   5  -3  324.27   12.60
   1   5   3  323.57   10.60
   1  -5  -3  328.27   17.70
   1   5   3  332.57   14.60
  -1  -5   3  349.67   16.10
  -1   5  -3  327.37   13.90
  -1  -5   3  300.47   10.60
  -1  -5   3  352.86   14.40
  -1   5  -3  330.67   16.20
   2  -5   3  172.98   12.70
  -2   5   3  172.08   14.40
   2  -5   3  173.58   10.60
   2   5  -3  184.48   10.70
  -2  -5  -3  175.08   11.90
  -2   5   3  188.38   14.00
   2   5  -3  183.88   11.90
  -2  -5  -3  177.48   11.40
  -2   5  -3  193.98   14.30
   2   5   3  179.78    7.50
  -2   5  -3  181.48   11.90
   2   5   3  174.48   11.30
   2  -5  -3  182.78   13.70
  -2  -5   3  193.28    8.20
  -2  -5   3  185.28   11.30
  -2   5  -3  185.28   11.90
  -2  -5   3  182.48    9.60
   2  -5  -3  152.98   14.40
   3  -5   3  120.49   10.60
  -3  -5  -3   94.89   10.00
  -3   5   3  132.39   13.40
   3   5  -3  113.59    9.70
   3  -5   3  128.79   13.20
   3   5  -3  112.39   12.20
  -3   5   3  119.79   15.40
  -3  -5   3  123.59   11.00
   3   5   3  111.09    7.70
   3  -5  -3   98.19   14.00
  -3  -5   3  116.29    9.80
   3   5   3  108.79   11.30
   3  -5  -3  106.39   13.50
  -3   5  -3  118.39   12.70
  -4  -5  -3   98.79   10.20
  -4  -5  -3   79.09   13.30
  -4   5   3  123.99   16.40
   4  -5   3   87.39   13.30
   4  -5   3   96.79   10.80
  -4   5   3   94.39   13.70
   4   5  -3  105.09   10.80
  -4   5  -3   77.79   13.00
   4   5   3   78.79   11.20
   4  -5  -3  101.69   14.20
  -4  -5   3   99.49   11.90
  -4  -5   3  121.29    9.60
  -5   5   3  163.28   16.60
   5   5  -3  148.69   12.30
   5  -5   3  143.39   15.60
  -5  -5  -3  164.28   21.10
  -5   5   3  149.59   17.80
  -5  -5  -3  141.79   12.00
   5   5  -3  155.58   12.80
   5  -5  -3  157.88   17.10
  -5  -5   3  150.68   10.80
  -5   5  -3  157.28   17.30
   5   5   3  142.29   13.60
   5  -5  -3  153.48   16.20
  -5   5  -3  118.89   15.40
  -5  -5   3  134.79   14.00
  -6  -5  -3  201.78   13.70
  -6   5   3  195.08   18.30
   6  -5   3  205.48   18.70
  -6  -5  -3  176.58   17.80
  -6   5   3  189.78   17.80
   6   5  -3  192.08   15.20
   6   5  -3  238.78   16.90
   6  -5  -3  210.48   18.60
  -6  -5   3  171.28   12.00
  -6  -5   3  204.58   16.60
  -6   5  -3  209.08   19.10
   6  -5  -3  185.48   18.10
  -6   5  -3  196.28   18.10
   6   5   3  202.18   16.00
   7   5  -3    7.00    9.30
  -7   5   3    4.40    9.20
   7   5  -3   -3.50   10.50
  -7  -5  -3    9.00   11.60
   7  -5   3   12.20   11.90
  -7   5   3   21.00   14.90
  -7   5   3   17.40   11.40
  -7  -5  -3    1.50    8.00
  -7   5  -3   -3.10   11.10
   7  -5  -3   -0.50   10.90
  -7  -5   3   -0.20    9.40
  -7   5  -3    9.00   10.10
  -7  -5   3    8.30    6.80
  -7   5  -3   -7.80    9.70
   7   5   3    0.90    9.30
   8  -5   3   38.90   15.10
   8   5  -3   17.80   10.10
  -8  -5  -3   24.50   14.70
  -8   5   3   15.00   14.10
  -8   5   3   26.70   14.80
  -8  -5  -3   41.90   11.80
   8   5  -3   24.90   12.50
  -8   5   3   24.10   12.40
  -8   5  -3   17.90   14.20
   8   5   3   34.70   14.30
  -8  -5   3   33.10   14.40
   8  -5  -3   29.90   14.30
  -8  -5   3   37.70   10.10
  -8   5  -3   35.90   13.30
  -8   5  -3   23.10   14.50
   8   5   3   33.70   12.50
  -9  -5  -3  270.07   18.30
  -9   5   3  283.87   21.90
   9   5  -3  292.67   21.40
   9   5  -3  270.57   22.60
  -9   5   3  257.77   24.00
  -9  -5  -3  278.47   25.00
  -9   5   3  274.27   24.80
   9  -5   3  279.27   25.00
   9   5   3  243.78   21.80
   9   5   3  256.27   21.40
  -9  -5   3  259.37   22.40
  -9   5  -3  282.97   25.30
  -9   5  -3  223.18   24.00
  -9   5  -3  249.97   21.20
   9  -5  -3  247.78   24.10
  -9  -5   3  312.87   18.30
 -10   5   3  119.69   20.40
 -10   5   3  163.68   19.30
 -10  -5  -3  151.38   21.80
  10  -5   3  102.19   20.00
  10   5  -3  126.49   19.10
  10   5  -3  150.68   18.60
 -10  -5  -3  154.68   15.40
 -10   5  -3  155.58   18.40
  10  -5  -3  145.09   20.50
 -10  -5   3  163.58   14.80
 -10  -5   3  157.48   20.10
 -10   5  -3  112.99   20.30
 -10   5  -3  105.49   20.90
  10   5   3  144.89   18.90
  10   5   3  141.69   19.80
 -11  -5  -3   29.60   12.10
 -11  -5  -3    6.40   16.10
  11   5  -3   32.60   17.00
  11   5  -3   17.20   15.00
 -11   5   3   29.00   17.50
  11  -5   3   46.80   19.50
 -11   5   3   30.40   15.00
 -11   5  -3   12.10   15.30
  11   5   3   27.60   14.90
 -11   5  -3   30.60   16.90
 -11  -5   3   30.60   17.50
 -11   5  -3    5.30   13.30
 -11  -5   3   29.50   11.70
  11   5   3   18.60   15.70
  11  -5  -3   26.30   19.10
 -12  -5  -3   21.40   12.50
 -12  -5  -3   54.19   20.00
  12  -5   3   17.00   16.90
 -12   5   3   34.60   19.80
  12   5  -3   27.70   16.50
 -12   5   3   27.10   14.80
  12   5  -3   66.59   19.30
  12   5   3   60.29   17.50
  12  -5  -3   36.40   16.20
 -12   5  -3   20.30   16.50
 -12  -5   3   56.49   14.30
  12   5   3   29.60   15.80
 -12   5  -3   17.00   17.10
 -12  -5   3   -3.40   13.70
 -12   5  -3   32.10   18.10
 -13   5   3   -0.60   17.10
 -13   5   3   19.00   13.20
 -13  -5  -3    9.80    9.80
  13  -5   3    2.50   13.00
  13   5  -3   11.20   12.20
  13   5  -3   -6.00   10.90
 -13  -5  -3   19.00   17.90
 -13  -5   3   -9.60   14.10
 -13   5  -3   -7.10   17.40
  13   5   3   20.00   20.80
 -13   5  -3    9.30   13.10
  13   5   3    7.60   13.70
 -13  -5   3   14.80   10.20
  13  -5  -3   22.80   15.40
 -13   5  -3   -6.90   14.70
 -14  -5  -3   24.20   18.00
 -14   5   3   25.30   20.40
  14   5  -3   13.50   15.30
  14   5  -3   -0.60   13.60
 -14   5  -3    2.60   15.10
 -14  -5   3   20.30   16.90
 -14   5  -3   17.30   16.10
  14   5   3   10.90   15.70
  14   5   3   -2.30   12.60
 -14  -5   3   11.20   10.70
 -15  -5  -3  -17.50   15.50
 -15   5   3   -6.10   15.60
 -15   5   3  -11.80   17.90
 -15  -5   3   -6.40   13.90
 -15   5  -3   14.80   17.00
 -15   5  -3  -14.00   14.10
 -16   5   3    4.50   20.70
 -16   5   3   20.90   21.60
  16   5  -3   -0.30   15.30
 -16  -5  -3   23.20   20.60
  16   5   3    1.80   16.80
 -16   5  -3    2.90   18.90
 -17  -5  -3    8.60   18.20
 -17  -5   3   25.10   21.40
   0  -6   3  936.11   26.90
   0  -6  -3  884.41   29.10
   0   6   3  907.61   28.10
   0   6  -3  953.40   26.00
   0   6  -3  936.21   23.20
   0  -6  -3  883.21   22.40
   0  -6   3  901.31   23.70
   0  -6   3  832.12   25.80
   0   6   3  948.51   28.40
   0  -6  -3  892.71   28.30
   0   6  -3  936.11   28.20
  -1  -6  -3   30.60    6.70
  -1  -6  -3   46.20   11.50
   1   6  -3   40.50   10.30
  -1   6   3   25.60   12.10
  -1   6   3   35.20   11.10
  -1  -6  -3   24.40   10.40
   1  -6   3   44.70   10.00
   1   6  -3   26.10    7.20
   1  -6   3   46.50    9.70
  -1  -6   3   48.40   10.80
   1   6   3   37.40    9.50
  -1   6  -3   38.90    9.40
  -1   6  -3   36.00   12.50
   1  -6  -3   44.30   11.40
  -1  -6   3   32.60    7.00
   1  -6  -3   35.80    6.70
   1  -6  -3   56.79   14.50
  -1   6  -3   15.00    7.10
  -1  -6   3   28.70    9.50
   1   6   3   20.40    8.00
   1   6   3   28.00    5.70
  -2   6   3   39.80   12.50
  -2  -6  -3   44.80    9.40
   2  -6   3   39.50    8.40
  -2  -6  -3   43.60   10.00
   2  -6   3   46.40   10.70
  -2   6   3   55.69   12.60
   2   6  -3   46.50    8.80
   2   6  -3   54.09    9.10
   2  -6   3   55.99   10.60
   2   6   3   46.80    5.50
   2  -6  -3   48.20   14.30
  -2   6  -3   43.50    9.30
  -2   6  -3   44.10    9.10
  -2  -6   3   55.19   11.40
  -2  -6   3   35.20    6.80
  -2  -6   3   38.50   11.70
   2   6   3   40.20    9.20
   2  -6  -3   48.90   12.30
  -2   6  -3   57.89   13.90
   3   6  -3  181.08   13.80
  -3  -6  -3  180.58   12.50
   3  -6   3  161.08   15.00
  -3  -6  -3  197.28   13.10
   3  -6   3  176.08   12.50
   3   6  -3  177.78   11.70
  -3   6   3  186.38   15.80
  -3   6   3  183.58   16.90
   3   6   3  192.48    9.00
   3  -6  -3  191.38   16.10
  -3  -6   3  161.18   12.40
  -3  -6   3  182.98   12.80
  -3   6  -3  193.28   14.50
   3   6   3  189.98   13.30
   3  -6  -3  167.78   16.30
  -3   6  -3  171.98   16.50
   4   6  -3  104.09   10.60
  -4   6   3  107.69   14.80
  -4  -6  -3  121.19   11.40
   4   6  -3   97.49   13.10
  -4   6   3  118.79   16.40
  -4  -6  -3  111.89   17.40
   4  -6   3   94.09   14.20
   4  -6   3  100.29   11.10
   4   6   3  103.69   11.70
   4   6   3   94.49    9.10
  -4  -6   3  103.49   10.50
  -4   6  -3  135.69   14.50
   4  -6  -3  120.09   15.00
  -4  -6   3  100.29   11.70
   5  -6   3   89.79   10.90
   5  -6   3   65.29   13.40
  -5  -6  -3   88.59   16.90
  -5   6   3   80.19   13.60
  -5  -6  -3   63.39    9.90
   5   6  -3   73.69   10.30
   5   6  -3   57.19   12.90
  -5   6   3   71.89   15.60
  -5   6  -3   57.69   13.10
  -5  -6   3   59.19    8.70
  -5  -6   3   49.80   11.50
   5   6   3   66.49   11.50
   5  -6  -3   79.29   13.90
  -6   6   3   75.39   14.10
   6   6  -3   70.29   11.00
   6  -6   3   84.99   11.80
  -6  -6  -3   64.99   14.70
  -6  -6  -3   79.29   10.20
   6  -6   3   69.89   13.50
  -6   6   3   70.49   15.40
  -6  -6   3   69.99   12.60
   6  -6  -3   57.69   13.40
  -6   6  -3   72.29   14.30
   6  -6  -3   70.99   14.30
   6   6   3   66.49   12.00
  -6  -6   3   76.19    9.20
   7   6  -3  121.69   13.80
  -7  -6  -3  126.49   13.10
   7   6  -3  126.19   14.10
   7  -6   3  128.39   17.20
  -7   6   3  118.59   16.80
  -7   6   3  129.79   18.20
  -7  -6  -3  101.79   16.90
   7  -6  -3  129.19   17.60
  -7   6  -3  131.09   18.30
   7   6   3  108.89   15.10
  -7  -6   3  124.59   11.70
   8  -6   3  248.88   22.90
  -8  -6  -3  252.17   23.10
   8   6  -3  234.98   19.00
  -8  -6  -3  259.47   16.90
   8   6  -3  262.47   19.50
  -8   6   3  238.68   22.70
  -8   6   3  213.98   19.50
  -8   6   3  233.88   21.90
  -8   6  -3  215.48   18.90
  -8   6  -3  255.17   23.30
   8  -6  -3  206.58   21.40
  -8  -6   3  229.98   20.50
  -8  -6   3  233.78   15.00
   8   6   3  243.78   20.10
   9  -6   3  185.38   22.40
   9   6  -3  188.08   18.70
   9   6  -3  183.18   19.20
  -9   6   3  164.78   21.70
  -9   6   3  211.08   20.30
  -9  -6  -3  172.88   21.70
  -9   6   3  165.08   21.80
  -9  -6  -3  200.78   16.30
  -9  -6   3  182.58   20.40
   9   6   3  178.78   19.20
   9  -6  -3  144.99   20.30
  -9   6  -3  167.78   18.70
  -9  -6   3  194.98   15.00
  -9   6  -3  168.08   21.90
  10   6  -3   30.90   14.70
 -10  -6  -3    1.60   14.70
 -10   6   3    8.50   12.80
  10  -6   3   55.19   18.20
 -10  -6  -3   20.20   10.50
 -10   6   3    1.80   12.60
 -10   6   3   21.10   18.40
  10   6  -3   -7.50   11.00
 -10   6  -3   40.50   19.00
 -10  -6   3   20.50   15.40
 -10   6  -3   26.70   17.00
  10  -6  -3   -0.90   14.20
  10   6   3    9.50   14.70
 -10  -6   3   18.10   11.40
 -10   6  -3   -4.70   10.90
  10   6   3   21.40   12.80
 -11  -6  -3   26.30   19.00
  11   6  -3   78.09   18.00
  11  -6   3   71.99   21.60
 -11   6   3   76.59   24.00
 -11  -6  -3   72.99   13.10
 -11   6   3   70.19   22.20
  11   6  -3   99.89   21.60
 -11   6   3   62.19   18.30
 -11  -6   3   73.89   12.80
  11   6   3   80.29   20.50
 -11  -6   3   77.79   21.10
 -11   6  -3   84.39   17.00
  11  -6  -3   74.89   21.40
  11   6   3   86.49   17.80
 -11   6  -3   56.09   21.10
 -12   6   3   32.30   21.70
 -12  -6  -3    1.60   15.10
  12   6  -3  -11.10   12.70
 -12  -6  -3   31.00   11.70
 -12   6   3    6.90   12.60
  12   6  -3  -15.00   11.50
 -12   6   3  -15.50   14.40
 -12  -6   3    4.70   15.00
 -12  -6   3    7.00   10.20
  12   6   3   11.30   13.80
 -12   6  -3    0.90   13.00
  12   6   3   -1.10   12.80
  12  -6  -3   16.70   15.60
 -12   6  -3  -13.60   14.20
  13   6  -3   26.60   16.00
 -13  -6  -3   43.70   13.60
 -13  -6  -3   18.20   27.30
 -13   6   3   30.30   13.80
 -13   6   3   20.30   19.00
  13   6  -3   23.40   17.00
 -13   6   3   17.20   19.90
  13  -6   3   41.50   17.40
 -13  -6   3   29.00   11.70
 -13   6  -3   23.20   20.80
  13  -6  -3   26.00   15.90
 -13  -6   3   -4.00   15.30
  13   6   3   21.30   13.10
  13   6   3   34.00   15.10
  14   6  -3    3.10   12.60
  14   6  -3   23.70   16.80
 -14   6   3   29.80   19.70
 -14  -6  -3   12.00   15.10
 -14   6   3   -5.70   21.20
 -14  -6   3   -1.30   15.50
 -14  -6   3    0.20   10.90
 -14   6  -3    8.50   16.80
  14   6   3   16.10   15.90
 -15   6   3   22.80   20.00
  15   6  -3   11.40   14.60
 -15   6   3   13.30   16.80
 -15  -6  -3   36.10   25.30
 -15  -6   3   32.60   18.60
 -15   6  -3   23.40   18.40
  15   6   3   20.20   14.70
 -16  -6  -3   32.10   21.00
 -16   6   3    6.40   20.20
  16   6  -3    3.80   14.10
 -16   6   3    9.30   18.60
 -16  -6   3   32.30   21.80
 -16   6  -3   19.50   16.40
  16   6   3    9.40   18.10
   0  -7  -3  -10.20   10.10
   0   7   3    3.20    8.40
   0  -7  -3    7.00    9.40
   0  -7  -3    3.50    5.20
   0  -7   3   -1.70    7.10
   0   7  -3    1.70   10.50
   0   7  -3   11.60    7.10
   0   7  -3   -3.00    6.30
   0  -7   3  -10.60    8.90
   0   7   3   -9.90    9.00
   0  -7   3    3.20    6.90
  -1   7   3   59.09   12.10
   1   7  -3   78.69   10.90
  -1  -7  -3   79.59   12.00
  -1   7   3   66.49   12.00
   1   7  -3   80.09    9.00
   1  -7   3   67.59   10.00
   1  -7   3   77.89    9.50
  -1  -7  -3   65.99    7.50
  -1  -7  -3   72.79   11.70
  -1  -7   3   73.09   11.60
  -1  -7   3   63.49   10.70
   1  -7  -3   90.09   14.40
  -1   7  -3   86.89   13.20
  -1   7  -3   75.79    9.60
  -1   7  -3   83.09    9.70
   1  -7  -3   74.69    8.10
  -1  -7   3   72.39    7.90
   1  -7  -3   65.09   11.00
   1   7   3   75.89    9.80
   1   7   3   83.09    8.00
   1   7   3   68.29   10.50
   2  -7   3  116.89   12.50
  -2  -7  -3  125.09   12.70
  -2  -7  -3   98.89   11.60
   2  -7   3  116.29   10.90
  -2   7   3   93.19   12.90
  -2   7   3  100.59   18.30
   2   7  -3  140.19   11.30
  -2  -7  -3   87.59    9.50
   2   7  -3  104.19   11.00
   2   7   3  115.99    7.80
   2  -7  -3   98.99   13.20
   2   7   3  120.39   16.50
  -2   7  -3  108.59   11.90
   2  -7  -3  119.39   10.10
   2  -7  -3   75.99   14.20
  -2  -7   3  113.39   13.90
  -2  -7   3  113.79   12.40
  -2   7  -3  116.09   15.40
  -2  -7   3   85.19    8.60
  -2   7  -3  116.99   11.10
  -3   7   3  535.35   25.60
  -3   7   3  547.45   25.10
   3   7  -3  586.34   21.70
   3  -7   3  579.54   21.40
  -3  -7  -3  549.54   22.40
   3  -7   3  545.05   24.40
   3   7  -3  563.04   20.70
   3   7   3  526.15   21.60
  -3  -7   3  550.84   21.10
   3  -7  -3  554.34   25.00
   3   7   3  544.65   16.30
  -3   7  -3  558.64   22.40
   3  -7  -3  519.75   25.10
  -3  -7   3  534.25   19.40
  -3  -7   3  531.85   17.30
  -3   7  -3  568.84   25.70
   4  -7   3  148.79   12.70
   4   7  -3  161.58   12.30
  -4   7   3  139.89   14.80
  -4  -7  -3  152.78   12.20
  -4  -7  -3  154.78   12.20
  -4   7   3  144.99   17.40
   4  -7   3  155.28   15.50
   4   7  -3  133.99   13.10
  -4  -7  -3  122.89   14.10
  -4  -7   3  151.08   12.30
  -4   7  -3  141.39   23.40
  -4   7  -3  158.78   14.90
   4  -7  -3  130.89   15.40
   4   7   3  148.89   13.20
  -4  -7   3  152.18   13.50
   4   7   3  155.58    9.40
   5   7  -3   21.80    9.30
   5  -7   3   49.00   10.80
  -5  -7  -3   41.30   14.00
  -5   7   3   22.70   12.60
  -5   7   3   28.60   14.40
   5  -7   3   46.10   14.00
   5   7  -3   29.20   13.00
  -5  -7  -3   42.40    9.20
  -5   7  -3   37.20   13.90
  -5   7  -3   44.80   15.90
   5   7   3   34.60    7.80
   5  -7  -3   34.00   13.40
  -5  -7   3   42.90   12.50
  -5  -7   3   30.00    9.40
   5   7   3   30.40   10.90
   6   7  -3  130.29   15.30
  -6   7   3  135.59   18.80
  -6  -7  -3  135.79   13.10
   6  -7   3  134.39   17.10
   6  -7   3  152.28   14.10
  -6   7   3  122.59   16.30
  -6  -7  -3  159.08   18.10
   6   7  -3  131.59   13.70
   6   7   3  135.19   12.60
  -6  -7   3  151.88   12.40
   6   7   3  143.29   14.90
  -6   7  -3  156.48   17.30
   6  -7  -3  133.49   18.00
   6  -7  -3  115.69   24.70
  -6  -7   3  140.19   15.00
  -7  -7  -3   58.09   12.40
   7  -7   3   39.10   12.30
  -7  -7  -3   60.59   16.30
  -7   7   3   46.30   16.70
   7   7  -3   41.20   12.20
  -7   7   3   49.50   17.90
  -7   7  -3   49.70   17.40
  -7  -7   3   50.79    9.90
   7   7   3   49.90   13.90
  -7  -7   3   62.69   14.50
   7  -7  -3   49.10   17.60
   7  -7  -3   40.50   16.00
  -8   7   3   11.30   11.40
  -8   7   3    1.70   15.80
   8   7  -3   12.60   10.30
   8  -7   3   -5.70   12.60
  -8  -7  -3    2.20    8.60
  -8  -7  -3   22.20   14.40
  -8   7   3    7.10   13.00
  -8  -7   3    0.60   13.00
  -8   7  -3    1.80   13.30
   8   7   3   18.90   11.70
  -8  -7   3   10.10    8.40
   8  -7  -3   -3.40   10.20
  -9   7   3  750.22   38.20
  -9  -7  -3  727.43   39.00
  -9   7   3  768.02   39.20
   9   7  -3  737.23   32.50
   9  -7   3  674.43   38.40
  -9   7   3  771.02   36.00
  -9  -7  -3  740.33   30.10
   9   7  -3  753.92   34.60
  -9   7  -3  764.82   39.30
  -9  -7   3  755.02   29.00
  -9  -7   3  704.43   35.10
   9   7   3  793.32   35.40
  -9   7  -3  779.72   35.60
   9  -7  -3  702.73   38.70
 -10  -7  -3   80.39   21.90
 -10   7   3   46.70   18.20
  10   7  -3   57.29   17.20
 -10   7   3   59.69   20.00
 -10   7   3   52.69   17.90
  10   7  -3   79.59   19.00
 -10  -7  -3   63.39   15.20
  10  -7   3   72.19   22.20
 -10   7  -3   65.29   18.10
 -10   7  -3   68.59   21.80
 -10  -7   3   61.69   12.00
  10  -7  -3   45.60   18.90
 -10  -7   3   69.29   20.50
  10   7   3   62.59   17.40
  11   7  -3   25.30   14.20
 -11  -7  -3   28.70   12.60
 -11   7   3   -2.40   13.70
 -11   7   3   58.99   21.60
 -11  -7  -3   19.50   18.20
  11   7  -3   26.30   15.50
 -11   7   3   16.00   19.10
  11  -7   3   16.10   16.30
 -11  -7   3   10.00   10.10
 -11  -7   3   21.80   14.40
  11  -7  -3   19.20   16.40
 -11   7  -3   12.30   17.40
 -11   7  -3   23.60   18.30
  11   7   3   29.70   16.30
  12   7  -3   -0.10   13.70
 -12   7   3   36.10   14.50
  12   7  -3   28.50   14.30
  12  -7   3  -21.10   11.20
 -12  -7  -3   74.89   14.40
 -12   7   3    3.90   17.20
 -12  -7  -3   22.70   16.70
 -12   7  -3    2.80   15.30
 -12   7  -3   16.70   14.50
 -12  -7   3   -0.90    9.40
  12   7   3   16.50   15.30
 -12  -7   3   23.50   16.80
  12  -7  -3   -3.50   12.10
 -13   7   3   32.00   23.30
 -13  -7  -3   23.60   18.80
 -13   7   3   47.90   21.50
  13   7  -3   46.20   17.90
  13  -7   3   31.00   19.10
  13   7  -3   32.80   16.40
  13   7   3   43.70   18.10
 -13  -7   3   31.70   12.00
 -13   7  -3   54.29   23.00
 -13  -7   3   34.50   19.00
  14   7  -3   28.80   18.80
 -14  -7  -3   24.10   19.10
  14   7  -3   10.80   15.30
 -14   7   3    5.80   17.70
 -14   7  -3   26.30   19.10
  14   7   3   28.30   17.10
 -14  -7   3    3.30    9.60
 -14  -7   3  -13.40   19.50
 -15   7   3   -4.70   16.30
  15   7  -3   18.80   15.20
 -15   7   3    5.10   20.90
 -15  -7  -3   10.50   16.80
 -15   7  -3   18.60   19.70
  15   7   3   42.50   19.60
 -15  -7   3   25.00   16.30
 -16  -7  -3   34.70   23.40
  16   7  -3   48.90   23.00
 -16   7   3   32.60   22.70
 -16   7   3   52.39   20.80
 -16  -7   3   38.80   16.10
  16   7   3   17.20   18.60
 -16   7  -3   22.90   20.30
   0  -8   3  379.56   17.80
   0   8  -3  389.66   17.30
   0  -8  -3  363.36   20.90
   0   8   3  441.56   23.50
   0  -8   3  369.46   15.90
   0  -8  -3  392.96   20.20
   0   8  -3  389.66   15.00
   0  -8  -3  368.86   14.20
   0   8   3  366.06   19.50
   0   8  -3  387.56   19.60
   1   8  -3  171.78   13.90
   1  -8   3  144.79   11.40
  -1  -8  -3  148.39   10.00
  -1  -8  -3  172.58   14.30
   1   8  -3  163.48   11.70
  -1  -8  -3  169.88   15.50
  -1   8   3  154.08   14.80
   1  -8   3  177.28   12.70
  -1   8   3  184.38   15.20
  -1   8  -3  193.38   16.50
   1  -8  -3  150.58   15.80
   1  -8  -3  168.88   14.90
  -1   8  -3  166.28   12.30
  -1  -8   3  152.78   13.80
  -1  -8   3  178.58   10.60
   1   8   3  186.48   14.10
  -1   8  -3  176.88   12.80
   1   8   3  187.18   16.80
  -1  -8   3  184.58   14.50
   1  -8  -3  156.88    9.90
  -2   8   3  182.88   16.00
  -2  -8  -3  154.78   11.50
   2  -8   3  209.18   14.70
  -2   8   3  161.68   15.70
  -2  -8  -3  187.58   15.20
   2   8  -3  169.08   13.00
   2  -8   3  180.08   12.40
  -2  -8  -3  163.38   13.80
   2   8  -3  162.68   11.80
   2  -8  -3  162.78   16.10
  -2   8  -3  188.98   14.20
   2  -8  -3  184.78   15.30
   2   8   3  158.18   13.60
   2   8   3  168.28    9.90
  -2  -8   3  193.68   16.00
  -2   8  -3  202.88   17.70
  -2  -8   3  181.98   14.80
   2  -8  -3  185.08   11.60
  -2   8  -3  187.88   13.30
  -2  -8   3  166.58   10.70
   3  -8   3   24.10   10.50
   3  -8   3   16.80    7.60
   3  -8   3   36.50   12.70
  -3  -8  -3   18.20    9.60
   3   8  -3   23.80    8.70
  -3  -8  -3   14.30    9.10
  -3   8   3   33.60   14.20
  -3   8   3   12.30   11.60
   3   8   3   13.60    5.60
   3  -8  -3    3.60   10.60
  -3   8  -3   -2.30   13.30
   3  -8  -3   16.80   10.90
  -3   8  -3   20.50   10.50
  -3  -8   3   32.50    9.10
   3   8   3   30.80   10.30
  -3  -8   3   15.30   10.00
  -3  -8   3   24.80    7.80
   4   8  -3  366.96   18.30
   4   8  -3  331.07   17.30
   4  -8   3  358.76   22.00
  -4  -8  -3  343.97   17.70
  -4   8   3  358.66   21.70
  -4  -8  -3  349.67   18.90
  -4   8   3  342.37   23.10
   4  -8   3  366.26   18.00
  -4  -8   3  372.46   15.00
  -4   8  -3  360.16   22.70
   4   8   3  344.17   18.60
  -4   8  -3  345.87   19.80
   4   8   3  369.76   13.90
   4  -8  -3  333.17   21.70
  -4  -8   3  360.16   18.50
  -4  -8   3  351.86   17.80
  -5  -8  -3   60.69   14.50
  -5   8   3   40.00   13.80
   5   8  -3   55.39   11.80
  -5   8   3   25.80   16.00
   5  -8   3   70.19   15.70
   5   8  -3   47.90   12.00
   5  -8   3   47.30   10.10
  -5  -8  -3   45.00   10.00
  -5  -8   3   43.40   10.10
   5   8   3   40.20    7.50
   5  -8  -3   45.20   15.40
  -5   8  -3   55.09   14.60
  -5  -8   3   50.59   11.30
   5   8   3   58.49   11.30
   6   8  -3   -0.60    9.30
   6  -8   3    4.20   11.60
   6  -8   3   10.60    8.90
  -6   8   3    3.00   14.70
  -6   8   3   24.30   13.60
  -6  -8  -3    1.80    8.40
  -6  -8  -3    7.60   12.50
   6   8  -3    0.80    8.90
   6  -8  -3   -1.90   10.40
  -6   8  -3    4.90   11.50
  -6  -8   3    9.70   10.00
   6   8   3   -4.40    9.50
  -6  -8   3   -7.90    8.20
  -6   8  -3   -2.80   13.20
   6  -8  -3   12.50   12.30
   6   8   3   -8.40    6.90
   7   8  -3   -9.10    9.60
  -7  -8  -3    1.40   12.40
  -7   8   3  -20.30   15.70
  -7   8   3    3.90   12.60
   7  -8   3   18.80    9.90
   7  -8   3    3.60   12.50
  -7  -8  -3    2.30    9.00
  -7  -8   3    1.70    9.30
   7  -8  -3   12.90   11.30
  -7   8  -3  -22.00   13.80
  -7   8  -3   12.70   13.10
   7   8   3  -14.70    7.40
   7  -8  -3   -9.20   11.60
   7   8   3    4.30   10.50
  -7  -8   3    7.30   10.50
  -8  -8  -3   49.00   17.50
   8   8  -3   84.09   14.60
   8   8  -3   79.49   18.40
  -8  -8  -3   68.89   12.70
  -8   8   3   90.19   20.00
  -8   8   3   47.00   18.00
   8  -8   3   55.19   17.60
   8  -8   3   70.59   15.20
  -8  -8   3   58.79   11.50
  -8  -8   3   98.59   20.20
   8   8   3   87.29   15.00
  -8   8  -3   76.29   17.40
   8  -8  -3   71.89   16.40
  -9  -8  -3   92.69   22.60
  -9   8   3   91.29   21.30
  -9   8   3  114.09   18.00
   9  -8   3  107.99   19.50
   9   8  -3   97.59   16.90
   9  -8   3  100.49   16.40
  -9  -8  -3   95.99   13.70
  -9   8   3   80.69   18.50
  -9   8  -3   92.99   18.60
  -9  -8   3   94.39   20.80
   9  -8  -3  105.29   19.70
  -9  -8   3   93.89   12.80
   9   8   3   77.69   16.10
 -10   8   3   35.20   14.00
  10  -8   3   49.60   19.00
 -10  -8  -3   54.79   13.50
 -10  -8  -3    7.10   15.90
 -10   8   3   12.50   18.60
  10   8  -3   49.30   16.20
 -10   8   3   31.30   19.40
  10   8   3   23.00   15.10
 -10   8  -3   36.10   20.00
  10  -8  -3   19.80   16.50
 -10   8  -3   36.80   14.50
 -10  -8   3   16.30   15.50
 -10  -8   3   38.20   12.20
 -11  -8  -3   17.90   17.10
 -11  -8  -3   -2.80   16.10
 -11   8   3  -15.30   17.00
  11  -8   3   10.20   15.40
  11   8  -3   -7.50   11.40
 -11   8   3  -13.20   13.20
 -11   8   3   11.30   13.90
  11  -8  -3   17.60   15.50
 -11  -8   3   12.00   13.60
  11   8   3    4.90   14.30
 -11   8  -3    2.80   15.30
 -11   8  -3    4.80   16.10
 -11  -8   3   -2.30    9.10
  12  -8   3   10.30   15.40
 -12   8   3  -11.50   10.70
 -12  -8  -3   -4.10   14.20
  12   8  -3   -6.20   13.30
 -12   8   3   -1.20   16.00
 -12  -8  -3    7.70   10.00
 -12   8   3   25.30   20.10
  12  -8  -3   28.20   16.20
 -12  -8   3   -8.70   15.10
 -12  -8   3   -2.00   10.20
 -12   8  -3  -19.60   16.70
 -12   8  -3    0.60   13.40
  12   8   3    1.10   13.40
 -13   8   3   45.70   21.80
 -13  -8  -3   31.60   20.10
 -13   8   3   15.10   18.50
  13   8  -3    4.90   13.90
 -13   8  -3    1.30   18.10
 -13  -8   3    6.40   12.20
 -13  -8   3   -5.50   12.00
  13   8   3   14.60   14.90
 -14  -8  -3   23.50   15.50
 -14   8   3   -1.60   16.40
 -14   8   3   15.50   24.00
 -14  -8   3   27.60   22.20
 -14   8  -3   -7.30   14.50
  14   8   3   18.00   17.70
 -14  -8   3   -1.00   10.00
 -15   8   3   18.10   22.20
 -15   8   3   12.30   20.20
  15   8  -3   33.20   17.70
 -15  -8  -3   18.00   15.60
 -15  -8   3   32.90   19.10
 -15   8  -3   12.30   20.60
  15   8   3   12.70   17.50
 -16  -8  -3  -27.60   17.20
  16   8  -3    4.30   13.50
 -16   8   3   21.10   21.20
 -16   8   3   24.20   19.30
 -16  -8   3   43.80   18.40
  16   8   3   11.50   15.10
 -16   8  -3   33.80   24.80
   0   9   3    8.50    8.90
   0  -9  -3    4.20    5.60
   0  -9  -3    2.40   11.60
   0   9  -3    1.10    6.50
   0   9   3  -12.30   10.10
   0  -9   3   -6.10    9.80
   0  -9  -3    1.50    9.00
   0   9  -3   -2.50    7.30
   0  -9   3   -2.60    6.30
   0  -9   3   -5.60    6.50
   0   9  -3    0.50   10.10
   1  -9   3    5.80    7.10
   1   9  -3    4.10    6.20
  -1   9   3    5.30    9.70
   1   9  -3    2.30    8.60
  -1  -9  -3    4.70   11.10
  -1  -9  -3   -1.20    5.70
  -1  -9  -3   13.30    9.60
  -1   9   3    5.00   10.00
   1  -9   3    6.30    8.80
  -1   9  -3   12.90    7.60
   1  -9  -3   -1.00    9.40
   1  -9  -3    5.50   11.10
   1  -9  -3    4.40    5.20
  -1   9  -3    6.60   11.50
  -1  -9   3   14.60    9.50
  -1  -9   3   13.50    7.50
   1   9   3   23.60   10.10
  -1  -9   3    7.70   10.80
  -1   9  -3   -0.50    8.50
  -2  -9  -3  139.69   14.30
   2   9  -3  153.88   11.70
   2  -9   3  142.19   13.50
   2   9  -3  155.08   13.50
  -2  -9  -3  126.09   11.30
  -2   9   3  126.09   15.40
  -2  -9  -3  131.79   13.60
   2  -9   3  145.99   11.90
  -2   9   3  128.89   15.60
   2   9   3  136.49    9.70
  -2   9  -3  138.39   12.70
  -2   9  -3  153.68   16.70
   2  -9  -3  103.59   13.50
   2   9   3  134.19   13.20
   2  -9  -3  146.69   16.50
  -2  -9   3  144.59   14.40
  -2  -9   3  146.69   10.80
  -2  -9   3  134.29   15.10
   3  -9   3   36.50   12.40
   3   9  -3   30.90    8.50
   3  -9   3   59.99   14.20
  -3  -9  -3   53.89   12.60
  -3   9   3   29.50   13.40
   3  -9   3   55.19    9.50
  -3   9   3   57.79   16.30
   3   9  -3   43.80    9.90
  -3   9  -3   30.50   11.10
   3  -9  -3   32.90   22.20
  -3   9  -3   39.30   15.80
   3   9   3   42.00    6.80
   3  -9  -3   45.90    8.70
   3   9   3   50.79   12.20
  -3  -9   3   36.10   12.20
   3  -9  -3   54.39   14.50
  -3  -9   3   45.00    9.00
   4  -9   3    9.90   11.00
  -4  -9  -3   15.50    9.90
   4   9  -3    8.80    8.80
  -4   9   3   11.10   12.80
  -4   9   3   -1.50   11.20
   4  -9   3    7.30    8.20
   4   9  -3   11.70    7.70
  -4  -9  -3    7.90    9.10
  -4  -9   3    2.10    8.80
  -4   9  -3    5.60   14.30
  -4   9  -3    2.50    9.60
   4   9   3    1.70    5.30
  -4  -9   3   21.20   11.20
   4  -9  -3   12.00   11.20
  -4  -9   3   15.20    8.70
   4  -9  -3   -0.90    7.30
   4   9   3   -2.60    8.00
   5   9  -3  168.28   14.80
   5  -9   3  184.28   18.50
  -5  -9  -3  163.78   17.80
  -5   9   3  183.08   18.10
   5   9  -3  149.99   14.40
  -5  -9  -3  177.88   15.80
   5  -9   3  192.68   15.20
  -5  -9  -3  171.08   14.40
  -5   9   3  159.58   19.50
  -5   9  -3  181.18   21.00
   5   9   3  174.78   16.00
  -5  -9   3  187.08   12.00
  -5   9  -3  182.88   17.30
  -5  -9   3  173.68   15.80
   5  -9  -3  184.48   18.60
   5   9   3  165.48   10.90
  -5  -9   3  180.98   15.50
  -6  -9  -3   12.50   10.00
   6  -9   3   25.20    9.70
   6   9  -3   16.80   11.30
   6   9  -3   10.90   13.10
  -6   9   3   17.40   13.90
  -6  -9  -3   26.90   14.20
   6  -9   3   19.00   15.00
  -6   9   3   30.60   17.50
   6  -9  -3   10.70   12.80
  -6   9  -3   12.30   16.30
  -6  -9   3   16.40   10.50
   6   9   3   19.30    7.90
  -6  -9   3   15.60   11.10
   6  -9  -3   16.60   13.20
   6   9   3    3.10   10.60
  -6   9  -3    5.90   12.60
  -7   9   3   35.60   16.30
  -7  -9  -3   20.90   14.10
   7  -9   3   21.40   15.90
   7   9  -3   15.90   11.90
   7  -9   3   33.60   11.80
  -7   9   3   33.50   19.20
  -7  -9  -3   40.10   11.60
   7   9  -3   19.10   11.70
   7  -9  -3   43.70   16.90
   7  -9  -3    9.60   14.10
  -7   9  -3   10.10   13.50
  -7   9  -3    5.20   16.20
   7   9   3   13.50    8.90
   7   9   3   22.30   12.90
  -7  -9   3   35.80   14.80
  -7  -9   3   31.20   12.80
   8   9  -3   -2.80   10.80
   8   9  -3   20.90   11.90
  -8   9   3    9.40   18.60
   8  -9   3   23.40   11.60
  -8  -9  -3    4.70    8.80
  -8   9   3   28.40   16.30
   8  -9   3   26.20   16.30
  -8  -9  -3   17.30   14.30
   8   9   3    4.10   11.50
  -8  -9   3    0.40    9.60
   8   9   3   56.69   12.70
  -8   9  -3   -4.40   15.60
  -8   9  -3   37.70   19.70
  -8  -9   3    4.30   10.70
   8  -9  -3   20.40   15.90
  -9   9   3  117.49   20.20
   9   9  -3  110.59   17.00
   9   9  -3   69.39   15.90
  -9  -9  -3  113.49   20.70
  -9   9   3  120.89   27.00
   9  -9   3   86.19   15.30
  -9  -9  -3  110.49   14.50
   9  -9   3  121.89   21.00
   9  -9  -3  117.99   21.20
  -9   9  -3  108.49   20.20
   9   9   3   90.19   17.00
  -9  -9   3  109.89   14.20
   9   9   3  109.99   15.10
  -9  -9   3  118.99   18.50
  -9   9  -3  115.39   26.60
 -10   9   3   15.00   16.80
  10  -9   3   -1.80   10.40
  10   9  -3   -5.20   11.80
 -10  -9  -3    7.50    9.20
  10   9  -3   -5.40   11.70
  10  -9   3   29.50   17.10
 -10  -9  -3   14.30   14.80
 -10   9   3    0.10   18.50
 -10  -9   3    7.10   10.40
 -10  -9   3   -5.80   12.40
 -10   9  -3    4.40   15.10
 -10   9  -3   14.80   18.20
 -10   9  -3   25.70   19.50
  10   9   3   19.30   14.70
  10  -9  -3   14.70   15.60
 -11   9   3   69.29   23.10
 -11  -9  -3   33.80   19.20
 -11  -9  -3   82.39   13.90
  11  -9   3   78.59   19.60
 -11   9   3  106.39   18.60
  11   9  -3   45.10   17.50
  11  -9   3   68.39   21.80
  11   9   3   68.79   21.30
 -11   9  -3   81.29   17.60
 -11  -9   3   74.49   12.80
 -11   9  -3   66.39   22.90
 -11  -9   3   89.79   22.20
 -11   9  -3   26.60   18.20
  11  -9  -3   75.59   25.10
 -12  -9  -3   91.99   13.70
  12  -9   3   85.99   17.70
  12   9  -3  102.99   24.10
  12  -9   3  102.49   20.00
 -12   9   3   45.90   22.30
 -12  -9  -3  109.59   37.60
 -12   9   3   62.99   21.70
 -12   9  -3   60.59   23.80
  12   9   3   53.79   19.90
 -12  -9   3   92.19   22.80
 -12   9  -3   75.99   25.80
 -12  -9   3   89.39   13.60
  13   9  -3   11.40   12.20
 -13   9   3   22.10   19.80
 -13  -9  -3   38.40   19.00
 -13   9   3   28.40   20.70
  13  -9   3   -5.20   18.20
 -13   9  -3   12.40   18.20
 -13  -9   3   25.30   14.50
 -13  -9   3    7.30   11.60
 -13   9  -3    7.20   16.70
  13   9   3   36.30   18.60
 -14   9   3  -22.60   15.40
  14   9  -3   20.30   14.10
 -14  -9  -3   -1.80   18.20
 -14   9   3   -1.00   19.40
 -14   9  -3    5.30   15.10
  14   9   3   -5.10   15.60
 -14   9  -3   22.90   21.00
 -14  -9   3   -7.00   14.20
 -14  -9   3   24.20   15.10
 -15  -9  -3   17.20   18.20
  15   9  -3   -1.30   15.00
 -15   9   3    4.80   23.00
  15  -9   3   -4.40   13.20
 -15   9  -3   16.50   19.90
 -15  -9   3    2.10   14.40
 -15   9  -3   40.40   26.20
  15   9   3   15.60   18.30
   0 -10  -3   33.80    7.30
   0  10  -3   27.30   12.90
   0  10  -3   35.80    9.70
   0 -10   3   20.30    9.70
   0  10   3   27.40   12.80
   0 -10   3   35.40   13.20
   0 -10  -3   48.20   12.60
   0  10   3   30.90   11.70
   0 -10  -3   37.00   15.10
   0 -10   3   25.50   10.20
   0  10  -3   42.50   10.50
   1 -10   3   -6.10    6.50
  -1 -10  -3    3.50    6.80
   1  10  -3   -3.30    6.60
  -1  10   3   -3.30   10.10
  -1 -10  -3   14.00   12.70
   1 -10   3   -1.60    8.60
  -1 -10  -3    8.10   10.20
   1  10  -3    6.90    9.40
  -1  10   3   -2.10    9.70
  -1  10  -3    1.30    7.50
  -1 -10   3   -6.80    7.50
  -1 -10   3   -1.10   11.10
  -1  10  -3   -3.10    8.60
   1 -10  -3    5.20    6.10
  -1  10  -3   -3.10   12.10
   1  10   3    0.10    8.80
   1 -10  -3   15.10   11.20
  -1 -10   3    5.90    8.90
   1 -10  -3   13.40   13.60
  -2 -10  -3   14.60   12.10
   2 -10   3   -1.00    6.30
   2  10  -3    9.00    7.30
   2 -10   3  -14.00    8.60
  -2  10   3   -2.20   11.80
   2  10  -3   -1.20    9.10
  -2  10   3  -11.80   11.10
  -2 -10  -3  -12.20    8.30
  -2 -10  -3   -1.70    6.80
  -2 -10   3   -5.60    8.90
   2  10   3    2.10    6.60
  -2  10  -3   -6.30   11.70
   2  10   3   10.40    8.90
   2 -10  -3    5.30    6.20
  -2 -10   3   -6.00   10.10
   2 -10  -3    2.20   10.00
   2 -10  -3   16.20   13.10
  -2  10  -3    4.60    8.20
  -2 -10   3   13.10    8.40
  -3 -10  -3  115.89   14.20
  -3 -10  -3  107.59   15.20
   3 -10   3  134.79   12.30
  -3  10   3  137.09   17.10
   3  10  -3  122.19   12.00
   3 -10   3  132.29   15.80
   3 -10   3  146.39   15.60
   3  10  -3  124.09   13.40
  -3  10   3  119.89   17.70
  -3 -10   3  138.49   11.90
  -3 -10   3  135.69   15.20
  -3  10  -3  110.79   14.00
   3  10   3  131.89   14.60
   3 -10  -3  151.78   19.40
   3 -10  -3  139.79   12.20
   3 -10  -3  135.59   17.50
  -3  10  -3  151.38   18.80
   3  10   3  136.19   10.30
  -4 -10  -3    0.90   10.10
   4 -10   3   18.00   12.60
  -4  10   3    9.10   15.00
  -4  10   3    3.20   13.60
   4  10  -3    8.50    9.40
   4 -10   3    7.00    8.50
  -4 -10  -3    6.10   10.50
   4  10  -3   27.00    9.70
   4 -10  -3    6.90   11.70
  -4 -10   3    8.60   11.00
  -4 -10   3   13.50    9.50
  -4  10  -3    5.40   11.60
  -4 -10   3    0.90    8.20
   4  10   3    3.90    5.60
   4 -10  -3   15.90    9.30
   4  10   3    2.00    9.20
  -4  10  -3    5.10   15.30
  -5 -10  -3  311.37   22.40
   5  10  -3  296.07   23.00
   5 -10   3  318.37   18.90
  -5 -10  -3  297.57   20.30
   5  10  -3  345.27   20.10
  -5  10   3  284.47   23.70
  -5 -10  -3  344.07   20.40
  -5  10   3  242.68   23.40
   5 -10   3  315.67   24.10
  -5 -10   3  305.17   16.10
  -5  10  -3  297.87   21.30
   5  10   3  308.17   14.50
  -5 -10   3  334.17   20.00
   5 -10  -3  312.97   24.00
   5  10   3  301.37   20.80
  -5 -10   3  332.97   26.80
  -5  10  -3  283.07   24.70
   5 -10  -3  302.77   18.70
   6 -10   3  227.48   17.50
  -6  10   3  186.88   22.90
  -6 -10  -3  199.28   20.60
  -6 -10  -3  232.38   17.40
  -6  10   3  208.88   21.10
   6  10  -3  212.78   17.00
   6  10  -3  226.18   18.40
   6 -10   3  217.08   21.90
  -6 -10  -3  257.47   19.50
  -6 -10   3  233.48   19.70
  -6  10  -3  243.98   20.90
   6  10   3  219.88   13.50
  -6 -10   3  232.18   14.50
   6 -10  -3  233.78   22.50
  -6  10  -3  231.78   24.70
   6 -10  -3  229.68   22.90
  -6 -10   3  220.68   17.90
   6  10   3  209.58   18.80
  -7  10   3  369.26   26.90
   7  10  -3  388.26   22.80
  -7 -10  -3  389.56   21.70
   7 -10   3  366.96   27.70
  -7 -10  -3  382.56   27.60
   7 -10   3  362.36   22.60
  -7 -10  -3  408.96   23.30
   7  10  -3  398.16   23.90
  -7  10   3  331.57   28.60
  -7  10  -3  401.16   26.70
   7 -10  -3  400.36   29.40
   7  10   3  370.76   24.70
  -7 -10   3  389.66   22.00
  -7  10  -3  418.86   30.40
   7  10   3  403.96   18.70
   7 -10  -3  349.27   28.50
  -7 -10   3  422.96   25.80
   8  10  -3    0.30   12.30
  -8  10   3   22.90   19.50
  -8 -10  -3    1.20    9.70
   8 -10   3   -5.30    9.20
  -8 -10  -3   13.90   15.30
   8  10  -3   28.80   13.60
  -8  10   3   -1.90   15.20
   8 -10   3   16.10   14.20
  -8  10  -3   27.50   16.80
   8 -10  -3   27.50   16.10
  -8 -10   3   20.90   14.30
   8  10   3    5.60    9.50
  -8 -10   3    1.30    9.90
  -8  10  -3   11.50   17.40
   8  10   3    5.40   13.50
  -9  10   3   59.69   20.60
   9  10  -3   59.59   17.20
  -9 -10  -3   54.99   18.70
   9 -10   3   67.69   14.40
  -9 -10  -3   57.89   12.90
   9  10  -3   40.90   14.30
   9 -10   3   31.40   16.00
  -9  10   3   32.80   20.60
  -9  10  -3   54.79   18.80
  -9 -10   3   60.39   14.50
   9  10   3   50.09   15.90
   9  10   3   51.89   14.20
  -9  10  -3   30.90   20.90
  -9 -10   3   63.99   18.80
   9 -10  -3   36.50   14.50
 -10  10   3    8.70   15.90
  10 -10   3    4.20   11.10
 -10 -10  -3   -7.80   13.70
  10 -10   3   13.90   14.90
 -10  10   3   -5.00   15.70
 -10 -10  -3    0.00    9.30
  10  10  -3  -10.00   12.30
 -10  10   3   39.30   23.20
  10  10  -3    4.60   11.70
 -10  10  -3    8.40   19.60
  10  10   3   -4.90   12.70
  10 -10  -3   10.60   13.80
 -10 -10   3   -6.00   10.90
  10  10   3   12.80   12.10
 -10  10  -3    5.40   16.80
 -10 -10   3    0.40    9.40
 -11  10   3   29.30   20.00
  11  10  -3   31.10   26.90
 -11  10   3   35.20   20.90
  11  10  -3   44.00   15.30
  11 -10   3   -2.30    9.90
 -11 -10  -3   57.89   20.80
 -11 -10  -3   42.70   13.60
  11 -10   3   27.30   13.80
  11  10   3   47.00   18.90
 -11  10  -3   51.79   22.10
  11  10   3   29.90   12.60
 -11  10  -3    8.70   17.50
 -11 -10   3   37.40   15.40
 -11 -10   3   60.09   13.20
  11 -10  -3   21.00   15.80
  12 -10   3   41.80   13.40
 -12  10   3   26.30   21.70
 -12 -10  -3    0.30   14.90
  12  10  -3   37.30   14.00
 -12  10   3   15.40   15.90
  12  10  -3   32.70   17.00
 -12  10  -3   19.30   17.40
 -12  10  -3   16.90   19.20
  12  10   3   40.20   14.10
 -12 -10   3   52.99   19.90
  12  10   3   41.30   18.90
 -12 -10   3   23.20   11.60
 -13 -10  -3   51.59   18.20
 -13  10   3   39.40   19.60
  13 -10   3   61.49   17.50
 -13  10   3   80.49   25.60
  13  10  -3  109.69   17.00
 -13  10  -3   52.39   20.90
  13  10   3  110.29   16.50
  13  10   3   49.80   20.30
 -13 -10   3  100.49   28.10
 -13  10  -3   53.09   21.80
 -13 -10   3   66.69   14.40
 -14  10   3   24.10   19.20
 -14 -10  -3    2.90   17.80
 -14  10   3   43.20   24.70
  14 -10   3   12.10   14.20
  14  10  -3    3.40   17.70
 -14  10  -3   -8.40   19.80
  14  10   3  -19.50   13.60
  14  10   3   43.90   17.40
 -14  10  -3   -5.10   17.40
 -14 -10   3    2.90   12.60
 -15  10   3   30.00   22.10
 -15  10   3   26.50   17.60
  15  10  -3   23.50   19.40
  15 -10   3   56.29   18.20
 -15 -10  -3   19.40   16.40
 -15 -10   3   12.20   16.00
 -15  10  -3   -0.10   14.80
 -15  10  -3   14.60   22.90
  15  10   3   26.80   18.30
   0  11  -3   10.40    8.40
   0 -11  -3   -1.00    9.70
   0  11  -3    9.40    7.40
   0 -11  -3  -11.10   10.50
   0 -11   3   -2.50   10.60
   0  11  -3   -5.20   11.00
   0  11   3    3.40   10.00
   0 -11   3    8.10    8.20
   0 -11  -3    4.00    6.60
   0 -11   3    6.60    9.10
   0  11   3    5.90   11.70
  -1  11   3   36.20   13.80
   1 -11   3   57.19   11.30
   1  11  -3   51.39   13.40
  -1 -11  -3   47.60   12.50
  -1 -11  -3   45.20   14.70
  -1  11   3   57.19   13.00
   1 -11   3   41.80   11.20
   1  11  -3   45.80    9.90
  -1 -11  -3   56.99   12.90
  -1  11  -3   51.29   16.00
  -1 -11   3   47.20   13.20
   1 -11  -3   65.69   16.40
  -1 -11   3   65.49   14.10
   1 -11  -3   53.69   20.80
  -1 -11   3   63.89   10.40
   1  11   3   55.69   13.80
  -1  11  -3   47.30   11.70
   1 -11  -3   36.20    8.40
  -1  11  -3   45.90   11.90
  -2  11   3   22.90   13.00
   2 -11   3   27.00   12.70
   2 -11   3   20.40    9.40
   2  11  -3   10.90   10.30
  -2 -11  -3   14.30   14.20
  -2 -11  -3   15.20   11.30
  -2  11   3    7.50   11.60
  -2 -11  -3   12.90    9.90
   2  11  -3   23.50    9.20
   2  11   3   13.70    8.30
   2  11   3   10.80   10.50
  -2 -11   3   19.50    9.00
   2 -11  -3    8.70    7.00
  -2 -11   3   21.80   13.50
   2 -11  -3   22.40   13.20
  -2  11  -3   37.70   16.00
  -2  11  -3   26.30   11.50
  -2 -11   3    0.90    9.50
   2 -11  -3   36.90   15.20
   3 -11   3   22.10    9.60
  -3 -11  -3   67.89   16.90
  -3 -11  -3   62.69   24.90
   3 -11   3   35.10   14.20
  -3  11   3   29.30   15.20
   3 -11   3   36.50   13.90
   3  11  -3   31.10    9.80
  -3  11   3   12.00   13.70
   3  11  -3   48.90   12.80
  -3 -11   3   42.90    9.50
   3  11   3   37.40    8.60
  -3  11  -3   25.20   12.50
   3 -11  -3   40.60   14.30
   3 -11  -3   52.49   17.50
   3  11   3   37.20   12.30
  -3 -11   3   27.00   13.90
   3 -11  -3   44.20    9.20
  -3  11  -3   16.00   16.50
   4 -11   3  -10.20   11.60
  -4 -11  -3    3.10   11.10
   4  11  -3    5.90   10.20
  -4  11   3    3.10   14.30
   4 -11   3    9.80   12.70
   4  11  -3    2.50    7.60
   4 -11   3    8.10    8.20
  -4  11   3   12.30   14.90
  -4 -11  -3    4.70   10.20
  -4  11  -3    7.30   12.70
   4 -11  -3    1.00    7.90
  -4  11  -3   16.60   18.50
  -4 -11   3    7.10   12.80
   4 -11  -3    9.60   12.70
   4  11   3   -2.00   10.30
   4  11   3    9.00    7.20
  -4 -11   3    1.50    9.80
  -5  11   3  106.19   20.00
  -5 -11  -3  125.79   16.50
  -5  11   3  168.68   19.80
   5  11  -3  157.28   16.10
   5  11  -3  140.99   13.90
  -5 -11  -3  146.99   18.00
   5 -11   3  154.08   19.60
   5 -11   3  154.28   14.60
  -5 -11  -3  151.28   15.90
  -5 -11   3  120.79   15.30
   5  11   3  155.98   17.30
   5 -11  -3  163.38   19.80
  -5  11  -3  138.79   22.10
   5 -11  -3  130.19   14.00
  -5 -11   3  148.39   17.10
   5  11   3  143.49   11.20
  -5  11  -3  148.29   17.00
  -5 -11   3  150.08   13.50
  -6 -11  -3   19.10   12.40
  -6  11   3   31.30   20.50
   6 -11   3   24.60   15.30
  -6 -11  -3   22.30   15.00
   6  11  -3   24.80   10.30
  -6  11   3   11.80   16.30
   6 -11   3   23.80   11.30
  -6 -11  -3   36.80   13.70
   6  11  -3   28.20   12.70
   6  11   3   20.70    8.30
   6 -11  -3   13.80   10.20
  -6  11  -3   10.60   14.30
   6  11   3   27.80   14.00
  -6 -11   3   31.40   14.50
  -6 -11   3   26.90   10.70
   6 -11  -3   27.30   16.40
  -6  11  -3   -0.40   17.90
   6 -11  -3   30.30   13.60
  -6 -11   3    1.70   12.20
   7 -11   3  173.58   17.20
  -7 -11  -3  175.58   22.70
  -7 -11  -3  172.88   17.00
  -7 -11  -3  163.08   17.40
  -7  11   3  163.28   23.60
   7  11  -3  203.88   17.70
  -7  11   3  170.68   21.40
   7 -11   3  198.68   21.90
   7  11  -3  199.08   19.10
   7  11   3  180.98   19.70
   7  11   3  165.38   13.10
   7 -11  -3  174.58   21.80
   7 -11  -3  164.78   22.00
  -7 -11   3  176.38   14.30
  -7 -11   3  188.88   18.20
  -7 -11   3  154.08   18.80
  -7  11  -3  192.28   25.60
   7 -11  -3  187.58   17.90
  -7  11  -3  204.48   21.20
  -8 -11  -3   -9.50    7.80
   8 -11   3  -14.60   12.80
  -8  11   3    3.30   18.90
  -8  11   3    8.00   16.10
  -8 -11  -3    7.80   10.80
  -8 -11  -3   23.30   15.30
   8 -11   3   18.50   12.40
   8  11  -3    9.60   12.60
   8  11  -3   34.90   12.90
   8 -11  -3   -3.50   14.00
   8 -11  -3   11.00   14.10
  -8  11  -3   20.90   20.50
  -8 -11   3   22.20   12.10
   8  11   3   27.60    9.40
  -8  11  -3    3.50   13.70
   8  11   3   -1.20   12.00
  -8 -11   3   16.10   14.50
  -9  11   3   17.30   17.40
   9  11  -3   45.00   16.70
   9  11  -3    6.10   11.70
  -9  11   3  -19.80   18.40
   9 -11   3    1.60   11.80
   9 -11   3    5.70   10.20
  -9 -11  -3    2.00   16.20
  -9  11  -3   24.70   20.60
  -9 -11   3  -12.00   10.60
   9  11   3   19.10   13.60
  -9  11  -3    1.80   15.00
   9 -11  -3   15.60   16.90
   9  11   3    6.10    9.20
  -9 -11   3   15.30   14.20
  10  11  -3    6.90   13.30
 -10 -11  -3   62.99   13.30
  10 -11   3   27.50   13.80
 -10  11   3   24.50   18.70
 -10  11   3   49.60   24.30
 -10 -11  -3   26.10   19.40
  10 -11   3   22.20   16.60
  10  11  -3   33.50   17.50
 -10 -11   3   50.69   13.80
  10  11   3   29.40   11.70
  10  11   3   20.30   15.30
 -10 -11   3   17.90   13.90
  10 -11  -3    2.90   14.40
 -10  11  -3   32.90   17.80
 -11 -11  -3  205.58   46.50
  11 -11   3   77.49   15.60
  11 -11   3   95.79   19.70
  11  11  -3  117.79   20.00
  11  11  -3  104.49   16.60
 -11  11   3   36.50   23.00
 -11  11   3  108.49   20.70
 -11  11  -3   55.99   20.70
  11  11   3  108.49   15.10
  11  11   3   85.29   21.90
 -11  11  -3   94.89   27.90
 -11 -11   3  100.89   15.60
 -11 -11   3  122.19   19.40
  12 -11   3   16.30   14.20
 -12  11   3    6.30   25.50
  12  11  -3    8.40   13.30
 -12  11   3    7.40   29.30
  12  11  -3   22.20   15.10
 -12 -11  -3   -5.60   14.40
  12  11   3   40.70   22.00
 -12 -11   3   25.30   12.50
 -12  11  -3   18.90   18.00
 -12 -11   3   12.80   11.80
  12  11   3   13.40   11.90
 -12  11  -3  -13.50   20.40
  13 -11   3    0.20   12.30
 -13  11   3   14.30   23.80
  13  11  -3   19.40   16.40
 -13  11   3   -2.40   18.70
 -13 -11  -3   34.70   17.80
 -13  11  -3  -21.80   17.40
 -13 -11   3   45.50   20.50
 -13  11  -3   38.50   20.50
  13  11   3   -8.20   12.40
 -13 -11   3   18.20   12.50
  13  11   3    8.00   14.20
 -14  11   3   -3.60   16.50
 -14  11   3   28.20   25.00
  14  11  -3   -2.80   15.30
 -14 -11  -3   14.50   14.40
  14 -11   3   14.10   15.30
 -14  11  -3   20.70   19.70
  14  11   3   55.69   18.10
  14  11   3    5.90   17.80
 -14 -11   3   -5.30   13.40
 -14  11  -3   13.30   20.70
   0 -12   3   34.40   11.60
   0 -12  -3   21.20   13.00
   0  12  -3   39.00   11.50
   0  12   3   49.80   14.50
   0  12  -3   30.30   13.10
   0 -12   3   30.00   11.00
   0  12   3   38.30   14.00
   0 -12  -3   12.30   13.80
   0 -12  -3   17.10    8.20
   0  12  -3   37.80   15.50
   0 -12   3   54.79   17.30
  -1  12   3   -8.90   12.80
  -1  12   3   -5.50   10.70
  -1 -12  -3    4.60   11.10
  -1 -12  -3  -10.00    8.00
  -1 -12  -3  -14.60   13.70
   1  12  -3    0.20   10.80
   1 -12   3   -1.80    8.20
   1 -12   3   -6.30    9.60
   1  12  -3   -5.30    8.10
  -1  12  -3   17.40   11.50
   1  12   3   12.20   11.30
  -1  12  -3   -0.10   10.10
  -1  12  -3    7.40   14.90
  -1 -12   3    8.20   11.40
   1 -12  -3    3.30    7.00
   1 -12  -3    6.50   11.70
   1 -12  -3   -8.80   12.20
  -1 -12   3   -1.00   12.80
  -1 -12   3   20.30   11.10
  -2  12   3  148.19   18.00
  -2 -12  -3  142.49   15.30
   2 -12   3  107.99   13.40
  -2  12   3  109.09   17.40
  -2 -12  -3  152.58   16.10
   2 -12   3  147.29   16.30
   2  12  -3  131.59   13.20
  -2 -12  -3  138.59   18.80
   2  12  -3  112.09   15.10
  -2  12  -3  129.19   19.30
  -2 -12   3  109.79   16.80
  -2  12  -3  139.79   15.50
   2 -12  -3  127.19   12.00
   2 -12  -3  148.09   16.90
  -2 -12   3  125.39   17.10
   2  12   3  130.99   15.90
   2 -12  -3  124.19   18.80
  -2 -12   3  137.19   13.10
  -3  12   3   43.60   17.60
   3 -12   3   53.49   15.20
  -3 -12  -3   36.20   15.50
   3 -12   3   49.30   12.60
  -3 -12  -3   44.90   14.10
   3  12  -3   49.30   10.60
   3  12  -3   43.50   13.40
  -3  12   3   53.29   17.40
   3 -12   3   48.40   16.10
  -3 -12   3   30.80   10.60
  -3  12  -3   40.50   14.20
  -3  12  -3   28.60   17.10
   3 -12  -3   47.50    9.80
   3 -12  -3   43.50   16.30
  -3 -12   3   43.50   14.70
   3  12   3   36.40   13.10
   3 -12  -3   53.19   16.60
   3  12   3   50.19    9.90
  -4  12   3   11.10   16.00
  -4  12   3   23.80   15.10
  -4 -12  -3   29.30   14.30
   4 -12   3   23.10   13.70
  -4 -12  -3   10.10   12.60
   4  12  -3    5.80   10.60
   4  12  -3   22.70   10.70
   4 -12   3   24.80   15.10
   4 -12   3   17.20   10.10
  -4 -12   3    2.50    9.70
   4 -12  -3    2.60    7.80
  -4 -12   3   12.80   10.30
   4  12   3    7.80    7.90
  -4 -12   3   -3.10   19.40
  -4  12  -3    6.40   12.40
  -4  12  -3    2.40   17.10
   4 -12  -3    9.70   12.00
   4  12   3   21.10   13.40
  -5 -12  -3   71.29   14.10
   5  12  -3   82.69   12.40
   5  12  -3   77.49   14.40
   5 -12   3   85.19   19.00
  -5 -12  -3   75.79   16.10
  -5  12   3   39.90   19.90
   5 -12   3   60.89   12.50
  -5  12   3   86.69   18.50
  -5 -12   3   73.99   14.10
  -5 -12   3   49.00   11.70
   5 -12  -3   74.99   18.30
  -5  12  -3   82.89   22.80
   5  12   3   72.79    9.70
  -5  12  -3   68.49   15.70
  -5 -12   3   72.99   15.80
   5  12   3   79.39   15.60
   5 -12  -3   55.09   12.10
  -6  12   3  219.28   26.00
   6 -12   3  279.97   25.70
   6 -12   3  299.37   19.80
  -6 -12  -3  293.27   22.40
  -6 -12  -3  293.47   20.90
  -6 -12  -3  255.07   23.70
  -6  12   3  293.97   25.80
   6  12  -3  312.67   19.80
   6  12  -3  306.17   22.00
   6 -12  -3  252.57   24.60
  -6 -12   3  322.67   18.30
   6  12   3  266.27   22.00
  -6  12  -3  267.47   28.10
   6 -12  -3  300.37   20.10
  -6 -12   3  286.47   21.20
   6 -12  -3  254.17   25.10
  -6 -12   3  282.97   21.80
  -6  12  -3  304.27   23.10
   6  12   3  287.97   15.90
   7 -12   3    3.60   13.10
   7  12  -3    1.70   11.50
  -7  12   3   26.50   18.40
  -7 -12  -3   24.20   12.30
  -7 -12  -3   29.90   13.40
  -7 -12  -3    2.90   12.40
   7 -12   3   19.60   11.10
  -7  12   3    9.00   17.80
   7  12  -3   20.70   10.30
   7  12   3   19.60    7.40
  -7 -12   3   16.90   14.30
  -7  12  -3   11.50   14.70
  -7  12  -3   -7.10   19.90
   7 -12  -3   51.09   17.20
   7 -12  -3   -0.30   12.60
   7 -12  -3   16.80   10.50
  -7 -12   3   17.20   11.90
  -7 -12   3   19.70   11.70
   7  12   3   22.50   13.90
  -8  12   3   -6.20   19.10
  -8 -12  -3   -2.70   13.90
  -8 -12  -3   14.30   17.30
   8  12  -3    7.70   13.30
  -8 -12  -3   -7.90   12.50
   8  12  -3    6.90   10.30
   8 -12   3   10.00    9.80
   8 -12   3   36.50   18.00
  -8  12   3   -7.30   14.40
  -8 -12   3    0.00   11.10
   8 -12  -3  -13.00   20.80
   8  12   3   25.90   13.10
  -8  12  -3   16.80   21.50
   8  12   3   -8.00    7.80
   8 -12  -3  -14.00   12.40
  -8  12  -3   24.70   16.50
  -8 -12   3   -7.70   11.60
   8 -12  -3   36.30   13.50
  -8 -12   3    3.70   12.60
  -9  12   3  -28.80   18.10
   9 -12   3   33.10   17.80
  -9 -12  -3  -16.10    8.70
  -9 -12  -3   15.90   11.20
  -9 -12  -3  -16.40   12.20
   9 -12   3    1.40   11.20
  -9  12   3  -12.60   18.40
   9  12  -3    3.80    9.90
   9  12  -3   -6.40   13.30
   9  12   3   13.60    8.70
  -9 -12   3    2.50   10.20
   9 -12  -3    1.80   11.80
   9  12   3  -14.10   12.10
  -9  12  -3   -7.30   14.10
   9 -12  -3    9.30   14.50
  -9 -12   3    3.70   11.10
  -9 -12   3    8.90   12.20
  -9  12  -3    5.40   24.20
 -10  12   3   18.70   21.00
 -10 -12  -3   -8.10   13.60
 -10  12   3   -0.20   15.90
  10 -12   3   10.80   17.30
 -10 -12  -3   23.10   16.70
  10  12  -3   -0.70   12.00
  10 -12   3   -6.70   10.00
 -10 -12  -3   19.00   11.70
  10  12  -3    8.40   10.40
 -10  12  -3    7.20   15.80
  10 -12  -3    3.90   12.10
 -10 -12   3   17.10   14.10
[truncated: 2,276,739 more chars]
